# Supplementary material for: Deep learning-based novel ensemble method with best score transferred-adaptive neuro fuzzy inference system for energy consumption prediction
Source: PeerJ Comput Sci. 2025 Feb 21;11:e2680. doi: 10.7717/peerj-cs.2680 (PMC11888908; doi:10.7717/peerj-cs.2680)
Supplement: Supplemental Information 1 [file peerj-cs-11-2680-s001.zip]

Archive with 5 entries (5 files):
- gaussmf1.fis
- gaussmf2.fis
- gaussmf3.fis
- gaussmf4.fis
- gaussmf5.fis
