# Supplementary material for: Deep learning-based novel ensemble method with best score transferred-adaptive neuro fuzzy inference system for energy consumption prediction
Source: PeerJ Comput Sci. 2025 Feb 21;11:e2680. doi: 10.7717/peerj-cs.2680 (PMC11888908; doi:10.7717/peerj-cs.2680)
Supplement: Supplemental Information 1 [file peerj-cs-11-2680-s001.zip › gaussmf1.fis]

[System]
Name='gaussmf1'
Type='sugeno'
Version=2.0
NumInputs=2
NumOutputs=1
NumRules=81
AndMethod='prod'
OrMethod='probor'
ImpMethod='prod'
AggMethod='sum'
DefuzzMethod='wtaver'

[Input1]
Name='input1'
Range=[0.005190416 9.543647766]
NumMFs=9
MF1='in1mf1':'gaussmf',[5.21454145011396 6.3678937425029]
MF2='in1mf2':'gaussmf',[6.79953858365882 20.1085447575819]
MF3='in1mf3':'gaussmf',[5.91214253682253 34.2534921073038]
MF4='in1mf4':'gaussmf',[5.91308124050997 48.1778544871916]
MF5='in1mf5':'gaussmf',[5.91468525248597 62.102946644799]
MF6='in1mf6':'gaussmf',[5.91426160421696 76.0280579224447]
MF7='in1mf7':'gaussmf',[5.91233058715921 89.953155594922]
MF8='in1mf8':'gaussmf',[5.91956202808296 103.874600160402]
MF9='in1mf9':'gaussmf',[5.91307380871413 117.801557777748]

[Input2]
Name='input2'
Range=[0.018401828 9.579451561]
NumMFs=9
MF1='in2mf1':'gaussmf',[7.22101913168898 6.40176708855604]
MF2='in2mf2':'gaussmf',[6.43385795013574 19.4032514458152]
MF3='in2mf3':'gaussmf',[5.91989979693076 34.1592821650834]
MF4='in2mf4':'gaussmf',[5.91785391325897 48.0954750715265]
MF5='in2mf5':'gaussmf',[5.91861777838212 62.0314070094333]
MF6='in2mf6':'gaussmf',[5.91975746093306 75.9680237105039]
MF7='in2mf7':'gaussmf',[5.91834890991481 89.9035663313649]
MF8='in2mf8':'gaussmf',[5.92440200778365 103.836767808425]
MF9='in2mf9':'gaussmf',[5.91751194582404 117.774737099598]

[Output1]
Name='output'
Range=[0.0008 9.580184444]
NumMFs=81
MF1='out1mf1':'linear',[0.959053836715932 0.104778952781401 0.0372546207859053]
MF2='out1mf2':'linear',[3.95245434623854 0.210273279240723 -1.61801107827018]
MF3='out1mf3':'linear',[-0.00783700155069662 -0.0115280592700175 -0.00102969348645849]
MF4='out1mf4':'linear',[-3.02713643207155e-07 -3.22637170246039e-07 -2.28779541488435e-08]
MF5='out1mf5':'linear',[-1.3307850002116e-14 -1.36198960766584e-14 -1.15285660215623e-15]
MF6='out1mf6':'linear',[-1.30906056534227e-24 -1.32685570491666e-24 -1.23122399824519e-25]
MF7='out1mf7':'linear',[-3.68715831878318e-37 -3.72320288439785e-37 -3.63027120930413e-38]
MF8='out1mf8':'linear',[-4.75190934416116e-52 -4.78937482393332e-52 -4.80184706499693e-53]
MF9='out1mf9':'linear',[-1.24970908355925e-69 -1.25812639465141e-69 -1.28289076261934e-70]
MF10='out1mf10':'linear',[1.20892490086043 -3.79070049363025 -0.63570524564679]
MF11='out1mf11':'linear',[2.21022400868818 0.644785257379373 0.0326970698347927]
MF12='out1mf12':'linear',[-0.0200911265685942 -0.0219996537829246 -0.00138766283802502]
MF13='out1mf13':'linear',[-2.88553713867701e-07 -2.96391596439335e-07 -2.4330832064931e-08]
MF14='out1mf14':'linear',[-7.73670670192023e-15 -7.85067486365116e-15 -7.1830125472567e-16]
MF15='out1mf15':'linear',[-6.11121276333139e-25 -6.17407214017073e-25 -5.97272386972888e-26]
MF16='out1mf16':'linear',[-1.53573870286406e-37 -1.54823060205056e-37 -1.54559193325055e-38]
MF17='out1mf17':'linear',[-1.85892956409052e-52 -1.87178430715729e-52 -1.90281715650157e-53]
MF18='out1mf18':'linear',[-4.71167523117198e-70 -4.74045024327742e-70 -4.8725629761492e-71]
MF19='out1mf19':'linear',[0.0173169672525013 0.0138668780738269 0.00153702716288447]
MF20='out1mf20':'linear',[-0.011615892828186 -0.0133417838187881 -0.000553490836835831]
MF21='out1mf21':'linear',[-4.75821672848616e-05 -4.87778332126347e-05 -4.00620962627191e-06]
MF22='out1mf22':'linear',[-3.13036863807075e-10 -3.1738721411759e-10 -2.9213876990253e-11]
MF23='out1mf23':'linear',[-6.08680869572423e-18 -6.1469056517462e-18 -5.97278884900434e-19]
MF24='out1mf24':'linear',[-4.07675668941146e-28 -4.10897349730521e-28 -4.11300190329861e-29]
MF25='out1mf25':'linear',[-9.34063432161543e-41 -9.40368112779369e-41 -9.57681492214939e-42]
MF26='out1mf26':'linear',[-1.07305663590265e-55 -1.07950702778354e-55 -1.11040775955784e-56]
MF27='out1mf27':'linear',[-2.63757889737106e-73 -2.65203286718456e-73 -2.7442261841679e-74]
MF28='out1mf28':'linear',[-1.66401262860208e-07 -1.83675149740027e-07 -8.43729598010771e-09]
MF29='out1mf29':'linear',[-2.12341579909344e-07 -2.19005260155356e-07 -1.68855971188168e-08]
MF30='out1mf30':'linear',[-2.86096503411904e-10 -2.90181200203821e-10 -2.65171348852082e-11]
MF31='out1mf31':'linear',[-1.42538952037826e-15 -1.43965127382252e-15 -1.39465785536917e-16]
MF32='out1mf32':'linear',[-2.41771798264412e-23 -2.43697006057529e-23 -2.43550193009146e-24]
MF33='out1mf33':'linear',[-1.50240759131266e-33 -1.51260310821017e-33 -1.53888373694003e-34]
MF34='out1mf34':'linear',[-3.29816755982251e-46 -3.31803244644185e-46 -3.41113872511255e-47]
MF35='out1mf35':'linear',[-3.69944037221375e-61 -3.71978815782079e-61 -3.84704173978131e-62]
MF36='out1mf36':'linear',[-8.97114672698765e-79 -9.01696659577699e-79 -9.35770019897486e-80]
MF37='out1mf37':'linear',[-9.67014318122845e-15 -9.9279242358281e-15 -7.90696777781858e-16]
MF38='out1mf38':'linear',[-5.7601538377483e-15 -5.85214358326765e-15 -5.22372111486254e-16]
MF39='out1mf39':'linear',[-5.25841832288778e-18 -5.31181566058395e-18 -5.1287928747024e-19]
MF40='out1mf40':'linear',[-2.26666184706191e-23 -2.2848611706124e-23 -2.27963328192537e-24]
MF41='out1mf41':'linear',[-3.55610609403618e-31 -3.58036212035661e-31 -3.63891354132578e-32]
MF42='out1mf42':'linear',[-2.11454514352416e-41 -2.1273302022546e-41 -2.18550140726931e-42]
MF43='out1mf43':'linear',[-4.5271134590219e-54 -4.55204791042839e-54 -4.70583850744996e-55]
MF44='out1mf44':'linear',[-5.00924992407191e-69 -5.03490808695349e-69 -5.22314498894038e-70]
MF45='out1mf45':'linear',[-1.20589498894716e-86 -1.21171243098927e-86 -1.25945313420915e-87]
MF46='out1mf46':'linear',[-9.30159454457945e-25 -9.43675177041522e-25 -8.55767884093067e-26]
MF47='out1mf47':'linear',[-4.29020260481671e-25 -4.33674783704847e-25 -4.13956352893345e-26]
MF48='out1mf48':'linear',[-3.23376206768286e-28 -3.25994891099016e-28 -3.24681203642501e-29]
MF49='out1mf49':'linear',[-1.284525459262e-33 -1.29333184257977e-33 -1.31315162146017e-34]
MF50='out1mf50':'linear',[-1.92508584452975e-41 -1.93676342458805e-41 -1.98841365669944e-42]
MF51='out1mf51':'linear',[-1.11545425605328e-51 -1.12161380727496e-51 -1.15894779764783e-52]
MF52='out1mf52':'linear',[-2.35406273148368e-64 -2.36612994362207e-64 -2.45383461599359e-65]
MF53='out1mf53':'linear',[-2.58541799832792e-79 -2.59791665009417e-79 -2.69951286170302e-80]
MF54='out1mf54':'linear',[-6.20079170544972e-97 -6.22934474547763e-97 -6.47976368591887e-98]
MF55='out1mf55':'linear',[-2.46940064207539e-37 -2.49459863819834e-37 -2.4019688158544e-38]
MF56='out1mf56':'linear',[-1.00570798766234e-37 -1.01420978941513e-37 -1.00374573788257e-38]
MF57='out1mf57':'linear',[-6.82058058761304e-41 -6.86757876007759e-41 -6.96568403494628e-42]
MF58='out1mf58':'linear',[-2.58326177587436e-46 -2.59898058492457e-46 -2.66654940111054e-47]
MF59='out1mf59':'linear',[-3.76893145204508e-54 -3.78978545284499e-54 -3.91415127355516e-55]
MF60='out1mf60':'linear',[-2.15158306308288e-64 -2.16263071495931e-64 -2.24201468302923e-65]
MF61='out1mf61':'linear',[-4.50485204023218e-77 -4.52663709761641e-77 -4.7025456569933e-78]
MF62='out1mf62':'linear',[-4.92846411552935e-92 -4.95119228880953e-92 -5.14915037978388e-93]
MF63='out1mf63':'linear',[-1.17993337747495e-109 -1.18516423539849e-109 -1.233241356383e-110]
MF64='out1mf64':'linear',[-3.16205182004411e-52 -3.18776701708997e-52 -3.16898972304095e-53]
MF65='out1mf65':'linear',[-1.2042219857332e-52 -1.21280092538594e-52 -1.22510227150586e-53]
MF66='out1mf66':'linear',[-7.69219324198734e-56 -7.7392584302789e-56 -7.9337359625479e-57]
MF67='out1mf67':'linear',[-2.83475825577874e-61 -2.85050285428387e-61 -2.94240091142728e-62]
MF68='out1mf68':'linear',[-4.07355966367072e-69 -4.09453309549777e-69 -4.24317885189792e-70]
MF69='out1mf69':'linear',[-2.30667358585016e-79 -2.31785385918751e-79 -2.40723240887545e-80]
MF70='out1mf70':'linear',[-4.80977539706235e-92 -4.83197946217476e-92 -5.02416592715691e-93]
MF71='out1mf71':'linear',[-5.25222686444778e-107 -5.2755541576277e-107 -5.48865018971094e-108]
MF72='out1mf72':'linear',[-1.25644984842589e-124 -1.26185398940336e-124 -1.31324028080943e-125]
MF73='out1mf73':'linear',[-8.08871167997913e-70 -8.14445231513773e-70 -8.25219500123027e-71]
MF74='out1mf74':'linear',[-2.95983072950161e-70 -2.97833132853939e-70 -3.04632944140858e-71]
MF75='out1mf75':'linear',[-1.82356182040954e-73 -1.83370444526421e-73 -1.8920080739601e-74]
MF76='out1mf76':'linear',[-6.61158892578715e-79 -6.64565543566736e-79 -6.88473964837012e-80]
MF77='out1mf77':'linear',[-9.41787963225773e-87 -9.46354590920537e-87 -9.82607734933494e-88]
MF78='out1mf78':'linear',[-5.30903353157626e-97 -5.33355274297307e-97 -5.54460787348146e-98]
MF79='out1mf79':'linear',[-1.10464131958636e-109 -1.10954610246559e-109 -1.15419569924946e-110]
MF80='out1mf80':'linear',[-1.20513223312479e-124 -1.21031877679664e-124 -1.25945046378601e-125]
MF81='out1mf81':'linear',[-2.88174868100839e-142 -2.89383391350375e-142 -3.01192394963923e-143]

[Rules]
1 1, 1 (1) : 1
1 2, 2 (1) : 1
1 3, 3 (1) : 1
1 4, 4 (1) : 1
1 5, 5 (1) : 1
1 6, 6 (1) : 1
1 7, 7 (1) : 1
1 8, 8 (1) : 1
1 9, 9 (1) : 1
2 1, 10 (1) : 1
2 2, 11 (1) : 1
2 3, 12 (1) : 1
2 4, 13 (1) : 1
2 5, 14 (1) : 1
2 6, 15 (1) : 1
2 7, 16 (1) : 1
2 8, 17 (1) : 1
2 9, 18 (1) : 1
3 1, 19 (1) : 1
3 2, 20 (1) : 1
3 3, 21 (1) : 1
3 4, 22 (1) : 1
3 5, 23 (1) : 1
3 6, 24 (1) : 1
3 7, 25 (1) : 1
3 8, 26 (1) : 1
3 9, 27 (1) : 1
4 1, 28 (1) : 1
4 2, 29 (1) : 1
4 3, 30 (1) : 1
4 4, 31 (1) : 1
4 5, 32 (1) : 1
4 6, 33 (1) : 1
4 7, 34 (1) : 1
4 8, 35 (1) : 1
4 9, 36 (1) : 1
5 1, 37 (1) : 1
5 2, 38 (1) : 1
5 3, 39 (1) : 1
5 4, 40 (1) : 1
5 5, 41 (1) : 1
5 6, 42 (1) : 1
5 7, 43 (1) : 1
5 8, 44 (1) : 1
5 9, 45 (1) : 1
6 1, 46 (1) : 1
6 2, 47 (1) : 1
6 3, 48 (1) : 1
6 4, 49 (1) : 1
6 5, 50 (1) : 1
6 6, 51 (1) : 1
6 7, 52 (1) : 1
6 8, 53 (1) : 1
6 9, 54 (1) : 1
7 1, 55 (1) : 1
7 2, 56 (1) : 1
7 3, 57 (1) : 1
7 4, 58 (1) : 1
7 5, 59 (1) : 1
7 6, 60 (1) : 1
7 7, 61 (1) : 1
7 8, 62 (1) : 1
7 9, 63 (1) : 1
8 1, 64 (1) : 1
8 2, 65 (1) : 1
8 3, 66 (1) : 1
8 4, 67 (1) : 1
8 5, 68 (1) : 1
8 6, 69 (1) : 1
8 7, 70 (1) : 1
8 8, 71 (1) : 1
8 9, 72 (1) : 1
9 1, 73 (1) : 1
9 2, 74 (1) : 1
9 3, 75 (1) : 1
9 4, 76 (1) : 1
9 5, 77 (1) : 1
9 6, 78 (1) : 1
9 7, 79 (1) : 1
9 8, 80 (1) : 1
9 9, 81 (1) : 1
