# Supplementary material for: Deep learning-based novel ensemble method with best score transferred-adaptive neuro fuzzy inference system for energy consumption prediction
Source: PeerJ Comput Sci. 2025 Feb 21;11:e2680. doi: 10.7717/peerj-cs.2680 (PMC11888908; doi:10.7717/peerj-cs.2680)
Supplement: Supplemental Information 1 [file peerj-cs-11-2680-s001.zip › gaussmf2.fis]

[System]
Name='ucgen2'
Type='sugeno'
Version=2.0
NumInputs=2
NumOutputs=1
NumRules=81
AndMethod='prod'
OrMethod='probor'
ImpMethod='prod'
AggMethod='sum'
DefuzzMethod='wtaver'

[Input1]
Name='input1'
Range=[0.051460609 9.552540779]
NumMFs=9
MF1='in1mf1':'gaussmf',[5.68460128846017 4.67220995156545]
MF2='in1mf2':'gaussmf',[7.58011642819242 18.4255431813256]
MF3='in1mf3':'gaussmf',[5.40795145630177 34.3820201039864]
MF4='in1mf4':'gaussmf',[5.91306093213034 48.1778577025167]
MF5='in1mf5':'gaussmf',[5.91468525248517 62.102946644799]
MF6='in1mf6':'gaussmf',[5.91426160421696 76.0280579224447]
MF7='in1mf7':'gaussmf',[5.91233058715921 89.953155594922]
MF8='in1mf8':'gaussmf',[5.91956202808296 103.874600160402]
MF9='in1mf9':'gaussmf',[5.91307380871413 117.801557777748]

[Input2]
Name='input2'
Range=[0.040825114 9.520944595]
NumMFs=9
MF1='in2mf1':'gaussmf',[10.5448996405431 5.77246751036973]
MF2='in2mf2':'gaussmf',[4.28793723269788 12.2140960262907]
MF3='in2mf3':'gaussmf',[5.42320775812064 34.2876741340995]
MF4='in2mf4':'gaussmf',[5.91783361015506 48.0954782830555]
MF5='in2mf5':'gaussmf',[5.9186177783814 62.0314070094333]
MF6='in2mf6':'gaussmf',[5.91975746093306 75.9680237105039]
MF7='in2mf7':'gaussmf',[5.91834890991481 89.9035663313649]
MF8='in2mf8':'gaussmf',[5.92440200778365 103.836767808425]
MF9='in2mf9':'gaussmf',[5.91751194582404 117.774737099598]

[Output1]
Name='output'
Range=[0.034034722 9.580184444]
NumMFs=81
MF1='out1mf1':'linear',[1.17614091519603 -0.124903603513057 0.0244631430355861]
MF2='out1mf2':'linear',[3.81708749571729 -2.78060565229897 2.55888872908155]
MF3='out1mf3':'linear',[0.00704279694478441 0.00705675003147777 0.000514183517742926]
MF4='out1mf4':'linear',[3.19893885523869e-07 3.18088051583423e-07 2.56415461819513e-08]
MF5='out1mf5':'linear',[1.04073689922023e-14 1.03264781386273e-14 8.99597158105075e-16]
MF6='out1mf6':'linear',[1.02193315867313e-24 1.0146916793995e-24 9.32982863868459e-26]
MF7='out1mf7':'linear',[3.10587864170095e-37 3.08662902940918e-37 2.94667446163239e-38]
MF8='out1mf8':'linear',[4.38716846566881e-52 4.36300477139463e-52 4.27182197535859e-53]
MF9='out1mf9':'linear',[1.2645191039111e-69 1.25821498668031e-69 1.25432003918978e-70]
MF10='out1mf10':'linear',[-1.78535283611881 1.95368987836194 -1.29260423500283]
MF11='out1mf11':'linear',[0.161188441218299 1.50889048214343 -0.522956231276831]
MF12='out1mf12':'linear',[0.0135290495579005 0.0134555027415459 0.00109710083179985]
MF13='out1mf13':'linear',[4.8349025689058e-07 4.79957801323733e-07 4.1334904837255e-08]
MF14='out1mf14':'linear',[1.24337126112578e-14 1.23450791013586e-14 1.12579122547567e-15]
MF15='out1mf15':'linear',[1.0483742313768e-24 1.0417523833503e-24 9.88449536527628e-26]
MF16='out1mf16':'linear',[2.88624368895444e-37 2.87006582898122e-37 2.79879851237746e-38]
MF17='out1mf17':'linear',[3.82203295043857e-52 3.80263145786484e-52 3.77818977498959e-53]
MF18='out1mf18':'linear',[1.05261759162873e-69 1.04769785109324e-69 1.05522104060376e-70]
MF19='out1mf19':'linear',[0.0137629035274642 0.0138182778044235 0.00103395525486896]
MF20='out1mf20':'linear',[0.0187588153021401 0.0186899128287755 0.00147388452329378]
MF21='out1mf21':'linear',[2.57053715754003e-06 2.55280708282949e-06 2.33705474899081e-07]
MF22='out1mf22':'linear',[6.92834721553706e-11 6.88397672850624e-11 6.48105439943305e-12]
MF23='out1mf23':'linear',[1.32393873859725e-18 1.31639449205833e-18 1.27737424964304e-19]
MF24='out1mf24':'linear',[9.16970539121702e-29 9.12252576353151e-29 9.03599557548844e-30]
MF25='out1mf25':'linear',[2.2088354500697e-41 2.1983852430221e-41 2.20914008727037e-42]
MF26='out1mf26':'linear',[2.66928832395895e-56 2.65746993788778e-56 2.69774686233572e-57]
MF27='out1mf27':'linear',[6.87306816061766e-74 6.84425326740997e-74 7.00142651764118e-75]
MF28='out1mf28':'linear',[5.86427946437941e-07 5.83893565193213e-07 4.80917030962454e-08]
MF29='out1mf29':'linear',[7.23288737092736e-07 7.18465389481608e-07 6.10182234073687e-08]
MF30='out1mf30':'linear',[7.11652354880483e-11 7.07126378669157e-11 6.65957411439001e-12]
MF31='out1mf31':'linear',[1.80258574011505e-15 1.79195961623765e-15 1.72370987572953e-16]
MF32='out1mf32':'linear',[3.22414514018279e-23 3.20705143570495e-23 3.15758501765801e-24]
MF33='out1mf33':'linear',[2.1360163804613e-33 2.12565322796272e-33 2.12687870916003e-34]
MF34='out1mf34':'linear',[4.98807832878467e-46 4.96556106884248e-46 5.02587852389416e-47]
MF35='out1mf35':'linear',[5.89728748189833e-61 5.87213739282012e-61 5.99261178294766e-62]
MF36='out1mf36':'linear',[1.49353333822277e-78 1.4874554430186e-78 1.52755464207071e-79]
MF37='out1mf37':'linear',[1.69185631874177e-14 1.68064742184093e-14 1.49975015132736e-15]
MF38='out1mf38':'linear',[1.88658634238609e-14 1.87374869079139e-14 1.70629753683788e-15]
MF39='out1mf39':'linear',[1.34187327622805e-18 1.33431598440368e-18 1.29610118947478e-19]
MF40='out1mf40':'linear',[3.18002681684957e-23 3.16326800765173e-23 3.11638849327553e-24]
MF41='out1mf41':'linear',[5.28575033923013e-31 5.26021808697407e-31 5.26569191611969e-32]
MF42='out1mf42':'linear',[3.3283063598301e-41 3.31332677133474e-41 3.35458632817408e-42]
MF43='out1mf43':'linear',[7.49418341057505e-54 7.46232285318445e-54 7.61802654769642e-55]
MF44='out1mf44':'linear',[8.63039515939334e-69 8.59531663335567e-69 8.82789238126183e-70]
MF45='out1mf45':'linear',[2.14195838729441e-86 2.13356979416029e-86 2.20163154080491e-87]
MF46='out1mf46':'linear',[1.45472297193288e-24 1.44559713758601e-24 1.35530048373844e-25]
MF47='out1mf47':'linear',[1.51355080753687e-24 1.50435359518434e-24 1.43080608675973e-25]
MF48='out1mf48':'linear',[8.80415967957993e-29 8.75946663403682e-29 8.688177910896e-30]
MF49='out1mf49':'linear',[1.99596930151175e-33 1.98637046702742e-33 1.98937356708852e-34]
MF50='out1mf50':'linear',[3.15455848224322e-41 3.14040865796818e-41 3.18065271433852e-42]
MF51='out1mf51':'linear',[1.91613392052163e-51 1.90800708998176e-51 1.94828304424845e-52]
MF52='out1mf52':'linear',[4.20181666626653e-64 4.18478120919692e-64 4.29916455075534e-65]
MF53='out1mf53':'linear',[4.74554413362678e-79 4.7269780047963e-79 4.8781799633846e-80]
MF54='out1mf54':'linear',[1.1599655277607e-96 1.15555967627057e-96 1.19678432029991e-97]
MF55='out1mf55':'linear',[3.95935584490674e-37 3.93703072278911e-37 3.81279408067001e-38]
MF56='out1mf56':'linear',[3.92823363675155e-37 3.90695030890914e-37 3.82215928717777e-38]
MF57='out1mf57':'linear',[2.00446708191975e-41 1.99511258072106e-41 2.00770889666053e-42]
MF58='out1mf58':'linear',[4.40737838108122e-46 4.38767743409111e-46 4.44556419540219e-47]
MF59='out1mf59':'linear',[6.72131079885241e-54 6.69288147756186e-54 6.83612206081891e-55]
MF60='out1mf60':'linear',[3.97728512210663e-64 3.96119172151602e-64 4.07026259662958e-65]
MF61='out1mf61':'linear',[8.55216291983998e-77 8.51877390241475e-77 8.79316457115522e-78]
MF62='out1mf62':'linear',[9.51795604329116e-92 9.48183670670376e-92 9.82084191271292e-93]
MF63='out1mf63':'linear',[2.29950586529207e-109 2.29098381475091e-109 2.37940158247019e-110]
MF64='out1mf64':'linear',[5.418191266924e-52 5.39049605842916e-52 5.33357486520131e-53]
MF65='out1mf65':'linear',[5.20514587395533e-52 5.17949330516646e-52 5.16189043683708e-53]
MF66='out1mf66':'linear',[2.43416736709565e-56 2.42352928955332e-56 2.46351687545094e-57]
MF67='out1mf67':'linear',[5.23932974748061e-61 5.21720447330083e-61 5.32957506485495e-62]
MF68='out1mf68':'linear',[7.78946080319683e-69 7.75798260747728e-69 7.97246318023858e-70]
MF69='out1mf69':'linear',[4.52261330429813e-79 4.50497188649541e-79 4.65039500999725e-80]
MF70='out1mf70':'linear',[9.58473122353059e-92 9.54839947604526e-92 9.89080900816829e-93]
MF71='out1mf71':'linear',[1.05502793573253e-106 1.05111907030934e-106 1.09169676903486e-107]
MF72='out1mf72':'linear',[2.52644145345744e-124 2.51725856613104e-124 2.62002869221733e-125]
MF73='out1mf73':'linear',[1.50143226838541e-69 1.49438022478499e-69 1.50139532140285e-70]
MF74='out1mf74':'linear',[1.40903528226762e-69 1.40261688642264e-69 1.41648121863602e-70]
MF75='out1mf75':'linear',[6.18556276668803e-74 6.15994345530192e-74 6.30901341214073e-75]
MF76='out1mf76':'linear',[1.31023805147323e-78 1.30495656277526e-78 1.34139477092336e-79]
MF77='out1mf77':'linear',[1.910467344123e-86 1.90303039361064e-86 1.96487604169508e-87]
MF78='out1mf78':'linear',[1.09296243017907e-96 1.08882584719785e-96 1.12804289306994e-97]
MF79='out1mf79':'linear',[2.289955479916e-109 2.28148471284165e-109 2.36993438041042e-110]
MF80='out1mf80':'linear',[2.49857261645315e-124 2.48949819551289e-124 2.59131467032609e-125]
MF81='out1mf81':'linear',[5.94066648488237e-142 5.91942203853932e-142 6.171818634715e-143]

[Rules]
1 1, 1 (1) : 1
1 2, 2 (1) : 1
1 3, 3 (1) : 1
1 4, 4 (1) : 1
1 5, 5 (1) : 1
1 6, 6 (1) : 1
1 7, 7 (1) : 1
1 8, 8 (1) : 1
1 9, 9 (1) : 1
2 1, 10 (1) : 1
2 2, 11 (1) : 1
2 3, 12 (1) : 1
2 4, 13 (1) : 1
2 5, 14 (1) : 1
2 6, 15 (1) : 1
2 7, 16 (1) : 1
2 8, 17 (1) : 1
2 9, 18 (1) : 1
3 1, 19 (1) : 1
3 2, 20 (1) : 1
3 3, 21 (1) : 1
3 4, 22 (1) : 1
3 5, 23 (1) : 1
3 6, 24 (1) : 1
3 7, 25 (1) : 1
3 8, 26 (1) : 1
3 9, 27 (1) : 1
4 1, 28 (1) : 1
4 2, 29 (1) : 1
4 3, 30 (1) : 1
4 4, 31 (1) : 1
4 5, 32 (1) : 1
4 6, 33 (1) : 1
4 7, 34 (1) : 1
4 8, 35 (1) : 1
4 9, 36 (1) : 1
5 1, 37 (1) : 1
5 2, 38 (1) : 1
5 3, 39 (1) : 1
5 4, 40 (1) : 1
5 5, 41 (1) : 1
5 6, 42 (1) : 1
5 7, 43 (1) : 1
5 8, 44 (1) : 1
5 9, 45 (1) : 1
6 1, 46 (1) : 1
6 2, 47 (1) : 1
6 3, 48 (1) : 1
6 4, 49 (1) : 1
6 5, 50 (1) : 1
6 6, 51 (1) : 1
6 7, 52 (1) : 1
6 8, 53 (1) : 1
6 9, 54 (1) : 1
7 1, 55 (1) : 1
7 2, 56 (1) : 1
7 3, 57 (1) : 1
7 4, 58 (1) : 1
7 5, 59 (1) : 1
7 6, 60 (1) : 1
7 7, 61 (1) : 1
7 8, 62 (1) : 1
7 9, 63 (1) : 1
8 1, 64 (1) : 1
8 2, 65 (1) : 1
8 3, 66 (1) : 1
8 4, 67 (1) : 1
8 5, 68 (1) : 1
8 6, 69 (1) : 1
8 7, 70 (1) : 1
8 8, 71 (1) : 1
8 9, 72 (1) : 1
9 1, 73 (1) : 1
9 2, 74 (1) : 1
9 3, 75 (1) : 1
9 4, 76 (1) : 1
9 5, 77 (1) : 1
9 6, 78 (1) : 1
9 7, 79 (1) : 1
9 8, 80 (1) : 1
9 9, 81 (1) : 1
