# Supplementary material for: Deep learning-based novel ensemble method with best score transferred-adaptive neuro fuzzy inference system for energy consumption prediction
Source: PeerJ Comput Sci. 2025 Feb 21;11:e2680. doi: 10.7717/peerj-cs.2680 (PMC11888908; doi:10.7717/peerj-cs.2680)
Supplement: Supplemental Information 1 [file peerj-cs-11-2680-s001.zip › gaussmf3.fis]

[System]
Name='gaussmf3'
Type='sugeno'
Version=2.0
NumInputs=2
NumOutputs=1
NumRules=81
AndMethod='prod'
OrMethod='probor'
ImpMethod='prod'
AggMethod='sum'
DefuzzMethod='wtaver'

[Input1]
Name='input1'
Range=[-0.005414411 9.548675537]
NumMFs=9
MF1='in1mf1':'gaussmf',[2.98892248598319 2.93967168220575]
MF2='in1mf2':'gaussmf',[5.61375373871914 18.8480158782142]
MF3='in1mf3':'gaussmf',[5.41735750830846 34.3797962499526]
MF4='in1mf4':'gaussmf',[5.91306125734349 48.1778576543983]
MF5='in1mf5':'gaussmf',[5.91468525248512 62.102946644799]
MF6='in1mf6':'gaussmf',[5.91426160421696 76.0280579224447]
MF7='in1mf7':'gaussmf',[5.91233058715921 89.953155594922]
MF8='in1mf8':'gaussmf',[5.91956202808296 103.874600160402]
MF9='in1mf9':'gaussmf',[5.91307380871413 117.801557777748]

[Input2]
Name='input2'
Range=[-0.001383701 9.451335907]
NumMFs=9
MF1='in2mf1':'gaussmf',[10.9182250790333 6.15328063796991]
MF2='in2mf2':'gaussmf',[3.39119289562173 9.48096172693918]
MF3='in2mf3':'gaussmf',[5.43190746214244 34.2855223123727]
MF4='in2mf4':'gaussmf',[5.91783419352897 48.0954781896255]
MF5='in2mf5':'gaussmf',[5.9186177783814 62.0314070094333]
MF6='in2mf6':'gaussmf',[5.91975746093306 75.9680237105039]
MF7='in2mf7':'gaussmf',[5.91834890991481 89.9035663313649]
MF8='in2mf8':'gaussmf',[5.92440200778365 103.836767808425]
MF9='in2mf9':'gaussmf',[5.91751194582404 117.774737099598]

[Output1]
Name='output'
Range=[0.0008 9.580184444]
NumMFs=81
MF1='out1mf1':'linear',[1.02888204867499 -0.0129385567440319 0.0180922596479586]
MF2='out1mf2':'linear',[0.577272803119264 0.543504371339725 -0.581265463738439]
MF3='out1mf3':'linear',[0.000229315382291716 0.000340343158512901 9.15578585988974e-05]
MF4='out1mf4':'linear',[-2.22457217193763e-08 -2.22460329412209e-08 -1.16977642488717e-09]
MF5='out1mf5':'linear',[-6.1430351502558e-16 -6.4475297507746e-16 -6.12658647333716e-17]
MF6='out1mf6':'linear',[-2.24583884623628e-26 -2.51867726017195e-26 -3.12055295443817e-27]
MF7='out1mf7':'linear',[3.71133818226627e-39 2.99302822195399e-39 5.54795194223353e-41]
MF8='out1mf8':'linear',[1.73458689713054e-53 1.64338096819796e-53 1.32814617334889e-54]
MF9='out1mf9':'linear',[7.88449814636757e-71 7.64123595848259e-71 6.94945076141442e-72]
MF10='out1mf10':'linear',[1.09565700429528 -0.972302274887043 0.313955474595365]
MF11='out1mf11':'linear',[2.46112350065457 -0.853548419861319 1.56761365630707]
MF12='out1mf12':'linear',[0.00371256776657518 0.00301437664906914 0.000180897384030468]
MF13='out1mf13':'linear',[1.78855629052695e-07 1.63004622085064e-07 1.26091249063417e-08]
MF14='out1mf14':'linear',[5.64601401543241e-15 5.3883412638123e-15 4.70870441275198e-16]
MF15='out1mf15':'linear',[5.27075942789238e-25 5.11132223121571e-25 4.73826850461746e-26]
MF16='out1mf16':'linear',[1.54414846733369e-37 1.50870222751857e-37 1.44978014822666e-38]
MF17='out1mf17':'linear',[2.12781616127257e-52 2.08742260501481e-52 2.05391845209801e-53]
MF18='out1mf18':'linear',[6.01598427333023e-70 5.91680847112084e-70 5.92252735615728e-71]
MF19='out1mf19':'linear',[0.0131601818593683 0.0111062963809533 0.000927118325671584]
MF20='out1mf20':'linear',[0.0107097845533441 0.0084256475291899 0.000681225946688392]
MF21='out1mf21':'linear',[2.45586132656707e-06 2.34513918778085e-06 2.08723553522696e-07]
MF22='out1mf22':'linear',[6.8200504846001e-11 6.58555386992747e-11 6.05277091196872e-12]
MF23='out1mf23':'linear',[1.40501640712884e-18 1.36936639942632e-18 1.30438799690564e-19]
MF24='out1mf24':'linear',[1.02942744333378e-28 1.00837977750365e-28 9.85207297095333e-30]
MF25='out1mf25':'linear',[2.58158802119065e-41 2.53648154794708e-41 2.52421268402705e-42]
MF26='out1mf26':'linear',[3.20424363194237e-56 3.15430991299155e-56 3.1812151303424e-57]
MF27='out1mf27':'linear',[8.39122452023974e-74 8.27153966805378e-74 8.42833250854572e-75]
MF28='out1mf28':'linear',[6.22489897623362e-07 5.69364288068592e-07 4.93571064386267e-08]
MF29='out1mf29':'linear',[5.96682379484439e-07 5.39254593068413e-07 4.56472503620055e-08]
MF30='out1mf30':'linear',[7.49117822352829e-11 7.2438620804826e-11 6.71679120980432e-12]
MF31='out1mf31':'linear',[1.90545199801254e-15 1.853928625629e-15 1.7572589926938e-16]
MF32='out1mf32':'linear',[3.57593249542765e-23 3.49914061533664e-23 3.40344221183062e-24]
MF33='out1mf33':'linear',[2.4583868065714e-33 2.4137610071242e-33 2.39309695862263e-34]
MF34='out1mf34':'linear',[5.89300843108517e-46 5.79859799841793e-46 5.83179064014292e-47]
MF35='out1mf35':'linear',[7.08214429416497e-61 6.97870197546986e-61 7.09346120148071e-62]
MF36='out1mf36':'linear',[1.80952752480684e-78 1.78494633436035e-78 1.82943650201306e-79]
MF37='out1mf37':'linear',[1.99751313029215e-14 1.90502795793353e-14 1.73538064224967e-15]
MF38='out1mf38':'linear',[2.06664863344026e-14 1.96824599969671e-14 1.77559791909568e-15]
MF39='out1mf39':'linear',[1.60517993519661e-18 1.56676930316141e-18 1.50912179720344e-19]
MF40='out1mf40':'linear',[3.75354972193818e-23 3.67502260585055e-23 3.59114986766026e-24]
MF41='out1mf41':'linear',[6.40378697191861e-31 6.28951943497981e-31 6.25391926042091e-32]
MF42='out1mf42':'linear',[4.110283019524e-41 4.04516736673102e-41 4.07599274838594e-42]
MF43='out1mf43':'linear',[9.3666015438422e-54 9.23104024737811e-54 9.39643874794086e-55]
MF44='out1mf44':'linear',[1.08455394186006e-68 1.06989145517007e-68 1.0974689944761e-69]
MF45='out1mf45':'linear',[2.6917781566095e-86 2.6573109884607e-86 2.74256843834057e-87]
MF46='out1mf46':'linear',[1.85334621157282e-24 1.79635198089693e-24 1.69834500320051e-25]
MF47='out1mf47':'linear',[1.96171150835142e-24 1.90134679719984e-24 1.7911102364256e-25]
MF48='out1mf48':'linear',[1.14798011025023e-28 1.12583673326805e-28 1.11126006833767e-29]
MF49='out1mf49':'linear',[2.5428708715514e-33 2.49824406036408e-33 2.49093758846955e-34]
MF50='out1mf50':'linear',[4.07023906660133e-41 4.00649650526734e-41 4.04454056626823e-42]
MF51='out1mf51':'linear',[2.4911780596141e-51 2.45540537533891e-51 2.50256082374837e-52]
MF52='out1mf52':'linear',[5.47615921022735e-64 5.40261684897038e-64 5.54752606329056e-65]
MF53='out1mf53':'linear',[6.1714893934108e-79 6.09274716769853e-79 6.29199250064032e-80]
MF54='out1mf54':'linear',[1.49911064326009e-96 1.48075829069982e-96 1.53624733897376e-97]
MF55='out1mf55':'linear',[5.37710917722324e-37 5.25243401582999e-37 5.10342306593792e-38]
MF56='out1mf56':'linear',[5.72611446708935e-37 5.5943201235533e-37 5.42982995506615e-38]
MF57='out1mf57':'linear',[2.78288975742437e-41 2.73675183231151e-41 2.74748576275576e-42]
MF58='out1mf58':'linear',[5.93830799538993e-46 5.84636315701661e-46 5.91244356133187e-47]
MF59='out1mf59':'linear',[9.08724938529781e-54 8.9578272626676e-54 9.14148780423423e-55]
MF60='out1mf60':'linear',[5.3746509584318e-64 5.30288775808122e-64 5.45001614863266e-65]
MF61='out1mf61':'linear',[1.15067308089439e-76 1.13606556026923e-76 1.17409696014854e-77]
MF62='out1mf62':'linear',[1.27088479946575e-91 1.2553695138971e-91 1.30299910956001e-92]
MF63='out1mf63':'linear',[3.0373054868073e-109 3.00138962733481e-109 3.12623491647997e-110]
MF64='out1mf64':'linear',[7.75697811250564e-52 7.60910434991951e-52 7.5408659497401e-53]
MF65='out1mf65':'linear',[8.26181252033676e-52 8.10571101430892e-52 8.03277270980435e-53]
MF66='out1mf66':'linear',[3.53970491882393e-56 3.48699743377765e-56 3.54279319406502e-57]
MF67='out1mf67':'linear',[7.3577001889592e-61 7.25357517633063e-61 7.40994721212739e-62]
MF68='out1mf68':'linear',[1.09041854580453e-68 1.07592708201962e-68 1.10661224593212e-69]
MF69='out1mf69':'linear',[6.29149797627824e-79 6.21189118965255e-79 6.42329752769915e-80]
MF70='out1mf70':'linear',[1.32111847224081e-91 1.30503903696169e-91 1.35518785649376e-92]
MF71='out1mf71':'linear',[1.43743914065698e-106 1.4204672942381e-106 1.47995119200375e-107]
MF72='out1mf72':'linear',[3.39364557406949e-124 3.35456762694766e-124 3.50459200684274e-125]
MF73='out1mf73':'linear',[2.24828713627672e-69 2.21124674587361e-69 2.22487829764495e-70]
MF74='out1mf74':'linear',[2.39016331592925e-69 2.35111253315505e-69 2.36648463942444e-70]
MF75='out1mf75':'linear',[9.33081841036893e-74 9.20281891121498e-74 9.43548404997075e-75]
MF76='out1mf76':'linear',[1.90136413454834e-78 1.87625738228608e-78 1.93156757786065e-79]
MF77='out1mf77':'linear',[2.74947808164564e-86 2.71485915199568e-86 2.80923841633111e-87]
MF78='out1mf78':'linear',[1.55621494962623e-96 1.53734277886773e-96 1.59725831405113e-97]
MF79='out1mf79':'linear',[3.21853828265848e-109 3.1806610779812e-109 3.31536900724974e-110]
MF80='out1mf80':'linear',[3.4605867926578e-124 3.42081464540995e-124 3.57483143549675e-125]
MF81='out1mf81':'linear',[8.09059183056312e-142 7.99942299439441e-142 8.37734838846166e-143]

[Rules]
1 1, 1 (1) : 1
1 2, 2 (1) : 1
1 3, 3 (1) : 1
1 4, 4 (1) : 1
1 5, 5 (1) : 1
1 6, 6 (1) : 1
1 7, 7 (1) : 1
1 8, 8 (1) : 1
1 9, 9 (1) : 1
2 1, 10 (1) : 1
2 2, 11 (1) : 1
2 3, 12 (1) : 1
2 4, 13 (1) : 1
2 5, 14 (1) : 1
2 6, 15 (1) : 1
2 7, 16 (1) : 1
2 8, 17 (1) : 1
2 9, 18 (1) : 1
3 1, 19 (1) : 1
3 2, 20 (1) : 1
3 3, 21 (1) : 1
3 4, 22 (1) : 1
3 5, 23 (1) : 1
3 6, 24 (1) : 1
3 7, 25 (1) : 1
3 8, 26 (1) : 1
3 9, 27 (1) : 1
4 1, 28 (1) : 1
4 2, 29 (1) : 1
4 3, 30 (1) : 1
4 4, 31 (1) : 1
4 5, 32 (1) : 1
4 6, 33 (1) : 1
4 7, 34 (1) : 1
4 8, 35 (1) : 1
4 9, 36 (1) : 1
5 1, 37 (1) : 1
5 2, 38 (1) : 1
5 3, 39 (1) : 1
5 4, 40 (1) : 1
5 5, 41 (1) : 1
5 6, 42 (1) : 1
5 7, 43 (1) : 1
5 8, 44 (1) : 1
5 9, 45 (1) : 1
6 1, 46 (1) : 1
6 2, 47 (1) : 1
6 3, 48 (1) : 1
6 4, 49 (1) : 1
6 5, 50 (1) : 1
6 6, 51 (1) : 1
6 7, 52 (1) : 1
6 8, 53 (1) : 1
6 9, 54 (1) : 1
7 1, 55 (1) : 1
7 2, 56 (1) : 1
7 3, 57 (1) : 1
7 4, 58 (1) : 1
7 5, 59 (1) : 1
7 6, 60 (1) : 1
7 7, 61 (1) : 1
7 8, 62 (1) : 1
7 9, 63 (1) : 1
8 1, 64 (1) : 1
8 2, 65 (1) : 1
8 3, 66 (1) : 1
8 4, 67 (1) : 1
8 5, 68 (1) : 1
8 6, 69 (1) : 1
8 7, 70 (1) : 1
8 8, 71 (1) : 1
8 9, 72 (1) : 1
9 1, 73 (1) : 1
9 2, 74 (1) : 1
9 3, 75 (1) : 1
9 4, 76 (1) : 1
9 5, 77 (1) : 1
9 6, 78 (1) : 1
9 7, 79 (1) : 1
9 8, 80 (1) : 1
9 9, 81 (1) : 1
