# Supplementary material for: Deep learning-based novel ensemble method with best score transferred-adaptive neuro fuzzy inference system for energy consumption prediction
Source: PeerJ Comput Sci. 2025 Feb 21;11:e2680. doi: 10.7717/peerj-cs.2680 (PMC11888908; doi:10.7717/peerj-cs.2680)
Supplement: Supplemental Information 1 [file peerj-cs-11-2680-s001.zip › gaussmf4.fis]

[System]
Name='gaussmf4'
Type='sugeno'
Version=2.0
NumInputs=2
NumOutputs=1
NumRules=81
AndMethod='prod'
OrMethod='probor'
ImpMethod='prod'
AggMethod='sum'
DefuzzMethod='wtaver'

[Input1]
Name='input1'
Range=[0.00971179 8.721809387]
NumMFs=9
MF1='in1mf1':'gaussmf',[6.48754487570555 -2.34135963603819]
MF2='in1mf2':'gaussmf',[5.73431440362185 12.7680354154099]
MF3='in1mf3':'gaussmf',[5.37133061690679 34.3908234812822]
MF4='in1mf4':'gaussmf',[5.91305812056986 48.1778581492251]
MF5='in1mf5':'gaussmf',[5.91468525248517 62.102946644799]
MF6='in1mf6':'gaussmf',[5.91426160421696 76.0280579224447]
MF7='in1mf7':'gaussmf',[5.91233058715921 89.953155594922]
MF8='in1mf8':'gaussmf',[5.91956202808296 103.874600160402]
MF9='in1mf9':'gaussmf',[5.91307380871413 117.801557777748]

[Input2]
Name='input2'
Range=[0.00971179 8.721809387]
NumMFs=9
MF1='in2mf1':'gaussmf',[9.5260207473079 4.47853109217197]
MF2='in2mf2':'gaussmf',[4.69354927555679 12.4563721497755]
MF3='in2mf3':'gaussmf',[5.40948490308083 34.2911176869977]
MF4='in2mf4':'gaussmf',[5.917832407568 48.0954784762248]
MF5='in2mf5':'gaussmf',[5.9186177783814 62.0314070094333]
MF6='in2mf6':'gaussmf',[5.91975746093306 75.9680237105039]
MF7='in2mf7':'gaussmf',[5.91834890991481 89.9035663313649]
MF8='in2mf8':'gaussmf',[5.92440200778365 103.836767808425]
MF9='in2mf9':'gaussmf',[5.91751194582404 117.774737099598]

[Output1]
Name='output'
Range=[0.0008 8.837243611]
NumMFs=81
MF1='out1mf1':'linear',[0.994284933952674 0.140973714593507 0.291261890591243]
MF2='out1mf2':'linear',[2.85677577325692 0.998684105508297 -1.45894868818731]
MF3='out1mf3':'linear',[0.00348847832664008 0.00347913795153676 0.000239730161346476]
MF4='out1mf4':'linear',[1.56082256773991e-07 1.55994452043385e-07 1.28812841539924e-08]
MF5='out1mf5':'linear',[3.72021497182294e-15 3.71993533330327e-15 3.50270014952657e-16]
MF6='out1mf6':'linear',[2.48404724096743e-25 2.48401405625605e-25 2.5081516662686e-26]
MF7='out1mf7':'linear',[5.0998037549162e-38 5.09978927812511e-38 5.36707690500722e-39]
MF8='out1mf8':'linear',[4.93983158945733e-53 4.93982809995934e-53 5.33331399636999e-54]
MF9='out1mf9':'linear',[9.7543363810081e-71 9.75433456417894e-71 1.07139089940874e-71]
MF10='out1mf10':'linear',[1.73826353370029 -1.4819549183857 -2.7957062517008]
MF11='out1mf11':'linear',[2.22296824010621 -0.439276693438738 -2.55914388638773]
MF12='out1mf12':'linear',[0.0423474908315133 0.0423364734516855 0.00367065224749546]
MF13='out1mf13':'linear',[1.22628987640045e-06 1.22619571076368e-06 1.14975317883329e-07]
MF14='out1mf14':'linear',[2.07794875171819e-14 2.07792065569122e-14 2.09415262619734e-15]
MF15='out1mf15':'linear',[1.15791544746587e-24 1.1579121099759e-24 1.217224995935e-25]
MF16='out1mf16':'linear',[2.13617747767728e-37 2.13617598228833e-37 2.30558979190891e-38]
MF17='out1mf17':'linear',[1.93670822244927e-52 1.93670785047981e-52 2.12593113615803e-53]
MF18='out1mf18':'linear',[3.65680925339647e-70 3.65680905406029e-70 4.06140703573149e-71]
MF19='out1mf19':'linear',[0.026254988337726 0.0262396413638653 0.00217141239061911]
MF20='out1mf20':'linear',[0.0352563306736336 0.0352500986301629 0.0031036990543011]
MF21='out1mf21':'linear',[1.92082397420847e-06 1.92080867068892e-06 1.96408380745401e-07]
MF22='out1mf22':'linear',[4.09615504941969e-11 4.09614224076398e-11 4.29565110392737e-12]
MF23='out1mf23':'linear',[5.16526001168992e-19 5.16525609647857e-19 5.56623254232625e-20]
MF24='out1mf24':'linear',[2.4124961752153e-29 2.4124956837422e-29 2.64596984374193e-30]
MF25='out1mf25':'linear',[3.97656874756129e-42 3.97656851431581e-42 4.41344491904704e-43]
MF26='out1mf26':'linear',[3.34921115802196e-57 3.34921109718004e-57 3.74726088190273e-58]
MF27='out1mf27':'linear',[6.00284021536334e-75 6.00284018151823e-75 6.7558546835584e-76]
MF28='out1mf28':'linear',[9.28483220368725e-07 9.28320462654689e-07 8.3916596157118e-08]
MF29='out1mf29':'linear',[1.09143500085944e-06 1.09137344888348e-06 1.03239732671208e-07]
MF30='out1mf30':'linear',[4.57494113191729e-11 4.57492616610387e-11 4.79295817212414e-12]
MF31='out1mf31':'linear',[9.3399337525215e-16 9.33992112056253e-16 9.97081415338363e-17]
MF32='out1mf32':'linear',[1.12390230755813e-23 1.12390191485365e-23 1.2250659390224e-24]
MF33='out1mf33':'linear',[5.09302471180449e-34 5.09302421099008e-34 5.62858954170965e-35]
MF34='out1mf34':'linear',[8.22550602253496e-47 8.22550578180907e-47 9.17692691789501e-48]
MF35='out1mf35':'linear',[6.83203666884267e-62 6.83203660546467e-62 7.67225764277721e-63]
MF36='out1mf36':'linear',[1.2120811917126e-79 1.21208118816462e-79 1.36773295949952e-80]
MF37='out1mf37':'linear',[1.69219180146416e-14 1.69214258789128e-14 1.66685283685461e-15]
MF38='out1mf38':'linear',[1.73972859922498e-14 1.7397108884739e-14 1.76366518262408e-15]
MF39='out1mf39':'linear',[5.58831255298004e-19 5.58830813761215e-19 6.01823750178792e-20]
MF40='out1mf40':'linear',[1.08582550701354e-23 1.08582512768397e-23 1.18355717671129e-24]
MF41='out1mf41':'linear',[1.2364370215554e-31 1.23643690014683e-31 1.36646894176874e-32]
MF42='out1mf42':'linear',[5.40025770477299e-42 5.4002575461503e-42 6.02473064357099e-43]
MF43='out1mf43':'linear',[8.50200836362973e-55 8.50200828599139e-55 9.54830111237574e-56]
MF44='out1mf44':'linear',[6.93714663807839e-70 6.93714661737759e-70 7.82744295791656e-71]
MF45='out1mf45':'linear',[1.21448329222607e-87 1.21448329105467e-87 1.37519554243544e-88]
MF46='out1mf46':'linear',[9.35231952672655e-25 9.35226507877492e-25 9.69060521692771e-26]
MF47='out1mf47':'linear',[8.87644174129302e-25 8.87642211242383e-25 9.36855460482337e-26]
MF48='out1mf48':'linear',[2.43307184851208e-29 2.43307133534497e-29 2.66750975130068e-30]
MF49='out1mf49':'linear',[4.57859301259783e-34 4.57859256433084e-34 5.06022326785893e-35]
MF50='out1mf50':'linear',[5.02451361407683e-42 5.02451346709283e-42 5.60567107752138e-43]
MF51='out1mf51':'linear',[2.13932908597998e-52 2.13932906642345e-52 2.40258896299974e-53]
MF52='out1mf52':'linear',[3.30768158657525e-65 3.30768157687903e-65 3.73241211971398e-66]
MF53='out1mf53':'linear',[2.66423455330136e-80 2.66423455068955e-80 3.01665551248706e-81]
MF54='out1mf54':'linear',[4.61855199315129e-98 4.61855199166424e-98 5.24326629718427e-99]
MF55='out1mf55':'linear',[1.67130973546358e-37 1.67130749523529e-37 1.78706796135258e-38]
MF56='out1mf56':'linear',[1.50868615838326e-37 1.5086853343545e-37 1.63277549676887e-38]
MF57='out1mf57':'linear',[3.73885592954891e-42 3.73885570355796e-42 4.14861326545438e-43]
MF58='out1mf58':'linear',[6.88586813894317e-47 6.88586793887247e-47 7.68263525903703e-48]
MF59='out1mf59':'linear',[7.36596799495478e-55 7.3659679281564e-55 8.27269454608465e-56]
MF60='out1mf60':'linear',[3.08011258120477e-65 3.0801125722015e-65 3.47565169949055e-66]
MF61='out1mf61':'linear',[4.70006986177961e-78 4.70006985727263e-78 5.32208291172931e-79]
MF62='out1mf62':'linear',[3.74967576115867e-93 3.74967575994222e-93 4.25675059535459e-94]
MF63='out1mf63':'linear',[6.4520236938077e-111 6.45202369310318e-111 7.33915639125059e-112]
MF64='out1mf64':'linear',[1.54256017646529e-52 1.54255963025879e-52 1.68259871793568e-53]
MF65='out1mf65':'linear',[1.3484917360876e-52 1.34849153055812e-52 1.48297908793934e-53]
MF66='out1mf66':'linear',[3.12954242204977e-57 3.12954236344538e-57 3.5008506544139e-58]
MF67='out1mf67':'linear',[5.67986041044849e-62 5.67986035805609e-62 6.37850399584129e-63]
MF68='out1mf68':'linear',[5.96900752312243e-70 5.96900750541192e-70 6.73515423032088e-71]
MF69='out1mf69':'linear',[2.46410804796459e-80 2.46410804555274e-80 2.79006132864985e-81]
MF70='out1mf70':'linear',[3.72438156738467e-93 3.72438156616736e-93 4.22802081242229e-94]
MF71='out1mf71':'linear',[2.95031196700008e-108 2.95031196667115e-108 3.35578562442324e-109]
MF72='out1mf72':'linear',[5.04824328471482e-126 5.04824328453258e-126 5.75090691132697e-127]
MF73='out1mf73':'linear',[2.88967876575524e-70 2.88967848439807e-70 3.19558403829505e-71]
MF74='out1mf74':'linear',[2.47040390597844e-70 2.47040379792299e-70 2.74723284013136e-71]
MF75='out1mf75':'linear',[5.47264853940157e-75 5.47264850764682e-75 6.1583545700701e-76]
MF76='out1mf76':'linear',[9.82612631869139e-80 9.82612629009547e-80 1.10881099854696e-80]
MF77='out1mf77':'linear',[1.01901734664803e-87 1.01901734567209e-87 1.15387550060383e-88]
MF78='out1mf78':'linear',[4.16560771190115e-98 4.16560771056276e-98 4.72906006521476e-99]
MF79='out1mf79':'linear',[6.2495488215768e-111 6.24954882089979e-111 7.10882050332067e-112]
MF80='out1mf80':'linear',[4.92298456312798e-126 4.92298456294326e-126 5.60821214645078e-127]
MF81='out1mf81':'linear',[8.38587789712391e-144 8.38587789702365e-144 9.56458087839686e-145]

[Rules]
1 1, 1 (1) : 1
1 2, 2 (1) : 1
1 3, 3 (1) : 1
1 4, 4 (1) : 1
1 5, 5 (1) : 1
1 6, 6 (1) : 1
1 7, 7 (1) : 1
1 8, 8 (1) : 1
1 9, 9 (1) : 1
2 1, 10 (1) : 1
2 2, 11 (1) : 1
2 3, 12 (1) : 1
2 4, 13 (1) : 1
2 5, 14 (1) : 1
2 6, 15 (1) : 1
2 7, 16 (1) : 1
2 8, 17 (1) : 1
2 9, 18 (1) : 1
3 1, 19 (1) : 1
3 2, 20 (1) : 1
3 3, 21 (1) : 1
3 4, 22 (1) : 1
3 5, 23 (1) : 1
3 6, 24 (1) : 1
3 7, 25 (1) : 1
3 8, 26 (1) : 1
3 9, 27 (1) : 1
4 1, 28 (1) : 1
4 2, 29 (1) : 1
4 3, 30 (1) : 1
4 4, 31 (1) : 1
4 5, 32 (1) : 1
4 6, 33 (1) : 1
4 7, 34 (1) : 1
4 8, 35 (1) : 1
4 9, 36 (1) : 1
5 1, 37 (1) : 1
5 2, 38 (1) : 1
5 3, 39 (1) : 1
5 4, 40 (1) : 1
5 5, 41 (1) : 1
5 6, 42 (1) : 1
5 7, 43 (1) : 1
5 8, 44 (1) : 1
5 9, 45 (1) : 1
6 1, 46 (1) : 1
6 2, 47 (1) : 1
6 3, 48 (1) : 1
6 4, 49 (1) : 1
6 5, 50 (1) : 1
6 6, 51 (1) : 1
6 7, 52 (1) : 1
6 8, 53 (1) : 1
6 9, 54 (1) : 1
7 1, 55 (1) : 1
7 2, 56 (1) : 1
7 3, 57 (1) : 1
7 4, 58 (1) : 1
7 5, 59 (1) : 1
7 6, 60 (1) : 1
7 7, 61 (1) : 1
7 8, 62 (1) : 1
7 9, 63 (1) : 1
8 1, 64 (1) : 1
8 2, 65 (1) : 1
8 3, 66 (1) : 1
8 4, 67 (1) : 1
8 5, 68 (1) : 1
8 6, 69 (1) : 1
8 7, 70 (1) : 1
8 8, 71 (1) : 1
8 9, 72 (1) : 1
9 1, 73 (1) : 1
9 2, 74 (1) : 1
9 3, 75 (1) : 1
9 4, 76 (1) : 1
9 5, 77 (1) : 1
9 6, 78 (1) : 1
9 7, 79 (1) : 1
9 8, 80 (1) : 1
9 9, 81 (1) : 1
