# Supplementary material for: Deep learning-based novel ensemble method with best score transferred-adaptive neuro fuzzy inference system for energy consumption prediction
Source: PeerJ Comput Sci. 2025 Feb 21;11:e2680. doi: 10.7717/peerj-cs.2680 (PMC11888908; doi:10.7717/peerj-cs.2680)
Supplement: Supplemental Information 1 [file peerj-cs-11-2680-s001.zip › gaussmf5.fis]

[System]
Name='gaussmf5'
Type='sugeno'
Version=2.0
NumInputs=2
NumOutputs=1
NumRules=81
AndMethod='prod'
OrMethod='probor'
ImpMethod='prod'
AggMethod='sum'
DefuzzMethod='wtaver'

[Input1]
Name='input1'
Range=[-0.017924005 9.494812965]
NumMFs=9
MF1='in1mf1':'gaussmf',[0.464201241842286 -0.0459159142776679]
MF2='in1mf2':'gaussmf',[0.486706115113794 1.17722641331293]
MF3='in1mf3':'gaussmf',[0.510547044379474 2.33371491242956]
MF4='in1mf4':'gaussmf',[0.448416791001102 3.55173746835618]
MF5='in1mf5':'gaussmf',[0.447388805233055 4.75157455318674]
MF6='in1mf6':'gaussmf',[0.475570929246973 5.8813337726746]
MF7='in1mf7':'gaussmf',[0.398144962089726 7.12909495786949]
MF8='in1mf8':'gaussmf',[0.470445291060709 8.30483401475329]
MF9='in1mf9':'gaussmf',[0.535559308784548 9.48525262312317]

[Input2]
Name='input2'
Range=[-0.017924005 9.494812965]
NumMFs=9
MF1='in2mf1':'gaussmf',[0.486770668154247 -0.0366430909914222]
MF2='in2mf2':'gaussmf',[0.451412312542051 1.16095765253072]
MF3='in2mf3':'gaussmf',[0.480739049874109 2.35560252940456]
MF4='in2mf4':'gaussmf',[0.519566587630318 3.53640959151563]
MF5='in2mf5':'gaussmf',[0.570312372818298 4.75798419869652]
MF6='in2mf6':'gaussmf',[0.403857131767072 5.9213078521245]
MF7='in2mf7':'gaussmf',[0.423653820658251 7.07599682193836]
MF8='in2mf8':'gaussmf',[0.505913238070276 8.29343451148019]
MF9='in2mf9':'gaussmf',[0.455738548037962 9.5092041451917]

[Output1]
Name='output'
Range=[0.0008 9.580184444]
NumMFs=81
MF1='out1mf1':'linear',[1.0600559069305 -0.0256326292208882 0.0166161740337734]
MF2='out1mf2':'linear',[6.16096201089962 -4.91459587659723 -0.338420361576106]
MF3='out1mf3':'linear',[-0.264160253615889 -0.378229936572384 -0.328685294091554]
MF4='out1mf4':'linear',[-0.00064861128351048 -0.000786189846537399 -0.000558791696467715]
MF5='out1mf5':'linear',[-1.4339330268041e-07 -1.71289630696767e-07 -1.03773183823426e-07]
MF6='out1mf6':'linear',[-1.88088306156826e-18 -1.97621426171873e-18 -4.36919942172826e-19]
MF7='out1mf7':'linear',[-4.04948889006918e-26 -4.35788928499584e-26 -1.42558335554727e-26]
MF8='out1mf8':'linear',[-7.12193911156959e-30 -7.40398371412297e-30 -2.12831766880096e-30]
MF9='out1mf9':'linear',[-4.56055688148473e-45 -4.68824574192029e-45 -1.42914188475803e-45]
MF10='out1mf10':'linear',[-4.52201859460236 5.47582411596146 0.243009825228841]
MF11='out1mf11':'linear',[1.22973041054326 -0.175304888857738 -0.0187167360111592]
MF12='out1mf12':'linear',[2.18403333062929 -1.31455061732227 -0.0975323512149594]
MF13='out1mf13':'linear',[-0.482347725216108 -0.55634789813592 -0.14853686757251]
MF14='out1mf14':'linear',[-0.00647031488335279 -0.00707981512514693 -0.00260021147565976]
MF15='out1mf15':'linear',[-1.46638034815066e-11 -2.2090935984186e-11 6.83999843205145e-12]
MF16='out1mf16':'linear',[-8.51297333365015e-16 -8.72222142618325e-16 -2.03650821712492e-16]
MF17='out1mf17':'linear',[-4.94697899551148e-20 -5.06811362166341e-20 -1.19759611751549e-20]
MF18='out1mf18':'linear',[7.462281979142e-32 7.60425602324661e-32 1.36362924145945e-32]
MF19='out1mf19':'linear',[-0.731893489130005 -0.486270352474526 -0.696591768366796]
MF20='out1mf20':'linear',[-1.30289875334536 2.85255350386378 -0.630577091842214]
MF21='out1mf21':'linear',[0.537813861239668 0.484342005430529 0.00597235654272673]
MF22='out1mf22':'linear',[3.48872546396938 -1.59478290883844 -2.35474835928644]
MF23='out1mf23':'linear',[0.133241353242661 0.0857454871137366 0.0628465926276587]
MF24='out1mf24':'linear',[-0.000141951747358576 -0.000147679036563896 -3.42326280361838e-05]
MF25='out1mf25':'linear',[4.59786072504782e-09 4.66238117759234e-09 8.95119152105425e-10]
MF26='out1mf26':'linear',[5.62123665927558e-13 5.72893260851369e-13 1.10557240009127e-13]
MF27='out1mf27':'linear',[1.85895139721627e-21 1.88754929533681e-21 3.02698364725493e-22]
MF28='out1mf28':'linear',[-0.00023385475479672 -0.000211581302189873 -0.00010876543015075]
MF29='out1mf29':'linear',[-0.145325965054645 -0.121162572167798 -0.0779152335699673]
MF30='out1mf30':'linear',[-0.821932093482206 0.954046641523699 2.15305539856429]
MF31='out1mf31':'linear',[1.32171358756145 -0.434039670160313 0.391291191106628]
MF32='out1mf32':'linear',[0.632440047302076 -0.133028666053417 2.22528426306802]
MF33='out1mf33':'linear',[0.00151925236218805 0.00225708027005204 -0.00431811849705303]
MF34='out1mf34':'linear',[1.77511607601229e-05 1.83612460096639e-05 3.59630976878833e-06]
MF35='out1mf35':'linear',[3.90446146152202e-09 4.03418636785555e-09 7.32083780123406e-10]
MF36='out1mf36':'linear',[1.04805957183529e-16 1.06928014107513e-16 1.83667005589887e-17]
MF37='out1mf37':'linear',[1.96708140861726e-10 3.12225257570509e-10 -1.14539325321512e-10]
MF38='out1mf38':'linear',[-5.07139818825073e-05 -4.72730197239673e-05 -1.211439172663e-05]
MF39='out1mf39':'linear',[-0.0618120655306798 -0.0521833122601451 -0.0171804859938165]
MF40='out1mf40':'linear',[1.18124110166833 -0.0164748842875562 -0.756348978022882]
MF41='out1mf41':'linear',[1.35270432144395 -0.461584466002195 0.545484847796729]
MF42='out1mf42':'linear',[-0.123169349944746 0.728807656525293 0.27639822065419]
MF43='out1mf43':'linear',[0.102182931154808 0.105743809944835 0.0135253209655723]
MF44='out1mf44':'linear',[0.000732500801503884 0.000743765445774965 0.000119206116665959]
MF45='out1mf45':'linear',[-7.11764381843363e-10 -7.19950927133386e-10 -1.04975969560361e-10]
MF46='out1mf46':'linear',[-3.35839255397677e-14 -3.18559617282212e-14 -9.43556239238686e-15]
MF47='out1mf47':'linear',[-2.39350506986624e-09 -2.242995662021e-09 -7.85974083084125e-10]
MF48='out1mf48':'linear',[-0.000121659384335775 -0.000109991204504339 -3.91187398946435e-05]
MF49='out1mf49':'linear',[-0.290055253720549 -0.276641397220623 -0.0462243972020133]
MF50='out1mf50':'linear',[0.157359069865906 1.0597813723963 -0.0685474198833632]
MF51='out1mf51':'linear',[1.83331826481502 -0.764995867107966 -0.46793482696332]
MF52='out1mf52':'linear',[0.437571170929665 0.503145042136165 1.20772299797546]
MF53='out1mf53':'linear',[-1.15287865181553 -1.17675182855968 -0.169218314851717]
MF54='out1mf54':'linear',[0.000172426767447079 0.000173111119912583 2.13888607321592e-05]
MF55='out1mf55':'linear',[-1.00850179041251e-26 -9.06805321188589e-27 -4.49458848952141e-27]
MF56='out1mf56':'linear',[2.04380714707796e-19 2.07214218514686e-19 5.25922003579434e-20]
MF57='out1mf57':'linear',[-6.28164467871773e-11 -6.15204280175226e-11 -1.16233523999654e-11]
MF58='out1mf58':'linear',[0.000108818398605383 0.000105769911130272 1.87428314941532e-05]
MF59='out1mf59':'linear',[1.3592679930947 1.34620642568592 0.222553001624377]
MF60='out1mf60':'linear',[0.473348713692143 0.209332715430221 0.495769970470095]
MF61='out1mf61':'linear',[4.36047092504396 -3.58533071938972 1.65677960352644]
MF62='out1mf62':'linear',[0.37773667302286 1.09879093907332 -0.719787589172335]
MF63='out1mf63':'linear',[0.0124646486436152 0.0121885503096833 0.00421086692107042]
MF64='out1mf64':'linear',[-2.26879825798843e-31 -2.06581425482255e-31 -8.07360869103001e-32]
MF65='out1mf65':'linear',[1.68615969466449e-25 2.46227618120923e-25 1.84109766320723e-25]
MF66='out1mf66':'linear',[-4.3838718001031e-16 -4.53915582983679e-16 -1.68351689181329e-16]
MF67='out1mf67':'linear',[6.35536359551192e-08 6.25559021527115e-08 1.01558005112801e-08]
MF68='out1mf68':'linear',[0.00331034508149384 0.00319786211527203 0.000475332952980505]
MF69='out1mf69':'linear',[0.252983280551298 0.245800821928124 0.0353047104334687]
MF70='out1mf70':'linear',[0.0600872813515316 0.570510299594453 -0.747837648870759]
MF71='out1mf71':'linear',[0.432492674309862 0.364560852474573 1.68211733176239]
MF72='out1mf72':'linear',[0.236143740747884 0.530433549430174 0.0881678272294578]
MF73='out1mf73':'linear',[-8.67354967647288e-36 -8.11413583430401e-36 -2.62291381845094e-36]
MF74='out1mf74':'linear',[-2.71778009375372e-29 -2.49868107452895e-29 -2.66524799890341e-30]
MF75='out1mf75':'linear',[1.84785434402834e-19 1.80678550330311e-19 2.80111263873151e-20]
MF76='out1mf76':'linear',[1.13560067958776e-11 1.11756039175315e-11 1.78932515427304e-12]
MF77='out1mf77':'linear',[-4.31403133488996e-07 -4.72407259376521e-07 -1.9879727994006e-08]
MF78='out1mf78':'linear',[-3.76418108423156e-05 -4.05392638738774e-05 -1.15727988819762e-06]
MF79='out1mf79':'linear',[1.13112694166481 1.13178298621321 0.146247323669391]
MF80='out1mf80':'linear',[0.345540924881427 0.807647928864252 0.122434442894349]
MF81='out1mf81':'linear',[0.326031495285707 0.537825298049622 1.38024819446898]

[Rules]
1 1, 1 (1) : 1
1 2, 2 (1) : 1
1 3, 3 (1) : 1
1 4, 4 (1) : 1
1 5, 5 (1) : 1
1 6, 6 (1) : 1
1 7, 7 (1) : 1
1 8, 8 (1) : 1
1 9, 9 (1) : 1
2 1, 10 (1) : 1
2 2, 11 (1) : 1
2 3, 12 (1) : 1
2 4, 13 (1) : 1
2 5, 14 (1) : 1
2 6, 15 (1) : 1
2 7, 16 (1) : 1
2 8, 17 (1) : 1
2 9, 18 (1) : 1
3 1, 19 (1) : 1
3 2, 20 (1) : 1
3 3, 21 (1) : 1
3 4, 22 (1) : 1
3 5, 23 (1) : 1
3 6, 24 (1) : 1
3 7, 25 (1) : 1
3 8, 26 (1) : 1
3 9, 27 (1) : 1
4 1, 28 (1) : 1
4 2, 29 (1) : 1
4 3, 30 (1) : 1
4 4, 31 (1) : 1
4 5, 32 (1) : 1
4 6, 33 (1) : 1
4 7, 34 (1) : 1
4 8, 35 (1) : 1
4 9, 36 (1) : 1
5 1, 37 (1) : 1
5 2, 38 (1) : 1
5 3, 39 (1) : 1
5 4, 40 (1) : 1
5 5, 41 (1) : 1
5 6, 42 (1) : 1
5 7, 43 (1) : 1
5 8, 44 (1) : 1
5 9, 45 (1) : 1
6 1, 46 (1) : 1
6 2, 47 (1) : 1
6 3, 48 (1) : 1
6 4, 49 (1) : 1
6 5, 50 (1) : 1
6 6, 51 (1) : 1
6 7, 52 (1) : 1
6 8, 53 (1) : 1
6 9, 54 (1) : 1
7 1, 55 (1) : 1
7 2, 56 (1) : 1
7 3, 57 (1) : 1
7 4, 58 (1) : 1
7 5, 59 (1) : 1
7 6, 60 (1) : 1
7 7, 61 (1) : 1
7 8, 62 (1) : 1
7 9, 63 (1) : 1
8 1, 64 (1) : 1
8 2, 65 (1) : 1
8 3, 66 (1) : 1
8 4, 67 (1) : 1
8 5, 68 (1) : 1
8 6, 69 (1) : 1
8 7, 70 (1) : 1
8 8, 71 (1) : 1
8 9, 72 (1) : 1
9 1, 73 (1) : 1
9 2, 74 (1) : 1
9 3, 75 (1) : 1
9 4, 76 (1) : 1
9 5, 77 (1) : 1
9 6, 78 (1) : 1
9 7, 79 (1) : 1
9 8, 80 (1) : 1
9 9, 81 (1) : 1
