# Supplementary material for: Deep learning-based novel ensemble method with best score transferred-adaptive neuro fuzzy inference system for energy consumption prediction
Source: PeerJ Comput Sci. 2025 Feb 21;11:e2680. doi: 10.7717/peerj-cs.2680 (PMC11888908; doi:10.7717/peerj-cs.2680)
Supplement: Supplemental Information 2 — The datasets obtained by running the code in each document are as follows: Homedata.csv, Homestead.csv ve Household.csv. [file peerj-cs-11-2680-s002.zip]

Archive with 3 entries (3 files):
- Homedata.ipynb
- Homestead.ipynb
- Household.ipynb
