# Supplementary material for: Deep learning-based novel ensemble method with best score transferred-adaptive neuro fuzzy inference system for energy consumption prediction
Source: PeerJ Comput Sci. 2025 Feb 21;11:e2680. doi: 10.7717/peerj-cs.2680 (PMC11888908; doi:10.7717/peerj-cs.2680)
Supplement: Supplemental Information 2 — The datasets obtained by running the code in each document are as follows: Homedata.csv, Homestead.csv ve Household.csv. [file peerj-cs-11-2680-s002.zip › Homedata.ipynb]

# %% [code]
#Access to google drive account
from google.colab import drive
drive.mount('/content/gdrive')
import os
os.environ['KAGGLE_CONFIG_DIR']="/content/gdrive/My Drive/Uygulama/Calısma3/Veri Düzenleme"
%cd /content/gdrive/My Drive/Uygulama/Calısma3/Veri Düzenleme
!fusermount -u drive
!google-drive-ocamlfuse drive

# %% [code]
#import the Pyhton libraries
import time
import numpy as np
import pandas as pd
import matplotlib.pyplot as plt
import seaborn as sns
from numpy import mean


#Read data
data=pd.read_csv("HomeC.csv")
#Delete unit (kW) from column names
data.columns = [i.replace(' [kW]', '') for i in data.columns]
# last line deleted because it is NaN
data[data.isnull().any(axis=1)]
data=data[0:-1]
#We are concerned with the overall result. To make this easier, a new column was created by merging the columns.
data['Furnace'] = data[['Furnace 1','Furnace 2']].sum(axis=1)
data['Kitchen'] = data[['Kitchen 12','Kitchen 14','Kitchen 38']].sum(axis=1)
#Columns whose data type is string are removed.
data.drop(['Furnace 1','Furnace 2','Kitchen 12','Kitchen 14','Kitchen 38','icon','summary'], axis=1, inplace=True)
#The invalid values of the cloudCover column have been replaced with the next valid value.
data['cloudCover'].unique()
data[data['cloudCover']=='cloudCover'].shape
data['cloudCover'].replace(['cloudCover'], method='bfill', inplace=True)
data['cloudCover'] = data['cloudCover'].astype('float')
#The 'time' column is converted to datetime format and assigned as index.
data['time'] = pd.to_datetime(data['time'], unit='s')
data['time'] = pd.DatetimeIndex(pd.date_range('2016-01-01 05:00', periods=len(data),  freq='min'))
data = data.set_index('time')

#Reorder columns
data = data[['use', 'gen', 'House overall', 'Dishwasher', 'Home office', 'Fridge', 'Wine cellar', 'Garage door', 'Barn',
             'Well', 'Microwave', 'Living room', 'Furnace', 'Kitchen', 'Solar', 'temperature', 'humidity', 'visibility',
             'apparentTemperature', 'pressure', 'windSpeed', 'cloudCover', 'windBearing', 'precipIntensity',
             'dewPoint', 'precipProbability']]
#correlation coefficient matrix
fig = plt.subplots(figsize=(10, 8))
corr = data.corr()
sns.heatmap(corr[corr>0.9], vmax=1, vmin=-1, center=0)
plt.show()
#'use' - 'House overall' and 'gen' and 'Solar' columns' correlation coefficient is almost over 0.95, so we deleted one of the columns
data.drop(['use','gen'], axis=1, inplace=True)
#Define new columns from datetime
data['month'] = data.index.month
data['day'] = data.index.day
data['weekday'] = data.index.day_name()
data['hour'] = data.index.hour
data['minute'] = data.index.minute

#Dataset converted to hourly data
data_daily = data
data_daily = data_daily.resample('H').mean()
#print the edited dataset
data_daily.to_csv('Homedata.csv')
