# Supplementary material for: Deep learning-based novel ensemble method with best score transferred-adaptive neuro fuzzy inference system for energy consumption prediction
Source: PeerJ Comput Sci. 2025 Feb 21;11:e2680. doi: 10.7717/peerj-cs.2680 (PMC11888908; doi:10.7717/peerj-cs.2680)
Supplement: Supplemental Information 2 — The datasets obtained by running the code in each document are as follows: Homedata.csv, Homestead.csv ve Household.csv. [file peerj-cs-11-2680-s002.zip › Homestead.ipynb]

# %% [code]
#Access to google drive account
from google.colab import drive
drive.mount('/content/gdrive')
import os
os.environ['KAGGLE_CONFIG_DIR']="/content/gdrive/My Drive/Uygulama/Calısma3/Veri Düzenleme"
%cd /content/gdrive/My Drive/Uygulama/Calısma3/Veri Düzenleme
!fusermount -u drive
!google-drive-ocamlfuse drive

# %% [code]
#import the Pyhton libraries
import time
import numpy as np
import pandas as pd
import matplotlib.pyplot as plt
import seaborn as sns
from numpy import mean


#Read data
data=pd.read_csv("HomeS.csv")
#The index column has been deleted because there is no need to use it.
data.drop(data.iloc[:,0].name, axis=1, inplace=True)
#Renamed 'Date' column name to 'time'
data.columns = [i.replace('Date', 'time') for i in data.columns]
#Removed 'Homestead' from column names
data.columns = [i.replace('Homestead_', '') for i in data.columns]

#The 'time' column is converted to datetime format and assigned as index.
data['time'] = pd.to_datetime(data['time'])
data = data.set_index('time')

#The places with NaN are filled with the average value of the relevant column.
for j in range(0,16):
        data.iloc[:,j]=data.iloc[:,j].fillna(data.iloc[:,j].mean())

#The target column 'Consumption' has been moved to the first column for ease of use later.
temp_cols=data.columns.tolist()
new_cols=temp_cols[-1:] + temp_cols[:-1]
data=data[new_cols]
#print the edited dataset
data.to_csv('Homestead.csv')
