# Supplementary material for: Deep learning-based novel ensemble method with best score transferred-adaptive neuro fuzzy inference system for energy consumption prediction
Source: PeerJ Comput Sci. 2025 Feb 21;11:e2680. doi: 10.7717/peerj-cs.2680 (PMC11888908; doi:10.7717/peerj-cs.2680)
Supplement: Supplemental Information 2 — The datasets obtained by running the code in each document are as follows: Homedata.csv, Homestead.csv ve Household.csv. [file peerj-cs-11-2680-s002.zip › Household.ipynb]

# %% [code]
#Access to google drive account
from google.colab import drive
drive.mount('/content/gdrive')
import os
os.environ['KAGGLE_CONFIG_DIR']="/content/gdrive/My Drive/Uygulama/Calısma3/Veri Düzenleme"
%cd /content/gdrive/My Drive/Uygulama/Calısma3/Veri Düzenleme
!fusermount -u drive
!google-drive-ocamlfuse drive

# %% [code]
#import the Pyhton libraries
import time
import numpy as np
import pandas as pd
import matplotlib.pyplot as plt
import seaborn as sns
from numpy import mean


#Read data
data=pd.read_csv("HouseH.txt",sep = ';',
                parse_dates={'time':['Date','Time']},
                infer_datetime_format=True,
                low_memory=False, na_values=['nan','?'],
                index_col='time')


# filling nan with mean in any columns

for j in range(0,7):
        data.iloc[:,j]=data.iloc[:,j].fillna(data.iloc[:,j].mean())

#Dataset converted to hourly data
data_daily = data
data_daily = data_daily.resample('H').mean()
#Calculation of electricity consumption
data_daily['Consumption']=(data_daily['Global_active_power']*1000/60)-data_daily['Sub_metering_1']-data_daily['Sub_metering_2']-data_daily['Sub_metering_3']
#The target column 'Consumption' has been moved to the first column for ease of use later.
temp_cols=data_daily.columns.tolist()
new_cols=temp_cols[-1:] + temp_cols[:-1]
data_daily=data_daily[new_cols]
#print the edited dataset
data_daily.to_csv('Household.csv')
