# Supplementary material for: Deep learning-based novel ensemble method with best score transferred-adaptive neuro fuzzy inference system for energy consumption prediction
Source: PeerJ Comput Sci. 2025 Feb 21;11:e2680. doi: 10.7717/peerj-cs.2680 (PMC11888908; doi:10.7717/peerj-cs.2680)
Supplement: Supplemental Information 3 [file peerj-cs-11-2680-s003.m]

% A function to calculate MAE
function mae = calculateMAE(real, predicted)
    mae = mean(abs(real - predicted));
end
