# Supplementary material for: Deep learning-based novel ensemble method with best score transferred-adaptive neuro fuzzy inference system for energy consumption prediction
Source: PeerJ Comput Sci. 2025 Feb 21;11:e2680. doi: 10.7717/peerj-cs.2680 (PMC11888908; doi:10.7717/peerj-cs.2680)
Supplement: Supplemental Information 4 — Each file contains Python code files created for the implementation of deep learning methods like LSTM, CNN, RNN, GRU, and Bi-LSTM for their respective datasets. Each file contains training prediction results, test prediction results, and the results of performance metrics obtained from the application of deep learning methods. [file peerj-cs-11-2680-s004.zip › Homedata.ipynb]

# %% [code]
#Access to google drive account
from google.colab import drive
drive.mount('/content/gdrive')
import os
os.environ['KAGGLE_CONFIG_DIR']="/content/gdrive/My Drive/Uygulama/Calısma3/Homedata_Tüm/DL"
%cd /content/gdrive/My Drive/Uygulama/Calısma3/Homedata_Tüm/DL
!fusermount -u drive
!google-drive-ocamlfuse drive

# %% [code]
#import the Pyhton libraries
import time
import numpy as np
import pandas as pd
import matplotlib.pyplot as plt
import seaborn as sns
from sklearn.preprocessing import StandardScaler
from sklearn.ensemble import RandomForestRegressor
from sklearn.tree import DecisionTreeRegressor
from sklearn.ensemble import AdaBoostRegressor
import xgboost as xgb
import lightgbm as lgb
from sklearn.metrics import mean_squared_error, r2_score, mean_absolute_error
from sklearn.preprocessing import MinMaxScaler, StandardScaler
from keras.models import Sequential
from keras.layers import Dense, Dropout
from keras.layers import Bidirectional
from keras.layers import Flatten
from keras.layers.convolutional import Conv1D
from keras.layers.convolutional import MaxPooling1D
from keras.layers import GRU
from keras.layers import RNN, SimpleRNN
from keras.layers import LSTM

#Enter 1 for the 1st data set, 2 for the 2nd data set, 3 for the 3rd data set, 4 for the 4th data set and 5 for the 5th data set.
N = input("Please specify which data set it is: ")

#Required size adjustments have been made to obtain 5 datasets, V1, V2, V3, V4 and V5.
def define_split(N):
  A=0
  B=0
  C=0
  D=0
  if N == '1':
    size = int(len(data_daily)*0.2)+1
    A=0
    B=size
    C=size
    D=None
    data_daily_train = data_daily[B:]
    data_daily_test = data_daily[:B]
  elif N =='2':
    size = int(len(data_daily)*0.2)+1
    A=size
    B=size*2
    C=None
    D=None
    data_daily_test = data_daily[A:B]
    data_daily_train=pd.DataFrame()
    df1 = pd.DataFrame(data_daily[:A])
    df2 = pd.DataFrame(data_daily[B:])
    data_daily_train=pd.concat([df1,df2])
  elif N =='3':
    size = int(len(data_daily)*0.2)+1
    A=size*2
    B=size*3
    C=None
    D=None
    data_daily_test = data_daily[A:B]
    data_daily_train=pd.DataFrame()
    df1 = pd.DataFrame(data_daily[:A])
    df2 = pd.DataFrame(data_daily[B:])
    data_daily_train=pd.concat([df1,df2])
  elif N =='4':
    size = int(len(data_daily)*0.2)+1
    A=size*3
    B=size*4
    C=None
    D=None
    data_daily_test = data_daily[A:B]
    data_daily_train=pd.DataFrame()
    df1 = pd.DataFrame(data_daily[:A])
    df2 = pd.DataFrame(data_daily[B:])
    data_daily_train=pd.concat([df1,df2])
  elif N =='5':
    size = int(len(data_daily)*0.8)+1
    A=size
    B=None
    C=None
    D=size
    data_daily_train = data_daily[:A]
    data_daily_test = data_daily[A:]
  else:
   print('N value must be between 1 and 5')
  return size, A,B,C,D,data_daily_train,data_daily_test

#Read data
data=pd.read_csv("Homedata.csv")
#The 'time' column is converted to datetime format and assigned as index.
data['time'] = pd.to_datetime(data['time'])
data = data.set_index('time')
data_daily = data
#Normalize the features
scaler = MinMaxScaler(feature_range=(0, 1))
data_daily[data_daily.columns[1:]] = scaler.fit_transform(data_daily[data_daily.columns[1:]])
scaler_target = MinMaxScaler(feature_range=(0, 1))
data_daily[['House overall']] = scaler_target.fit_transform(data_daily[['House overall']])
size,A,B,C,D,data_daily_train,data_daily_test=define_split(N)

#Created X_train, Y_train,X_test,Y_test.
def define_train_test():
  x_train, x_test = [], []
  y_train, y_test = [], []
  n_past=1
  n_future=1
  for i in range(0, len(data_daily_train)+1):
    x_train.append(data_daily_train.iloc[i-n_past:i, 0:data_daily_test.shape[1]])
    y_train.append(data_daily_train.iloc[i-1:i, 0])


  for i in range(0, len(data_daily_test)+1):
    x_test.append(data_daily_test.iloc[i-n_past:i, 0:data_daily_test.shape[1]])
    y_test.append(data_daily_test.iloc[i-1:i, 0])
  i=0
  k=0
  m=0
  n=0
  aa = pd.DataFrame()
  for r in x_train:
    aa = aa.append(pd.DataFrame(x_train[i]))
    i=i+1
    X_train= np.array(aa)

    bb = pd.DataFrame()
  for h in y_train:
    bb = bb.append(pd.DataFrame(y_train[k]))
    k=k+1
    Y_train= np.array(bb)
    cc = pd.DataFrame()
  for s in x_test:
    cc = cc.append(pd.DataFrame(x_test[m]))
    m=m+1
    X_test= np.array(cc)
    dd = pd.DataFrame()
  for c in y_test:
    dd = dd.append(pd.DataFrame(y_test[n]))
    n=n+1
    Y_test= np.array(dd)
    X_train=X_train.reshape((X_train.shape[0], X_train.shape[1], 1))
    X_test = X_test.reshape((X_test.shape[0], X_test.shape[1], 1))
  return X_train, Y_train,X_test,Y_test

  #Error calculation
def Error(Y_pred,Y_test):
  MSE=mean_squared_error(Y_pred, Y_test)
  RMSE=np.sqrt(mean_squared_error(Y_pred, Y_test))
  MAE = mean_absolute_error(Y_test, Y_pred)
  MAPE = np.mean(np.abs(Y_pred[:,0] - Y_test)/np.abs(Y_test))
  R2_SCORE=r2_score(Y_test, Y_pred)
  return MSE,RMSE,MAE,MAPE,R2_SCORE

 #Invert scaling
def invert_scaling(Y_pred,Train_pred):
  data_daily[['House overall']] = scaler_target.inverse_transform(data_daily[['House overall']])
  Y_pred = scaler_target.inverse_transform(Y_pred.reshape(-1,1))
  Train_pred = scaler_target.inverse_transform(Train_pred.reshape(-1,1))
  return Y_pred,Train_pred

#Creating and implementing a LSTM model
def lstm_model():
  X_train, Y_train,X_test,Y_test=define_train_test()
  model = Sequential()
  model.add(LSTM(50, activation='sigmoid', return_sequences = False, input_shape=(X_train.shape[1], X_train.shape[2])))
  model.add(Dense(Y_train.shape[1]))
  model.compile(optimizer='adam', loss='mse', metrics=['mse', 'mae', 'mape'])
  model_fit = model.fit(X_train, Y_train, epochs=250, verbose=0)
  Train_pred = model.predict(X_train, verbose=0)
  Y_pred = model.predict(X_test, verbose=0)
  Y_pred,Train_pred=invert_scaling(Y_pred,Train_pred)
  df1,df2,Train_pred_series,Y_pred_series,Y_test=predict(Y_pred,Train_pred)
  MSE_LSTM,RMSE_LSTM,MAE_LSTM,MAPE_LSTM,R2_SCORE_LSTM=Error(Y_pred,Y_test)
  return df1['House overall'],df2['House overall'], Train_pred_series,Y_pred_series,MSE_LSTM,RMSE_LSTM,MAE_LSTM,MAPE_LSTM,R2_SCORE_LSTM

#Creating and implementing a CNN model
def cnn_model():
  data_daily = data
  #Normalize the features
  scaler = MinMaxScaler(feature_range=(0, 1))
  data_daily[data_daily.columns[1:]] = scaler.fit_transform(data_daily[data_daily.columns[1:]])
  scaler_target = MinMaxScaler(feature_range=(0, 1))
  data_daily[['House overall']] = scaler_target.fit_transform(data_daily[['House overall']])
  size,A,B,C,D,data_daily_train,data_daily_test=define_split(N)
  X_train, Y_train,X_test,Y_test=define_train_test()
  model = Sequential()
  model.add(Conv1D(filters=128, kernel_size=5, activation='relu', input_shape=(28, 1),trainable=True,padding='same'))
  model.add(MaxPooling1D(pool_size=5))
  model.add(Dropout(0.2))
  model.add(Conv1D(filters=128, kernel_size=4, activation='relu', trainable=True,padding='same'))
  model.add(MaxPooling1D(pool_size=2))
  model.add(Dropout(0.2))
  model.add(Flatten())
  model.add(Dropout(0.2))
  model.add(Dense(128, activation='relu'))
  model.add(Dropout(0.2))
  model.add(Dense(1))
  model.compile(optimizer='adam', loss='mse', metrics=['mse', 'mae', 'mape'])
  model_fit = model.fit(X_train, Y_train, epochs=250,batch_size=128, verbose=0)
  Train_pred = model.predict(X_train, verbose=0)
  Y_pred = model.predict(X_test, verbose=0)
  Y_pred,Train_pred=invert_scaling(Y_pred,Train_pred)
  df1,df2,Train_pred_series,Y_pred_series,Y_test=predict(Y_pred,Train_pred)
  MSE_CNN,RMSE_CNN,MAE_CNN,MAPE_CNN,R2_SCORE_CNN=Error(Y_pred,Y_test)
  return  Train_pred_series,Y_pred_series, MSE_CNN,RMSE_CNN,MAE_CNN,MAPE_CNN,R2_SCORE_CNN

#Creating and implementing a RNN model
def rnn_model():
  data_daily = data
  #Normalize the features
  scaler = MinMaxScaler(feature_range=(0, 1))
  data_daily[data_daily.columns[1:]] = scaler.fit_transform(data_daily[data_daily.columns[1:]])
  scaler_target = MinMaxScaler(feature_range=(0, 1))
  data_daily[['House overall']] = scaler_target.fit_transform(data_daily[['House overall']])
  size,A,B,C,D,data_daily_train,data_daily_test=define_split(N)
  X_train, Y_train,X_test,Y_test=define_train_test()
  model = Sequential()
  model.add(SimpleRNN(50, activation='tanh', return_sequences = False, input_shape=(X_train.shape[1], X_train.shape[2])))
  model.add(Dense(Y_train.shape[1]))
  model.compile(optimizer='adam', loss='mse', metrics=['mse', 'mae', 'mape'])
  model_fit = model.fit(X_train, Y_train, epochs=250, verbose=0)
  Train_pred = model.predict(X_train, verbose=0)
  Y_pred = model.predict(X_test, verbose=0)
  Y_pred,Train_pred=invert_scaling(Y_pred,Train_pred)
  df1,df2,Train_pred_series,Y_pred_series,Y_test=predict(Y_pred,Train_pred)
  MSE_RNN,RMSE_RNN,MAE_RNN,MAPE_RNN,R2_SCORE_RNN=Error(Y_pred,Y_test)
  return  Train_pred_series,Y_pred_series, MSE_RNN,RMSE_RNN,MAE_RNN,MAPE_RNN,R2_SCORE_RNN

#Creating and implementing a GRU model
def gru_model():
  data_daily = data
  #Normalize the features
  scaler = MinMaxScaler(feature_range=(0, 1))
  data_daily[data_daily.columns[1:]] = scaler.fit_transform(data_daily[data_daily.columns[1:]])
  scaler_target = MinMaxScaler(feature_range=(0, 1))
  data_daily[['House overall']] = scaler_target.fit_transform(data_daily[['House overall']])
  size,A,B,C,D,data_daily_train,data_daily_test=define_split(N)
  X_train, Y_train,X_test,Y_test=define_train_test()
  model = Sequential()
  model.add(GRU(100, activation='sigmoid', return_sequences = False, input_shape=(X_train.shape[1], X_train.shape[2])))
  model.add(Dense(Y_train.shape[1]))
  model.compile(optimizer='adam', loss='mse', metrics=['mse', 'mae', 'mape'])
  model_fit = model.fit(X_train, Y_train, epochs=250, verbose=0)
  Train_pred = model.predict(X_train, verbose=0)
  Y_pred = model.predict(X_test, verbose=0)
  Y_pred,Train_pred=invert_scaling(Y_pred,Train_pred)
  df1,df2,Train_pred_series,Y_pred_series,Y_test=predict(Y_pred,Train_pred)
  MSE_GRU,RMSE_GRU,MAE_GRU,MAPE_GRU,R2_SCORE_GRU=Error(Y_pred,Y_test)
  return  Train_pred_series,Y_pred_series, MSE_GRU,RMSE_GRU,MAE_GRU,MAPE_GRU,R2_SCORE_GRU

  #Creating and implementing a Bi-LSTM model
def biLstm_model():
  data_daily = data
  #Normalize the features
  scaler = MinMaxScaler(feature_range=(0, 1))
  data_daily[data_daily.columns[1:]] = scaler.fit_transform(data_daily[data_daily.columns[1:]])
  scaler_target = MinMaxScaler(feature_range=(0, 1))
  data_daily[['House overall']] = scaler_target.fit_transform(data_daily[['House overall']])
  size,A,B,C,D,data_daily_train,data_daily_test=define_split(N)
  X_train, Y_train,X_test,Y_test=define_train_test()
  model = Sequential()
  model.add(Bidirectional(LSTM(50, return_sequences=False,activation='sigmoid'), input_shape=(X_train.shape[1], X_train.shape[2])))
  model.add(Dense(Y_train.shape[1]))
  model.compile(optimizer='adam', loss='mse', metrics=['mse', 'mae', 'mape'])
  model_fit = model.fit(X_train, Y_train, epochs=250, verbose=0)
  Train_pred = model.predict(X_train, verbose=0)
  Y_pred = model.predict(X_test, verbose=0)
  Y_pred,Train_pred=invert_scaling(Y_pred,Train_pred)
  df1,df2,Train_pred_series,Y_pred_series,Y_test=predict(Y_pred,Train_pred)
  MSE_Bi_LSTM,RMSE_Bi_LSTM,MAE_Bi_LSTM,MAPE_Bi_LSTM,R2_SCORE_Bi_LSTM=Error(Y_pred,Y_test)
  return  Train_pred_series,Y_pred_series, MSE_Bi_LSTM,RMSE_Bi_LSTM,MAE_Bi_LSTM,MAPE_Bi_LSTM,R2_SCORE_Bi_LSTM

#Obtaining prediction results with the models used
def predict(Y_pred,Train_pred):
  Y_pred_series = pd.Series(Y_pred.flatten().tolist(), index=data_daily['House overall'][A:B].index)
  if (N == '1') or (N == '5'):
    Train_pred_series = pd.Series(Train_pred.flatten().tolist(), index=data_daily['House overall'][C:D].index)
  else:
    Train_pred_series = pd.Series(Train_pred.flatten().tolist(), index=data_daily_train['House overall'][C:D].index)
  Y_test = data_daily['House overall'][A:B]
  df1 = pd.DataFrame()
  df2 = pd.DataFrame()
  df1['House overall']=data_daily['House overall'][C:]
  df2['House overall']=data_daily['House overall'][A:B]
  return  df1,df2,Train_pred_series,Y_pred_series,Y_test

#Print the obtained prediction and error results.
def print_predicts_errors():
  datapredtrain=pd.DataFrame()
  datapredtest=pd.DataFrame()
  dataerror=pd.DataFrame()

  TrainHO,TestHO,trainLSTM,testLSTM,MSE_LSTM,RMSE_LSTM,MAE_LSTM,MAPE_LSTM,R2_SCORE_LSTM= lstm_model()

  datapredtrain['House overall']=TrainHO
  datapredtest['House overall']=TestHO

  datapredtrain['LSTM']=trainLSTM
  datapredtest['LSTM']=testLSTM

  new_rows = [{'MSE': MSE_LSTM, 'RMSE':RMSE_LSTM , 'MAE': MAE_LSTM, 'MAPE': MAPE_LSTM, 'R2_SCORE': R2_SCORE_LSTM}]
  dataerror =dataerror.append(new_rows)

  trainCNN,testCNN,MSE_CNN,RMSE_CNN,MAE_CNN,MAPE_CNN,R2_SCORE_CNN= cnn_model()
  datapredtrain['CNN']=trainCNN
  datapredtest['CNN']=testCNN

  new_rows2 = [{'MSE': MSE_CNN, 'RMSE':RMSE_CNN , 'MAE': MAE_CNN, 'MAPE': MAPE_CNN, 'R2_SCORE': R2_SCORE_CNN}]
  dataerror =dataerror.append(new_rows2)

  trainRNN,testRNN,MSE_RNN,RMSE_RNN,MAE_RNN,MAPE_RNN,R2_SCORE_RNN= rnn_model()
  datapredtrain['RNN']=trainRNN
  datapredtest['RNN']=testRNN

  new_rows3 = [{'MSE': MSE_RNN, 'RMSE':RMSE_RNN , 'MAE': MAE_RNN, 'MAPE': MAPE_RNN, 'R2_SCORE': R2_SCORE_RNN}]
  dataerror =dataerror.append(new_rows3)

  trainGRU,testGRU,MSE_GRU,RMSE_GRU,MAE_GRU,MAPE_GRU,R2_SCORE_GRU= gru_model()
  datapredtrain['GRU']=trainGRU
  datapredtest['GRU']=testGRU

  new_rows4 = [{'MSE': MSE_GRU, 'RMSE':RMSE_GRU , 'MAE': MAE_GRU, 'MAPE': MAPE_GRU, 'R2_SCORE': R2_SCORE_GRU}]
  dataerror =dataerror.append(new_rows4)

  trainBi_LSTM,testBi_LSTM,MSE_Bi_LSTM,RMSE_Bi_LSTM,MAE_Bi_LSTM,MAPE_Bi_LSTM,R2_SCORE_Bi_LSTM= biLstm_model()
  datapredtrain['Bi-LSTM']=trainBi_LSTM
  datapredtest['Bi-LSTM']=testBi_LSTM

  new_rows5 = [{'MSE': MSE_Bi_LSTM, 'RMSE':RMSE_Bi_LSTM , 'MAE': MAE_Bi_LSTM, 'MAPE': MAPE_Bi_LSTM, 'R2_SCORE': R2_SCORE_Bi_LSTM}]
  dataerror =dataerror.append(new_rows5)
  dataerror.index = ['LSTM','CNN','RNN','GRU' ,'Bi-LSTM']

  if N == '1':
    datapredtrain.to_excel('PredTrainV1.xlsx', sheet_name='PredTrainV1')
    datapredtest.to_excel('PredTestV1.xlsx', sheet_name='PredTestV1')
    dataerror.to_excel('ErrorV1.xlsx', sheet_name='ErrorV1')
  elif N=='2':
    datapredtrain.to_excel('PredTrainV2.xlsx', sheet_name='PredTrainV2')
    datapredtest.to_excel('PredTestV2.xlsx', sheet_name='PredTestV2')
    dataerror.to_excel('ErrorV2.xlsx', sheet_name='ErrorV2')
  elif N=='3':
    datapredtrain.to_excel('PredTrainV3.xlsx', sheet_name='PredTrainV3')
    datapredtest.to_excel('PredTestV3.xlsx', sheet_name='PredTestV3')
    dataerror.to_excel('ErrorV3.xlsx', sheet_name='ErrorV3')
  elif N=='4':
    datapredtrain.to_excel('PredTrainV4.xlsx', sheet_name='PredTrainV4')
    datapredtest.to_excel('PredTestV4.xlsx', sheet_name='PredTestV4')
    dataerror.to_excel('ErrorV4.xlsx', sheet_name='ErrorV4')
  elif N=='5':
    datapredtrain.to_excel('PredTrainV5.xlsx', sheet_name='PredTrainV5')
    datapredtest.to_excel('PredTestV5.xlsx', sheet_name='PredTestV5')
    dataerror.to_excel('Errorv5.xlsx', sheet_name='ErrorV5')
  else:
    print('N value must be between 1 and 5')

    #Run the function
print_predicts_errors()
