# Supplementary material for: Deep learning-based novel ensemble method with best score transferred-adaptive neuro fuzzy inference system for energy consumption prediction
Source: PeerJ Comput Sci. 2025 Feb 21;11:e2680. doi: 10.7717/peerj-cs.2680 (PMC11888908; doi:10.7717/peerj-cs.2680)
Supplement: Supplemental Information 8 [file peerj-cs-11-2680-s008.zip]

Archive with 3 entries (3 files):
- Homedata.csv
- Homestead.csv
- Household.csv
