# Supplementary material for: Deep learning-based novel ensemble method with best score transferred-adaptive neuro fuzzy inference system for energy consumption prediction
Source: PeerJ Comput Sci. 2025 Feb 21;11:e2680. doi: 10.7717/peerj-cs.2680 (PMC11888908; doi:10.7717/peerj-cs.2680)
Supplement: Supplemental Information 8 [file peerj-cs-11-2680-s008.zip › Homedata.csv]

time	House overall	Dishwasher	Home office	Fridge	Wine cellar	Garage door	Barn	Well	Microwave	Living room	Furnace	Kitchen	Solar	temperature	humidity	visibility	apparentTemperature	pressure	windSpeed	cloudCover	windBearing	precipIntensity	dewPoint	precipProbability	month	day	hour	minute
2016-01-01 05:00:00	1.0441297222333334	6.361998333333333e-05	0.2418141666166667	0.03786111113333333	0.06335055554999999	0.01304611105	0.03888055558333334	0.0010422223666666668	0.0216516667	0.0015047223	0.3931880555333333	0.0008205683666666667	0.0033069444333333332	36.131	0.6196666666666667	10.0	29.264666666666667	1016.888	9.150333333333332	0.75	282.1	0.0	24.383333333333333	0.0	1.0	1.0	5.0	29.5
2016-01-01 06:00:00	0.9181669444666667	9.917223333333333e-05	0.0432936111	0.07552194443333334	0.1129416667	0.012836111083333332	0.0391813889	0.0010208334333333335	0.004216111083333333	0.0016180555666666665	0.45670750001666666	0.0007486244666666667	0.003421666666666666	35.83866666666666	0.61	10.0	29.364666666666665	1016.232	8.283999999999999	0.75	284.73333333333335	0.0	23.866	0.0	1.0	1.0	6.0	29.5
2016-01-01 07:00:00	0.7147361110833333	4.2506666666666664e-05	0.043416111066666666	0.059485555600000004	0.0071841666500000005	0.013298611066666667	0.03443916666666667	0.0010138889333333333	0.004245555533333334	0.0016286111	0.37217	0.0007264043833333333	0.003448333333333333	35.385	0.613	10.0	29.034	1015.989	7.926999999999999	0.75	279.4	0.0	23.469	0.0	1.0	1.0	7.0	29.5
2016-01-01 08:00:00	0.9600127777833334	0.00013833726666666668	0.0650138889	0.06041194445	0.007044722233333333	0.012925277783333333	0.03419500003333333	0.001016389	0.004274166633333334	0.0016344444166666665	0.6163702777333333	0.0008055628	0.003447499966666667	35.282000000000004	0.64	10.0	30.395333333333333	1016.042	5.684666666666667	0.75	265.0	0.0	24.20266666666667	0.0	1.0	1.0	8.0	29.5
2016-01-01 09:00:00	0.6398363888666666	6.0285033333333336e-05	0.0433916666	0.03510583333333333	0.007142777766666666	0.01321999995	0.0318297222	0.0010136112166666668	0.004257777733333333	0.0016500000666666668	0.34384249995	0.0007958538166666667	0.0034391666833333335	35.45166666666667	0.6416666666666667	10.0	29.673333333333332	1015.815	6.975	0.625	265.5	0.0	24.423333333333336	0.0	1.0	1.0	9.0	29.5
2016-01-01 10:00:00	1.2194161111	7.221891666666666e-05	0.04323805553333333	0.05132805555	0.007189999983333333	0.013058055516666667	0.0341416667	0.0010102778166666665	0.0042513889	0.0016211111333333333	0.8606705555833333	0.0007486239333333333	0.003425833383333333	35.206	0.652	10.0	29.714	1015.5759999999999	6.466	0.0	266.4	0.0	24.816	0.0	1.0	1.0	10.0	29.5
2016-01-01 11:00:00	0.7987472222833334	8.389500000000001e-05	0.04326750005	0.05936027788333333	0.0071141667	0.013116944466666667	0.031761666683333335	0.0010113889833333334	0.004211944433333333	0.0016063888666666666	0.45518833336666664	0.0007889028333333334	0.00342249995	35.00633333333334	0.66	10.0	29.55933333333333	1015.5736666666667	6.352666666666667	0.175	259.76666666666665	0.0	24.901333333333337	0.0	1.0	1.0	11.0	29.5
2016-01-01 12:00:00	0.5370547221499999	8.722941666666668e-05	0.0428325	0.0487241666	0.0069805555	0.0129136111	0.03112722223333333	0.0010125001333333333	0.00425527785	0.0015933333166666668	0.2702191667166666	0.0007861233166666666	0.0034188889333333335	34.998666666666665	0.6653333333333333	10.0	29.932666666666666	1015.7073333333334	5.828666666666666	0.75	258.73333333333335	0.0	24.954666666666665	0.0	1.0	1.0	12.0	29.5
2016-01-01 13:00:00	0.35837666668333334	6.123333333333333e-06	0.04177805555	0.044278055499999996	0.007071388816666666	0.013098333333333333	0.030184166733333333	0.0010105556	0.004206111100000001	0.0015619444333333334	0.08460638893333333	0.0006772433166666666	0.0064841666	35.091	0.671	10.0	30.017999999999997	1015.623	5.8580000000000005	0.75	257.1	0.0	25.267	0.0	1.0	1.0	13.0	29.5
2016-01-01 14:00:00	0.7567202778333333	6.444613333333333e-05	0.0417216667	0.02672027781666667	0.00697138895	0.012861944433333333	0.02864916665	0.04232000006666667	0.013936944433333336	0.3151752778	0.23167250001666667	0.08118389896666667	0.11486611113333334	36.10666666666667	0.64	10.0	31.56	1015.6933333333333	5.413333333333333	0.75	249.33333333333334	0.0	25.2	0.0	1.0	1.0	14.0	29.5
2016-01-01 15:00:00	1.4705805556	0.00010638890000000001	0.04151694448333333	0.04380777783333333	0.00719166665	0.0128969444	0.02835194445	0.1721794444666667	0.0042302778000000004	0.33378722218333334	0.6808988888333334	0.0006864004999999999	0.05157416666666667	36.901666666666664	0.62	10.0	32.153333333333336	1015.5003333333333	5.957666666666666	0.75	238.36666666666667	0.0	25.146	0.0	1.0	1.0	15.0	29.5
2016-01-01 16:00:00	1.3216363889166667	0.00011306005	0.09471388883333334	0.12120194441666668	0.007458333316666666	0.012935555516666667	0.03819916658333333	0.0010313889166666667	0.02846055555	0.14508416659999998	0.5110500001166667	0.0007400138833333333	0.018721111116666668	37.046	0.608	10.0	30.884	1014.7980000000001	8.258000000000001	0.75	252.2	0.0	24.876	0.0	1.0	1.0	16.0	29.5
2016-01-01 17:00:00	1.9166886111166666	0.00010194886666666668	0.04131972218333333	0.1183930555	0.025804722266666667	0.012893333366666667	0.029496666683333332	0.09701250006666666	0.004128888883333333	0.10075527771666667	0.46748055559999996	0.00075029725	0.02037944445	37.23633333333334	0.59	10.0	30.43933333333333	1013.8286666666667	9.529333333333334	0.8583333333333333	272.43333333333334	0.0	24.196	0.0	1.0	1.0	17.0	29.5
2016-01-01 18:00:00	2.0953897222333335	0.00025333779999999997	0.04154888893333333	0.11371944445	0.12315555556666666	0.012214166733333334	0.028984166666666665	0.00103472235	0.02776666665	0.0995822223	0.6225175000500001	0.0892225128	0.02699027786666667	37.163333333333334	0.5853333333333333	10.0	30.836	1013.0406666666667	8.591333333333333	1.0	270.6666666666667	0.0	23.94333333333333	0.0	1.0	1.0	18.0	29.5
2016-01-01 19:00:00	1.30432333335	0.4877024999666667	0.04147444446666667	0.11676416669999999	0.05950416665	0.01730555555	0.03588777778333333	0.04153305561666667	0.004109166666666666	0.03380111113333333	0.2622713889666667	0.010789732716666667	0.021681666733333334	36.879999999999995	0.59	9.535	31.165	1012.575	7.35	1.0	264.0	0.0	23.84	0.0	1.0	1.0	19.0	29.5
2016-01-01 20:00:00	1.2712783333	0.5019313889	0.04088083333333334	0.10894249998333333	0.007093055633333333	0.012528333316666666	0.04117305558333333	0.0010433334	0.06521361113333334	0.0015144444166666667	0.33640361111666667	0.0009411283333333333	0.0023283328	36.217999999999996	0.6053333333333334	9.512666666666666	29.958000000000002	1012.44	8.081999999999999	1.0	257.8666666666667	0.0	23.822000000000003	0.0	1.0	1.0	20.0	29.5
2016-01-01 21:00:00	1.48498638895	0.0008566656	0.04189333333333333	0.10787083335	0.007088611083333333	0.01738944445	0.50385388885	0.00109527785	0.00420500005	0.04149166666666667	0.44161555555000004	0.0007427894333333334	0.003272222216666667	35.332	0.6326666666666667	9.418333333333333	28.710333333333335	1012.542	8.360666666666667	0.609	255.43333333333334	0.0006233333333333334	24.199333333333335	0.011333333333333334	1.0	1.0	21.0	29.5
2016-01-01 22:00:00	1.9287633333333334	0.00010444501666666667	0.04230833333333333	0.11288083335	0.007334444450000001	0.0126644445	0.5091788888833333	0.14153083336666666	0.0042844445	0.09900361109999999	0.4450619444833333	0.0009000166666666667	0.0034213888499999997	34.278	0.668	8.732	27.796	1012.8240000000001	7.712000000000001	0.31	261.0	0.0011	24.442	0.02	1.0	1.0	22.0	29.5
2016-01-01 23:00:00	2.03031500005	6.528221666666667e-05	0.042389444400000004	0.23662722225	0.0072675	0.012603333366666667	0.11086722223333334	0.0010216667833333334	0.004113055533333333	0.09991416665000001	0.3483988888166667	0.0008091783166666668	0.003386944433333333	33.236666666666665	0.6926666666666667	8.228666666666667	26.031	1013.378	8.568000000000001	0.3923333333333333	270.06666666666666	0.0004033333333333334	24.206333333333337	0.007333333333333333	1.0	1.0	23.0	29.5
2016-01-02 00:00:00	2.75843861115	8.583668333333334e-05	0.08159305558333332	0.14913916665	0.007310833333333333	0.0125686111	0.04791555558333334	0.04181750004999999	0.0628338889	0.1603755556	0.4983436110666667	0.0007116806	0.00321444435	32.403333333333336	0.6866666666666668	9.22	25.163333333333334	1013.7266666666667	8.306666666666667	0.23333333333333334	276.3333333333333	0.0	23.226666666666667	0.0	1.0	2.0	0.0	29.5
2016-01-02 01:00:00	1.4312002777333332	0.00011028113333333333	0.27558638886666664	0.009157777783333333	0.0072044445000000006	0.012691388883333333	0.03768083336666667	0.0010355555833333333	0.0137708333	0.20208111108333335	0.4070105556166667	0.10321557061666665	0.003315277733333333	31.652	0.645	9.94	24.714	1013.8639999999999	7.547	0.17200000000000001	275.9	0.0	20.983999999999998	0.0	1.0	2.0	1.0	29.5
2016-01-02 02:00:00	0.9452833332833334	2.1126666666666665e-05	0.46509944443333334	0.07926583333333334	0.007224999966666667	0.012971388916666667	0.042762222216666666	0.00102833345	0.00414249995	0.0016086111166666666	0.1708108333	0.0007325183499999999	0.0033983333833333333	31.1	0.6153333333333334	10.0	24.312666666666665	1013.8926666666666	7.150666666666666	0.23399999999999999	268.4	0.0	19.293333333333337	0.0	1.0	2.0	2.0	29.5
2016-01-02 03:00:00	0.7742711110999999	4.8905533333333335e-05	0.42210666663333335	0.0048383334	0.007274722266666667	0.013062222166666667	0.037522777783333336	0.0010216667666666666	0.0042269443666666665	0.0016405555666666666	0.16754277766666667	0.001037236	0.0034327777	30.604333333333333	0.6023333333333334	10.0	23.179666666666666	1014.0049999999999	7.957	0.181	268.3	0.0	18.476999999999997	0.0	1.0	2.0	3.0	29.5
2016-01-02 04:00:00	1.4890063889166667	0.51949028115	0.09063	0.03997611101666667	0.007054722183333333	0.012371944416666667	0.03475888885	0.03915027783333334	0.004319722233333333	0.0014905555833333334	0.4570911111333333	0.0011750171833333335	0.0032441666499999997	30.13	0.6	10.0	22.524	1014.1600000000001	8.062	0.2	273.8	0.0	17.922	0.0	1.0	2.0	4.0	29.5
2016-01-02 05:00:00	1.3494013889166667	0.4240219444833333	0.050920277816666665	0.07934000001666666	0.007259444433333333	0.012902777833333334	0.034678888850000006	0.0010125000333333332	0.004237499983333334	0.0016088888666666668	0.5279072221666666	0.0009239066333333334	0.0034052778000000002	29.639999999999997	0.6	10.0	21.948333333333334	1014.2316666666667	8.036666666666665	0.19333333333333333	273.3333333333333	0.0	17.503333333333334	0.0	1.0	2.0	5.0	29.5
2016-01-02 06:00:00	0.7696538888833333	0.10629833279999999	0.05107972216666667	0.005061944400000001	0.0070333333500000005	0.0130130556	0.03468444445	0.0010141667333333332	0.004226666666666667	0.0016291666666666668	0.3897288888833333	0.0009236315833333334	0.0034313889166666667	28.936	0.6173333333333333	10.0	21.078666666666667	1014.266	8.04	0.15533333333333335	270.4	0.0	17.613333333333333	0.0	1.0	2.0	6.0	29.5
2016-01-02 07:00:00	0.7840547222166666	0.00029694439999999997	0.05079000003333333	0.12465694445	0.007157222233333333	0.013332777816666667	0.037314444466666666	0.0010077778166666666	0.0042647223	0.0016480555333333335	0.3596322223166667	0.0005980655166666666	0.003428611083333333	29.118999999999996	0.629	9.829	21.338	1014.4230000000001	8.004	0.14100000000000001	267.3	0.0	18.125999999999998	0.0	1.0	2.0	7.0	29.5
2016-01-02 08:00:00	0.9944672222500001	0.00014361005	0.055173888899999995	0.00493972215	0.006982222216666667	0.012774999983333334	0.03434027775	0.0010172223333333333	0.004217222166666667	0.00161722225	0.6996144445166668	0.0009116832833333334	0.003428611083333333	29.523333333333333	0.63	9.987333333333334	22.32266666666667	1014.2626666666667	7.272	0.2986666666666667	260.46666666666664	0.0	18.572000000000003	0.0	1.0	2.0	8.0	29.5
2016-01-02 09:00:00	0.7785658333	0.00023638725000000002	0.051423055583333335	0.09208111113333332	0.0070480555	0.013016111066666667	0.03435638891666667	0.0010072223333333333	0.004225833233333334	0.0016097222166666667	0.4085180555833333	0.00066196175	0.003402222183333333	29.115000000000002	0.6396666666666667	10.0	21.665000000000003	1014.4046666666667	7.500333333333333	0.27133333333333337	249.36666666666667	0.0	18.571	0.0	1.0	2.0	9.0	29.5
2016-01-02 10:00:00	0.8146472222166667	0.0002552783333333333	0.050859444366666666	0.0060333333	0.007065555550000001	0.013052222216666666	0.036545833349999994	0.0010150000833333333	0.004205277816666667	0.0016063888666666666	0.52486222215	0.0008650166833333334	0.0034047222166666666	28.91166666666667	0.6396666666666667	9.913	22.163999999999998	1014.8446666666666	6.478	0.28	254.0	0.0	18.151666666666667	0.0	1.0	2.0	10.0	29.5
2016-01-02 11:00:00	0.9222649999666667	0.0002522194166666667	0.051021944416666666	0.08029722216666667	0.007078055533333334	0.013015555633333334	0.03408916671666666	0.001008889	0.004204166733333334	0.0016074999333333332	0.5432147222	0.0007077934666666668	0.0034013889000000003	28.66866666666667	0.6293333333333333	10.0	21.644	1015.2966666666666	6.786666666666666	0.2726666666666667	253.93333333333334	0.0	17.596666666666668	0.0	1.0	2.0	11.0	29.5
2016-01-02 12:00:00	1.6110386111833332	0.00017361115	0.04925638888333333	0.0060177778	0.10620972226666667	0.012613333383333335	0.032230277816666666	0.04878805556666666	0.027858611116666668	0.08449194448333334	0.9866122222833333	0.07728695556666666	0.0038186110333333335	28.863999999999997	0.6140000000000001	10.0	21.113	1015.712	7.8709999999999996	0.158	253.1	0.0	17.25	0.0	1.0	2.0	12.0	29.5
2016-01-02 13:00:00	1.3942808333499999	0.00019110835	0.04976555548333333	0.08468777775	0.12329194438333334	0.01747583335	0.031087499983333333	0.0010222223333333333	0.004174444416666667	0.17374361106666666	0.79802805545	0.0007514016	0.04323833331666667	30.968666666666664	0.5559999999999999	10.0	23.500666666666667	1016.1246666666667	8.156666666666666	0.05666666666666667	254.53333333333333	0.0	17.07133333333333	0.0	1.0	2.0	13.0	29.5
2016-01-02 14:00:00	0.7242099999833334	5.7228883333333334e-05	0.04874222216666667	0.0107752778	0.01010194445	0.01288138885	0.031595833266666665	0.04288444453333333	0.004272222216666666	0.0013622221833333333	0.37955750001666666	0.0007919482833333334	0.05218583335	32.36333333333334	0.5266666666666667	10.0	24.453333333333333	1016.2800000000001	9.476666666666665	0.12666666666666668	258.6666666666667	0.0	17.111666666666665	0.0	1.0	2.0	14.0	29.5
2016-01-02 15:00:00	0.7318808333333333	0.00015389225	0.04932583326666666	0.06989249993333332	0.0073255555	0.0125005556	0.03148249993333333	0.0010075000166666667	0.004223611183333333	0.0013936111166666667	0.58913444445	0.0007577966166666667	0.23198666663333334	33.846	0.504	10.0	25.978	1015.7199999999999	10.078	0.24000000000000002	265.4	0.0	17.266000000000002	0.0	1.0	2.0	15.0	29.5
2016-01-02 16:00:00	0.28691000003333333	9.66728e-05	0.049182222166666664	0.03627444443333334	0.0073897222499999995	0.012861944483333334	0.032056111049999995	0.0009988888666666667	0.004289444516666667	0.0014408333166666667	0.32020749998333337	0.00079473725	0.36732222215000004	35.184666666666665	0.4776666666666667	10.0	27.42866666666667	1014.754	10.518	0.19033333333333333	276.9	0.0	17.285	0.0	1.0	2.0	16.0	29.5
2016-01-02 17:00:00	0.26041472216666667	0.00010333781666666667	0.049196388966666664	0.03719222225	0.007246388883333333	0.017511944466666665	0.031595	0.0009974999666666666	0.004208611066666667	0.02243555555	0.2793047222166667	0.0007914094333333333	0.35457972219999995	35.544666666666664	0.47	10.0	27.772666666666666	1014.1773333333333	10.763333333333332	0.25266666666666665	272.6666666666667	0.0	17.453333333333333	0.0	1.0	2.0	17.0	29.5
2016-01-02 18:00:00	0.63046499995	0.00010944778333333334	0.04910333334999999	0.09123749998333334	0.007219166633333333	0.01752666665	0.03127166665	0.0429430556	0.018788333316666666	0.020838333283333333	0.30139361108333335	0.05923557166666667	0.14076972223333334	35.535999999999994	0.482	10.0	27.913999999999998	1013.7360000000001	10.439	0.168	280.9	0.0	17.867	0.0	1.0	2.0	18.0	29.5
2016-01-02 19:00:00	1.6248036111166668	5.3335583333333335e-05	0.048670833366666666	0.009044444366666666	0.007455833316666666	0.012839722233333333	0.6314522222666666	0.09316666671666667	0.00429583335	0.09694638885	0.39831638891666665	0.0010183527833333332	0.0183636111	34.60666666666667	0.5166666666666667	10.0	26.816666666666666	1013.86	10.44	0.22333333333333333	282.6666666666667	0.0	18.589999999999996	0.0	1.0	2.0	19.0	29.5
2016-01-02 20:00:00	1.76721833335	0.0001494455	0.05613194451666667	0.0708744445	0.007226388933333333	0.012351111083333333	0.4672488889666667	0.0010258333666666667	0.004280000016666666	0.09741638883333333	0.7466286112	0.0008558516833333333	0.005051666133333333	34.02166666666667	0.5373333333333333	10.0	27.652333333333335	1014.0836666666668	7.473666666666667	0.15833333333333333	275.03333333333336	0.0	18.984333333333332	0.0	1.0	2.0	20.0	29.5
2016-01-02 21:00:00	2.1572491666166664	7.944890000000001e-05	0.0906913889	0.020887777783333335	0.007333055533333333	0.012501111083333332	0.51049194445	0.10171527776666668	0.00425944445	0.09850694441666666	0.5742827777666667	0.0011330661833333334	0.0029766667	33.486	0.558	10.0	27.712	1014.062	6.39	0.0	255.0	0.0	19.468	0.0	1.0	2.0	21.0	29.5
2016-01-02 22:00:00	2.9242480556499997	5.8616099999999996e-05	0.09875388885	0.057623333383333336	0.007341111166666667	0.012552500066666666	0.3858730555166667	0.09315583331666666	0.0042411111	0.10917638886666665	0.4784547222	0.0009239067166666667	0.003360833383333333	33.26533333333333	0.57	10.0	27.471	1014.1326666666666	6.357666666666666	0.43333333333333335	243.43333333333334	0.0	19.716	0.0	1.0	2.0	22.0	29.5
2016-01-02 23:00:00	2.934710277783333	8.611108333333333e-05	0.09106805556666667	0.07823388883333333	0.017778333333333333	0.012383055566666667	0.43324805553333334	0.04262750001666667	0.00423805555	0.09944027775	0.3898355555833334	0.0009325134	0.0033605555666666666	33.13133333333334	0.5746666666666667	10.0	27.240666666666666	1014.2426666666667	6.454666666666666	1.0	238.86666666666667	0.0	19.866666666666667	0.0	1.0	2.0	23.0	29.5
2016-01-03 00:00:00	1.7380024998999999	4.834721666666666e-05	0.0914233333	0.1297786111	0.007191111066666667	0.012595000066666667	0.040006111016666665	0.05322388906666666	0.004087499916666667	0.09958333333333333	0.21327777778333334	0.0005180689	0.003358611216666667	33.03	0.58	10.0	27.175	1013.97	6.375	1.0	226.5	0.0	19.865000000000002	0.0	1.0	3.0	0.0	29.5
2016-01-03 01:00:00	2.0738597222166666	0.42988833448333336	0.3029072222	0.24445194443333335	0.006979999983333333	0.01204583335	0.04259666668333333	0.04066805556666667	0.0136172222	0.09880888883333334	0.40722388893333333	0.11022973333333333	0.0033380555666666666	32.822	0.5853333333333333	10.0	26.981333333333335	1013.3240000000001	6.300666666666667	0.4666666666666667	219.46666666666667	0.0	19.735333333333333	0.0	1.0	3.0	1.0	29.5
2016-01-03 02:00:00	1.6120966666166665	0.45352333328333333	0.4813183333	0.12952805556666666	0.007026111166666666	0.0125827778	0.035993055499999996	0.00102638895	0.0041630556	0.09945472225	0.23544388885	0.0009883460833333333	0.00336916675	32.20933333333333	0.5956666666666666	10.0	26.202666666666666	1012.6426666666666	6.362666666666667	0.0	216.16666666666666	0.0	19.683333333333334	0.0	1.0	3.0	2.0	29.5
2016-01-03 03:00:00	0.7983486110333333	0.0006024997166666666	0.44524944451666665	0.004833333333333333	0.007233611083333333	0.01312416665	0.03653305563333333	0.0010222224833333334	0.004241388883333333	0.10097666666666667	0.08348777778333334	0.0010144650333333333	0.0033863887666666665	31.67	0.606	10.0	25.58	1012.1659999999999	6.335999999999999	0.066	218.2	0.0	19.706000000000003	0.0	1.0	3.0	3.0	29.5
2016-01-03 04:00:00	0.9979161111	0.00021249886666666667	0.18414055555	0.10790083333333333	0.007291388866666667	0.012895277766666666	0.04285611116666667	0.0010383333666666667	0.004302222166666666	0.00775000005	0.22553611113333333	0.0006211255666666666	0.0031041666666666665	30.947333333333333	0.6226666666666667	10.0	24.51833333333333	1011.6806666666666	6.6	0.23666666666666666	214.66666666666666	0.0	19.674	0.0	1.0	3.0	4.0	29.5
2016-01-03 05:00:00	0.7136563889	0.00022416504999999998	0.0424413889	0.02490583335	0.007367777833333334	0.012975277799999999	0.03646499995	0.001013889	0.004245	0.00162388885	0.4326983333666667	0.0007733523	0.003071944483333333	30.05	0.6366666666666667	10.0	23.15666666666667	1011.1166666666667	6.986666666666667	0.16333333333333336	203.66666666666666	0.0	19.369999999999997	0.0	1.0	3.0	5.0	29.5
2016-01-03 06:00:00	0.8691936111	0.0002277761	0.04238388891666667	0.09652361113333334	0.07922083333333334	0.01297444445	0.03163055556666667	0.0010125000833333335	0.0041952778	0.0015955555166666667	0.4137816666833334	0.00066834725	0.0030644444333333336	29.406	0.654	10.0	22.536	1010.51	6.776	0.111	196.5	0.0	19.226	0.0	1.0	3.0	6.0	29.5
2016-01-03 07:00:00	0.9048691666833334	0.00021333448333333335	0.04236722221666667	0.024506388833333333	0.11118444448333334	0.012958055566666666	0.03164277783333334	0.0010113889833333334	0.0040294444833333335	0.00161694445	0.5212411111833333	0.00087278995	0.0032749999666666666	28.912666666666667	0.66	10.0	22.029333333333334	1009.5893333333333	6.657333333333333	0.076	196.46666666666667	0.0	19.014666666666667	0.0	1.0	3.0	7.0	29.5
2016-01-03 08:00:00	0.7905505555	0.00024777675	0.042321111083333335	0.07996916671666666	0.007396111166666666	0.0130583333	0.03403722223333334	0.0010127778666666667	0.0039994444499999995	0.0016222221999999998	0.4320666666333333	0.0006533516833333333	0.003302222233333333	28.667333333333332	0.6753333333333333	10.0	21.527333333333335	1009.0670000000001	6.943666666666667	0.029333333333333333	197.76666666666668	0.0	19.323333333333334	0.0	1.0	3.0	8.0	29.5
2016-01-03 09:00:00	0.7934030555333333	0.0002313872333333333	0.04238499996666666	0.00516250005	0.007381388983333333	0.013013333316666665	0.03404416665	0.0010152778666666666	0.003999722216666666	0.0016066666999999999	0.5217919444833333	0.0008147439166666667	0.0033147221833333333	27.782	0.712	10.0	20.532	1008.726	6.846	0.004	196.4	0.0	19.624000000000002	0.0	1.0	3.0	9.0	29.5
2016-01-03 10:00:00	0.8179838889166666	0.00023889111666666667	0.042348055583333336	0.07425166671666666	0.00742666665	0.012992222216666667	0.03389388891666667	0.0010122223	0.0039991666666666665	0.0016025	0.4656622223	0.0006483472166666667	0.003304444416666667	27.553333333333335	0.7283333333333333	10.0	20.026666666666664	1008.535	7.141666666666667	0.041666666666666664	205.16666666666666	0.0	19.853333333333335	0.0	1.0	3.0	10.0	29.5
2016-01-03 11:00:00	0.8777416666833333	0.00024805503333333334	0.04224388886666666	0.024367777816666665	0.007393611150000001	0.0129480555	0.03132749998333333	0.0010024999833333334	0.0041533333333333335	0.0015880555499999999	0.5742727777833333	0.0007827900333333333	0.0030969444166666664	28.217333333333332	0.73	10.0	20.862666666666666	1008.7873333333334	7.106	0.128	212.2	0.0	20.739333333333335	0.0	1.0	3.0	11.0	29.5
2016-01-03 12:00:00	1.2450388889166668	0.00017333620000000002	0.0406719445	0.05305833333333333	0.0074194444333333335	0.01286833335	0.030119999966666665	0.040581111116666665	0.0041802777	0.0015238889	0.7811477778	0.07418472053333333	0.0019783333833333335	31.092	0.676	10.0	23.592	1009.046	8.26	0.08600000000000001	217.5	0.0	21.689000000000004	0.0	1.0	3.0	12.0	29.5
2016-01-03 13:00:00	0.7388524999	4.833668333333334e-05	0.040449166616666664	0.05943416668333333	0.007503055583333334	0.01306805555	0.02938222218333333	0.0009997222166666666	0.004173333266666667	0.0014897222666666666	0.42769638885	0.0007377954999999999	0.0280977778	34.55466666666667	0.6046666666666667	10.0	27.361333333333334	1008.8926666666666	9.062000000000001	0.042666666666666665	215.2	0.0	22.358666666666668	0.0	1.0	3.0	13.0	29.5
2016-01-03 14:00:00	0.6864216666166667	0.00017111386666666665	0.04077944446666667	0.020513888866666666	0.00719666665	0.012529444516666667	0.0291477778	0.0009988888833333332	0.0041716666	0.0014677778166666668	0.6402086111333334	0.0009047373166666666	0.21951555563333333	37.13866666666666	0.5516666666666666	10.0	30.848333333333336	1008.4449999999999	8.472	0.059333333333333335	238.2	0.0	22.467666666666666	0.0	1.0	3.0	14.0	29.5
2016-01-03 15:00:00	0.71518361115	0.00010639281666666667	0.040650555549999995	0.07649277774999999	0.00720694445	0.012651944433333333	0.02895250005	0.11342666666666666	0.030890555616666666	0.0014433333166666666	0.43889222223333335	0.021610840533333335	0.2242430556166667	38.083	0.5293333333333333	10.0	31.44266666666667	1007.553	9.642000000000001	0.11800000000000001	246.13333333333333	0.0	22.395	0.0	1.0	3.0	15.0	29.5
2016-01-03 16:00:00	1.2335861111166666	0.37426944558333336	0.040828333333333335	0.005633333333333334	0.007034166633333333	0.022521388866666665	0.5176341666500001	0.0010777778333333334	0.004282777783333333	0.0012855556499999999	0.29334305546666667	0.03878390771666666	0.2013436111	39.074	0.51	10.0	31.588666666666665	1007.0579999999999	12.242666666666668	0.3433333333333333	250.2	0.0	22.55933333333333	0.0	1.0	3.0	16.0	29.5
2016-01-03 17:00:00	1.1415916666333332	0.49659555548333334	0.040773333333333335	0.07124194451666667	0.007044999966666667	0.012358611083333334	0.4473291666333334	0.04315500003333333	0.00430944445	0.0011180555666666667	0.15696972221666666	0.0011097344666666667	0.27586388888333335	39.50599999999999	0.511	10.0	32.543	1007.06	11.182	0.247	254.1	0.0	22.829	0.0	1.0	3.0	17.0	29.5
2016-01-03 18:00:00	0.7835702778000001	0.0007397199666666668	0.04079277775	0.04072305555	0.007065833316666667	0.012484444466666666	0.1309324999	0.0010530556666666668	0.1252286111	0.0012711111166666667	0.4519672221666667	0.0009630638666666667	0.15047722213333334	39.01133333333333	0.5226666666666666	10.0	32.472	1007.4033333333334	9.883999999999999	0.22133333333333333	262.4	0.0	22.848000000000003	0.0	1.0	3.0	18.0	29.5
2016-01-03 19:00:00	0.7762525000333333	7.500443333333333e-05	0.040424444500000004	0.042337777783333336	0.03693166673333333	0.020310277816666666	0.029024166666666667	0.0010183334	0.033257777733333334	0.0014850000166666667	0.4309319443833333	0.03203001663333334	0.04242888885	38.17666666666666	0.5433333333333333	10.0	32.25	1007.9599999999999	8.229999999999999	0.22333333333333333	253.16666666666666	0.0	23.025	0.0	1.0	3.0	19.0	29.5
2016-01-03 20:00:00	1.3716361111	0.00022111	0.046954444399999996	0.09765444445	0.12354361109999999	0.012533888850000001	0.21198583334999999	0.03992833335	0.013705555483333331	0.0012980556	0.6471377778333333	0.02615418726666667	0.041036666650000005	36.946000000000005	0.5660000000000001	10.0	31.219999999999995	1008.496	7.408	0.16999999999999998	259.4	0.0	23.026	0.0	1.0	3.0	20.0	29.5
2016-01-03 21:00:00	1.8862438889333333	8.000224999999999e-05	0.0816202778	0.0210325	0.06218444446666667	0.012817222216666667	0.37285749998333334	0.10519083333333333	0.004190277716666666	0.08647361111666667	0.5589141666833334	0.0011794627333333333	0.0038447221999999997	35.498000000000005	0.6063333333333333	10.0	30.192	1009.1659999999999	6.302999999999999	0.132	257.03333333333336	0.0	23.319	0.0	1.0	3.0	21.0	29.5
2016-01-03 22:00:00	2.05269694445	6.499221666666667e-05	0.44407166665000003	0.08879916658333334	0.0068297222	0.012854166733333333	0.14347694445	0.040840555583333334	0.003957222216666666	0.09779972225	0.47890916665	0.0008894567	0.0035155555833333335	34.27133333333334	0.6573333333333334	10.0	29.062666666666665	1009.7133333333334	5.846	0.25666666666666665	248.0	0.0	23.908	0.0	1.0	3.0	22.0	29.5
2016-01-03 23:00:00	1.9001061110833333	2.6393333333333334e-05	0.5681902778	0.012716111116666668	0.00677194445	0.01292166665	0.039692222183333334	0.040257499950000004	0.02638833335	0.09850222216666667	0.39457333336666667	0.0010666815666666668	0.0033591667333333335	33.948	0.662	10.0	28.773	1010.125	5.827	0.229	246.4	0.0	23.832	0.0	1.0	3.0	23.0	29.5
2016-01-04 00:00:00	1.6276022222666666	3.917166666666667e-05	0.17538555555000002	0.10166916665	0.0070027778	0.013063611116666667	0.038659722183333335	0.04697305558333333	0.08458472213333333	0.09925111108333334	0.3903769444333333	0.00082223335	0.0033641667166666666	32.413333333333334	0.7	9.92	28.0	1010.2133333333334	4.5600000000000005	0.18000000000000002	226.66666666666666	0.0	23.85	0.0	1.0	4.0	0.0	29.5
2016-01-04 01:00:00	1.5386813888500002	3.4454999999999995e-05	0.21212888896666668	0.008263888883333332	0.00693222215	0.012994722233333334	0.0659155555	0.03967972216666667	0.003963888883333333	0.07956861108333334	0.3446241666	0.10734001228333333	0.0037025000333333336	31.244000000000003	0.7346666666666667	9.745333333333333	25.533666666666665	1010.2093333333333	5.763000000000001	0.058333333333333334	250.4	0.0	23.804333333333332	0.0	1.0	4.0	1.0	29.5
2016-01-04 02:00:00	1.0961100000166666	1.6408333333333333e-05	0.4869066666333334	0.09360638886666667	0.006733611099999999	0.013030277766666666	0.03276138888333333	0.0010408333666666666	0.01763000005	0.0017186111333333332	0.08332777788333333	0.0007650140166666666	0.003380555616666667	29.887999999999998	0.776	9.58	23.59	1010.284	6.1659999999999995	0.11800000000000001	272.4	0.0	23.696	0.0	1.0	4.0	2.0	29.5
2016-01-04 03:00:00	0.7004649999833333	1.5575e-05	0.44251333341666665	0.0048202779	0.00672805555	0.013108055566666667	0.034863333333333336	0.0010261112166666665	0.004216944583333334	0.00162277775	0.08559861106666666	0.0010011231666666666	0.003401388866666667	28.75	0.7913333333333334	9.461	21.992666666666665	1010.3546666666666	6.488666666666666	0.16	289.23333333333335	0.0	23.132	0.0	1.0	4.0	3.0	29.5
2016-01-04 04:00:00	0.9257341666666666	7.945223333333334e-05	0.16634333333333334	0.08110444446666666	0.006715833316666667	0.012869999983333333	0.0301166667	0.05047805551666666	0.004284166616666666	0.0015638889333333334	0.2542802777	0.0006977881833333334	0.003270277816666667	28.63133333333333	0.7706666666666667	9.734	20.896	1010.5400000000001	7.779333333333333	0.20666666666666667	291.8666666666667	0.0	22.328666666666667	0.0	1.0	4.0	4.0	29.5
2016-01-04 05:00:00	0.5592072222166667	8.139833333333333e-05	0.04249972221666667	0.005133333416666667	0.006858888916666667	0.013024444533333334	0.03032777775	0.0010102779	0.004254444533333334	0.0016105555666666668	0.3277888888833333	0.00088168215	0.0034197222166666664	28.970000000000002	0.715	9.860000000000001	20.075	1011.2	9.94	0.255	305.0	0.0	20.939999999999998	0.0	1.0	4.0	5.0	29.5
2016-01-04 06:00:00	0.75274194445	8.778168333333334e-05	0.04245666665	0.07490138881666668	0.006884722183333333	0.012940555566666668	0.030147777766666665	0.0010102779166666668	0.0042013888	0.0015974999500000002	0.4114713889666667	0.0006972344666666667	0.0033999999666666663	28.700666666666667	0.6486666666666667	9.778	18.539333333333335	1011.8973333333334	12.207333333333334	0.202	313.3333333333333	0.0	18.45266666666667	0.0	1.0	4.0	6.0	29.5
2016-01-04 07:00:00	0.6695241667	4.6955016666666664e-05	0.04238055558333333	0.0186280555	0.0069288889	0.013092222233333334	0.03016833335	0.0010069445166666665	0.004227777733333333	0.0015849999833333335	0.3991841667166666	0.00079223105	0.0033811110166666668	27.573999999999998	0.6186666666666666	9.733	16.998666666666665	1012.325	12.463666666666667	0.16	320.26666666666665	0.0	16.172333333333334	0.0	1.0	4.0	7.0	29.5
2016-01-04 08:00:00	0.9257683332833333	9.13967e-05	0.0423375	0.0543583333	0.006829999983333333	0.012863333366666667	0.030141111033333334	0.00101555565	0.0041841667	0.0016036111166666668	0.5800530555666668	0.0007772384	0.003375277816666667	25.808	0.61	9.66	14.946	1013.162	12.098	0.16	321.4	0.0	14.193999999999999	0.0	1.0	4.0	8.0	29.5
2016-01-04 09:00:00	0.7975672222	7.305888333333334e-05	0.042393333299999995	0.0456766667	0.0068358333	0.012808333316666667	0.0325416666	0.0010133334499999999	0.004197222283333333	0.0015819444666666665	0.49752583335	0.0007389028	0.003350000016666667	24.19366666666667	0.61	9.740333333333332	13.290333333333333	1014.2676666666666	11.382	0.4006666666666667	320.3666666666667	0.0	12.721666666666666	0.0	1.0	4.0	9.0	29.5
2016-01-04 10:00:00	1.2152080556	5.360998333333333e-05	0.04217222218333334	0.0278122222	0.04265194443333333	0.012777500033333333	0.034760555533333334	0.0010191666666666667	0.004129166733333333	0.0015852778166666668	0.83392111115	0.0007002978	0.0033436110833333335	22.64333333333333	0.6166666666666667	9.81	11.146666666666667	1015.2266666666667	11.756666666666666	0.18000000000000002	325.3333333333333	0.0	11.406666666666668	0.0	1.0	4.0	10.0	29.5
2016-01-04 11:00:00	1.02252000005	5.6398883333333336e-05	0.04223249996666667	0.06988722226666666	0.12313444448333333	0.012654166633333333	0.0297847222	0.0010069445166666665	0.0041483333833333335	0.0015758332499999999	0.5682538888666666	0.0006430661333333334	0.0033219444666666665	21.761000000000003	0.599	9.264000000000001	9.658	1016.063	12.477	0.0	340.6	0.0	9.987	0.0	1.0	4.0	11.0	29.5
2016-01-04 12:00:00	0.6746941666666667	0.00014778333333333334	0.0409905555	0.010304166716666667	0.04093361106666667	0.012363333316666668	0.03273555551666667	0.0010225001166666665	0.00410499995	0.0015138888666666667	0.4082722223	0.0009394594666666667	0.0023280555666666666	21.209333333333333	0.5753333333333333	9.404	9.202	1017.0846666666667	12.006666666666666	0.0	341.6	0.0	8.645999999999999	0.0	1.0	4.0	12.0	29.5
2016-01-04 13:00:00	0.5690477777333334	3.806613333333333e-05	0.0404052778	0.07001361113333333	0.00686944445	0.012987222250000001	0.027181388866666666	0.0010094444333333334	0.004659166683333333	0.0428811111	0.2354733333	0.02609752003333333	0.04063000001666666	21.182666666666666	0.547	9.685666666666666	8.9	1017.6153333333334	12.531333333333333	0.11499999999999999	343.06666666666666	0.0	7.474333333333333	0.0	1.0	4.0	13.0	29.5
2016-01-04 14:00:00	1.1201730555166667	7.111448333333333e-05	0.04048444445	0.008119444516666666	0.006920000033333333	0.01305972225	0.0263530556	0.05104750001666667	0.041952500016666665	0.33638111114999997	0.50170333335	0.058058071733333334	0.12645777786666665	21.524	0.516	9.946	9.246	1017.474	12.711999999999998	0.206	339.2	0.0	6.459999999999999	0.0	1.0	4.0	14.0	29.5
2016-01-04 15:00:00	1.6122283333333334	0.39414639106666666	0.09749694443333333	0.12340694449999999	0.006702777766666667	0.012406388966666666	0.026743333383333335	0.15724055558333333	0.0041569444	0.2719113889333334	0.4616102776666667	0.0006752921666666666	0.28807166663333333	21.625	0.49333333333333335	10.0	9.883333333333333	1017.495	11.733333333333333	0.36166666666666664	344.6666666666667	0.0	5.495	0.0	1.0	4.0	15.0	29.5
2016-01-04 16:00:00	1.0953430554999999	0.41313805555	0.10170777778333333	0.02626666663333333	0.006646388916666667	0.0123913889	0.027277222183333335	0.022068333350000004	0.004123055566666667	0.0015102777833333333	0.39780777766666664	0.00112835005	0.3022272222333333	21.291999999999998	0.464	10.0	8.854666666666667	1017.7266666666667	12.909333333333333	0.23399999999999999	336.46666666666664	0.0	4.005333333333334	0.0	1.0	4.0	16.0	29.5
2016-01-04 17:00:00	0.9834858333666666	0.17214944331666665	0.07872750001666667	0.01446722225	0.006525277800000001	0.01219805555	0.027374444433333332	0.10963472219999999	0.004179999983333333	0.0015258333	0.41721305559999994	0.06091584673333333	0.17646305558333336	20.214000000000002	0.451	10.0	7.276	1018.7230000000001	13.336	0.165	337.7	0.0	2.567	0.0	1.0	4.0	17.0	29.5
2016-01-04 18:00:00	0.6238705555666667	8.695055000000001e-05	0.12556111108333334	0.10978666668333334	0.006731388833333333	0.01265416665	0.027510277766666664	0.04704138895	0.0853802778	0.0015263889000000001	0.23650055561666666	0.0006736283666666667	0.3772422222	17.90666666666667	0.478	10.0	3.788	1019.95	14.461333333333332	0.048	346.4	0.0	1.4220000000000002	0.0	1.0	4.0	18.0	29.5
2016-01-04 19:00:00	0.4751752778	7.862333333333333e-05	0.06609750003333333	0.005701388900000001	0.0067399999999999995	0.02059527778333333	0.02761972218333333	0.00102250005	0.028353055566666667	0.00158333335	0.22344444433333335	0.020964742766666662	0.29412777776666665	15.207666666666665	0.509	10.0	0.7466666666666667	1021.5186666666667	13.660333333333334	0.04	351.8333333333333	0.0	0.2673333333333333	0.0	1.0	4.0	19.0	29.5
2016-01-04 20:00:00	0.6394755555666667	4.7788883333333336e-05	0.11656166668333333	0.07401111113333333	0.00672638885	0.020148888866666666	0.02766611105	0.04231500003333333	0.0041875000166666666	0.0015713889	0.16124166666666667	0.0007375144666666667	0.14920083336666667	13.082666666666666	0.5103333333333333	10.0	-1.7329999999999999	1023.0840000000001	13.240999999999998	0.032	344.2	0.0	-1.6526666666666665	0.0	1.0	4.0	20.0	29.5
2016-01-04 21:00:00	1.2273741666666667	0.0002994478	0.14002083338333332	0.05051166671666666	0.00653666665	0.012154444416666667	0.030531944383333332	0.0010305555833333333	0.0041177777	0.022789444433333337	0.6413122221666666	0.0010489060999999999	0.004739444416666667	11.628666666666668	0.522	10.0	-3.122	1024.7373333333335	12.468666666666667	0.09	350.06666666666666	0.0	-2.316666666666667	0.0	1.0	4.0	21.0	29.5
2016-01-04 22:00:00	2.06341027775	0.00032722615	0.19171666666666667	0.004960555616666667	0.006586111116666666	0.012127499966666667	0.03808972215	0.050009166716666664	0.004150555583333333	0.3387122222833333	0.9493691667	0.00128279155	0.003273888883333333	10.38	0.551	10.0	-5.2700000000000005	1026.066	13.466000000000001	0.1	351.8	0.0	-2.49	0.0	1.0	4.0	22.0	29.5
2016-01-04 23:00:00	2.0960258333333335	0.00013944446666666667	0.19132722221666668	0.10020055551666666	0.00752305555	0.012519444433333334	0.058012222200000005	0.09425944441666667	0.0041108333333333335	0.3345200000166667	0.6751419445500001	0.0007252927833333333	0.0032777777333333332	9.315333333333335	0.5586666666666668	10.0	-6.823333333333333	1027.156	13.820666666666666	0.17266666666666666	311.26666666666665	0.0	-3.298	0.0	1.0	4.0	23.0	29.5
2016-01-05 00:00:00	1.3155936111166668	0.0001166727	0.052404722200000003	0.0178772222	0.018526111100000003	0.01267194445	0.032229444483333335	0.0028113889166666664	0.07772083333333332	0.009419166616666667	0.6508258333000001	0.00094224165	0.00321472225	8.641666666666667	0.5533333333333333	10.0	-7.59	1028.185	13.673333333333334	0.07166666666666667	60.5	0.0	-3.941666666666667	0.0	1.0	5.0	0.0	29.5
2016-01-05 01:00:00	1.9273330555833332	0.00012138499999999999	0.27347777776666665	0.1256580555	0.04313472223333333	0.01244999995	0.05426888888333333	0.04417499996666666	0.004105277783333334	0.0016783333499999999	0.7039941667166667	0.10432501496666667	0.003274444333333333	7.542	0.57	10.0	-7.9	1029.028	11.882	0.11000000000000001	286.4	0.0	-4.458	0.0	1.0	5.0	1.0	29.5
2016-01-05 02:00:00	2.3601761111000004	3.7235000000000005e-05	0.4644819445	0.11288944448333332	0.12415472218333333	0.012887777766666667	0.029775277833333332	0.0010200000833333334	0.00415388885	0.0015613888333333333	0.24549583333333333	0.0006844601333333333	0.0033116667333333337	6.8469999999999995	0.57	10.0	-8.456	1029.6213333333333	11.414333333333333	0.023	83.53333333333333	0.0	-5.138999999999999	0.0	1.0	5.0	2.0	29.5
2016-01-05 03:00:00	2.3892275000166667	9.833220000000001e-05	0.32118749999999996	0.24632500001666668	0.008382222166666667	0.01275166665	0.030019166633333334	0.00102027785	0.004094999983333333	0.001585	0.5301977778166667	0.0007602939166666667	0.0033958333166666664	6.4879999999999995	0.5726666666666667	10.0	-8.204	1030.244	10.421333333333333	0.0	357.2	0.0	-5.321333333333333	0.0	1.0	5.0	3.0	29.5
2016-01-05 04:00:00	1.7038255555	0.3517622238	0.06540416661666666	0.045473611116666666	0.0071816667	0.012466666733333333	0.03252472221666667	0.047335555466666665	0.0042522222	0.001555	0.6458969445166667	0.0011558472	0.00336083335	5.98	0.583	10.0	-7.8469999999999995	1031.139	9.199000000000002	0.006	352.6	0.0	-5.358999999999999	0.0	1.0	5.0	4.0	29.5
2016-01-05 05:00:00	1.4533627777333333	0.44577638885	0.042503611116666666	0.0046980555166666665	0.0071374999166666665	0.012339444366666667	0.029950277833333334	0.00102138895	0.0042002778	0.0016416666666666667	0.71795583335	0.0012489055666666667	0.0033294443833333334	5.67	0.5966666666666666	10.0	-6.566666666666666	1031.9533333333334	7.343333333333334	0.02	345.0	0.0	-5.266666666666667	0.0	1.0	5.0	5.0	29.5
2016-01-05 06:00:00	1.3303186111166667	0.41578138831666667	0.042541666633333336	0.030979166716666666	0.00718083335	0.012436111166666668	0.032461944449999995	0.00101805565	0.004237500016666667	0.0016552778166666665	0.62039222225	0.0010997349666666668	0.0033419443833333337	5.426	0.6136666666666667	10.0	-6.207333333333334	1032.5256666666667	6.695000000000001	0.012666666666666666	340.26666666666665	0.0	-5.066333333333334	0.0	1.0	5.0	6.0	29.5
2016-01-05 07:00:00	1.0311022222333333	0.0001880567	0.04239166665	0.07226138885000001	0.007348055533333333	0.01287916665	0.03499638885	0.0010177778833333334	0.004217777766666667	0.0016541667000000001	0.6546736110333333	0.0006594617166666667	0.003356666633333333	5.2780000000000005	0.624	10.0	-7.056	1033.354	7.352	0.0	335.0	0.0	-4.762	0.0	1.0	5.0	7.0	29.5
2016-01-05 08:00:00	0.9910522222166667	0.00020889121666666665	0.04233111106666666	0.006516388883333333	0.007396388816666667	0.012894722216666666	0.03014777775	0.0010072223333333333	0.004222500016666667	0.0016166667000000001	0.7165313889	0.0008613999666666667	0.0033361110833333334	5.057333333333333	0.6386666666666667	10.0	-7.471333333333334	1034.2936666666667	7.502666666666667	0.0	336.3666666666667	0.0	-4.491666666666666	0.0	1.0	5.0	8.0	29.5
2016-01-05 09:00:00	1.1412808333666669	0.0002119445166666667	0.0422538889	0.08082861121666667	0.0074047221666666664	0.012867222183333334	0.032545277766666665	0.0010122223	0.0041947223166666665	0.0016324999833333333	0.75766555555	0.0006616855666666667	0.0033316666166666666	5.0873333333333335	0.6453333333333333	10.0	-6.508666666666667	1035.1266666666666	6.606	0.0	347.4	0.0	-4.247333333333333	0.0	1.0	5.0	9.0	29.5
2016-01-05 10:00:00	1.36894833335	0.00019027853333333336	0.04226388886666667	0.0050627778	0.007350833316666667	0.012647500016666667	0.03464833326666667	0.0010125000666666667	0.004163055516666667	0.0016075000166666665	1.0525575	0.0007347461166666668	0.0033188889666666667	6.704999999999999	0.615	10.0	-4.76	1035.925	6.815	0.01	351.5	0.0	-3.635	0.0	1.0	5.0	10.0	29.5
2016-01-05 11:00:00	1.2145297222333333	0.0002241667	0.042126666683333334	0.08218166675	0.00734	0.012671666716666667	0.03427972221666666	0.0010113889166666666	0.00414861115	0.00159638885	0.8267541666666667	0.0006327927666666666	0.00327777775	9.773333333333333	0.5526666666666666	10.0	-1.0646666666666667	1036.4566666666665	6.784000000000001	0.009333333333333334	353.46666666666664	0.0	-2.974666666666667	0.0	1.0	5.0	11.0	29.5
2016-01-05 12:00:00	1.29051027775	0.00014833054999999998	0.040954444449999995	0.008937499983333335	0.007163611116666666	0.01247749995	0.0276891666	0.0859988889	0.004175277816666667	0.24973777778333334	0.53289111105	0.1235602933	0.0024788894000000003	13.180666666666667	0.48033333333333333	10.0	3.273	1036.5973333333334	6.538666666666667	0.0	347.9	0.0	-2.7506666666666666	0.0	1.0	5.0	12.0	29.5
2016-01-05 13:00:00	1.0574508333500001	5.473003333333333e-05	0.040656388866666664	0.08952166663333333	0.0073361110833333335	0.01813027775	0.027109722200000002	0.0010202779	0.0043427778	0.33586138888333333	0.3619361111	0.0005158528333333333	0.032013888916666663	16.51	0.42000000000000004	10.0	7.2620000000000005	1036.028	6.532	0.0	352.4	0.0	-2.618	0.0	1.0	5.0	13.0	29.5
2016-01-05 14:00:00	0.6251747222166667	0.0001663906	0.04064611111666667	0.005010277699999999	0.007224444483333333	0.012658611116666666	0.027299999933333333	0.0010033333666666668	0.004228055566666666	0.011739444466666667	0.5583188889	0.0009455693833333333	0.23709388893333333	19.24366666666667	0.36200000000000004	10.0	11.328333333333335	1035.318	5.7266666666666675	0.0	345.3333333333333	0.0	-3.1653333333333333	0.0	1.0	5.0	14.0	29.5
2016-01-05 15:00:00	0.5243663888833333	0.00017361061666666666	0.04058361108333333	0.07305805548333333	0.007209166666666667	0.012647777733333334	0.027286944483333336	0.0009988888666666667	0.004223333333333333	0.0014177778	0.5759022222	0.0007655677499999999	0.39820833343333334	21.653333333333332	0.34	10.0	13.020000000000001	1034.7733333333333	7.133333333333334	0.0	328.6666666666667	0.0	-2.4699999999999998	0.0	1.0	5.0	15.0	29.5
2016-01-05 16:00:00	0.50316555555	0.0001558372	0.0406516667	0.004987500033333333	0.00721777785	0.012625000016666667	0.09118527775	0.07839305555000001	0.004158055583333333	0.00153305555	0.5655630554833333	0.0009314016	0.44179611108333333	23.099	0.319	10.0	15.435	1034.691	6.284000000000001	0.0	311.4	0.0	-2.489	0.0	1.0	5.0	16.0	29.5
2016-01-05 17:00:00	0.20799305558333334	0.0001194506	0.04066166668333333	0.08751222223333334	0.007175833383333333	0.012616666616666666	0.02796555561666667	0.0009952777000000002	0.0041861111	0.0014833333333333332	0.3153913889666667	0.0006494627166666667	0.43734416666666664	23.258	0.332	10.0	21.396666666666665	1035.2286666666666	3.384	0.0	281.06666666666666	0.0	-1.334	0.0	1.0	5.0	17.0	29.5
2016-01-05 18:00:00	0.2610375	0.00014111725	0.040648333349999996	0.0049599999666666665	0.0070708333	0.018255833333333336	0.026913611166666667	0.04229805553333334	0.004127500066666667	0.0014738888666666666	0.34717833336666665	0.0009080715666666667	0.3942191666	20.756666666666668	0.386	10.0	20.756666666666668	1035.87	2.6383333333333336	0.0	241.33333333333334	0.0	-0.6613333333333333	0.0	1.0	5.0	18.0	29.5
2016-01-05 19:00:00	0.2890172222333333	0.00010695336666666668	0.040554444466666666	0.08976555551666668	0.007140277750000001	0.020227222216666667	0.02695000005	0.0009986110833333334	0.0041477777500000005	0.0014874999833333334	0.2841899999	0.0006230694166666667	0.3130211111166667	17.978	0.48000000000000004	10.0	17.978	1036.17	2.922	0.0	269.6	0.0	1.398	0.0	1.0	5.0	19.0	29.5
2016-01-05 20:00:00	0.38484194441666664	9.750888333333333e-05	0.047271666633333334	0.009194166666666666	0.0676072222	0.019790277816666663	0.026979166666666665	0.0010052778	0.004123888916666667	0.00150249995	0.25538861115	0.0008880766000000001	0.16132611118333334	15.111666666666668	0.575	10.0	10.786666666666665	1036.4016666666669	3.106666666666667	0.0	253.16666666666666	0.0	2.8666666666666667	0.0	1.0	5.0	20.0	29.5
2016-01-05 21:00:00	0.9456838889	0.00018916786666666664	0.08243277785	0.060648055566666664	0.1207152778	0.0123405556	0.032373611016666665	0.0010408334833333333	0.06457944441666667	0.0015236111666666668	0.46211666665	0.0008805666166666667	0.0047369444333333335	13.565333333333335	0.6506666666666666	10.0	7.352666666666667	1036.3793333333333	3.6413333333333338	0.0	252.33333333333334	0.0	3.900666666666667	0.0	1.0	5.0	21.0	29.5
2016-01-05 22:00:00	1.2704152778166666	8.750166666666666e-05	0.12536527776666667	0.031306666633333334	0.007413888883333333	0.012732777816666667	0.04910277771666667	0.0010575001	0.04746500005	0.10483749995	0.6475152778333334	0.00074501055	0.0030094444833333334	12.59	0.669	9.919	11.953	1036.406	2.7479999999999998	0.0	235.0	0.0	3.751	0.0	1.0	5.0	22.0	29.5
2016-01-05 23:00:00	1.0464072222	6.334055e-05	0.16888611111666665	0.0399408334	0.0073927777166666675	0.013084722216666667	0.037398055566666664	0.0010175000833333332	0.0041805555000000005	0.0015933333833333333	0.5884216666000001	0.0007286216833333333	0.0033602778	11.361333333333333	0.698	9.994	5.322666666666666	1036.4753333333333	3.5266666666666664	0.0	226.46666666666667	0.0	3.365333333333333	0.0	1.0	5.0	23.0	29.5
2016-01-06 00:00:00	1.1943075000166667	8.251278333333334e-05	0.18591083336666667	0.054111666716666666	0.0073538889166666664	0.012797499966666665	0.029529166666666665	0.0010105556833333333	0.004110277866666667	0.0015755555833333332	0.6926094444	0.0007239050333333333	0.0033511111166666667	10.903	0.7193333333333333	10.0	10.687333333333333	1036.219	3.0100000000000002	0.0	192.16666666666666	0.0	3.726666666666667	0.0	1.0	6.0	0.0	29.5
2016-01-06 01:00:00	1.0908522221833332	0.00010528331666666667	0.18112972223333335	0.04544277771666667	0.0072597221833333335	0.01277333335	0.03434722216666666	0.0010186111833333333	0.00417111115	0.00159027775	0.6356763888666667	0.0008036251	0.00337333335	9.967333333333332	0.7406666666666666	9.997333333333334	9.967333333333332	1035.8066666666666	2.890333333333333	0.0	228.1	0.0	3.4353333333333333	0.0	1.0	6.0	1.0	29.5
2016-01-06 02:00:00	0.9431786111333333	4.001053333333333e-05	0.4388652777833333	0.030031944433333332	0.007210555566666666	0.013042500016666668	0.032577499983333334	0.0010202779166666666	0.0041544445	0.0016272222166666668	0.2578127778	0.0008964016666666667	0.003378611083333333	9.279333333333334	0.76	9.925333333333333	8.703333333333335	1035.1253333333334	1.6706666666666665	0.0	232.73333333333332	0.0	3.28	0.0	1.0	6.0	2.0	29.5
2016-01-06 03:00:00	1.3528322221833333	0.00011722496666666666	0.4248047222333333	0.06318388893333333	0.0071641665833333335	0.017503055533333332	0.0331002778	0.039939166649999996	0.004133611033333333	0.0016791666833333334	0.47918361108333335	0.0009108422833333333	0.003342777816666667	8.792	0.762	9.985999999999999	1.0159999999999998	1035.0549999999998	4.376	0.0	258.7	0.0	2.976	0.0	1.0	6.0	3.0	29.5
2016-01-06 04:00:00	1.0441577777166666	2.8063333333333333e-05	0.15810916663333333	0.0579241667	0.007469166683333334	0.013265833266666667	0.03255750003333333	0.0010305556	0.004259444483333333	0.0015402777833333331	0.45240749999999996	0.0006266816333333334	0.0032516667166666664	8.252666666666666	0.7773333333333333	9.865333333333332	7.254	1034.9753333333333	1.3186666666666667	0.0	268.4	0.0	2.6786666666666665	0.0	1.0	6.0	4.0	29.5
2016-01-06 05:00:00	1.0806552777666667	0.0001630538166666667	0.09834555554999999	0.008921111133333333	0.007176388850000001	0.012578888883333333	0.030068888933333333	0.0010152778666666666	0.004198888933333334	0.00161277785	0.7682116666833333	0.0009700144	0.003235833416666667	7.951666666666667	0.7583333333333333	9.891666666666667	1.71	1034.7	3.33	0.0	248.16666666666666	0.0	1.9266666666666665	0.0	1.0	6.0	5.0	29.5
2016-01-06 06:00:00	0.9503625001	0.00010000163333333335	0.09564138885000001	0.05364305556666667	0.0073427777500000005	0.012962222183333334	0.0323925	0.0010119445333333333	0.004189722266666667	0.0016194443833333334	0.5658219444666667	0.0007586226666666667	0.0030094444999999997	6.9399999999999995	0.752	9.867999999999999	6.9399999999999995	1034.496	0.722	0.0	303.6	0.0	0.796	0.0	1.0	6.0	6.0	29.5
2016-01-06 07:00:00	0.9643727777500001	0.00010805996666666667	0.09480583333333333	0.05369194441666667	0.007338333266666667	0.012950000083333333	0.03485138886666667	0.0010177779	0.0041875000166666666	0.0016080555500000001	0.5785416666666666	0.0007722432666666667	0.0029986111	6.557333333333333	0.7576666666666667	9.954	6.557333333333333	1034.7126666666668	1.9016666666666666	0.0	220.2	0.0	0.5836666666666667	0.0	1.0	6.0	7.0	29.5
2016-01-06 08:00:00	0.9334744444666666	0.00012054996666666666	0.09362972225	0.024044166633333332	0.007299444483333333	0.01294444445	0.0300138889	0.0010113890166666667	0.004198055516666666	0.0015927778000000001	0.5962405555666667	0.0008905717166666667	0.0029977777833333336	6.545333333333333	0.75	9.92	4.459999999999999	1034.7959999999998	2.502666666666667	0.0	264.26666666666665	0.0	0.3926666666666667	0.0	1.0	6.0	8.0	29.5
2016-01-06 09:00:00	0.9925905555833334	0.0001124983	0.08935749998333334	0.03443722215	0.007287777766666667	0.012857222149999998	0.032301111099999995	0.0010155556833333333	0.004156944366666667	0.0015883333166666666	0.6283583333166667	0.0008125189	0.0029972221833333332	9.039	0.75	9.735999999999999	1.7530000000000001	1034.676	3.8729999999999998	0.009000000000000001	216.5	0.0	2.8160000000000003	0.0	1.0	6.0	9.0	29.5
2016-01-06 10:00:00	1.4492094444333332	8.555390000000001e-05	0.0867872222	0.0528311111	0.03614305551666667	0.012565277766666666	0.032113611066666665	0.0010105555833333335	0.0041419444333333335	0.0015969444833333335	1.0171933333666667	0.0006483445	0.00297249995	15.0	0.7066666666666667	9.860000000000001	9.053333333333335	1034.5266666666666	3.6133333333333337	0.03333333333333333	208.66666666666666	0.0	7.073333333333334	0.0	1.0	6.0	10.0	29.5
2016-01-06 11:00:00	1.41949	0.0001150056	0.08697027775	0.060015555600000006	0.12275722216666667	0.012706111066666666	0.036881666683333335	0.03963500006666666	0.004128055583333333	0.048722222233333334	0.6944897222166666	0.08618084781666666	0.0029727777666666666	21.836000000000002	0.5686666666666667	9.962	16.164	1034.216	4.158333333333333	0.04	207.03333333333333	0.0	8.676666666666668	0.0	1.0	6.0	11.0	29.5
2016-01-06 12:00:00	1.1963288889166668	0.00013000386666666666	0.08568638893333333	0.03007722216666667	0.007321388933333334	0.017569722283333332	0.028142222233333333	0.04880305561666667	0.00419583325	0.25763972225000004	0.49080000003333335	0.026193627266666665	0.002237777716666667	28.108	0.432	10.0	22.696	1033.24	4.838	0.036000000000000004	197.4	0.0	8.584	0.0	1.0	6.0	12.0	29.5
2016-01-06 13:00:00	0.7264519444333334	3.778335e-05	0.08546416666666667	0.04579694446666667	0.007292499966666667	0.013001111099999999	0.027044166666666664	0.0010252779333333334	0.004234166716666667	0.25991472225	0.18824972221666667	0.00060945445	0.030325833366666666	33.14533333333333	0.3296666666666666	10.0	28.133666666666667	1031.914	5.339666666666667	0.029999999999999995	205.76666666666668	0.0	7.255666666666667	0.0	1.0	6.0	13.0	29.5
2016-01-06 14:00:00	0.73754888895	0.00012583618333333334	0.08535611115000001	0.05711444446666667	0.007233333266666667	0.012750555616666666	0.027713888949999998	0.0010033334	0.0043258333	0.0013219444	0.52404361115	0.0007261317833333334	0.22812472223333333	36.809999999999995	0.26666666666666666	10.0	31.94666666666667	1030.6213333333333	6.067333333333333	0.029999999999999995	213.4	0.0	5.912000000000001	0.0	1.0	6.0	14.0	29.5
2016-01-06 15:00:00	0.36809555553333334	8.195335e-05	0.08546388888333332	0.03764805551666666	0.007255555566666667	0.0128980555	0.027783611116666666	0.0009994444	0.0042616667	0.0013888889333333332	0.34929194443333333	0.0007569544666666667	0.36703583335	39.01	0.22999999999999998	10.0	34.35	1029.655	6.355	0.029999999999999995	210.0	0.0	4.545	0.0	1.0	6.0	15.0	29.5
2016-01-06 16:00:00	0.36228499995	0.00013834118333333335	0.08665611113333332	0.0203430556	0.007147499966666667	0.012671666616666665	0.0275405555	0.07581277775	0.004235277766666667	0.00145472225	0.38349916663333333	0.0008950104833333333	0.3964913889	38.730000000000004	0.23600000000000002	10.0	34.086666666666666	1029.366	6.237333333333334	0.029999999999999995	197.53333333333333	0.0	4.751333333333333	0.0	1.0	6.0	16.0	29.5
2016-01-06 17:00:00	0.3159558332833334	0.00016250723333333333	0.053790833350000004	0.05270666661666667	0.007135000016666667	0.02084583335	0.0277655556	0.0009991666500000001	0.004167499983333334	0.0015111111000000001	0.3778866666666667	0.0007975188833333333	0.4026788888833333	34.42766666666667	0.30666666666666664	10.0	29.163	1029.3516666666667	5.987	0.013000000000000001	189.86666666666667	0.0	6.438999999999999	0.0	1.0	6.0	17.0	29.5
2016-01-06 18:00:00	0.1413566667	5.418111666666667e-05	0.0437441667	0.05290972226666667	0.007243888916666667	0.012872500033333335	0.027627222250000003	0.0009986110833333334	0.004209722316666667	0.0015155555333333335	0.19119194441666665	0.00066862385	0.36089277775	29.44	0.40399999999999997	9.976	24.093999999999998	1029.516	5.016000000000001	0.0	195.0	0.0	8.296	0.0	1.0	6.0	18.0	29.5
2016-01-06 19:00:00	0.16520694446666667	6.445945e-05	0.04500611115	0.0188383334	0.007272222233333334	0.01289138895	0.027476388866666666	0.0009983332833333335	0.004179444566666667	0.00151083335	0.20469388881666667	0.0007691877500000001	0.2907702777666667	26.416999999999998	0.4906666666666667	9.928333333333335	21.053	1029.697	4.499666666666667	0.0	186.33333333333334	0.0	9.8	0.0	1.0	6.0	19.0	29.5
2016-01-06 20:00:00	0.27390777781666664	4.224e-05	0.046150555583333336	0.044578333366666674	0.00731444445	0.012949999983333333	0.027425555516666665	0.0010011111333333334	0.004204444533333334	0.0015266667	0.1695797222	0.00068113115	0.15470583335	24.94333333333333	0.52	9.97	19.86	1029.7233333333334	4.056666666666667	0.0	191.0	0.0	9.813333333333333	0.0	1.0	6.0	20.0	29.5
2016-01-06 21:00:00	0.7162197222	0.00016306211666666668	0.0443161111	0.05382638888333333	0.0070730556	0.012411944483333333	0.030059444383333335	0.00101916675	0.004129444516666666	0.0015327777666666667	0.41822805548333336	0.0008152928000000001	0.004818333366666667	23.538	0.548	10.0	17.389	1029.664	4.7940000000000005	0.0	192.8	0.0	9.635	0.0	1.0	6.0	21.0	29.5
2016-01-06 22:00:00	0.5456641667	7.38972e-05	0.04556083335	0.0436747222	0.007149722216666667	0.012633333316666667	0.03907388886666666	0.00102111125	0.00415277785	0.00159527775	0.27434305558333333	0.0007069571833333334	0.0030430554833333337	22.454	0.5746666666666667	10.0	16.470666666666666	1029.6473333333333	4.486000000000001	0.0	191.0	0.0	9.65	0.0	1.0	6.0	22.0	29.5
2016-01-06 23:00:00	2.1565402778333334	9.444775e-05	0.045389444433333336	0.021476111149999998	0.0071888889	0.02453361111666667	0.04493027778333333	0.03996472235	0.004106111133333334	0.19686972223333335	0.4948141666833334	0.0007988994833333334	0.0030274999666666668	21.333000000000002	0.6106666666666667	10.0	15.235000000000001	1029.3509999999999	4.406333333333333	0.0	190.23333333333332	0.0	10.041	0.0	1.0	6.0	23.0	29.5
2016-01-07 00:00:00	2.026249722233333	4.0837216666666666e-05	0.04523555558333334	0.06664722226666667	0.10039083335	0.01294277775	0.040346944466666666	0.0011175001166666666	0.26840805555	0.005616388833333333	0.6038522222333333	0.0006689051000000001	0.0027852777333333334	19.82	0.66	9.968	18.578	1028.6680000000001	1.772	0.0	126.0	0.0	10.216000000000001	0.0	1.0	7.0	0.0	29.5
2016-01-07 01:00:00	2.071982499933333	0.38516695165	0.22660861113333333	0.09929888888333332	0.09780611115	0.0123244445	0.0391255556	0.03977250003333333	0.0041561111	0.0016808334	0.7072775	0.09723862221666665	0.0030783333333333335	17.87666666666667	0.7033333333333333	9.993333333333334	17.87666666666667	1028.1033333333332	2.0500000000000003	0.0	198.33333333333334	0.0	9.738333333333335	0.0	1.0	7.0	1.0	29.5
2016-01-07 02:00:00	1.2825533333166668	0.4164911110666667	0.4635863889	0.02854777786666667	0.006960555583333333	0.01247555555	0.03676944448333333	0.0010313889833333332	0.004176944466666666	0.0016230555000000002	0.20146666668333332	0.0013444561166666667	0.00303944445	16.293333333333337	0.7446666666666667	10.0	16.293333333333337	1027.6646666666666	1.4860000000000002	0.0	229.0	0.0	9.536	0.0	1.0	7.0	2.0	29.5
2016-01-07 03:00:00	1.2200583333	0.34121666655000005	0.41621749998333335	0.08658722223333333	0.007050833333333333	0.012661666683333333	0.03008333335	0.0010291667666666665	0.004295555616666667	0.0014033333666666665	0.08548722221666667	0.0009714015166666667	0.0028836111333333334	15.568999999999999	0.759	8.802999999999999	8.729000000000001	1027.43	4.484	0.0	216.6	0.0	9.232	0.0	1.0	7.0	3.0	29.5
2016-01-07 04:00:00	0.6608527778000001	0.00021166616666666666	0.1651822222	0.005424999933333333	0.007209166583333333	0.012932499966666667	0.03502527778333333	0.03811833346666667	0.02177333335	0.0015280555666666667	0.18018166661666665	0.0008502955666666667	0.0029450000166666664	14.669999999999998	0.7693333333333334	9.911333333333333	14.163333333333332	1027.382	2.5433333333333334	0.0	194.46666666666667	0.0	8.705333333333332	0.0	1.0	7.0	4.0	29.5
2016-01-07 05:00:00	0.5801547222333333	0.00020305288333333333	0.07115388888333334	0.08002333338333333	0.007239722333333334	0.012876388866666668	0.030341388849999998	0.0010105557	0.0041847223	0.0016311111333333335	0.22185222221666667	0.0006016806166666667	0.003059166633333333	13.015000000000002	0.7893333333333333	10.0	13.015000000000002	1027.5733333333333	1.1813333333333333	0.029	238.43333333333334	0.0	7.751666666666666	0.0	1.0	7.0	5.0	29.5
2016-01-07 06:00:00	0.6889436111333332	0.00023972278333333336	0.05033750001666667	0.021384999999999998	0.00738277775	0.0130149999	0.03283611113333333	0.0010100000833333333	0.00422166665	0.0016427777999999998	0.41348666666666667	0.000773629	0.0030649999833333333	12.937333333333333	0.7900000000000001	9.998666666666667	12.937333333333333	1028.034	0.3433333333333334	0.029999999999999995	15.366666666666667	0.0	7.798333333333333	0.0	1.0	7.0	6.0	29.5
2016-01-07 07:00:00	0.9332530555999999	0.00014861226666666667	0.05046972228333334	0.05741388885	0.007243055583333334	0.012752777766666668	0.032735	0.0010155556666666668	0.004194444416666667	0.0016436110833333334	0.6018661111166667	0.0007677938833333332	0.0030563889166666668	12.088666666666667	0.7906666666666667	9.956666666666669	12.088666666666667	1028.142	1.3493333333333335	0.028	318.1333333333333	0.0	6.982666666666666	0.0	1.0	7.0	7.0	29.5
2016-01-07 08:00:00	0.7986150000166667	0.00023722173333333335	0.054658888950000005	0.04063277773333333	0.007355000016666667	0.012993333316666666	0.030338055583333336	0.00100833345	0.0042169445	0.0016388889333333332	0.4896180556333333	0.0007689005666666666	0.0030430555166666667	14.064	0.793	9.919	13.520000000000001	1028.047	2.0789999999999997	0.0	347.0	0.0	8.786	0.0	1.0	7.0	8.0	29.5
2016-01-07 09:00:00	0.80894222225	0.00021250001666666668	0.05036472225	0.033521388883333336	0.007322777766666667	0.012885833316666668	0.03266777775	0.0010150001	0.004180555566666667	0.0016269444333333334	0.50141861115	0.00078724055	0.0030444444333333335	20.074	0.7166666666666667	9.994666666666667	15.359333333333334	1028.1933333333334	3.5873333333333335	0.006666666666666667	340.53333333333336	0.0	12.272	0.0	1.0	7.0	9.0	29.5
2016-01-07 10:00:00	1.3110344444666666	0.0002416684	0.050089722116666666	0.0639011111	0.0073841666666666665	0.01279194445	0.03477055556666667	0.0010113889833333334	0.00416027785	0.00161138885	0.9229758334166667	0.0006411305166666667	0.0030038888499999998	25.183333333333334	0.6133333333333333	9.945	24.326666666666668	1028.01	3.2183333333333333	0.041666666666666664	300.0	0.0	13.601666666666667	0.0	1.0	7.0	10.0	29.5
2016-01-07 11:00:00	0.9361738889333334	0.00022666611666666666	0.05018611108333334	0.010108888933333334	0.0072913889	0.012682222200000001	0.03923111115	0.00102333345	0.004133055583333333	0.0015947222333333331	0.6364111111166667	0.0008911228166666666	0.0030180554833333334	29.997999999999998	0.504	9.888	25.148000000000003	1027.048	4.563999999999999	0.0	18.6	0.0	13.594	0.0	1.0	7.0	11.0	29.5
2016-01-07 12:00:00	1.0214688888666668	0.00016388385000000002	0.04878388895	0.07855138885	0.007209444466666667	0.012429166666666666	0.0273919444	0.0556761111	0.004165277833333333	0.19538444443333333	0.3705672222	0.10329251553333332	0.00430250055	34.190333333333335	0.38366666666666666	9.969333333333335	31.361333333333334	1025.734	3.4596666666666667	0.016333333333333335	26.466666666666665	0.0	11.631333333333334	0.0	1.0	7.0	12.0	29.5
2016-01-07 13:00:00	0.7240202778	3.945556666666667e-05	0.048698611149999994	0.0050680555500000005	0.007235000033333333	0.017643055533333334	0.026087499966666667	0.0010263890166666667	0.004233611133333333	0.3080463889666667	0.22387916661666668	0.021361124983333334	0.0342022222	37.48133333333333	0.322	10.0	37.48133333333333	1024.628	1.6593333333333333	0.051333333333333335	6.866666666666666	0.0	10.543333333333333	0.0	1.0	7.0	13.0	29.5
2016-01-07 14:00:00	0.9777186111166666	0.00013778496666666667	0.04852611108333334	0.07843805556666666	0.007269999983333333	0.012596111133333334	0.20566388893333334	0.07581027786666666	0.0042325000166666665	0.0013527778166666667	0.48862166655	0.00076111775	0.1033508334	39.770999999999994	0.29100000000000004	10.0	39.770999999999994	1023.999	1.791	0.009000000000000001	89.1	0.0	9.983	0.0	1.0	7.0	14.0	29.5
2016-01-07 15:00:00	0.7005694444333332	0.0001094511	0.0485277778	0.0051577777666666665	0.0072988889	0.012696388849999999	0.33266888889999996	0.0010011111500000001	0.004378055483333334	0.0010016666666666668	0.35949138890000004	0.0010314117333333334	0.22681388885	40.06666666666667	0.29000000000000004	10.0	40.06666666666667	1024.0533333333333	2.0733333333333333	0.02	287.6666666666667	0.0	10.306666666666667	0.0	1.0	7.0	15.0	29.5
2016-01-07 16:00:00	0.5730163888500001	1.9732216666666667e-05	0.048405000000000004	0.06926805563333334	0.007325555583333334	0.012843333366666666	0.3576091666833333	0.00101055555	0.004346666599999999	0.0010252778	0.20812361111666666	0.0007997344166666666	0.32273638888333334	35.798	0.3813333333333333	10.0	35.798	1024.2776666666666	0.6253333333333333	0.011	216.1	0.0	12.574	0.0	1.0	7.0	16.0	29.5
2016-01-07 17:00:00	0.6393988888833333	0.0001955596	0.057046944483333334	0.018320555566666667	0.0071116666166666665	0.012453611116666667	0.06496083335	0.0010286110833333333	0.09424583326666668	0.2534972222333333	0.44449888891666667	0.0009922327666666666	0.37653	29.34	0.51	10.0	29.34	1024.71	1.0799999999999998	0.018000000000000002	18.4	0.0	13.26	0.0	1.0	7.0	17.0	29.5
2016-01-07 18:00:00	0.2651011111666667	5.361721666666666e-05	0.04864888888333333	0.06302027775	0.09650944441666667	0.012757777783333334	0.026499722216666667	0.0009991666500000001	0.004194722166666666	0.004980555566666667	0.17918472221666668	0.021575568849999997	0.3242450000166667	25.605333333333338	0.5916666666666667	10.0	25.605333333333338	1025.132	2.591	0.0	26.966666666666665	0.0	13.254999999999999	0.0	1.0	7.0	18.0	29.5
2016-01-07 19:00:00	0.5308083333333333	6.584553333333334e-05	0.04851472218333333	0.026089166633333334	0.05670444436666667	0.012732499983333334	0.3093297222	0.0010436111	0.004293333333333333	0.0012486111333333335	0.20763888891666668	0.0008816783333333334	0.2595569444333333	23.698	0.6433333333333333	10.0	20.982000000000003	1025.398	3.5846666666666662	0.0	40.2	0.0	13.333333333333334	0.0	1.0	7.0	19.0	29.5
2016-01-07 20:00:00	0.7618111111666667	3.529165e-05	0.05513583336666667	0.05620083335	0.007279444416666667	0.0128566667	0.4497083334	0.00104777775	0.004303055533333333	0.0011386111	0.15457833336666665	0.0008477856	0.15245166673333335	22.240000000000002	0.685	9.955	19.33	1025.17	3.515	0.0	11.5	0.0	13.354999999999999	0.0	1.0	7.0	20.0	29.5
2016-01-07 21:00:00	1.0762272221666669	0.00015889543333333334	0.09254944448333333	0.03173027778333334	0.007115555533333333	0.012439722216666668	0.3693952778	0.0009955555333333334	0.004331111099999999	0.0009983333166666667	0.40233	0.0010047356166666666	0.004955555566666667	21.04866666666667	0.7106666666666667	9.958	18.462	1024.7606666666668	3.050666666666667	0.0	11.6	0.0	13.168666666666667	0.0	1.0	7.0	21.0	29.5
2016-01-07 22:00:00	1.0430936111	2.445056666666667e-05	0.1022158333	0.04685416668333333	0.00738638885	0.012965555600000001	0.1829538889	0.0010311111666666667	0.004221111099999999	0.13358666671666666	0.27218000001666665	0.0007264062	0.003093333316666667	19.941333333333333	0.737	9.932	14.207333333333333	1024.5733333333333	3.9710000000000005	0.0	16.033333333333335	0.0	13.036666666666665	0.0	1.0	7.0	22.0	29.5
2016-01-07 23:00:00	1.5086883333999999	0.00013138938333333335	0.09810111111666667	0.050176388833333335	0.0072016666333333335	0.012646944466666667	0.03175694443333334	0.03951611126666667	0.05008944445	0.33601138891666665	0.5914569443333334	0.00081029505	0.003026944466666667	19.214	0.75	9.928	16.65	1024.344	3.5540000000000003	0.0	18.4	0.0	12.728	0.0	1.0	7.0	23.0	29.5
2016-01-08 00:00:00	1.1817183333833334	3.5286133333333334e-05	0.38923472225	0.11799194446666667	0.007245277783333334	0.0129975	0.04132138883333333	0.0010280557	0.004135555566666667	0.00401694445	0.33940611109999996	0.05905334226666666	0.0030477778500000003	18.639333333333337	0.7626666666666666	9.985333333333333	15.181333333333333	1024.1503333333333	3.3763333333333336	0.0	18.2	0.0	12.408999999999999	0.0	1.0	8.0	0.0	29.5
2016-01-08 01:00:00	1.4504802778	8.944665e-05	0.48775166673333337	0.11138916666666666	0.007173611149999999	0.0126691666	0.03952944436666667	0.0010283334	0.004125833383333334	0.0015822222166666665	0.60883111115	0.0006852928333333333	0.0030197222166666667	17.676666666666666	0.7766666666666667	9.826666666666666	11.71	1024.0833333333333	3.8733333333333335	0.0	16.0	0.0	11.876666666666667	0.0	1.0	8.0	1.0	29.5
2016-01-08 02:00:00	1.0902336111333333	1.2516666666666665e-05	0.40949888895	0.24335666663333333	0.0072466667	0.013104722266666667	0.03248777776666666	0.0010172223333333333	0.004179722283333334	0.0016436110333333332	0.1345519445	0.04674251058333333	0.0030797221833333333	17.628	0.773	9.859	11.002	1024.021	4.353	0.0	16.7	0.0	11.674	0.0	1.0	8.0	2.0	29.5
2016-01-08 03:00:00	1.2152188888833335	1.417555e-05	0.18084805556666667	0.03443833325	0.006990277816666667	0.017998611050000002	0.03774027778333333	0.04076500003333334	0.03481499996666667	0.26503000001666666	0.21425249988333334	0.0006758443666666666	0.0028602778166666666	18.119333333333334	0.7626666666666666	9.902666666666667	10.901333333333334	1023.9193333333333	4.896	0.0	11.133333333333333	0.0	11.863333333333333	0.0	1.0	8.0	3.0	29.5
2016-01-08 04:00:00	1.2949163888000002	7.47272e-05	0.11762611115	0.12687000006666665	0.046371388900000005	0.012833333333333334	0.034553333316666664	0.00103111115	0.0042811111	0.18055250003333334	0.4250905555833333	0.00047418113333333337	0.0028794444333333333	18.043	0.7676666666666667	9.861666666666668	10.88	1024.1506666666667	4.832999999999999	0.06899999999999999	14.366666666666667	0.0	12.014333333333331	0.0	1.0	8.0	4.0	29.5
2016-01-08 05:00:00	1.0208558334166666	7.305723333333334e-05	0.05092888891666667	0.12236305555	0.09401805560000001	0.012928888883333333	0.030259722283333335	0.00100555565	0.004250000033333334	0.0015716666666666665	0.48626861109999997	0.0005272354833333333	0.0029613888833333333	17.804	0.778	9.906	9.76	1024.822	5.585999999999999	0.13	18.4	0.0	12.168	0.0	1.0	8.0	5.0	29.5
2016-01-08 06:00:00	0.9168816667	4.7502216666666664e-05	0.05046027781666666	0.12223777775000001	0.006965000033333333	0.013101111083333334	0.030231944416666667	0.0010058334166666667	0.004192777833333333	0.0016225	0.47436750006666667	0.0005411198999999999	0.003017499983333333	17.910000000000004	0.7966666666666667	9.761666666666667	9.705	1024.9283333333335	5.74	0.08166666666666668	25.666666666666668	0.0	12.675	0.0	1.0	8.0	6.0	29.5
2016-01-08 07:00:00	1.1224388889166665	0.00013416451666666666	0.0510208333	0.12209722218333334	0.006752499983333333	0.01264138895	0.03244861113333333	0.0010111112166666667	0.004189166683333333	0.00161999995	0.7043025000666667	0.0005594583	0.0030161111666666667	20.13266666666667	0.7826666666666667	9.721333333333336	13.554666666666666	1024.9286666666667	4.6466666666666665	0.14800000000000002	18.333333333333332	0.0	14.425333333333333	0.0	1.0	8.0	7.0	29.5
2016-01-08 08:00:00	0.8854461111166666	7.194725e-05	0.05485527768333333	0.12234388886666667	0.006856944433333333	0.0129275	0.03282111108333333	0.0010088889833333333	0.004210277683333334	0.0016255555333333333	0.4716366667166667	0.0005227883	0.00302	25.096	0.735	9.81	19.684	1025.344	4.345	0.08800000000000001	25.1	0.0	17.911	0.0	1.0	8.0	8.0	29.5
2016-01-08 09:00:00	1.0109341666666667	3.8056683333333334e-05	0.05089388885	0.1224974999	0.006866388916666666	0.012895833316666666	0.030039166633333333	0.0010063890000000001	0.0040522223	0.0016094444333333332	0.5712638888666667	0.0004580716833333334	0.0031524999833333336	30.958000000000002	0.6553333333333333	9.988	25.554666666666666	1025.67	5.338	0.09866666666666667	39.06666666666667	0.0	20.93933333333333	0.0	1.0	8.0	9.0	29.5
2016-01-08 10:00:00	1.3803936111333333	7.804668333333334e-05	0.05039749995	0.12343944445	0.006849999999999999	0.012682777766666665	0.03239861113333333	0.00100805565	0.004000555566666667	0.0016013889333333334	0.9224249999499999	0.0004919616	0.0032222222166666667	35.14866666666667	0.6016666666666667	9.961333333333334	29.671	1025.2936666666667	6.444333333333334	0.14833333333333334	37.1	0.0	22.734666666666666	0.0	1.0	8.0	10.0	29.5
2016-01-08 11:00:00	0.8662641666666667	3.7785e-05	0.050819166666666665	0.124405	0.0069541667	0.013026666683333334	0.035086111083333336	0.0010155555833333333	0.0039969444500000005	0.0016002778166666666	0.4072608333166666	0.0005469560833333333	0.0032297222333333335	36.824333333333335	0.5996666666666666	10.0	32.062666666666665	1024.747	5.882666666666666	0.07733333333333334	39.06666666666667	0.0	24.048000000000002	0.0	1.0	8.0	11.0	29.5
2016-01-08 12:00:00	1.3608508332833333	0.0001636155	0.049233055516666666	0.12433722223333334	0.006686944433333333	0.012417222216666666	0.032698333333333336	0.09105916676666667	0.0040016667	0.19742888890000002	0.5932763887833333	0.10879195673333333	0.003197221666666667	38.41733333333333	0.5906666666666667	10.0	33.88	1024.3333333333333	5.992	0.2846666666666666	41.733333333333334	0.0	25.216	0.0	1.0	8.0	12.0	29.5
2016-01-08 13:00:00	0.7769394445	0.010487505583333334	0.048956388866666666	0.12258833336666666	0.006788611066666667	0.018032777766666667	0.026982222200000003	0.0010300000833333334	0.004000555583333333	0.30419388890000004	0.12254888886666666	0.0003389111166666667	0.02120055561666667	38.618	0.602	10.0	33.831	1023.821	6.438000000000001	0.20299999999999999	52.2	0.0	26.151	0.0	1.0	8.0	13.0	29.5
2016-01-08 14:00:00	1.2038488889	0.5718152778333334	0.049297500066666666	0.11950500003333334	0.006496944516666667	0.0122947222	0.028036666683333333	0.0010208334	0.0040052778333333336	0.0013361110999999999	0.25083388893333336	0.0009589044166666667	0.07174527775	38.088	0.624	10.0	33.303333333333335	1023.7980000000001	6.285333333333333	0.14933333333333335	53.333333333333336	0.0	26.287333333333333	0.0	1.0	8.0	14.0	29.5
2016-01-08 15:00:00	1.0074472222166666	0.4596372227166666	0.04974027783333333	0.11911888891666668	0.006560000016666666	0.012419722216666667	0.027665000016666667	0.04183472225	0.004007777816666666	0.00136333335	0.20555361106666667	0.0008261289166666667	0.14137583331666667	36.925	0.6566666666666666	10.0	32.56666666666667	1023.5816666666667	5.368333333333334	0.175	49.833333333333336	0.0	26.57166666666667	0.0	1.0	8.0	15.0	29.5
2016-01-08 16:00:00	0.7874027777666667	0.00015833725000000002	0.0493372222	0.11917083336666666	0.00662333335	0.0125511111	0.02779777771666667	0.0010102779333333333	0.0040116667	0.0014186111	0.47031361111666664	0.0006580695	0.0829569445	35.92999999999999	0.696	10.0	31.616	1023.628	5.093999999999999	0.06199999999999999	51.8	0.0	26.868	0.0	1.0	8.0	16.0	29.5
2016-01-08 17:00:00	0.6213825	5.473001666666667e-05	0.048921944466666666	0.11947444443333333	0.0067383333	0.012876666666666666	0.02771194445	0.06372611115	0.004007222266666667	0.0014294444000000001	0.19609833328333334	0.0004905750500000001	0.06246722221666667	35.38466666666667	0.7223333333333333	9.972000000000001	31.10033333333333	1023.9963333333333	4.951333333333333	0.415	46.733333333333334	0.0	27.264333333333333	0.0	1.0	8.0	17.0	29.5
2016-01-08 18:00:00	0.7168263888833334	7.667055e-05	0.048927222283333335	0.11901166666666667	0.06414194448333334	0.0127802778	0.027530555566666667	0.0010219445	0.05006861118333333	0.00148694445	0.2896552778	0.023227517716666667	0.0599975	35.138000000000005	0.7353333333333333	9.912	30.526000000000003	1024.0633333333333	5.286	0.5573333333333333	54.733333333333334	0.0	27.578	0.0	1.0	8.0	18.0	29.5
2016-01-08 19:00:00	1.1189569444666667	2.8341116666666665e-05	0.048968611116666665	0.008498333366666666	0.0812986111	0.02362694445	0.5059202778	0.0010891666666666667	0.0040147222833333334	0.0013622222666666668	0.3122063889333333	0.0009116733833333334	0.024754444433333335	35.167	0.75	10.0	31.353	1024.1719999999998	4.4830000000000005	0.093	40.9	0.0	28.088	0.0	1.0	8.0	19.0	29.5
2016-01-08 20:00:00	1.6063677777833334	0.00011305331666666667	0.054509444516666665	0.07012111103333334	0.0068891666	0.016606944516666666	0.4860983333666667	0.0010194444666666667	0.004016944466666667	0.00101694445	0.7250333333166666	0.00092000775	0.007614444416666667	35.379999999999995	0.75	10.0	33.87333333333333	1024.33	2.9566666666666666	0.31	39.0	0.0	28.206666666666663	0.0	1.0	8.0	20.0	29.5
2016-01-08 21:00:00	1.3714166666333334	4.944668333333334e-05	0.0901963889	0.033196111083333334	0.006971111166666667	0.02736	0.4883055555333333	0.0400280556	0.003995	0.00114861115	0.4513172222333333	0.0009247388666666666	0.0026327777666666666	35.06933333333333	0.7536666666666666	9.893666666666666	34.07933333333333	1024.4823333333331	2.998666666666667	0.31	51.96666666666667	0.0	28.176	0.0	1.0	8.0	21.0	29.5
2016-01-08 22:00:00	1.38148750005	0.00011999225	0.09161499995	0.00495472225	0.006784444433333333	0.0125922222	0.27588972221666663	0.0010483333833333332	0.0040002778	0.0012877777666666667	0.7832155554666667	0.00095028945	0.0033897221	34.79600000000001	0.764	9.446	31.36	1024.632	4.029999999999999	0.31	59.2	0.0	28.208000000000002	0.0	1.0	8.0	22.0	29.5
2016-01-08 23:00:00	1.02549499995	4.278666666666667e-05	0.09246111108333334	0.10443361108333334	0.0067783333	0.021346388966666668	0.04751166663333333	0.0010350001	0.004000277783333334	0.18275944444999997	0.35485833335	0.00049890445	0.0032819445	34.827999999999996	0.783	8.959	30.530666666666665	1024.1846666666668	4.854	0.609	53.3	0.0	28.703666666666667	0.0	1.0	8.0	23.0	29.5
2016-01-09 00:00:00	0.8172397222	6.445000000000001e-05	0.09160722223333333	0.03041027775	0.0068383333	0.012751666683333333	0.03304055551666667	0.00101638895	0.003996944433333333	0.0016061110666666667	0.46101388885	0.0007539071833333333	0.0033105555666666665	34.648	0.8046666666666666	8.928666666666667	31.06	1023.8713333333333	4.088	1.0	43.333333333333336	0.0	29.205333333333336	0.0	1.0	9.0	0.0	29.5
2016-01-09 01:00:00	0.7260294444500001	5.25061e-05	0.09232861111666665	0.005122777766666667	0.0068636111	0.012919444466666668	0.037234444383333336	0.0010177778666666667	0.004000555566666667	0.00160861105	0.4106272222333333	0.0008189038833333333	0.0033266667	34.585	0.81	8.935	31.219999999999995	1023.825	3.855	0.6549999999999999	46.0	0.0	29.4	0.0	1.0	9.0	1.0	29.5
2016-01-09 02:00:00	0.82612055555	4.389665e-05	0.1182716666	0.1163925	0.009203888933333333	0.025192500016666668	0.037744722200000004	0.0010222223	0.003999722233333333	0.0016438889000000001	0.19768500001666667	0.10554472943333333	0.00333166665	34.51133333333333	0.8260000000000001	8.84	30.724	1023.5759999999999	4.251333333333333	0.31	51.86666666666667	0.0	29.738666666666667	0.0	1.0	9.0	2.0	29.5
2016-01-09 03:00:00	0.8501563888833333	5.861945e-05	0.46735722218333337	0.011867777833333334	0.024368611133333332	0.012796111033333333	0.03736138893333333	0.0010288889166666668	0.004	0.00162805555	0.18060972226666666	0.0010908472166666666	0.0033038888833333336	34.441	0.8343333333333333	8.851333333333333	30.679333333333332	1023.2666666666667	4.217333333333333	0.31	49.8	0.0	29.833666666666666	0.0	1.0	9.0	3.0	29.5
2016-01-09 04:00:00	0.8672705556	7.389551666666667e-05	0.1429313889	0.053962500000000004	0.00720805555	0.012811111083333333	0.034832499983333334	0.04383777781666666	0.0039994444499999995	0.0015091667000000002	0.30984361115	0.0007439011166666666	0.003167777783333333	34.552	0.836	8.812	31.560000000000002	1023.294	3.5360000000000005	0.31	55.6	0.0	30.006000000000004	0.0	1.0	9.0	4.0	29.5
2016-01-09 05:00:00	0.7386030555166666	6.028166666666667e-05	0.042443333283333336	0.07097750003333334	0.08420833335000001	0.012850833316666668	0.03052805553333333	0.0010066667833333333	0.004000555566666667	0.0016372222	0.3493550000166667	0.0006639088666666667	0.00332222225	34.657000000000004	0.84	8.045333333333334	33.711	1023.313	2.9646666666666666	0.5063333333333333	49.03333333333333	0.0	30.322	0.0	1.0	9.0	5.0	29.5
2016-01-09 06:00:00	0.6932575000333333	5.750335e-05	0.04239666665	0.005133611166666666	0.057417222233333336	0.013066944433333333	0.030573888900000002	0.0010119445333333333	0.003999722233333333	0.0016463889333333333	0.3849219443833333	0.000841686	0.0033358334	34.836666666666666	0.8466666666666666	7.6466666666666665	32.87	1023.3333333333334	3.2933333333333334	0.41333333333333333	40.333333333333336	0.0	30.763333333333332	0.0	1.0	9.0	6.0	29.5
2016-01-09 07:00:00	0.7555908332833333	7.195003333333334e-05	0.04235055548333333	0.07766805558333334	0.00739361105	0.013144166716666666	0.033163611116666665	0.0010111112	0.004	0.00165861115	0.41853611113333333	0.0007036221833333334	0.0033352777666666666	35.729	0.836	8.339	33.234	1023.5980000000001	3.247	0.31	43.6	0.0	31.220000000000002	0.0	1.0	9.0	7.0	29.5
2016-01-09 08:00:00	0.6504002778333333	4.2508916666666666e-05	0.042376388849999995	0.04301388888333334	0.007361944483333333	0.013157777733333332	0.03065361113333333	0.0010100000333333333	0.0039994444499999995	0.0016452777333333332	0.3443894444	0.0007166766166666667	0.0033505555	37.246	0.808	9.209333333333335	34.836	1024.404	3.3573333333333335	0.31	64.33333333333333	0.0	31.868000000000002	0.0	1.0	9.0	8.0	29.5
2016-01-09 09:00:00	0.7301236111	6.472555e-05	0.04233638891666667	0.005195277766666667	0.007369166666666666	0.013103611066666666	0.03298805553333333	0.0010100000999999999	0.004	0.0016519445333333335	0.4720244444333333	0.0008541866500000001	0.003322777733333333	39.234	0.7616666666666667	9.42	36.01733333333333	1024.338	4.5056666666666665	0.31	67.16666666666667	0.0	32.458666666666666	0.0	1.0	9.0	9.0	29.5
2016-01-09 10:00:00	0.7633919444833333	6.972449999999999e-05	0.042365833416666665	0.10125583328333333	0.00730666665	0.012940833316666667	0.03056972218333333	0.0010116667833333334	0.0039991666666666665	0.00163916675	0.39170944443333333	0.0006091817	0.0033275000166666665	40.63	0.734	9.524000000000001	37.116	1023.216	5.126	0.31	105.2	0.0	32.948	0.0	1.0	9.0	10.0	29.5
2016-01-09 11:00:00	0.8073055555166667	5.58339e-05	0.042323611100000005	0.016066666666666667	0.007323611083333333	0.012958888916666666	0.030476944399999997	0.0010066667333333333	0.004	0.0016347222166666665	0.5340158333833334	0.0007797433833333333	0.0033000000166666667	41.751666666666665	0.705	9.6	39.029999999999994	1022.5433333333334	4.375	0.885	109.16666666666667	0.0	32.973333333333336	0.0	1.0	9.0	11.0	29.5
2016-01-09 12:00:00	1.1079891666333335	6.805556666666667e-05	0.041678888883333334	0.0252272222	0.007318055583333333	0.012790277766666667	0.029137222266666665	0.0010158333833333334	0.003998611116666667	0.04765027786666667	0.6970319444	0.056196685600000004	0.0031977778	42.337333333333326	0.6913333333333332	9.609999999999998	38.876	1022.2173333333334	5.510000000000001	1.0	118.4	0.0	33.04666666666667	0.0	1.0	9.0	12.0	29.5
2016-01-09 13:00:00	1.1494655555333333	5.694721666666667e-05	0.04051555551666666	0.11403805548333333	0.0071866667	0.022630277733333332	0.02739722221666667	0.04458805561666667	0.004000277783333334	0.31010444443333335	0.41118861106666665	0.039361123299999995	0.0067036116833333334	42.535	0.69	9.628000000000002	40.068999999999996	1021.649	4.234	0.37899999999999995	92.1	0.0	33.258	0.0	1.0	9.0	13.0	29.5
2016-01-09 14:00:00	0.9298252777999999	9.86189e-05	0.04064000005	0.005757777766666667	0.006778055583333333	0.01274444445	0.026733333283333334	0.00103472225	0.0187925	0.33377305551666664	0.3926027777333333	0.0008225144166666667	0.01357	41.85	0.7086666666666666	9.443333333333333	39.65933333333333	1021.702	3.7806666666666664	0.18866666666666668	71.26666666666667	0.0	33.14	0.0	1.0	9.0	14.0	29.5
2016-01-09 15:00:00	0.7983766666833333	0.00010250723333333333	0.040592499983333336	0.04787111115	0.10465111114999999	0.012655833383333334	0.027608055516666667	0.04111472233333334	0.004001111133333334	0.011961111200000001	0.3891733332833333	0.0007814083333333334	0.06715277775	40.12766666666666	0.7486666666666667	9.275333333333332	37.464333333333336	1022.029	4.001666666666667	0.006	64.2	0.0	32.898	0.0	1.0	9.0	15.0	29.5
2016-01-09 16:00:00	0.5952777778333334	4.556446666666667e-05	0.04060805553333333	0.06961888888333333	0.037586666666666664	0.012904722216666666	0.0276030556	0.0010094445166666667	0.003999722233333333	0.0014391666666666665	0.2878902777333333	0.0006344622333333334	0.0793233333	39.288333333333334	0.771	9.218333333333334	36.80766666666667	1022.5836666666668	3.6836666666666664	0.026333333333333334	78.23333333333333	0.0	32.78333333333334	0.0	1.0	9.0	16.0	29.5
2016-01-09 17:00:00	0.49906833336666667	8.222831666666666e-05	0.040580277766666666	0.005092500016666667	0.006764999983333334	0.01782361111666667	0.04281805558333333	0.05314166671666667	0.004000277783333334	0.0015199999833333333	0.3155541667	0.0008652905666666666	0.09777527776666667	38.616	0.8013333333333335	9.164666666666667	34.724666666666664	1022.9646666666667	5.1626666666666665	0.7580000000000001	84.26666666666667	0.0	33.165333333333336	0.0	1.0	9.0	17.0	29.5
2016-01-09 18:00:00	0.9736075000833334	9.833771666666668e-05	0.0404933333	0.0723702778	0.006810833333333334	0.019866111066666668	0.2879819443666667	0.0010469444666666669	0.003995	0.0011983333833333334	0.4242263889833333	0.0007777872833333333	0.06470611108333334	37.983	0.821	9.097	34.873000000000005	1022.743	4.1209999999999996	0.31	70.9	0.0	33.099000000000004	0.0	1.0	9.0	18.0	29.5
2016-01-09 19:00:00	0.6590752777833333	1.3067783333333332e-05	0.04052333331666667	0.04937638886666666	0.006867777766666666	0.0273622222	0.18445833335	0.0010336112	0.06572361111666666	0.0012819444499999999	0.18705000000000002	0.02265084725	0.06282555553333333	37.806	0.8313333333333333	9.132	34.22933333333334	1022.608	4.614000000000001	0.31	43.53333333333333	0.0	33.10066666666667	0.0	1.0	9.0	19.0	29.5
2016-01-09 20:00:00	0.9562988888999999	0.00012305888333333335	0.09533833328333333	0.005705833366666666	0.006779166633333333	0.012818611099999998	0.17927777773333334	0.0010444445333333333	0.003996111133333333	0.0014519444333333333	0.5067372222333334	0.0009675194166666667	0.015503055600000001	37.59166666666667	0.8433333333333334	8.896666666666667	33.475	1022.0416666666666	5.2266666666666675	0.31	44.833333333333336	0.0	33.22666666666667	0.0	1.0	9.0	20.0	29.5
2016-01-09 21:00:00	1.2548222222499998	6.3615e-05	0.08229333335	0.11164055551666667	0.006851944466666667	0.012931111116666666	0.43429583335	0.0010244444666666667	0.003998333333333334	0.004506388883333334	0.34485527776666663	0.0007964010833333334	0.003800832783333333	37.321999999999996	0.86	8.602	33.99	1021.394	4.244	0.31	36.0	0.0	33.552	0.0	1.0	9.0	21.0	29.5
2016-01-09 22:00:00	1.7867844444499998	6.556501666666666e-05	0.09406305556666666	0.0083358334	0.006891944483333333	0.012917222233333333	0.37428138895	0.09503666666666667	0.0040502777666666665	0.09713472223333335	0.48598222225	0.0011175154999999999	0.0034530555	37.41	0.8623333333333334	8.504	33.95633333333333	1020.539	4.404	0.471	45.4	0.0	33.72933333333334	0.0	1.0	9.0	22.0	29.5
2016-01-09 23:00:00	1.7923844445166668	3.861613333333333e-05	0.08253083330000001	0.028773055583333332	0.006875277783333333	0.012892500016666667	0.3899972221833333	0.05487888888333334	0.00399444445	0.09986305551666666	0.3274144444166666	0.0012597327666666667	0.003772777833333333	37.50066666666667	0.8726666666666667	8.336666666666668	33.35466666666667	1019.5266666666666	5.233333333333333	1.0	49.2	0.0	33.93333333333333	0.0	1.0	9.0	23.0	29.5
2016-01-10 00:00:00	1.83104000005	9.278335e-05	0.08312750005	0.09317583324999999	0.05355972216666667	0.01265499995	0.07742333335	0.07234055550000001	0.0339936111	0.15400277776666668	0.4698361111166667	0.0009327905333333333	0.0034119444666666663	37.687	0.8830000000000001	7.921	33.777	1018.6380000000001	5.025	1.0	47.9	0.0	34.434	0.0	1.0	10.0	0.0	29.5
2016-01-10 01:00:00	1.1605925000166666	5.056443333333333e-05	0.08374888893333333	0.011705000049999999	0.10256972226666666	0.012818611166666667	0.04391944455	0.0010344444833333332	0.004	0.3340066666833333	0.23145888881666668	0.0008625071333333334	0.0032344444	37.68666666666666	0.8866666666666667	8.206666666666667	34.03	1017.8600000000001	4.793333333333334	1.0	45.666666666666664	0.0	34.56666666666667	0.0	1.0	10.0	1.0	29.5
2016-01-10 02:00:00	1.37421722225	1.5015e-05	0.39441305563333334	0.11978083334999999	0.0068216667	0.012958055550000002	0.0362105556	0.044882222349999994	0.0040572222166666665	0.14223083333333333	0.15788444451666667	0.10475890103333332	0.0029836111166666665	38.20733333333333	0.88	8.258666666666667	33.160333333333334	1016.408	6.705333333333333	1.0	36.63333333333333	0.0	34.961999999999996	0.0	1.0	10.0	2.0	29.5
2016-01-10 03:00:00	0.7279841666833333	8.071666666666668e-06	0.4346050000166667	0.02605388893333333	0.006748333383333333	0.013077499966666666	0.0350575	0.0010225001999999998	0.004	0.0016191666666666668	0.08431638886666667	0.00089251085	0.003317222266666667	38.916000000000004	0.884	8.7	34.128	1014.4959999999999	6.544	0.724	41.6	0.00256	35.756	0.11999999999999998	1.0	10.0	3.0	29.5
2016-01-10 04:00:00	0.8118000000333333	2.7516099999999996e-05	0.4369566666666667	0.0050713888999999995	0.006751111066666667	0.013089999983333333	0.03265694441666667	0.00102944455	0.004011666666666667	0.0015397222666666667	0.11857527785000001	0.0010114060499999999	0.0032447222166666666	39.62833333333333	0.8943333333333334	7.773333333333334	35.216	1012.8870000000001	6.168666666666667	0.609	53.46666666666667	0.013376666666666667	36.736	0.43866666666666665	1.0	10.0	4.0	29.5
2016-01-10 05:00:00	0.8015497222333334	6.806221666666666e-05	0.16430000001666667	0.12012666668333334	0.006894444466666667	0.013029166683333334	0.034712777800000004	0.0010130556	0.004	0.0016166666166666668	0.2898875000166667	0.0005711272499999999	0.0033247222333333336	40.644666666666666	0.9046666666666667	5.772	36.09466666666667	1010.912	6.699333333333334	1.0	59.86666666666667	0.04308	38.087333333333326	0.676	1.0	10.0	5.0	29.5
2016-01-10 06:00:00	0.65979777775	5.362e-05	0.04250250001666667	0.03111388895	0.006949166733333333	0.013093333350000002	0.030024166683333336	0.00101166675	0.0039991666666666665	0.0016280556	0.35454055556666664	0.0007539011333333334	0.003327777833333333	43.18500000000001	0.895	4.54	38.38	1008.825	8.405	1.0	74.5	0.0712	40.34	0.75	1.0	10.0	6.0	29.5
2016-01-10 07:00:00	0.6771238889000001	5.778388333333333e-05	0.04233777781666667	0.005103888916666666	0.006865	0.013037222183333334	0.03009583335	0.0010061112166666667	0.004	0.0016491666499999999	0.4311983333	0.0008239016666666667	0.003298055533333333	46.712	0.8853333333333333	3.8573333333333335	42.05733333333333	1006.2739999999999	9.732	1.0	94.46666666666667	0.07921333333333333	43.525999999999996	0.7653333333333333	1.0	10.0	7.0	29.5
2016-01-10 08:00:00	0.7439455555833334	4.8341683333333335e-05	0.042296666633333334	0.0788083334	0.0069211111	0.013139722266666666	0.030290000033333334	0.0010086111166666667	0.003999722216666666	0.0016494444499999998	0.38456722228333334	0.0006280701166666667	0.003318333383333333	48.909	0.9013333333333333	3.1526666666666667	46.635999999999996	1003.4963333333333	6.0553333333333335	1.0	95.33333333333333	0.10917333333333333	46.164333333333325	0.7926666666666667	1.0	10.0	8.0	29.5
2016-01-10 09:00:00	0.6786833333166666	2.7783883333333333e-05	0.042253333383333334	0.0725308333	0.0069647222	0.013229999983333332	0.03509944436666667	0.0010127778333333334	0.004	0.00164694445	0.3365444444166667	0.0006425077833333333	0.0033052777833333332	50.092	0.91	3.714	49.760000000000005	1000.5640000000001	3.1420000000000003	1.0	115.0	0.08959999999999999	47.666000000000004	0.768	1.0	10.0	9.0	29.5
2016-01-10 10:00:00	0.7365388888833333	9.667005000000001e-05	0.04241249996666666	0.0050505555	0.006779444416666666	0.012874722199999999	0.032583888899999996	0.0010172223666666666	0.0039994444499999995	0.0016369444333333332	0.47909555553333333	0.00088557285	0.0033163888833333335	51.187	0.91	4.541333333333333	51.187	997.5920000000001	4.2716666666666665	1.0	139.23333333333332	0.05216	48.72	0.7146666666666666	1.0	10.0	10.0	29.5
2016-01-10 11:00:00	0.75531611115	4.917e-05	0.04223749993333333	0.027318611116666666	0.006961944416666667	0.013107777766666667	0.0301888889	0.0010072223166666667	0.004	0.0016408333499999999	0.46530305554999996	0.0007816755666666667	0.0032972222166666666	53.083333333333336	0.91	5.090000000000001	53.083333333333336	995.0866666666667	6.58	1.0	153.33333333333334	0.034133333333333335	50.556666666666665	0.66	1.0	10.0	11.0	29.5
2016-01-10 12:00:00	1.07079027775	6.167723333333333e-05	0.041786944433333334	0.11498194445	0.03679888886666667	0.013163333366666667	0.03167527775	0.0010136111	0.003998333333333334	0.0015769444666666667	0.5948613889333333	0.0006377906166666667	0.0032905555166666666	54.053	0.917	5.189000000000001	54.053	993.3389999999999	7.62	1.0	158.7	0.01917	51.723	0.584	1.0	10.0	12.0	29.5
2016-01-10 13:00:00	1.10059500005	0.00014834111666666667	0.04133722223333333	0.010843055566666667	0.12247750008333333	0.01241666665	0.02848166671666667	0.04683277788333333	0.003997499983333334	0.0015330555000000001	0.6244152778166666	0.07193389998333334	0.002948333316666667	55.416000000000004	0.92	5.883333333333334	55.416000000000004	991.8979999999999	10.189333333333334	0.494	164.13333333333333	0.011193333333333333	53.05133333333333	0.516	1.0	10.0	13.0	29.5
2016-01-10 14:00:00	1.9205347222833333	6.806111666666667e-05	0.0411275	0.04648416666666667	0.016989166633333334	0.012786111099999999	0.02795027775	0.0010158334166666667	0.010782222216666667	0.19271111115	0.30950777781666666	0.0019322377666666668	0.0024138889333333332	55.15933333333333	0.8893333333333333	7.3919999999999995	55.15933333333333	991.047	10.827	0.31	184.4	0.011693333333333333	52.03633333333333	0.523	1.0	10.0	14.0	29.5
2016-01-10 15:00:00	1.4047052777666666	0.4376927794666667	0.05229527778333333	0.12182194443333333	0.006486666666666667	0.022156666683333333	0.0471080556	0.0442033334	0.018454444433333335	0.07782472221666666	0.23215833335000002	0.0008925133333333334	0.018714722266666664	52.516	0.856	8.874	52.516	991.644	10.83	0.31	203.6	0.03614	48.344	0.6579999999999999	1.0	10.0	15.0	29.5
2016-01-10 16:00:00	1.4265277778166667	0.42400083338333333	0.04059555555	0.10835055553333334	0.006531111133333333	0.012344444449999999	0.40818111116666667	0.0010241666666666667	0.00399805555	0.0010666667	0.26959638901666666	0.0009347416333333334	0.0252441666	50.068333333333335	0.8666666666666667	9.858333333333333	48.035	992.1716666666667	6.891666666666667	0.24333333333333332	202.0	0.018016666666666667	46.34666666666667	0.565	1.0	10.0	16.0	29.5
2016-01-10 17:00:00	1.2779522222666666	0.12823694778333333	0.05147999998333333	0.2482938889	0.006633333316666667	0.0123555555	0.24113027775	0.0010130556166666666	0.00399055555	0.0012608333166666667	0.32839361111666665	0.0009858456666666667	0.015393888916666666	48.05333333333333	0.8526666666666666	9.636	44.46933333333333	992.5866666666666	7.833333333333333	0.11733333333333333	201.86666666666667	0.00176	43.977999999999994	0.07200000000000001	1.0	10.0	17.0	29.5
2016-01-10 18:00:00	0.92110333335	5.0284433333333336e-05	0.04034611103333333	0.18456972225	0.006736111166666667	0.017438333333333333	0.035392500033333336	0.045421111183333335	0.003999722216666666	0.0016133333333333334	0.2777655556333333	0.0266372316	0.013298056133333335	46.846000000000004	0.841	9.4	42.816	993.144	8.244	0.20800000000000002	213.7	0.0	42.21900000000001	0.0	1.0	10.0	18.0	29.5
2016-01-10 19:00:00	0.8136625000666666	5.529001666666667e-05	0.04047833328333333	0.010005555516666665	0.006821388883333333	0.0127302778	0.06620888881666667	0.0010191667666666667	0.018528888883333334	0.0325658333	0.2570822221833333	0.06863584328333333	0.007258333316666667	44.024	0.7933333333333333	9.230666666666668	38.984	994.1706666666666	9.118666666666666	0.10800000000000001	244.86666666666667	0.0023333333333333335	37.925333333333334	0.06533333333333334	1.0	10.0	19.0	29.5
2016-01-10 20:00:00	0.7744941666666667	5.1953333333333336e-05	0.0468222222	0.005798055566666667	0.01026611115	0.012590277733333332	0.03385833331666667	0.09731305563333333	0.004	0.10351055563333333	0.20346555563333332	0.00083557275	0.0055005556	42.79566666666666	0.7223333333333333	9.974	35.62666666666667	996.0186666666667	14.332333333333333	0.09033333333333333	267.3	0.0025	34.343333333333334	0.07	1.0	10.0	20.0	29.5
2016-01-10 21:00:00	1.2385958334	2.8620549999999998e-05	0.10210777778333333	0.07466916666666666	0.0067519445	0.012602222183333334	0.04434944441666667	0.05035999998333333	0.003941666666666667	0.0792355556	0.15000500001666667	0.00080307225	0.0033900000166666665	39.70933333333334	0.6483333333333333	10.0	31.317333333333334	997.7189999999999	15.496333333333332	0.25766666666666665	284.23333333333335	0.003093333333333334	29.017999999999997	0.10633333333333334	1.0	10.0	21.0	29.5
2016-01-10 22:00:00	1.4578247222	2.5840566666666668e-05	0.14739833335	0.0239213889	0.006786388933333333	0.012636666633333333	0.03979138896666667	0.0010308333166666665	0.0039599999666666665	0.016265833333333334	0.2580699999833333	0.0008539127666666666	0.0037177777666666666	37.854000000000006	0.598	10.0	29.942666666666664	998.9366666666667	12.533999999999999	0.4799999999999999	290.6	0.0	25.295333333333335	0.0	1.0	10.0	22.0	29.5
2016-01-10 23:00:00	2.9370219444666663	3.8062216666666666e-05	0.16002027781666667	0.08574750003333334	0.006644166716666666	0.012410000033333334	0.04542083336666667	0.0438994445	0.003977222183333334	0.3344758333	0.17265944446666665	0.0005664083833333333	0.0032994444333333335	36.376999999999995	0.5660000000000001	10.0	27.82	1000.2810000000001	13.234	0.46299999999999997	284.8	0.0	22.404999999999998	0.0	1.0	10.0	23.0	29.5
2016-01-11 00:00:00	1.4715052778	2.00061e-05	0.13425305556666667	0.05796944443333333	0.006798333316666667	0.0126505556	0.03739111118333334	0.0010375000333333333	0.00395916665	0.3323511110666667	0.15123361113333333	0.00073279225	0.0036908333333333333	34.87733333333333	0.5286666666666667	9.988	25.705333333333332	1001.6226666666666	13.811333333333334	0.2846666666666666	283.6666666666667	0.0	19.312	0.0	1.0	11.0	0.0	29.5
2016-01-11 01:00:00	2.4324011111333332	0.017093336666666667	0.04487083333333333	0.043280277799999996	0.11657305558333333	0.012627777816666666	0.03505666665	0.04256916681666666	0.003999722216666666	0.33498527775000003	0.2312475000833333	0.10855028721666667	0.0033166666333333335	32.55166666666666	0.515	9.925	22.996666666666666	1002.9083333333333	13.186666666666667	0.1	288.1666666666667	0.0	16.49	0.0	1.0	11.0	1.0	29.5
2016-01-11 02:00:00	1.8309038889	0.4171405555166666	0.2496991667	0.09396111111666668	0.08777861115	0.012228611116666668	0.03777888893333334	0.00104138885	0.02778055551666667	0.18924916663333333	0.31992638884999997	0.0010775155666666665	0.0035613889166666666	30.506000000000004	0.48800000000000004	10.0	19.416	1004.376	15.7	0.022000000000000002	289.8	0.0	13.379999999999999	0.0	1.0	11.0	2.0	29.5
2016-01-11 03:00:00	1.3703894444	0.41444638893333335	0.33940083335	0.04852361116666667	0.006645833366666667	0.0125075	0.0382219444	0.0010330556166666667	0.003992499966666667	0.0015933332833333335	0.08672277781666667	0.0013150145	0.0034705555	29.240333333333332	0.4776666666666667	10.0	18.581666666666663	1005.9366666666666	13.841666666666667	0.10533333333333333	292.3	0.0	11.813333333333334	0.0	1.0	11.0	3.0	29.5
2016-01-11 04:00:00	0.8413852777666667	0.00026138908333333334	0.042355833233333334	0.03536750003333333	0.006903611083333333	0.013047222216666666	0.0362027778	0.043181111083333334	0.004025277783333333	0.0014627777833333335	0.08538166658333333	0.0006997383333333334	0.0030619445166666665	28.476	0.47	9.949333333333334	19.101999999999997	1007.0173333333333	10.524666666666667	0.098	287.6	0.0	10.862666666666666	0.0	1.0	11.0	4.0	29.5
2016-01-11 05:00:00	0.5220569444333333	0.00022111065	0.04234972223333333	0.07334777778333333	0.006871666633333333	0.01282750005	0.03539222223333334	0.0010072223333333333	0.004	0.0015927778000000001	0.18753500001666668	0.0006189066833333334	0.0033152777666666665	28.767999999999997	0.458	9.866999999999999	18.185000000000002	1007.985	13.322000000000001	0.132	280.1	0.0	10.597	0.0	1.0	11.0	5.0	29.5
2016-01-11 06:00:00	0.5612211111166666	0.00027333285	0.04229888886666667	0.020466111066666667	0.0069138889	0.01302916665	0.03548472216666666	0.0010091667666666667	0.0039994444499999995	0.00161916665	0.2653669445333333	0.00074002175	0.0033649999666666664	29.123333333333335	0.4233333333333333	10.0	17.55	1009.0666666666667	15.95	0.18666666666666665	278.6666666666667	0.0	8.906666666666666	0.0	1.0	11.0	6.0	29.5
2016-01-11 07:00:00	0.8660658333166666	0.00016333836666666666	0.04237805563333333	0.049039722216666665	0.006731666633333333	0.012685000016666666	0.035341388950000004	0.0010108335166666665	0.004	0.0016200000166666667	0.5630208333500001	0.0007783456666666666	0.0033441667	29.233999999999998	0.4026666666666667	10.0	17.901	1009.8956666666667	15.390999999999998	0.23633333333333334	282.2	0.0	7.918333333333334	0.0	1.0	11.0	7.0	29.5
2016-01-11 08:00:00	0.7612813889000001	0.0002833333833333333	0.0421933333	0.06848166666666668	0.006955833316666666	0.013003611	0.035074722266666664	0.0010072223166666667	0.0039991666666666665	0.0016147222166666667	0.39179388891666667	0.0006266789000000001	0.0033413889500000004	29.601999999999997	0.378	10.0	18.592	1009.994	14.831999999999999	0.182	284.4	0.0	6.854	0.0	1.0	11.0	8.0	29.5
2016-01-11 09:00:00	0.9260500000166666	0.00018222891666666666	0.042326111066666665	0.005044444433333333	0.00679027785	0.012611388916666666	0.0370788889	0.0010130556666666667	0.004	0.0016205555833333333	0.6326977777666667	0.0009280690166666666	0.003287499966666667	30.15266666666667	0.36	10.0	19.652	1009.8896666666666	13.905333333333333	0.19666666666666668	280.26666666666665	0.0	6.406333333333333	0.0	1.0	11.0	9.0	29.5
2016-01-11 10:00:00	1.1441008333	0.00036000001666666666	0.04186111108333333	0.06339666663333333	0.00704805555	0.013064722233333333	0.038821944416666664	0.0010166666833333333	0.003997777766666667	0.0015797222166666666	0.71892416655	0.0007455734166666666	0.0032505556333333333	30.342	0.35533333333333333	9.958	19.738666666666667	1010.1553333333334	14.288666666666666	0.26799999999999996	280.8	0.0	6.246666666666667	0.0	1.0	11.0	10.0	29.5
2016-01-11 11:00:00	1.1306991666166666	0.00013278453333333333	0.042328888833333335	0.05059194445	0.00673444445	0.012348333333333333	0.038397222233333334	0.0010172223666666666	0.004	0.0015888888666666667	0.8071950000166667	0.0007516799333333334	0.00323833335	30.18	0.3549999999999999	9.955	19.280000000000005	1010.725	14.945	0.22	284.0	0.0	6.27	0.0	1.0	11.0	11.0	29.5
2016-01-11 12:00:00	0.6205361110833334	0.00012056391666666666	0.04120416673333334	0.02485611111666667	0.006706111083333333	0.012680277783333334	0.03721833326666667	0.0010275001166666668	0.004044999983333334	0.12811555555	0.19932638875	0.05600112725	0.0024483332833333334	29.25	0.3653333333333333	10.0	18.378666666666668	1011.7213333333333	14.257333333333333	0.17200000000000001	286.6666666666667	0.0	6.048	0.0	1.0	11.0	12.0	29.5
2016-01-11 13:00:00	0.8272891666333333	4.3343883333333333e-05	0.1040352778	0.0737888889	0.006716388833333333	0.0128725	0.031217222216666667	0.0010130556166666666	0.004	0.33707111116666666	0.18330416661666668	0.0388911262	0.04637694443333333	27.480999999999998	0.3813333333333333	10.0	17.041	1013.0403333333333	12.172666666666666	0.15833333333333333	287.3	0.0	5.350666666666667	0.0	1.0	11.0	13.0	29.5
2016-01-11 14:00:00	1.4991549999833333	5.833775e-05	0.13102833333333333	0.015427777750000001	0.006903333366666667	0.012888888916666667	0.030479166683333333	0.15639166671666666	0.0039994444499999995	0.33507500004999996	0.6843819444166667	0.0006991788999999999	0.14366888885	26.136000000000003	0.39	10.0	16.45	1014.506	10.072	0.096	286.0	0.0	4.782	0.0	1.0	11.0	14.0	29.5
2016-01-11 15:00:00	1.5444452778000002	0.00013889276666666667	0.13132777778333335	0.053289166650000004	0.006698888916666667	0.0124455555	0.030311666600000002	0.12319444448333333	0.004	0.33315416666666664	0.7319202778333334	0.0007508483333333333	0.20396027773333333	25.180333333333333	0.39633333333333337	10.0	15.524000000000001	1015.811	9.572666666666667	0.014666666666666666	286.0	0.0	4.308333333333334	0.0	1.0	11.0	15.0	29.5
2016-01-11 16:00:00	1.50563277775	8.138890000000001e-05	0.12845972218333335	0.0610519445	0.05204583333333333	0.012545555533333334	0.03066750001666667	0.11286194445	0.11839472221666666	0.3333469444333333	0.4391330555166667	0.0007625105666666666	0.27663138891666667	24.02333333333333	0.42	10.0	14.223333333333333	1016.8133333333334	9.373333333333333	0.0	284.0	0.0	4.3533333333333335	0.0	1.0	11.0	16.0	29.5
2016-01-11 17:00:00	0.7211538889	2.751055e-05	0.1277380556	0.11517666673333334	0.12290583326666667	0.017633888900000002	0.030886666650000002	0.04269166666666666	0.004	0.05895249996666666	0.15495055551666667	0.058213903883333334	0.26520777785	23.028000000000002	0.444	10.0	13.379999999999999	1017.4079999999999	8.782	0.0	274.6	0.0	4.426	0.0	1.0	11.0	17.0	29.5
2016-01-11 18:00:00	1.2588452777166668	0.00017750283333333334	0.15288666665	0.2225555556	0.013015833433333334	0.012493333366666666	0.031063333316666667	0.0010222221833333333	0.004	0.0015544444333333333	0.5835341666666667	0.0007614011	0.11889388888333333	22.029333333333334	0.4646666666666667	10.0	14.321333333333333	1017.87	6.178	0.0	274.6666666666667	0.0	4.7059999999999995	0.0	1.0	11.0	18.0	29.5
2016-01-11 19:00:00	0.6883036110833333	2.251333333333333e-05	0.1628630556	0.044325277766666664	0.006830833266666667	0.012912222166666666	0.031171666733333332	0.041011111116666665	0.0039988888833333335	0.0015886111166666665	0.18544027773333335	0.0007683406166666667	0.13023333341666665	20.947333333333333	0.5083333333333333	10.0	14.264666666666667	1018.3733333333333	4.853	0.0	269.1	0.0	5.607333333333333	0.0	1.0	11.0	19.0	29.5
2016-01-11 20:00:00	0.6034819444	0.0001786139	0.10653138886666666	0.004788611266666667	0.0066113889	0.012503611083333333	0.04133749996666667	0.0010186111999999998	0.004	0.0015402778333333334	0.4278680555	0.0010489022333333333	0.09720500003333334	18.964000000000002	0.584	10.0	11.991999999999999	1018.562	4.808000000000001	0.0	245.4	0.0	6.8340000000000005	0.0	1.0	11.0	20.0	29.5
2016-01-11 21:00:00	1.1561147222333334	8.472776666666667e-05	0.10578555558333334	0.004953611066666667	0.00678833335	0.012606388866666667	0.028523888866666666	0.0010177777666666667	0.0039955555166666665	0.0015727777666666666	0.683765	0.0008619672333333334	0.003010555566666667	18.538333333333334	0.6083333333333333	10.0	13.318333333333333	1018.5300000000001	3.5050000000000003	0.05833333333333334	241.66666666666666	0.0	7.371666666666667	0.0	1.0	11.0	21.0	29.5
2016-01-11 22:00:00	1.1739361111166666	0.0001038806	0.04223694446666667	0.09803055556666668	0.006851388933333333	0.0127494445	0.0515169445	0.0010341667166666668	0.0039991666666666665	0.0016136111333333333	0.7526519445000001	0.0006347361333333333	0.003288055566666667	17.361333333333334	0.662	10.0	16.714666666666666	1018.6413333333333	2.0353333333333334	0.05266666666666667	174.4	0.0	8.062666666666667	0.0	1.0	11.0	22.0	29.5
2016-01-11 23:00:00	1.1377327777666666	6.249888333333333e-05	0.0423411111	0.028733888883333333	0.006910833283333333	0.01801083325	0.04134111108333333	0.0010261111833333332	0.0039986111	0.06787833339999999	0.6644986111166666	0.0007530688166666668	0.003324444383333333	17.261000000000003	0.688	10.0	17.261000000000003	1018.678	2.1559999999999997	0.05	154.1	0.0	8.862	0.0	1.0	11.0	23.0	29.5
2016-01-12 00:00:00	1.5772799999666667	5.69528e-05	0.04194388893333333	0.13792249996666667	0.007091111083333334	0.012958055583333333	0.0503661111	0.0010502777333333334	0.021364722250000003	0.033813611083333334	0.5143297221333333	0.0008875167	0.0037488888666666665	16.878	0.7273333333333334	10.0	16.878	1018.2506666666667	2.059333333333333	0.059333333333333335	206.2	0.0	9.556000000000001	0.0	1.0	12.0	0.0	29.5
2016-01-12 01:00:00	1.7346725000333334	0.0001497183	0.042287500033333335	0.0676605556	0.0071558333333333335	0.012226388916666666	0.07458749998333333	0.043092777766666666	0.003994722216666666	0.0015908333333333334	0.8244999999166667	0.0008975095	0.0035927777833333332	16.763	0.73	10.0	11.620333333333333	1018.3263333333333	3.326	0.021333333333333333	170.36666666666667	0.0	9.532333333333332	0.0	1.0	12.0	1.0	29.5
2016-01-12 02:00:00	1.2107791665999998	2.4450016666666668e-05	0.06956000011666667	0.06417000005	0.007148333333333334	0.012274444383333333	0.0522436111	0.0010569445	0.033956666649999995	0.11253694448333333	0.23276555541666666	0.10484585114999999	0.003189722233333333	16.470666666666666	0.749	10.0	16.259333333333334	1018.3056666666668	2.631666666666667	0.051666666666666666	160.96666666666667	0.0	9.791333333333334	0.0	1.0	12.0	2.0	29.5
2016-01-12 03:00:00	1.2855638889166667	3.722666666666667e-05	0.15252055555000002	0.0627752778	0.0072597222500000004	0.012848611133333333	0.0317822222	0.00103749995	0.03413305553333333	0.3355508333166667	0.19350416673333334	0.0006825188666666667	0.003526666716666667	17.680666666666664	0.7186666666666667	10.0	11.462	1017.8146666666667	4.0553333333333335	0.09733333333333333	158.93333333333334	0.0	10.118666666666666	0.0	1.0	12.0	3.0	29.5
2016-01-12 04:00:00	2.2384802778	0.5439252778333333	0.1361850000333333	0.07469666668333333	0.006952500016666667	0.01215500005	0.03184194443333333	0.03951138891666666	0.0040141666500000004	0.2847911111	0.5062072222333334	0.0011786311833333334	0.003403055533333333	18.547	0.6869999999999999	10.0	13.734	1016.703	3.2939999999999996	0.066	146.7	0.0	10.059	0.0	1.0	12.0	4.0	29.5
2016-01-12 05:00:00	1.4097633333166668	0.67534	0.04249444443333333	0.062078611133333336	0.0070388888666666665	0.012265277733333333	0.03000888886666667	0.0010208333666666667	0.004	0.0016669444333333335	0.4310894443666667	0.0011777844833333333	0.00327861115	22.875999999999998	0.5593333333333332	10.0	15.361999999999998	1016.09	6.016666666666667	0.10400000000000001	168.73333333333332	0.0	9.598	0.0	1.0	12.0	5.0	29.5
2016-01-12 06:00:00	0.8580772222	0.0008188861166666668	0.04236222223333333	0.046516944399999996	0.007298055566666667	0.01285027775	0.03487111108333333	0.0010150000833333333	0.0039994444499999995	0.0016488889166666667	0.5429536112	0.0007780716666666666	0.0032886111	25.831666666666663	0.48333333333333334	10.0	17.796666666666667	1015.1683333333334	7.373333333333333	0.018333333333333333	154.83333333333334	0.0	9.073333333333332	0.0	1.0	12.0	6.0	29.5
2016-01-12 07:00:00	0.9637719444999999	0.00016083895	0.042424166633333336	0.047632222249999995	0.007290000049999999	0.0128033333	0.03259499996666667	0.0010141668166666665	0.004	0.0016455555500000001	0.6584030555333332	0.0007850205833333333	0.0032891667	28.298	0.448	10.0	19.696	1013.382	9.046	0.15	160.6	0.0	9.808	0.0	1.0	12.0	7.0	29.5
2016-01-12 08:00:00	0.85103277775	0.00020944108333333333	0.04232749995	0.05427166663333333	0.007393333366666667	0.012956111133333333	0.03021805555	0.0010102779166666668	0.0039991666666666665	0.0016524999666666666	0.5298150000333334	0.0007866806000000001	0.0032899999666666665	30.845000000000002	0.4423333333333333	10.0	22.243000000000002	1011.2593333333333	10.094999999999999	0.37066666666666664	166.53333333333333	0.0	11.695333333333334	0.0	1.0	12.0	8.0	29.5
2016-01-12 09:00:00	1.02521111105	0.00019305498333333334	0.04226861111666667	0.045181666716666666	0.026338611133333335	0.012786388916666667	0.03255416668333334	0.0010147223000000001	0.004	0.00160944445	0.6849700000500001	0.0007530678	0.003252777733333333	32.312	0.45266666666666666	10.0	24.304666666666666	1009.39	9.632	0.482	165.0	0.0	13.588	0.0	1.0	12.0	9.0	29.5
2016-01-12 10:00:00	1.3686344444666667	0.00020083	0.04215055558333333	0.037535833416666664	0.12239500001666667	0.012620000016666666	0.033490833266666666	0.00100888895	0.004	0.0016044445	0.9197844444333333	0.0007500134499999999	0.0032069444333333334	33.539	0.48700000000000004	9.418000000000001	25.874000000000002	1007.5040000000001	9.532	0.23999999999999996	161.4	0.0	16.291	0.0	1.0	12.0	10.0	29.5
2016-01-12 11:00:00	1.0335675	0.00022750056666666666	0.04215638895	0.03765444441666667	0.07399111115	0.012650833299999999	0.03653361113333333	0.0010208333833333332	0.003996944433333333	0.0015858333666666667	0.6389230556166667	0.0007394633833333333	0.0031966666833333334	33.14333333333334	0.61	6.5	26.276666666666664	1006.1466666666668	7.983333333333333	0.23999999999999996	155.0	0.0004333333333333333	21.013333333333332	0.006666666666666667	1.0	12.0	11.0	29.5
2016-01-12 12:00:00	1.1843619444166669	0.00011277888333333334	0.041072777783333334	0.04813416661666667	0.007124722183333334	0.012393611133333335	0.03219777781666667	0.03861305566666667	0.06462777776666667	0.23838888893333332	0.39154499991666664	0.12518889776666667	0.00813972215	31.590666666666667	0.7923333333333333	2.844666666666667	27.588	1005.2336666666666	5.290333333333334	0.23999999999999996	152.4	0.0032066666666666663	25.859333333333332	0.12633333333333333	1.0	12.0	12.0	29.5
2016-01-12 13:00:00	0.7888836110999999	2.029e-05	0.040583055566666665	0.07193027778333333	0.007119166716666667	0.01759583335	0.026203055566666668	0.052338333433333335	0.018555555550000002	0.33581388891666664	0.15104305556666667	0.00048973335	0.04422888886666666	30.458000000000002	0.904	2.712	30.458000000000002	1004.4179999999999	1.7160000000000002	0.23999999999999996	127.8	0.0069	27.948	0.33399999999999996	1.0	12.0	13.0	29.5
2016-01-12 14:00:00	0.7470497222	0.00014277611666666667	0.0973297222	0.0570736111	0.006715000066666667	0.012526111183333332	0.027131388833333332	0.0010047223166666666	0.003999722216666666	0.010483055566666667	0.5285336111333333	0.0007744576833333334	0.14850972221666667	30.221	0.897	4.953	30.221	1003.9359999999999	0.6473333333333333	0.5693333333333332	140.93333333333334	0.005376666666666667	27.52766666666667	0.24433333333333335	1.0	12.0	14.0	29.5
2016-01-12 15:00:00	0.7076833333	9.528555e-05	0.0404791666	0.049101111083333336	0.006778333383333333	0.012776388916666666	0.027403055566666668	0.0010086111833333333	0.004	0.0013705555666666668	0.45371361115000003	0.0007036261333333334	0.12213194446666667	29.84333333333333	0.8846666666666666	6.8853333333333335	29.84333333333333	1003.5433333333333	1.6886666666666665	0.678	195.2	0.0025533333333333332	26.888666666666666	0.07533333333333334	1.0	12.0	15.0	29.5
2016-01-12 16:00:00	0.5185177777666666	2.8895016666666667e-05	0.04050611116666667	0.05114277776666667	0.006855277766666667	0.01303277775	0.027641111133333333	0.0010100000833333333	0.004005277816666667	0.0013236111166666667	0.26958444445	0.0006264061666666666	0.16611361116666667	28.645	0.88	7.15	26.705	1002.9300000000001	2.86	0.295	212.0	0.00125	25.6	0.035	1.0	12.0	16.0	29.5
2016-01-12 17:00:00	0.9000652777833333	0.0002111116166666667	0.04078833333333333	0.0316727778	0.006648611166666666	0.01246444445	0.027452777766666665	0.06070750008333334	0.03441722221666667	0.09500972221666666	0.61071611115	0.0009380699833333333	0.17120833333333335	27.612000000000002	0.8646666666666667	7.516000000000001	23.99866666666667	1002.2686666666667	3.242	0.29600000000000004	220.8	0.0006399999999999999	24.087333333333333	0.010666666666666666	1.0	12.0	17.0	29.5
2016-01-12 18:00:00	0.38838833328333333	6.306835e-05	0.06797694441666667	0.05792444446666667	0.0067916667	0.012891944433333333	0.02771222223333333	0.0010022222666666667	0.0039991666666666665	0.0040658333166666664	0.20741888895	0.026249732716666665	0.15835472223333333	26.47233333333333	0.843	7.276	21.001333333333335	1001.7546666666666	4.794	0.21933333333333332	240.3	0.00137	22.396666666666665	0.025666666666666667	1.0	12.0	18.0	29.5
2016-01-12 19:00:00	0.6354886111333333	6.944998333333333e-05	0.13398166666666667	0.056936666766666665	0.006809444433333334	0.012965555583333333	0.02767694445	0.04371805568333333	0.004	0.0015347221833333334	0.2895250000833334	0.00071279335	0.07137305551666667	25.338	0.8	5.8919999999999995	15.562000000000001	1001.422	10.38	0.246	273.6	0.00108	20.128	0.018000000000000002	1.0	12.0	19.0	29.5
2016-01-12 20:00:00	1.00903250005	8.277556666666667e-05	0.12964000005	0.05785694438333333	0.007084999966666667	0.01333083325	0.0284813889	0.00101083335	0.0039991666666666665	0.0015472222333333333	0.5550341668333334	0.0007605684166666667	0.0056758338833333335	24.404999999999998	0.7103333333333334	7.725333333333334	12.698333333333332	1001.823	13.112333333333334	0.3733333333333333	291.8	0.0002933333333333333	16.271666666666665	0.0036666666666666666	1.0	12.0	20.0	29.5
2016-01-12 21:00:00	0.99563277775	6.499e-05	0.15128000005	0.046294444383333334	0.0071152778	0.013432222266666665	0.03164999998333333	0.0010094445000000001	0.00399916665	0.0015913889166666666	0.5341061110166667	0.0007514072	0.0032299999833333335	23.566666666666666	0.6166666666666667	9.54	12.08	1002.7666666666667	12.196666666666665	0.2033333333333333	284.6666666666667	0.0	12.163333333333332	0.0	1.0	12.0	21.0	29.5
2016-01-12 22:00:00	1.1586697222333333	3.6116666666666666e-05	0.41938527773333334	0.019235833333333334	0.006897500016666667	0.013212777766666666	0.0537072222	0.00101750005	0.004011388933333334	0.0016061111166666667	0.44245666661666666	0.0008180761000000001	0.0031649999833333335	22.843	0.576	9.906	10.922	1003.797	12.693999999999999	0.114	271.6	0.0	10.139999999999999	0.0	1.0	12.0	22.0	29.5
2016-01-12 23:00:00	1.5143649999666666	7.333166666666666e-05	0.66657055555	0.04919111108333333	0.0067102778	0.012833333316666667	0.04470027781666666	0.0010016666666666668	0.0040997222	0.0016091666333333332	0.5537252777333334	0.0009277967166666667	0.0030241667166666666	22.813333333333333	0.57	9.446666666666665	10.511333333333333	1004.5546666666667	13.456666666666667	0.09066666666666667	268.0	0.0	9.838666666666665	0.0	1.0	12.0	23.0	29.5
2016-01-13 00:00:00	1.0336750000166668	3.3616666666666666e-05	0.13860722223333333	0.06713416661666667	0.006954999966666667	0.013042222283333333	0.03496861106666667	0.04330166671666667	0.0040233333166666664	0.00169944445	0.38833777773333333	0.00074001885	0.0031711111	22.734333333333332	0.57	9.443999999999999	10.100666666666665	1005.3103333333333	14.126666666666665	0.13366666666666666	273.3666666666667	0.0	9.752666666666666	0.0	1.0	13.0	0.0	29.5
2016-01-13 01:00:00	1.13424750005	3.084e-05	0.3931019444833333	0.04820777773333333	0.006924444466666666	0.013231666633333333	0.034728333316666665	0.0010175001166666665	0.0039955555166666665	0.0016275	0.43298861101666664	0.0006605660833333333	0.003316111216666667	22.794	0.554	9.659999999999998	9.53	1006.098	15.642	0.10200000000000001	279.8	0.0	9.360000000000001	0.0	1.0	13.0	1.0	29.5
2016-01-13 02:00:00	0.8919863889333333	1.6689999999999998e-05	0.4227863888833333	0.020359722166666667	0.11491555556666667	0.013096388816666667	0.03504249998333333	0.0010216668	0.003999444433333333	0.0016572222166666667	0.16369416668333334	0.00098779405	0.0033355556	21.945	0.6	7.866666666666666	9.495000000000001	1007.2083333333334	13.321666666666665	0.17333333333333334	277.6666666666667	0.0	10.12	0.0	1.0	13.0	2.0	29.5
2016-01-13 03:00:00	1.2541047222000001	9.000443333333333e-05	0.2706347222333333	0.05699333335	0.06051305556666667	0.01778749995	0.032941666700000004	0.0010400000333333332	0.033351111083333336	0.0015991667000000002	0.36760750000000003	0.0009625144666666666	0.0035447221666666667	21.683333333333334	0.5926666666666666	9.424000000000001	9.050666666666666	1008.3533333333332	13.526666666666667	0.060000000000000005	278.73333333333335	0.0	9.744	0.0	1.0	13.0	3.0	29.5
2016-01-13 04:00:00	1.1174088888666667	4.667165e-05	0.04231333328333333	0.055735277816666665	0.0068741665999999995	0.0128863889	0.03545527783333333	0.04050416661666667	0.004005833316666667	0.0015305556	0.49633361104999996	0.0006844521833333333	0.0032836110833333334	22.029999999999998	0.554	8.91	8.989	1009.454	14.621	0.049	279.0	0.0	8.472	0.0	1.0	13.0	4.0	29.5
2016-01-13 05:00:00	0.8561186110833333	5.611725e-05	0.04224916665	0.04555277776666667	0.0069333333666666665	0.013036111166666666	0.03238055546666667	0.0010147223166666666	0.0039986111	0.0016388888166666666	0.5206730554833333	0.0007105772500000001	0.003278055533333333	22.872666666666664	0.5126666666666667	9.184000000000001	8.840666666666667	1010.1293333333332	17.660666666666668	0.27399999999999997	279.93333333333334	0.0	7.425333333333334	0.0	1.0	13.0	5.0	29.5
2016-01-13 06:00:00	1.0106966666666668	0.00011610728333333334	0.042417777749999996	0.037636388933333334	0.006850555616666667	0.012725277766666666	0.0349091667	0.001	0.004217222166666667	0.0016488889333333332	0.6883994444166667	0.00081918735	0.0030430555333333335	23.055666666666664	0.49066666666666664	8.765333333333333	8.984666666666667	1010.7596666666667	17.908666666666665	0.3093333333333333	286.76666666666665	0.0	6.7026666666666666	0.0	1.0	13.0	6.0	29.5
2016-01-13 07:00:00	0.8937283333333333	9.000173333333334e-05	0.042313055583333335	0.028473333283333332	0.006880833316666667	0.012900833316666667	0.03263972215	0.0009991666666666666	0.0041941666166666666	0.0016411111666666668	0.5666994444833333	0.0008158494166666667	0.0030416666666666665	24.043999999999997	0.44	8.934333333333333	9.776666666666667	1011.0740000000001	19.325333333333333	0.27266666666666667	292.96666666666664	0.0	5.422666666666667	0.0	1.0	13.0	7.0	29.5
2016-01-13 08:00:00	0.8743763889	6.500448333333333e-05	0.04224083333333333	0.03551388888333333	0.006981388916666667	0.013099444466666667	0.03293583338333333	0.0010005555666666667	0.004230277700000001	0.0016388888333333333	0.5515088889333334	0.0007633512333333335	0.0030411110833333333	24.705333333333332	0.44	9.061333333333334	11.082666666666666	1011.1926666666667	18.035333333333334	0.33866666666666667	291.8	0.0	5.760666666666666	0.0	1.0	13.0	8.0	29.5
2016-01-13 09:00:00	1.0373908333666668	7.806169999999999e-05	0.04218666665	0.04575805551666667	0.0069102778000000005	0.012881944433333332	0.03245027773333333	0.0009991666500000001	0.0041911111666666665	0.0016222222499999999	0.6804211110999999	0.0007697423166666668	0.00302944435	24.238999999999997	0.439	9.098	10.527999999999999	1011.264	17.889999999999997	0.177	289.2	0.0	5.3469999999999995	0.0	1.0	13.0	9.0	29.5
2016-01-13 10:00:00	1.4191341666833333	5.859721666666667e-05	0.042106388866666664	0.053193888849999996	0.006865833333333333	0.012594722183333332	0.039586111066666665	0.0009997222	0.00411944445	0.0015877777666666666	0.9928022222166667	0.0006264105333333333	0.0029977777833333336	24.235333333333337	0.434	9.348	11.453333333333335	1011.6446666666667	15.506	0.14333333333333334	291.53333333333336	0.0	5.324	0.0	1.0	13.0	10.0	29.5
2016-01-13 11:00:00	1.2827583333333334	9.971108333333332e-05	0.0421452778	0.04660611111666667	0.0068144445	0.012537777766666668	0.042222777733333335	0.0009991666500000001	0.004145833383333334	0.0015958333166666667	0.8878216666000001	0.0007019666666666667	0.0029833333	22.815	0.46166666666666667	9.933333333333334	11.156666666666666	1012.1916666666667	12.241666666666667	0.09166666666666666	295.1666666666667	0.0	5.175	0.0	1.0	13.0	11.0	29.5
2016-01-13 12:00:00	1.5450802778	0.00020333546666666667	0.04122083335	0.0620472222	0.006603611083333334	0.012261944466666667	0.02703055555	0.09498194445	0.004130833316666667	0.27614722225	0.6930533333666666	0.10013778781666667	0.0022958332666666663	21.034	0.476	10.0	10.777999999999999	1012.6460000000001	9.012	0.05	292.8	0.0	4.236	0.0	1.0	13.0	12.0	29.5
2016-01-13 13:00:00	1.7912430556166667	0.6016780572666666	0.040613055616666664	0.11684194446666667	0.006378333366666667	0.018512499983333333	0.026875	0.09075555554999999	0.004295277733333333	0.12685722226666668	0.5520491666333333	0.0010389016666666666	0.010898055533333334	19.621666666666666	0.5023333333333333	10.0	9.505666666666666	1013.4236666666667	8.395666666666665	0.06633333333333333	277.9	0.0	4.078	0.0	1.0	13.0	13.0	29.5
2016-01-13 14:00:00	1.1813974999999999	0.45512361118333333	0.039700555549999995	0.11147222223333333	0.00666444445	0.024505555483333333	0.026962777783333332	0.00100083335	0.00413527785	0.0014986111333333335	0.44645222226666664	0.0008033472499999999	0.10169166665	19.350666666666665	0.5153333333333333	10.0	10.491999999999999	1014.092	6.734	0.10400000000000001	270.73333333333335	0.0	4.392	0.0	1.0	13.0	14.0	29.5
2016-01-13 15:00:00	1.2655680555833333	0.26136943883333336	0.03991833326666667	0.22082722226666668	0.006539444399999999	0.012051111083333335	0.026868888966666667	0.0009997222333333333	0.0041088889	0.0014894444	0.66335500005	0.0009422360833333333	0.15221083331666665	18.290000000000003	0.539	10.0	9.753000000000002	1014.18	6.165000000000001	0.051000000000000004	270.6	0.0	4.484	0.0	1.0	13.0	15.0	29.5
2016-01-13 16:00:00	0.5480658333333334	0.00013971608333333333	0.03990888895	0.004913611149999999	0.006652777733333334	0.012505277833333333	0.02715388881666667	0.0009988888833333332	0.004170277783333333	0.0015166666833333333	0.54548583335	0.0009091851666666667	0.22890555546666666	17.776666666666667	0.5733333333333334	10.0	9.873333333333333	1014.1399999999999	5.453333333333333	0.04	261.0	0.0	5.203333333333333	0.0	1.0	13.0	16.0	29.5
2016-01-13 17:00:00	0.57113222225	0.00017083448333333334	0.03984499993333333	0.004945000016666667	0.006648888866666666	0.012535277816666666	0.02680861115	0.0009988888666666667	0.004123888933333333	0.0014883332833333335	0.5305927778833334	0.0008439044166666666	0.19919277776666666	17.554	0.611	10.0	10.574333333333334	1013.9793333333333	4.632000000000001	0.049	239.36666666666667	0.0	6.344666666666667	0.0	1.0	13.0	17.0	29.5
2016-01-13 18:00:00	0.27547083335	0.00016944115	0.039950555533333335	0.024124166733333334	0.0060791667166666665	0.01985638891666667	0.027239166699999998	0.0009963888166666668	0.00420527775	0.00150222215	0.35043833334999996	0.0008466810500000001	0.33910750005	16.534	0.646	10.0	10.270000000000001	1013.7520000000001	3.9679999999999995	0.066	235.6	0.0	6.614000000000001	0.0	1.0	13.0	18.0	29.5
2016-01-13 19:00:00	0.35694944446666665	0.00022804675	0.03990777775	0.09174222218333333	0.00433194445	0.012584444416666667	0.026878611083333333	0.0009986110833333334	0.004177777733333333	0.0014930555333333333	0.2972205555333333	0.02804363111666667	0.2704141666666667	15.217333333333334	0.6786666666666666	10.0	8.928666666666667	1013.3426666666667	3.8393333333333337	0.11566666666666665	228.13333333333333	0.0	6.527	0.0	1.0	13.0	19.0	29.5
2016-01-13 20:00:00	0.66887416665	0.00014944345	0.14271277783333333	0.004709444466666667	0.03363388886666666	0.0123330555	0.02655472225	0.001	0.004114999966666667	0.0014641667166666666	0.48397833334999996	0.0010680661833333334	0.15668277776666667	15.054	0.69	10.0	7.781333333333333	1012.9753333333334	4.564666666666667	0.10533333333333333	224.2	0.0	6.759333333333333	0.0	1.0	13.0	20.0	29.5
2016-01-13 21:00:00	1.5987499999833332	0.00016221996666666668	0.4232752778	0.07903555555	0.11745138884999999	0.012311111066666667	0.026878611116666666	0.039281666683333334	0.004079722266666667	0.0014916666833333333	0.7378736111833334	0.00094335105	0.00732416725	15.54	0.6799999999999999	10.0	7.96	1012.84	4.835	0.075	216.5	0.0	6.829999999999999	0.0	1.0	13.0	21.0	29.5
2016-01-13 22:00:00	1.3991941667166665	9.278166666666666e-05	0.24344833333333332	0.0264188889	0.03882444448333333	0.012710000016666667	0.053509166633333334	0.0009997222333333333	0.004135000000000001	0.0015697222333333333	0.8059897222833333	0.00083334615	0.002974166633333333	16.260666666666665	0.6593333333333333	10.0	9.930666666666667	1012.3846666666667	3.9853333333333336	0.09800000000000002	213.6	0.0	6.842	0.0	1.0	13.0	22.0	29.5
2016-01-13 23:00:00	1.3806916666500002	7.50011e-05	0.16149249995	0.04124416661666666	0.00449694445	0.012801666716666667	0.036555	0.0009994444333333333	0.0041377777833333336	0.10413638883333333	0.7757861111166666	0.00070556835	0.002984722166666667	17.022333333333332	0.6443333333333334	9.745000000000001	9.983	1012.0376666666667	4.671333333333334	0.20233333333333334	219.53333333333333	0.0	7.181666666666667	0.0	1.0	13.0	23.0	29.5
2016-01-14 00:00:00	1.4822105555666667	7.555166666666666e-05	0.042052777783333335	0.047762222300000004	0.00461666675	0.017823055600000002	0.0427783333	0.0009991666500000001	0.00411222225	0.009539444433333332	0.8565813889	0.00089390555	0.0030316667166666667	17.497999999999998	0.652	8.824000000000002	9.602	1012.098	5.388	0.286	217.6	0.0	7.846000000000001	0.0	1.0	14.0	0.0	29.5
2016-01-14 01:00:00	1.2981855555666668	5.8616683333333334e-05	0.04189722218333333	0.05910361111666666	0.00664944445	0.013055833333333332	0.043362777783333334	0.0010066666833333333	0.03412361113333333	0.04173749998333333	0.5710605554833333	0.049893901533333326	0.0029269444500000003	17.781	0.66	8.042333333333334	9.884999999999998	1012.284	5.4350000000000005	0.6076666666666667	214.0	0.0	8.440333333333333	0.0	1.0	14.0	1.0	29.5
2016-01-14 02:00:00	1.2641780555833333	0.00014500883333333332	0.4518136111166667	0.05885305551666666	0.006612222216666667	0.01265666665	0.036990277733333334	0.04446972221666667	0.013280277783333332	0.0016022221666666667	0.4147474999333333	0.06100723715	0.0029913889	17.939999999999998	0.6866666666666666	7.45	9.559999999999999	1012.4566666666667	5.9366666666666665	0.26	222.0	0.0	9.46	0.0	1.0	14.0	2.0	29.5
2016-01-14 03:00:00	0.6716080555166666	5.8896616666666665e-05	0.09827416665	0.040433333366666664	0.006702222216666666	0.0126669444	0.02968250001666667	0.0009997222166666666	0.004292222216666666	0.00142500005	0.23459055561666667	0.0006986277666666666	0.0028822222333333334	18.543999999999997	0.7	8.108	10.014	1012.643	6.202	0.0	226.7	0.0	10.363	0.0	1.0	14.0	3.0	29.5
2016-01-14 04:00:00	0.7414991666333334	0.00015583276666666666	0.04460055553333333	0.025123333283333334	0.006553055616666667	0.0123436111	0.031799722233333334	0.0009994444333333333	0.004115277833333333	0.0015897222333333334	0.47707055558333333	0.0008855678166666667	0.0030047221999999997	20.264	0.656	9.536	11.17	1012.7733333333333	7.2540000000000004	0.176	230.66666666666666	0.0	10.680000000000001	0.0	1.0	14.0	4.0	29.5
2016-01-14 05:00:00	0.6805708333333332	3.3339999999999996e-05	0.044147777783333335	0.040791388883333335	0.0069125	0.0130305556	0.029824999933333332	0.0009986111	0.004189999983333333	0.0016061110833333334	0.37538111111666667	0.0006855688500000001	0.003018888966666667	22.624666666666666	0.594	9.981333333333334	13.330000000000002	1012.409	8.143666666666666	0.2706666666666667	245.8	0.0	10.72	0.0	1.0	14.0	5.0	29.5
2016-01-14 06:00:00	1.0998475000166665	0.00012805388333333333	0.044427777816666666	0.04747083335	0.006786666683333333	0.012698611083333334	0.032236666633333334	0.0009991666500000001	0.0041863889999999996	0.0016136110833333333	0.7676147222833334	0.0007541822333333333	0.00303694445	24.875999999999998	0.548	9.928	15.090000000000002	1011.6659999999999	9.716000000000001	0.16800000000000004	274.0	0.0	10.816	0.0	1.0	14.0	6.0	29.5
2016-01-14 07:00:00	0.8293955555833333	7.194444999999999e-05	0.04432666665	0.047391666633333336	0.0068286111000000005	0.012974166700000001	0.029901666683333335	0.0009997222166666666	0.004218055583333334	0.0016275000166666666	0.5158472221666667	0.0007175205000000001	0.0030375	26.566666666666666	0.515	9.985000000000001	18.823333333333334	1010.7683333333333	7.236666666666666	0.15666666666666668	271.6666666666667	0.0	11.215	0.0	1.0	14.0	7.0	29.5
2016-01-14 08:00:00	0.8646702777333334	5.917168333333333e-05	0.0441152778	0.04726305558333333	0.006870277833333333	0.012846388916666666	0.02974333335	0.0009988888833333332	0.00416750005	0.0015916666166666668	0.5474780555333333	0.0007094583166666667	0.0029880554666666666	28.544666666666664	0.49266666666666664	10.0	20.350666666666665	1010.6113333333334	8.49	0.2033333333333333	289.06666666666666	0.0	12.018	0.0	1.0	14.0	8.0	29.5
2016-01-14 09:00:00	1.1097505555333333	0.0001419379	0.04440388885	0.04025999995	0.0066394444	0.012368888866666667	0.03181527781666667	0.001	0.0041208334	0.0015975000166666667	0.79365416665	0.00077834605	0.0029808333333333336	29.098	0.49	10.0	20.516000000000002	1011.258	9.300999999999998	0.228	274.0	0.0	12.301	0.0	1.0	14.0	9.0	29.5
2016-01-14 10:00:00	1.2376197222	8.027058333333334e-05	0.04413388893333334	0.027648055533333334	0.06317972218333333	0.012700277783333333	0.03197416665	0.0009980555166666668	0.004141944416666666	0.00161111115	0.8548711110333334	0.0007419588166666667	0.0029727778333333336	28.70066666666667	0.49933333333333335	10.0	21.182666666666666	1011.918	7.483999999999999	0.23933333333333331	264.53333333333336	0.0	12.357333333333333	0.0	1.0	14.0	10.0	29.5
2016-01-14 11:00:00	1.2179047222333332	7.528218333333334e-05	0.04427444445	0.02970888895	0.12160611111666667	0.012593888866666668	0.033851944466666666	0.0009988888833333332	0.004124444433333333	0.0946094444	0.5867877777833334	0.07618779061666667	0.0029441666666666665	27.529333333333334	0.5386666666666666	10.0	21.558666666666667	1012.7623333333333	5.281333333333333	0.10466666666666667	243.7	0.0	13.084999999999999	0.0	1.0	14.0	11.0	29.5
2016-01-14 12:00:00	1.44449666665	0.00010001273333333334	0.043360833349999996	0.056606666666666666	0.0669888889	0.01236611115	0.0269808333	0.08764250001666667	0.004054444483333333	0.33189555546666666	0.40694777775	0.09285196008333332	0.00243722225	25.473333333333336	0.6203333333333333	10.0	19.413666666666664	1013.6806666666666	5.007999999999999	0.17466666666666666	206.73333333333332	0.0	14.215666666666667	0.0	1.0	14.0	12.0	29.5
2016-01-14 13:00:00	1.4149247221999999	0.4248724999666667	0.042913888866666666	0.06791333331666666	0.0064002777333333335	0.02495222223333333	0.026465555616666667	0.0621	0.018749722283333332	0.16507694446666665	0.45223055554999997	0.0011277890333333334	0.01725222225	25.214000000000002	0.6333333333333333	10.0	20.919999999999998	1014.3026666666666	3.482666666666667	0.29933333333333334	226.2	0.0	14.434000000000001	0.0	1.0	14.0	13.0	29.5
2016-01-14 14:00:00	0.8351977776999999	0.4191816667166667	0.04267805561666667	0.04481416663333333	0.006584722233333334	0.012639166666666667	0.0272111111	0.0009997222166666666	0.004166666666666667	0.0014997222333333333	0.32700388885000004	0.0010108405333333335	0.19962361118333333	24.225	0.682	10.0	20.081	1014.664	3.2850000000000006	0.152	203.2	0.0	15.206999999999999	0.0	1.0	14.0	14.0	29.5
2016-01-14 15:00:00	0.7986338889166666	0.22868943721666665	0.04300916665	0.0149111111	0.006359444466666667	0.017131388916666667	0.07532833331666668	0.00100055555	0.0041816667	0.0015427778166666668	0.6031669444	0.00120557065	0.2896399999666667	23.733333333333334	0.7026666666666667	10.0	19.564666666666664	1015.1	3.5046666666666666	0.16733333333333336	224.86666666666667	0.0	15.536	0.0	1.0	14.0	15.0	29.5
2016-01-14 16:00:00	0.2681608333333333	0.0002608329	0.04888583333333333	0.05083027773333334	0.00788027775	0.012961111116666667	0.17925000000000002	0.04018333326666666	0.0042847222666666665	0.0015438888999999999	0.16186027776666664	0.0006408466333333334	0.42555750001666665	24.483333333333334	0.7233333333333333	9.993333333333334	24.483333333333334	1015.2700000000001	2.2183333333333333	0.17666666666666667	240.83333333333334	0.0	16.9	0.0	1.0	14.0	16.0	29.5
2016-01-14 17:00:00	0.9692627777333332	0.00037499945	0.12784833336666665	0.057274999949999995	0.00629083325	0.011934444399999999	0.026701666683333333	0.0009980555166666668	0.004150833333333334	0.0014858332833333333	0.9528313889333333	0.0011939011166666666	0.3463619444666667	25.267999999999997	0.74	9.968	24.062	1014.7980000000001	2.4440000000000004	0.31	250.4	0.0	18.082	0.0	1.0	14.0	17.0	29.5
2016-01-14 18:00:00	0.6199061111	0.0002816656166666667	0.1315966667	0.02621138895	0.006429999983333334	0.012415000016666667	0.026681666683333334	0.03897444441666667	0.004146111083333333	0.0014877777833333336	0.41643583320000005	0.0009466844333333332	0.18104722228333334	25.617	0.74	9.993	20.994000000000003	1014.591	4.207666666666666	0.4126666666666667	165.8	0.0	18.48	0.0	1.0	14.0	18.0	29.5
2016-01-14 19:00:00	0.49259861113333336	0.0002155561	0.04563111108333333	0.08053944446666667	0.006553888866666666	0.012471388916666666	0.026640833333333332	0.0010016666333333333	0.03432388903333334	0.0014874999999999999	0.3975252777166667	0.024345017283333333	0.2715716667	25.776666666666667	0.7453333333333333	9.962	25.776666666666667	1014.2933333333333	1.75	0.5926666666666667	61.2	0.0	18.755333333333333	0.0	1.0	14.0	19.0	29.5
2016-01-14 20:00:00	0.49210305558333334	4.306165e-05	0.12520916668333334	0.051646111116666664	0.006599444433333334	0.0128205556	0.026835000066666666	0.0009974999833333334	0.004143611166666667	0.0015113889166666666	0.23482694446666666	0.000658905	0.1035877778	25.322	0.763	9.958	25.322	1014.5949999999999	1.619	0.19	214.7	0.0	18.817	0.0	1.0	14.0	20.0	29.5
2016-01-14 21:00:00	1.2522455556166667	0.00010972946666666667	0.12293027776666667	0.025101388800000003	0.006703055583333333	0.0125663889	0.027788055516666667	0.0010000000166666668	0.0041352777666666665	0.0015091666333333334	0.8541766666666667	0.0008105710833333333	0.003296111116666667	24.346666666666668	0.78	10.0	24.346666666666668	1014.75	0.9633333333333334	0.19	235.0	0.0	18.493333333333336	0.0	1.0	14.0	21.0	29.5
2016-01-14 22:00:00	1.1164694444	7.66672e-05	0.12580888888333333	0.06830416666666667	0.00682500005	0.012777777733333332	0.04667666668333333	0.0010000000166666668	0.00408416665	0.0015797221666666666	0.6467983333666666	0.0006519549666666667	0.00299500005	23.213666666666665	0.8073333333333333	10.0	23.213666666666665	1014.8573333333334	1.6896666666666667	0.03166666666666667	107.8	0.0	18.246333333333332	0.0	1.0	14.0	22.0	29.5
2016-01-14 23:00:00	1.1374200000166668	3.722666666666667e-05	0.08231166666666666	0.006043055566666666	0.00686472225	0.0129255556	0.035907499966666666	0.0397727778	0.03331916671666666	0.1674394444	0.51330722225	0.0007344627666666666	0.0029269444	23.718	0.8079999999999999	9.975999999999999	23.718	1014.95	1.704	0.0	51.0	0.0	18.758	0.0	1.0	14.0	23.0	29.5
2016-01-15 00:00:00	1.4423352777333334	0.00013389778333333335	0.29696472223333337	0.08786361111666666	0.0066211110999999994	0.012435555583333334	0.033555277816666666	0.001	0.004040555533333334	0.012664722216666667	0.7160925000166666	0.04868778828333333	0.002983333333333333	25.304666666666666	0.7856666666666666	9.966000000000001	25.304666666666666	1015.1436666666667	0.6553333333333333	0.43333333333333335	100.56666666666666	0.0	19.596666666666668	0.0	1.0	15.0	0.0	29.5
2016-01-15 01:00:00	1.1481894444833334	9.334e-05	0.3704605555666667	0.012675277783333333	0.0068086111	0.012914722183333333	0.036691111150000004	0.001	0.004128888816666666	0.0016011110833333332	0.5398413889166667	0.00088890225	0.0029950000166666666	26.338	0.7753333333333334	9.925333333333333	26.338	1015.1419999999999	1.0206666666666666	1.0	100.26666666666667	0.0	20.218	0.0	1.0	15.0	1.0	29.5
2016-01-15 02:00:00	0.7651827778	4.0845e-05	0.17811500003333333	0.07341944443333334	0.0066952777166666665	0.012827222233333333	0.03424888881666666	0.0010005555666666667	0.004278333333333333	0.0014272223	0.21543861108333334	0.0005847266666666667	0.0028819444	27.634999999999998	0.75	9.879999999999999	27.634999999999998	1015.1649999999998	1.725	0.6549999999999999	61.5	0.0	20.740000000000002	0.0	1.0	15.0	2.0	29.5
2016-01-15 03:00:00	1.0246013888666667	8.000388333333333e-05	0.04227722218333333	0.04319861106666667	0.0066674999833333335	0.02000388895	0.03227305561666667	0.04191777775	0.0339416667	0.0015683333666666667	0.32880305555	0.0007941783333333333	0.0031008333666666665	29.849333333333334	0.7086666666666666	9.962666666666667	27.849333333333334	1014.9746666666667	2.893333333333333	0.22466666666666668	12.6	0.0	21.603333333333335	0.0	1.0	15.0	3.0	29.5
2016-01-15 04:00:00	1.03359083335	0.00016944836666666667	0.04225249996666667	0.043550277799999995	0.006782500033333333	0.012840000033333333	0.034775555566666665	0.0009994444333333333	0.004139722216666667	0.0016052777833333333	0.44615138881666666	0.0008277889666666666	0.0032930555	32.966	0.6503333333333333	9.932	31.341	1014.1856666666666	2.2423333333333333	0.13299999999999998	16.466666666666665	0.0	22.602666666666668	0.0	1.0	15.0	4.0	29.5
2016-01-15 05:00:00	0.8199819444333334	0.0005205555166666666	0.04230749998333334	0.061934166666666665	0.006823333333333333	0.012929722166666666	0.03244444445	0.001	0.004183611183333334	0.0016388889	0.48113805553333333	0.0006958472666666667	0.00304055555	36.01200000000001	0.608	9.85	36.01200000000001	1013.386	1.3359999999999999	0.156	60.4	0.0	23.790000000000003	0.0	1.0	15.0	5.0	29.5
2016-01-15 06:00:00	0.7246877778	0.0005197222833333333	0.042336388833333335	0.018445833266666666	0.00684527775	0.012982777833333332	0.032450833383333336	0.001	0.004225555533333333	0.0016391666333333333	0.45786666675000004	0.0007911245	0.0030383332166666666	38.16	0.5873333333333333	9.937666666666667	38.16	1012.2106666666666	2.347666666666667	0.19266666666666668	64.13333333333334	0.0	25.05733333333333	0.0	1.0	15.0	6.0	29.5
2016-01-15 07:00:00	0.7660125000166667	0.0006049998833333334	0.04218750003333334	0.0728461111	0.0069174999666666665	0.0132175	0.03483833336666666	0.0009997222166666666	0.0041986111166666664	0.0016455555500000001	0.39945250005	0.0006683456333333334	0.0030502777499999997	39.96666666666667	0.58	10.0	38.74666666666667	1011.0166666666667	3.1100000000000003	0.1	34.666666666666664	0.0	26.356666666666666	0.0	1.0	15.0	7.0	29.5
2016-01-15 08:00:00	0.9137480555999999	0.00041361101666666667	0.04245083338333333	0.004998611183333334	0.0067325	0.012714722250000001	0.0299402778	0.0009983333	0.004228055516666667	0.0016488888833333334	0.6683936110833333	0.0009197350666666666	0.0030366665666666666	40.729000000000006	0.587	10.0	40.18	1010.568	2.652	0.043000000000000003	30.1	0.0	27.224	0.0	1.0	15.0	8.0	29.5
2016-01-15 09:00:00	0.79501638885	0.0005372222	0.042281944483333334	0.07273111104999999	0.0068691666000000005	0.01301361115	0.02988305558333333	0.0009997222166666666	0.004219444416666667	0.0016502777833333334	0.4576222221666667	0.0006844555499999999	0.0030252777833333334	39.69533333333333	0.6046666666666667	10.0	39.69533333333333	1010.5053333333333	2.73	0.084	64.0	0.0	26.984666666666666	0.0	1.0	15.0	9.0	29.5
2016-01-15 10:00:00	1.2761394444833334	0.0004944443999999999	0.04214638895	0.005063611149999999	0.07083638891666667	0.012709722183333333	0.03198611105	0.0009991666500000001	0.0041388889	0.0015880555833333334	0.9019094443666666	0.0007669650666666666	0.0030091667	37.98666666666667	0.6406666666666666	10.0	35.13466666666667	1009.5876666666666	4.291333333333333	0.023333333333333334	60.666666666666664	0.0	27.029333333333334	0.0	1.0	15.0	10.0	29.5
2016-01-15 11:00:00	0.8826119445	0.0005994443833333334	0.04207388881666666	0.06868333333333333	0.12238277776666666	0.012853055516666666	0.0366083334	0.039795833333333336	0.004134166666666667	0.00158972215	0.3877077777833334	0.0006480723166666667	0.002967499983333333	37.542	0.674	10.0	33.894	1010.142	4.626	0.24799999999999997	53.6	0.0	27.817999999999998	0.0	1.0	15.0	11.0	29.5
2016-01-15 12:00:00	1.4202172223	0.00021527998333333332	0.041856111099999996	0.03674694446666667	0.07692944445	0.012250833349999999	0.03235138888333333	0.027616666683333332	0.004118611166666667	0.25386583335	0.5534788888833333	0.1287025127	0.002673333366666667	36.913333333333334	0.6966666666666667	10.0	33.61666666666667	1010.0333333333333	4.1499999999999995	0.31	57.166666666666664	0.0	27.866666666666667	0.0	1.0	15.0	12.0	29.5
2016-01-15 13:00:00	0.7704333333833334	1.2238333333333333e-05	0.040476944400000006	0.08653249996666666	0.006728611116666667	0.021168888833333333	0.027402499966666667	0.022329444450000003	0.01875416665	0.1393286111	0.1280219445	0.04209196726666667	0.0044774994	36.296	0.7260000000000001	10.0	32.364	1009.4066666666666	4.718666666666667	0.1713333333333333	46.733333333333334	0.0	28.247333333333334	0.0	1.0	15.0	13.0	29.5
2016-01-15 14:00:00	0.4896419444	5.473223333333334e-05	0.04009305553333333	0.011551111133333332	0.0067213889	0.0211122222	0.0272533333	0.10834083335	0.004155833216666667	0.00153305555	0.23252861109999998	0.0008058500166666666	0.07728444438333333	35.941	0.748	9.892000000000001	32.522000000000006	1007.925	4.109	0.168	50.4	0.0	28.625	0.0	1.0	15.0	14.0	29.5
2016-01-15 15:00:00	0.2829997221833333	5.056778333333334e-05	0.03984472223333333	0.07546694436666666	0.00676972225	0.012870555616666666	0.027387500000000002	0.0009969444	0.004202222283333334	0.00151666665	0.2720686111833333	0.0005961294833333335	0.29040638890000003	36.162	0.7593333333333334	9.413333333333334	31.887999999999998	1006.3886666666666	5.093999999999999	0.011333333333333334	37.93333333333333	0.0	29.397333333333332	0.0	1.0	15.0	15.0	29.5
2016-01-15 16:00:00	0.47013749995	8.16711e-05	0.03989111111666666	0.010580555583333335	0.0066869444666666665	0.012700277783333333	0.027002777733333334	0.0009983333	0.004131388866666667	0.0014944444166666668	0.37167777779999994	0.0008189089666666667	0.13923333333333332	35.513000000000005	0.789	9.012666666666666	31.404999999999998	1005.188	4.754333333333333	0.174	27.333333333333332	0.0	29.595000000000002	0.0	1.0	15.0	16.0	29.5
2016-01-15 17:00:00	0.4281580555833333	0.00011500993333333333	0.03994944438333334	0.07329416663333334	0.00664694445	0.012696111183333334	0.027170555516666663	0.0009991666666666666	0.00418916675	0.0015130554833333333	0.30641972230000003	0.0006791856166666666	0.1601691666833333	34.86266666666666	0.811	8.649333333333335	29.203	1003.7876666666667	6.627	0.1993333333333333	33.56666666666667	0.0	29.804	0.0	1.0	15.0	17.0	29.5
2016-01-15 18:00:00	0.23818194448333332	5.5293333333333335e-05	0.03985222223333333	0.011232777683333332	0.006596388866666666	0.012745833366666666	0.026816111116666666	0.001	0.004130555516666666	0.0014958332499999999	0.18612944446666668	0.0007783577833333333	0.16954888885	34.618	0.8426666666666666	8.195333333333332	28.420666666666666	1002.4699999999999	7.352	0.76	21.266666666666666	7.999999999999999e-05	30.254666666666665	0.0013333333333333333	1.0	15.0	18.0	29.5
2016-01-15 19:00:00	0.34672361115	5.8901666666666665e-05	0.0398291667	0.06784083340000001	0.0066483333	0.017030000033333333	0.02682055555	0.0009991666500000001	0.0041594445	0.0015002778166666665	0.20010916665	0.01127723385	0.14512472216666666	34.176	0.882	6.0729999999999995	28.439	1001.05	6.5360000000000005	0.76	23.7	0.00116	30.947999999999997	0.019000000000000003	1.0	15.0	19.0	29.5
2016-01-15 20:00:00	0.7322069444666667	6.806166666666667e-05	0.15757638886666667	0.019832222216666664	0.0067877778	0.013457500016666667	0.027246944466666666	0.0009994444333333333	0.004141388916666666	0.0015122222833333333	0.37592666663333335	0.010275561683333332	0.030103055533333332	34.234	0.9013333333333333	5.430666666666667	28.428	999.3766666666667	6.649333333333333	0.76	11.066666666666666	0.0017333333333333333	31.610666666666663	0.062000000000000006	1.0	15.0	20.0	29.5
2016-01-15 21:00:00	1.2434097222166665	0.00011944613333333334	0.20929777776666667	0.06564305556666666	0.00671638885	0.012603888866666666	0.03317138891666667	0.001	0.004100833416666667	0.0015222222166666668	0.6952605555666668	0.0007525149666666667	0.002555000033333333	34.315000000000005	0.9083333333333333	6.996666666666667	28.011666666666663	997.6166666666667	7.4399999999999995	0.76	8.5	0.0093	31.933333333333334	0.43	1.0	15.0	21.0	29.5
2016-01-15 22:00:00	0.9620113888333334	5.750723333333334e-05	0.22799611116666665	0.0195772222	0.00679305555	0.012970833283333334	0.041452777766666664	0.0010002777833333335	0.0041308334000000006	0.00159555555	0.46608916668333333	0.0007908510833333334	0.00303361105	34.59400000000001	0.902	7.319999999999999	28.774	996.25	6.774	0.76	21.6	0.01778	31.971999999999998	0.586	1.0	15.0	22.0	29.5
2016-01-15 23:00:00	1.4157097221500001	7.444886666666666e-05	0.1723044444	0.06587944446666667	0.006721111083333333	0.012742222199999998	0.0408736112	0.00100083335	0.00442027785	0.22304194441666667	0.38840472216666666	0.0006666754833333334	0.0027977777666666668	34.602999999999994	0.91	6.846	28.446666666666665	995.5263333333334	7.3133333333333335	0.8160000000000001	3.066666666666667	0.02144333333333333	32.25533333333333	0.6076666666666667	1.0	15.0	23.0	29.5
2016-01-16 00:00:00	1.3322233333333335	4.000779999999999e-05	0.1238552778	0.023076111083333333	0.0067761110666666674	0.022212222183333335	0.040971388883333335	0.03944500005	0.034535833333333335	0.0030075000166666665	0.39793722225	0.0007547383166666667	0.0026094444666666665	34.63066666666667	0.91	5.246666666666667	29.404666666666667	995.2346666666667	5.938	1.0	90.13333333333334	0.02662666666666667	32.288000000000004	0.6266666666666667	1.0	16.0	0.0	29.5
2016-01-16 01:00:00	1.6304044444666668	0.00010972503333333332	0.12465138888333334	0.06241	0.00697555555	0.012839722266666666	0.03677111105	0.0010030555333333333	0.018091388933333334	0.0014099999666666665	0.78149500005	0.0007433500166666667	0.0027647222166666667	34.93500000000001	0.913	4.367999999999999	30.275	995.937	5.319999999999999	1.0	337.1	0.04512000000000001	32.648	0.703	1.0	16.0	1.0	29.5
2016-01-16 02:00:00	0.8201872222	1.2503883333333334e-05	0.13201305555	0.028704722166666665	0.0068494444500000005	0.013012499883333334	0.0414338889	0.04111777775	0.004255833333333334	0.00164305555	0.15786444448333334	0.0007555716666666667	0.0029791666	35.53	0.9133333333333334	3.686666666666667	32.11	997.1800000000001	4.056666666666667	1.0	337.6666666666667	0.046900000000000004	33.25333333333334	0.7033333333333333	1.0	16.0	2.0	29.5
2016-01-16 03:00:00	0.8622141666666666	0.023633341116666665	0.11659583336666667	0.11823333338333333	0.0068341667	0.013069444466666667	0.03707833343333333	0.0009997222166666666	0.004328888883333334	0.00161	0.10483083336666667	0.00047279285	0.0028744443499999998	36.203	0.9036666666666666	4.97	33.476	997.8893333333333	3.493666666666667	1.0	343.3666666666667	0.033580000000000006	33.711666666666666	0.6569999999999999	1.0	16.0	3.0	29.5
2016-01-16 04:00:00	1.1383311111	0.65308527775	0.11696055558333333	0.005198055583333333	0.00642916665	0.012284444466666666	0.0321558333	0.0009997222166666666	0.00422666655	0.00161611115	0.12846583336666667	0.0014066794833333333	0.0030052778500000003	37.24	0.898	7.5520000000000005	35.638	997.8040000000001	3.1439999999999997	1.0	340.8	0.0137	34.562000000000005	0.432	1.0	16.0	4.0	29.5
2016-01-16 05:00:00	1.2244880555666666	0.6273972228333334	0.10491222221666667	0.07395583336666665	0.006395833333333333	0.012058888916666668	0.03192638888333334	0.0009991666666666666	0.004133611133333334	0.0016175	0.24195250000000001	0.0012311239166666666	0.00303944445	38.114000000000004	0.8886666666666667	9.512333333333334	38.114000000000004	997.678	2.337	1.0	333.4	0.003273333333333334	35.15133333333333	0.11933333333333333	1.0	16.0	5.0	29.5
2016-01-16 06:00:00	0.5807019443666667	0.00019027728333333334	0.10346555553333332	0.023771111116666667	0.037429166666666666	0.012945833333333333	0.02995666665	0.0009991666500000001	0.004240833283333333	0.0016522222333333334	0.2497744444	0.0008500116499999999	0.0030949999833333334	38.63533333333333	0.886	9.643333333333334	38.63533333333333	998.1253333333333	2.386	1.0	302.0	0.00096	35.51066666666667	0.021333333333333333	1.0	16.0	6.0	29.5
2016-01-16 07:00:00	0.7246122222333333	0.0001955539	0.11129749998333334	0.031077499933333332	0.12202555556666667	0.012923888933333332	0.03712527783333333	0.001	0.004213333283333333	0.0016438889666666667	0.2738333332333333	0.0008588955	0.0030822222	39.695	0.865	9.835	39.695	998.87	2.48	0.6549999999999999	257.0	0.0	35.96	0.0	1.0	16.0	7.0	29.5
2016-01-16 08:00:00	0.7456947222666667	0.0002711110166666667	0.1132558333	0.0636894444	0.09094055553333333	0.013154444433333334	0.029904166683333334	0.0009997222166666666	0.004234722166666666	0.0016369444	0.2749063888166667	0.0006336278166666667	0.0031319444833333336	40.01866666666667	0.86	9.904	40.01866666666667	999.5666666666667	2.515333333333333	0.31	256.26666666666665	0.0	36.083999999999996	0.0	1.0	16.0	8.0	29.5
2016-01-16 09:00:00	0.8199872222333333	0.0001775034	0.11196194436666666	0.005001666666666666	0.00677444445	0.012868888933333333	0.02986805555	0.0009997222166666666	0.004213055416666667	0.0016480555333333335	0.50116638885	0.0009269528666666667	0.0031272222000000003	38.86466666666667	0.8656666666666666	9.735000000000001	37.11933333333333	1000.516	3.572666666666667	0.29866666666666664	256.8	0.00045333333333333337	35.217999999999996	0.005666666666666667	1.0	16.0	9.0	29.5
2016-01-16 10:00:00	0.8106777778666667	0.00023139063333333333	0.11170055556666666	0.08507250000000001	0.006803055533333334	0.013015000033333333	0.029876111216666668	0.0009997222166666666	0.004219444433333333	0.0016538888666666667	0.39561055555	0.0006214027833333334	0.0031216666666666667	38.019999999999996	0.864	9.652	34.064	1001.796	5.172	0.194	247.8	0.00032	34.398	0.004	1.0	16.0	10.0	29.5
2016-01-16 11:00:00	0.9136813889333334	0.00023139001666666666	0.11225527775000001	0.00508833335	0.006886944383333333	0.012941111116666666	0.029766111133333332	0.001	0.004187499983333333	0.00164805555	0.5701894443666667	0.0008244578333333333	0.00310055555	38.114000000000004	0.8536666666666667	9.703333333333335	32.915333333333336	1003.0356666666667	6.956666666666666	0.5353333333333333	266.0	0.0	34.07899999999999	0.0	1.0	16.0	11.0	29.5
2016-01-16 12:00:00	1.1493658332999999	0.00021278008333333335	0.11211444445	0.07547472223333333	0.0068555555	0.01280194445	0.033922500066666667	0.001	0.0041733333	0.0016002778166666666	0.7111558334	0.0006411189166666667	0.0031249999833333334	38.29333333333333	0.8233333333333334	9.826666666666666	32.87333333333333	1004.2366666666666	7.36	0.25666666666666665	279.6666666666667	0.0	33.28666666666666	0.0	1.0	16.0	12.0	29.5
2016-01-16 13:00:00	0.8533902778000001	0.00026750051666666664	0.11159666666666666	0.015388611133333334	0.00677777775	0.012959166666666666	0.02816444443333333	0.03968055554999999	0.004172222216666666	0.0015547222166666665	0.47079527779999997	0.0008325122500000001	0.0022686116833333333	38.392	0.754	9.961	32.548	1005.106	8.174	0.0	292.9	0.0	31.336999999999996	0.0	1.0	16.0	13.0	29.5
2016-01-16 14:00:00	0.8490219444833333	0.00018611218333333332	0.1068386111	0.048915833400000004	0.006707777783333333	0.012827777783333333	0.02761055551666667	0.0009991666500000001	0.0041838889333333336	0.0015469444	0.41622833330000003	0.07193779386666667	0.0060524994666666665	37.56666666666667	0.7226666666666667	10.0	31.668000000000003	1005.6253333333333	7.939333333333334	0.0	301.6666666666667	0.0	29.53533333333333	0.0	1.0	16.0	14.0	29.5
2016-01-16 15:00:00	0.7363958333333334	3.5560566666666666e-05	0.1156319445	0.05787805546666667	0.006824166683333333	0.0129672222	0.0272208333	0.0387925	0.018642500000000003	0.008125555599999999	0.31043083336666666	0.0006733521833333333	0.022763333333333333	36.592999999999996	0.7046666666666667	10.0	30.162666666666667	1006.223	8.499666666666666	0.15333333333333335	305.3	0.0	28.041333333333334	0.0	1.0	16.0	15.0	29.5
2016-01-16 16:00:00	0.8358102777833333	0.00018528275000000003	0.1117247222	0.011832500000000001	0.006602500016666666	0.012534999933333334	0.026933055566666666	0.0582813889	0.010836944516666667	0.0014849999833333332	0.5020202777833334	0.002926122183333333	0.07439722223333334	35.814	0.7	10.0	28.828	1006.962	9.235999999999999	0.04000000000000001	305.2	0.0	26.966	0.0	1.0	16.0	16.0	29.5
2016-01-16 17:00:00	0.6512886111166666	2.4165566666666668e-05	0.09216638891666666	0.09520833336666666	0.00669722225	0.012926666683333334	0.04985305553333333	0.06391555556666667	0.004215555516666666	0.0015108333166666667	0.21291361116666666	0.0005655744833333333	0.030886666616666666	35.045	0.675	10.0	27.990000000000002	1007.36	9.018333333333333	0.38333333333333336	306.6666666666667	0.0	25.496666666666666	0.0	1.0	16.0	17.0	29.5
2016-01-16 18:00:00	1.1091144444333334	0.00010306441666666667	0.09236055558333334	0.008780000049999999	0.00665694445	0.018486388883333333	0.3544716666666667	0.03851333333333333	0.06470750003333334	0.0010050000166666666	0.35801888891666667	0.05613640398333333	0.058083333300000005	34.044666666666664	0.644	10.0	25.504	1008.2073333333334	11.688666666666666	0.26066666666666666	312.2	0.0	23.368	0.0	1.0	16.0	18.0	29.5
2016-01-16 19:00:00	1.1283280555333335	4.223056666666667e-05	0.09203694446666667	0.1015561111	0.0067894444	0.037483888933333334	0.3344452777833334	0.03955611111666667	0.0189583333	0.0010761111333333336	0.31344055555	0.0007705739	0.06760583335	33.226	0.613	10.0	25.374	1008.9689999999999	9.779	0.023000000000000003	307.6	0.0	21.387999999999998	0.0	1.0	16.0	19.0	29.5
2016-01-16 20:00:00	1.1466813889166665	6.639555e-05	0.09254444441666668	0.11448166666666666	0.010063333283333333	0.02582555555	0.045217222200000004	0.08624888886666666	0.004120277783333333	0.0015788889166666667	0.30233305558333334	0.0007008483833333333	0.024113888866666666	32.38466666666667	0.61	10.0	24.68133333333333	1009.6933333333333	9.1	0.084	294.8666666666667	0.0	20.36933333333333	0.0	1.0	16.0	20.0	29.5
2016-01-16 21:00:00	1.4795588889000002	9.944615e-05	0.09228361111666666	0.10944500001666667	0.0074758333333333335	0.022206666666666666	0.05530222221666667	0.10341111101666667	0.004131944416666667	0.0015947221833333333	0.4565347222333333	0.0007605722499999999	0.00436111165	31.179666666666666	0.6196666666666667	10.0	23.57633333333333	1009.74	8.451333333333332	0.16733333333333336	303.6666666666667	0.0	19.50766666666667	0.0	1.0	16.0	21.0	29.5
2016-01-16 22:00:00	1.1824802777166668	6.583664999999999e-05	0.09828472223333333	0.10712722223333333	0.0119961111	0.012672500033333334	0.04254916663333333	0.0010005555666666667	0.004076666683333333	0.0014311111	0.3997261111	0.0005444600333333332	0.0027872221833333335	29.954666666666665	0.6303333333333333	10.0	23.098000000000003	1010.4490000000001	6.903666666666667	0.20666666666666667	303.03333333333336	0.0	18.990000000000002	0.0	1.0	16.0	22.0	29.5
2016-01-16 23:00:00	1.5470061110666669	5.111776666666666e-05	0.16487722218333334	0.1188322222	0.00841	0.012724722233333334	0.047308333349999995	0.00100194445	0.004116388933333334	0.012664722216666667	0.24684083334999998	0.0005352878333333334	0.002375277783333333	29.241333333333333	0.6406666666666666	10.0	23.144	1010.7086666666668	5.7653333333333325	0.116	304.53333333333336	0.0	18.456666666666667	0.0	1.0	16.0	23.0	29.5
2016-01-17 00:00:00	1.4963727777833333	6.334111666666667e-05	0.13997083333333335	0.12170194441666667	0.0692936111	0.012671666666666666	0.03703972223333333	0.041729722250000004	0.0041152778	0.18831027783333332	0.27949861118333336	0.00047806725	0.0026044444833333335	29.712	0.645	10.0	24.659000000000002	1010.7510000000001	4.742	0.193	312.7	0.0	19.113999999999997	0.0	1.0	17.0	0.0	29.5
2016-01-17 01:00:00	1.51347555555	0.018748337766666668	0.12366499998333333	0.2569474999833333	0.1233775	0.0126022222	0.0382930556	0.04227694445	0.01999416668333333	0.09734499996666666	0.3130427778	0.10779612448333334	0.00328166665	31.354666666666667	0.5973333333333333	10.0	25.307333333333336	1011.3413333333333	6.193333333333333	0.11266666666666666	321.8	0.0	19.105999999999998	0.0	1.0	17.0	1.0	29.5
2016-01-17 02:00:00	1.7082002777	0.5139886110666666	0.5075533333	0.09170888888333333	0.1087022223	0.012429166699999999	0.033667499999999996	0.0010005555666666667	0.003997500033333334	0.09836944446666666	0.19371027786666667	0.0012383466666666667	0.0033544444833333337	32.06333333333333	0.5766666666666667	10.0	26.12	1011.6383333333334	6.235	0.013333333333333334	341.8333333333333	0.0	18.796666666666667	0.0	1.0	17.0	2.0	29.5
2016-01-17 03:00:00	1.4284127777833333	0.6147447222	0.4365149999833333	0.00544222225	0.006939166683333334	0.012253611150000001	0.03527138886666667	0.001	0.004063333333333333	0.09833444445	0.08677583335	0.00156501445	0.003280277816666667	32.54	0.5619999999999999	10.0	26.458000000000002	1011.474	6.558000000000001	0.078	281.4	0.0	18.720000000000002	0.0	1.0	17.0	3.0	29.5
2016-01-17 04:00:00	1.0964558333333334	0.00022861019999999998	0.16670805558333335	0.005066944433333333	0.0073041666833333335	0.012870555566666667	0.032876111166666666	0.0009988888666666667	0.0039816666833333335	0.09999444445	0.15790027765	0.0009680717333333334	0.0037019444666666667	32.58233333333333	0.57	10.0	26.99433333333333	1010.1146666666666	5.923666666666667	0.18200000000000002	4.633333333333334	0.0	18.922	0.0	1.0	17.0	4.0	29.5
2016-01-17 05:00:00	0.7361197221666667	5.91739e-05	0.05162277778333334	0.07417944439999999	0.007346666633333334	0.012978888966666666	0.03160083331666667	0.04577944443333334	0.00431388885	0.00807333335	0.2771122221666667	0.0006277922333333334	0.00307055555	32.547333333333334	0.5673333333333334	10.0	27.565333333333335	1009.5126666666667	5.164	0.4246666666666667	12.933333333333334	0.0	18.950666666666667	0.0	1.0	17.0	5.0	29.5
2016-01-17 06:00:00	0.6413430556166666	9.806061666666666e-05	0.05154749993333333	0.038803055499999996	0.007328888883333333	0.012912500016666667	0.033991944516666664	0.0009988888666666667	0.004116666683333333	0.0016663888499999998	0.33962583333333335	0.0008000122166666666	0.00325805555	32.297999999999995	0.5660000000000001	10.0	27.317	1008.8520000000001	5.12	0.08	23.1	0.0	18.706999999999997	0.0	1.0	17.0	6.0	29.5
2016-01-17 07:00:00	0.9120611111333333	5.8618899999999995e-05	0.05113277781666667	0.04640722218333333	0.007527777783333333	0.013251944466666667	0.03169194448333333	0.0009997222166666666	0.004001944466666667	0.0016455555500000001	0.5669630554	0.0007772401166666667	0.0033749999833333332	31.89333333333333	0.58	10.0	26.66	1008.0733333333334	5.333333333333333	0.08	26.666666666666668	0.0	18.77	0.0	1.0	17.0	7.0	29.5
2016-01-17 08:00:00	0.5827708333	4.472448333333333e-05	0.05703305556666667	0.04559638895	0.00736749995	0.013042777733333335	0.031692500066666664	0.0010002777833333335	0.0039991666666666665	0.0016458333166666668	0.27289916673333336	0.0007169583833333334	0.0033802777833333336	31.44333333333333	0.5836666666666666	10.0	25.708000000000002	1007.2023333333333	5.818666666666667	0.16433333333333333	20.333333333333332	0.0	18.527333333333335	0.0	1.0	17.0	8.0	29.5
2016-01-17 09:00:00	1.0613544444166667	0.00011360616666666667	0.0512413889	0.07198638883333333	0.007375555533333333	0.01289666665	0.036208611116666664	0.0009983333166666667	0.00400083335	0.00165	0.6966147221166668	0.0007752911666666667	0.00334722225	30.772	0.59	9.936	24.656000000000002	1006.5699999999999	6.135999999999999	0.31	11.2	0.0	18.09	0.0	1.0	17.0	9.0	29.5
2016-01-17 10:00:00	0.8299919444333334	6.13878e-05	0.051137499999999995	0.0052158333	0.007425000033333334	0.01308083335	0.03366388886666667	0.0009994444333333333	0.0039991666666666665	0.0016383333166666667	0.5341300000333333	0.0008302911833333334	0.0033386110833333333	30.17866666666667	0.5943333333333333	9.692666666666666	24.406	1006.457	5.649666666666667	0.35333333333333333	16.1	0.0	17.75633333333333	0.0	1.0	17.0	10.0	29.5
2016-01-17 11:00:00	0.8759858333666667	7.917391666666667e-05	0.05106249996666667	0.0703944444	0.007428888883333333	0.012964166666666667	0.0312283334	0.0009991666500000001	0.004000277783333334	0.0016236110833333334	0.5219380555833334	0.0006916778500000001	0.0033099999833333333	29.700666666666667	0.6186666666666666	9.215333333333335	24.32	1006.0226666666666	5.08	0.21866666666666665	18.2	0.0	18.235999999999997	0.0	1.0	17.0	11.0	29.5
2016-01-17 12:00:00	1.3464574999833334	9.027110000000001e-05	0.0492927778	0.04181999993333333	0.0075197222666666666	0.01310805555	0.029938333316666666	0.0009969444166666667	0.0039994444499999995	0.13752277773333335	0.6836763888333334	0.08241278776666666	0.009780277766666668	29.065	0.6649999999999999	9.110000000000001	23.5	1005.475	5.159999999999999	0.155	183.0	0.0004	19.235	0.005	1.0	17.0	12.0	29.5
2016-01-17 13:00:00	1.43759361115	0.00020861273333333332	0.04974888886666667	0.04274166668333333	0.010095833333333333	0.017354722166666666	0.028330833366666665	0.08939305555	0.018539166683333334	0.28796194445	0.7543772222	0.0008952932833333333	0.05032805553333333	28.290666666666667	0.706	8.668666666666667	23.62933333333333	1005.0393333333334	4.1626666666666665	0.31	357.4	0.0003733333333333333	20.031333333333336	0.004666666666666667	1.0	17.0	13.0	29.5
2016-01-17 14:00:00	0.7349213889	9.361616666666668e-05	0.0573863889	0.047862499983333334	0.0070777777833333335	0.012485000016666666	0.02886694445	0.07621166665	0.003996111116666667	0.00150944435	0.3957052778166667	0.0007441861	0.06129055558333333	27.782	0.7483333333333333	7.506333333333333	23.110333333333333	1004.6236666666666	4.089666666666667	0.31	354.8666666666667	0.0	20.821	0.0	1.0	17.0	14.0	29.5
2016-01-17 15:00:00	0.6170844444833333	4.667165e-05	0.10757194441666668	0.05191666668333333	0.0071325000333333334	0.012719999983333334	0.028943611166666668	0.0009988888666666667	0.004	0.0015075	0.31791222218333337	0.0007019560833333334	0.06355750001666667	27.33	0.788	7.906000000000001	23.285999999999998	1004.0120000000001	3.576	0.31	349.8	0.0	21.532	0.0	1.0	17.0	15.0	29.5
2016-01-17 16:00:00	0.8661483334	0.00013944771666666667	0.049760833383333335	0.04631777771666667	0.0069791666666666665	0.012357500033333333	0.028664444483333332	0.0010005555666666667	0.003982777766666667	0.0014958334166666665	0.6113355555833333	0.0007594589166666667	0.05525416671666667	27.130999999999997	0.8063333333333333	8.622000000000002	25.891666666666666	1003.4486666666667	2.7676666666666665	0.6076666666666667	343.2	0.0	21.87833333333333	0.0	1.0	17.0	16.0	29.5
2016-01-17 17:00:00	0.6605216666	7.250666666666667e-05	0.049784999999999996	0.02757333335	0.007210000016666667	0.012794166566666666	0.036843888883333335	0.0009994444333333333	0.004000277783333334	0.0015330555166666667	0.4078888888333333	0.0007819628666666667	0.03496444445	27.006666666666668	0.8166666666666667	7.870000000000001	24.633333333333333	1003.06	2.9633333333333334	0.78	289.6666666666667	0.0012	22.103333333333335	0.02666666666666667	1.0	17.0	17.0	29.5
2016-01-17 18:00:00	1.1221891666333332	4.723055e-05	0.0601802778	0.034235833283333336	0.007260833316666667	0.017751666616666665	0.20566361106666667	0.04298055556666667	0.15029194446666666	0.0014805555166666666	0.35421750006666664	0.028846122183333336	0.02770000005	26.719	0.8130000000000001	6.904	21.297	1002.88	4.701	0.45099999999999996	279.4	0.00397	21.805999999999997	0.15899999999999997	1.0	17.0	18.0	29.5
2016-01-17 19:00:00	1.3832763888666666	0.00012777998333333334	0.048662499983333336	0.07286333331666667	0.0072655555499999995	0.012679444449999999	0.31467916668333334	0.0010069445	0.004	0.0015563889	0.6985305556333333	0.05451779393333333	0.014466111166666665	25.307333333333336	0.8026666666666668	5.658	19.59333333333333	1002.806	4.666	0.08266666666666667	255.2	0.0013066666666666667	20.168666666666663	0.056	1.0	17.0	19.0	29.5
2016-01-17 20:00:00	0.7825672222000001	3.945001666666667e-05	0.05166916668333333	0.05580666671666667	0.05193638888333333	0.013064444383333334	0.029725833383333334	0.0009986110833333334	0.0039991666666666665	0.0015536111000000001	0.3827000000333333	0.0006972289666666667	0.00491888885	23.465333333333334	0.7156666666666667	6.769666666666667	12.246666666666666	1003.2193333333333	12.575	0.23766666666666666	288.46666666666664	0.0017633333333333333	15.719999999999999	0.046	1.0	17.0	20.0	29.5
2016-01-17 21:00:00	1.4966391666499999	0.00010223	0.06897999993333334	0.05212888895	0.12213055558333334	0.012428333383333332	0.3195683333	0.0010127777833333334	0.003994722233333334	0.0013230555666666666	0.5670536111333334	0.0009705683499999999	0.002704166666666667	21.562	0.658	7.508	9.78	1003.99	11.860000000000001	0.31	296.4	0.00046	11.93	0.012	1.0	17.0	21.0	29.5
2016-01-17 22:00:00	1.74428916665	5.4453316666666666e-05	0.06877833330000001	0.04967111103333333	0.14439722223333332	0.012598333316666667	0.46955472221666666	0.04014388888333333	0.003927222266666666	0.02290361115	0.4670163889	0.0008772349833333334	0.003519444416666667	20.64	0.5916666666666667	9.038333333333332	9.925	1004.6333333333333	9.584999999999999	0.6766666666666666	300.8333333333333	0.0	8.538333333333332	0.0	1.0	17.0	22.0	29.5
2016-01-17 23:00:00	1.5944638889333334	0.00010389560000000001	0.06925333336666667	0.033152499966666665	0.02889444445	0.012700277816666666	0.1783436111	0.0009991666833333334	0.0039988889	0.33428694436666667	0.48403472221666666	0.0008733472666666666	0.0033249999666666668	20.183333333333334	0.554	8.896666666666667	7.699333333333333	1005.4233333333334	12.470666666666666	0.75	289.8666666666667	0.0	6.6466666666666665	0.0	1.0	17.0	23.0	29.5
2016-01-18 00:00:00	2.6336633333833332	7.305948333333334e-05	0.06926694436666667	0.05859666663333333	0.0072175	0.012547777816666666	0.04103777775	0.042966666666666674	0.003992777783333333	0.33212027774999997	0.37380999994999997	0.0006939005833333334	0.00324083335	19.653000000000002	0.532	9.469	7.152	1005.8629999999999	12.194999999999999	0.354	297.9	0.0	5.315	0.0	1.0	18.0	0.0	29.5
2016-01-18 01:00:00	2.8683127777833333	0.00491417005	0.06922861111666667	0.10406388886666668	0.007281666716666666	0.012725555500000001	0.034108888899999995	0.0010130555333333333	0.062459722249999995	0.33228500003333333	0.3708997223166667	0.0005319549833333333	0.0030905556000000002	20.785333333333334	0.53	9.652	5.954	1006.1333333333333	18.195333333333334	0.18866666666666668	296.2	0.0	6.459333333333333	0.0	1.0	18.0	1.0	29.5
2016-01-18 02:00:00	2.6381983332833334	0.5589969444166667	0.06986194443333332	0.115225	0.00694083335	0.012107222283333333	0.03306416665	0.040190555533333325	0.004029166666666666	0.3353227778166667	0.39817638894999996	0.0009677922333333333	0.002725833333333333	22.435999999999996	0.4623333333333334	9.727666666666668	8.692666666666666	1005.9373333333333	16.561333333333334	0.10266666666666667	296.96666666666664	0.0	5.071	0.0	1.0	18.0	2.0	29.5
2016-01-18 03:00:00	1.7687088889166667	0.36727861166666664	0.06947750000000001	0.22650055556666665	0.007088888916666666	0.012432777733333334	0.0356	0.00100194445	0.013378055566666667	0.33436083335	0.19157416666666668	0.0008227883500000001	0.0029136111500000002	23.386333333333333	0.4096666666666666	9.138	9.104666666666667	1005.4436666666667	18.760666666666665	0.20766666666666664	296.9	0.0	3.292666666666667	0.0	1.0	18.0	3.0	29.5
2016-01-18 04:00:00	0.9788697222333334	4.584003333333333e-05	0.06915888886666667	0.0751525	0.0072955555833333335	0.012926666666666666	0.031046388866666667	0.001	0.004000555566666667	0.24131333333333332	0.19037027778333335	0.0005694610166666667	0.0030808333833333337	23.87066666666667	0.4	9.661333333333335	8.977333333333332	1005.2653333333333	21.058666666666667	0.14	294.06666666666666	0.0	3.0953333333333335	0.0	1.0	18.0	4.0	29.5
2016-01-18 05:00:00	0.6060747222	0.00010083786666666667	0.0692166667	0.01633444445	0.007225000016666667	0.012801944416666666	0.031326666600000004	0.0009997222166666666	0.0039991666666666665	0.00161750005	0.3232869443833334	0.0008797300166666666	0.003336944483333333	23.911	0.402	9.626	9.259999999999998	1005.39	20.354	0.14600000000000002	294.7	0.0	3.302	0.0	1.0	18.0	5.0	29.5
2016-01-18 06:00:00	0.6402786111333333	7.889671666666667e-05	0.06902416665	0.07388749995	0.007330277783333334	0.0129427778	0.0314322222	0.0009991666500000001	0.004	0.00166194445	0.30574083333333335	0.0006491801000000001	0.0033641666666666668	22.703333333333333	0.43066666666666664	8.898666666666667	8.088	1005.9480000000001	19.150666666666666	0.20400000000000001	293.2	0.0	3.5113333333333334	0.0	1.0	18.0	6.0	29.5
2016-01-18 07:00:00	0.73322416665	5.1671150000000004e-05	0.06899972221666667	0.06008	0.007480000033333333	0.01313777775	0.03138444441666667	0.0009991666500000001	0.0039991666666666665	0.0016444444333333333	0.37442250001666666	0.00070390395	0.00338027775	21.040000000000003	0.505	7.511666666666667	6.28	1006.77	18.18	0.23	299.3333333333333	0.0	5.4	0.0	1.0	18.0	7.0	29.5
2016-01-18 08:00:00	0.9032166667	0.00011611231666666667	0.0745852778	0.02129972225	0.007356666666666667	0.012856111133333332	0.031413888816666666	0.0009988888666666667	0.004	0.0016352777333333334	0.6037677778	0.00088195945	0.0033658333	19.898	0.534	8.698	6.180000000000001	1007.526	14.871999999999998	0.23600000000000002	289.2	0.0	5.682	0.0	1.0	18.0	8.0	29.5
2016-01-18 09:00:00	1.00278111115	7.999946666666667e-05	0.06897638888333332	0.06536222221666667	0.007363611083333333	0.012821666683333333	0.03845250005	0.0009994444333333333	0.0039991666666666665	0.0016269444333333334	0.5813072221500001	0.0006850132833333334	0.0033336111000000002	19.062333333333335	0.5546666666666666	9.299000000000001	6.342	1008.2806666666667	12.327	0.22733333333333333	282.0	0.0	5.6963333333333335	0.0	1.0	18.0	9.0	29.5
2016-01-18 10:00:00	1.3432766666833333	5.304223333333334e-05	0.06868527771666666	0.06472694451666666	0.007461666699999999	0.012780555533333333	0.03606388888333333	0.001	0.004	0.0016016666666666668	0.93030500005	0.0006064155333333333	0.0032677778166666665	18.757333333333335	0.5646666666666665	7.644	5.386666666666667	1008.8140000000001	13.411333333333333	0.13866666666666666	280.6666666666667	0.0	5.793333333333334	0.0	1.0	18.0	10.0	29.5
2016-01-18 11:00:00	0.86560388885	4.83461e-05	0.06876527776666667	0.014329444433333333	0.007466944416666666	0.012993055583333333	0.031193333333333333	0.0009986111	0.003998055566666667	0.00159027775	0.5015213888666666	0.0007788990333333334	0.00324388885	18.344	0.5589999999999999	7.659000000000001	4.2410000000000005	1009.178	14.751000000000001	0.196	280.3	0.0	5.406000000000001	0.0	1.0	18.0	11.0	29.5
2016-01-18 12:00:00	0.9182758333666666	0.00017833611666666667	0.06797388891666666	0.05575472223333333	0.007074999966666666	0.012309722249999999	0.0297186112	0.0009997222166666666	0.004000277783333334	0.0015616666500000002	0.5967774998833334	0.0008180666166666666	0.002528611133333333	17.706666666666667	0.5633333333333332	8.07	2.3633333333333337	1009.41	17.09333333333333	0.19333333333333333	287.3333333333333	0.0	4.826666666666667	0.0	1.0	18.0	12.0	29.5
2016-01-18 13:00:00	1.06910555555	4.612113333333333e-05	0.06705916673333333	0.0628488889	0.007285555583333334	0.012759166716666666	0.028690277766666668	0.0009997222166666666	0.003999722233333333	0.10368527776666667	0.5633919444166667	0.07791279773333333	0.024514722200000002	16.999333333333333	0.5336666666666667	9.419666666666668	1.5943333333333334	1009.587	16.760666666666665	0.138	286.3666666666667	0.0	2.9040000000000004	0.0	1.0	18.0	13.0	29.5
2016-01-18 14:00:00	1.5670786111000001	0.00012611386666666667	0.08425305556666667	0.051460277766666666	0.007221388916666667	0.012641388916666666	0.028067500033333335	0.08811555558333332	0.061733888933333335	0.3339169444166667	0.8353008333833334	0.032343348433333335	0.22075305561666667	16.392000000000003	0.532	9.772	1.1960000000000002	1009.764	15.864	0.08000000000000002	285.4	0.0	2.3440000000000003	0.0	1.0	18.0	14.0	29.5
2016-01-18 15:00:00	1.79987027775	0.00019944606666666667	0.19114305561666667	0.0239625	0.007248611083333333	0.0218191667	0.19710111108333334	0.0472638889	0.0040016667	0.33063055561666665	0.80405388885	0.0008300172999999999	0.3613769444666667	16.06066666666667	0.5243333333333333	9.589	0.9456666666666665	1009.8343333333335	15.486999999999998	0.14100000000000001	284.73333333333335	0.0	1.8256666666666665	0.0	1.0	18.0	15.0	29.5
2016-01-18 16:00:00	1.8069350000333335	0.00017889216666666665	0.17351111109999998	0.059331944383333335	0.007210277816666667	0.012835833316666666	0.28274472223333336	0.04880861106666667	0.00406083335	0.3313263889	0.6179974999833333	0.04729195333333334	0.38115638886666664	15.618	0.516	9.770666666666667	1.094	1009.91	14.038666666666666	0.19466666666666665	285.1333333333333	0.0	0.9033333333333332	0.0	1.0	18.0	16.0	29.5
2016-01-18 17:00:00	2.1319450000333333	0.0002247294	0.13001583335	0.06903805555	0.007067777766666667	0.012550277850000001	0.2831491666666667	0.0954125	0.013628055566666667	0.33167166670000003	0.5565558333166667	0.009557792283333333	0.4345899999833333	15.254999999999999	0.495	9.96	1.305	1010.05	12.754999999999999	0.08499999999999999	285.5	0.0	-0.31	0.0	1.0	18.0	17.0	29.5
2016-01-18 18:00:00	1.9927433333000002	0.00023555548333333332	0.12589916666666667	0.028464166616666668	0.00695555555	0.0122311111	0.2831758332833333	0.0009913888166666667	0.016050000000000002	0.10503138886666667	0.6247861111666667	0.0225777928	0.17030527774999998	15.009333333333332	0.48466666666666663	9.904	1.1960000000000002	1010.222	12.383333333333333	0.05	286.93333333333334	0.0	-0.942	0.0	1.0	18.0	18.0	29.5
2016-01-18 19:00:00	1.4769322222333334	0.000250834	0.15465333333333334	0.04608777778333333	0.006936111149999999	0.012199166666666667	0.2847452777833333	0.12921222226666665	0.004	0.09749111108333335	0.53951805555	0.0011077928166666668	0.25952972225	14.675	0.4856666666666667	9.922	0.6393333333333333	1010.5466666666667	12.616999999999999	0.033	283.1666666666667	0.0	-1.1743333333333332	0.0	1.0	18.0	19.0	29.5
2016-01-18 20:00:00	1.3648758334166666	0.00019694771666666668	0.15400555551666667	0.06054083326666667	0.006966388883333333	0.012374722266666667	0.28404888888333335	0.0009938889000000002	0.004000277783333334	0.09719027775	0.6092552777666668	0.00091418165	0.038544722200000006	14.42	0.49599999999999994	9.676	-0.5	1010.846	14.175999999999998	0.068	287.0	0.0	-0.942	0.0	1.0	18.0	20.0	29.5
2016-01-18 21:00:00	1.9631700000499999	7.833888333333334e-05	0.18391111105	0.04781416671666667	0.020983888949999998	0.012768611116666667	0.2805938888666667	0.0009902777333333334	0.004	0.09697638881666666	0.8287902777	0.000877515	0.00265083275	14.475	0.5063333333333333	9.751333333333333	-0.7360000000000001	1011.177	14.752666666666666	0.08733333333333333	289.73333333333335	0.0	-0.5556666666666668	0.0	1.0	18.0	21.0	29.5
2016-01-18 22:00:00	2.4341763889	6.388721666666667e-05	0.12369166668333334	0.014029444450000001	0.13635472223333334	0.013148611083333334	0.2949058333333333	0.0009863888833333335	0.0040161110833333334	0.09742277785	0.6418163888833334	0.0011536244833333334	0.00339750005	14.930000000000001	0.51	9.733333333333333	-0.8800000000000001	1011.3266666666667	16.346666666666668	0.14	289.6666666666667	0.0	0.08666666666666668	0.0	1.0	18.0	22.0	29.5
2016-01-18 23:00:00	1.9172725000166666	5.1118333333333335e-05	0.054893333333333336	0.05467888890000001	0.12218388883333334	0.012671944366666667	0.19160444445	0.039841944416666664	0.004019444433333333	0.07302111116666667	0.5925600000166666	0.0008236244166666667	0.00302472225	16.327	0.49599999999999994	9.766	-0.928	1011.148	21.142	0.10000000000000002	291.4	0.0	0.9700000000000001	0.0	1.0	18.0	23.0	29.5
2016-01-19 00:00:00	1.2535041667500002	8.638281666666667e-05	0.05530166671666667	0.05914722223333333	0.0120958333	0.012623333333333332	0.0356797222	0.0009991666500000001	0.0039988888833333335	0.0016063888166666666	0.8687861111166666	0.0006464049166666667	0.0032186111166666665	18.101333333333333	0.46066666666666667	9.424	1.4519999999999997	1011.0626666666666	20.844666666666665	0.05533333333333334	290.53333333333336	0.0	0.9540000000000001	0.0	1.0	19.0	0.0	29.5
2016-01-19 01:00:00	1.1515075000333332	9.638005000000001e-05	0.05551250001666667	0.0440772222	0.007188888916666666	0.012508888899999999	0.03324750005	0.0009991666500000001	0.003990833333333333	0.00158472225	0.79886166665	0.0007158504666666667	0.003223333283333333	19.48	0.4423333333333333	9.272333333333332	3.572666666666666	1011.0216666666666	19.961333333333336	0.10366666666666666	298.43333333333334	0.0	1.2793333333333332	0.0	1.0	19.0	1.0	29.5
2016-01-19 02:00:00	1.10236916665	9.173333333333334e-06	0.05530305555	0.018999444383333335	0.011818055566666668	0.012360555566666665	0.04388138885	0.0010033333333333333	0.00410805555	0.0013988888666666666	0.2243672222166667	0.10409085113333333	0.0025797222	20.855999999999998	0.424	9.469999999999999	4.680000000000001	1010.6659999999999	22.094	0.11999999999999998	301.8	0.0	1.6179999999999999	0.0	1.0	19.0	2.0	29.5
2016-01-19 03:00:00	1.56803972225	0.00017611108333333335	0.0936455556	0.052879722233333336	0.008530277800000001	0.012183333366666667	0.03738249996666666	0.0470247223	0.0042197222	0.0012472222666666667	0.6139797222500001	0.00093501335	0.0025124999833333332	21.68	0.42	9.661666666666665	5.9766666666666675	1010.5466666666666	21.43166666666667	0.145	296.1666666666667	0.0	2.236666666666667	0.0	1.0	19.0	3.0	29.5
2016-01-19 04:00:00	1.2825608334	0.00013054623333333333	0.0508319445	0.0599888889	0.0072205555499999996	0.012383055533333333	0.03347694441666667	0.0009991666500000001	0.003996111116666667	0.0016224999833333335	0.8184988889333333	0.0007836238833333335	0.003285000033333333	21.764000000000003	0.42866666666666664	9.724666666666668	6.590000000000001	1010.5226666666666	19.907333333333334	0.08066666666666666	295.0	0.0	2.8093333333333335	0.0	1.0	19.0	4.0	29.5
2016-01-19 05:00:00	1.1360583333333334	0.00013138341666666666	0.05083083336666667	0.0365586111	0.007236111083333333	0.012491944383333333	0.031115555583333333	0.0009991666500000001	0.004	0.0016313889333333333	0.7231388889	0.0009161272500000001	0.0032847222166666667	21.958000000000002	0.448	9.901	7.181	1010.8709999999999	18.936	0.11499999999999999	297.7	0.0	3.7439999999999998	0.0	1.0	19.0	5.0	29.5
2016-01-19 06:00:00	1.25551444445	9.387840000000001e-05	0.05063055553333333	0.02442527778333333	0.007330833366666667	0.012558611183333334	0.03352	0.0009994444333333333	0.003998611116666667	0.0016074999833333332	0.81105916665	0.0008480733333333333	0.003286388883333333	22.166666666666668	0.4686666666666666	9.276000000000002	7.249333333333333	1011.106	19.512666666666668	0.064	299.8666666666667	0.0	4.857333333333333	0.0	1.0	19.0	6.0	29.5
2016-01-19 07:00:00	1.36963194445	0.0001066661	0.04822138886666667	0.044976944399999996	0.006942500066666666	0.014119999916666666	0.03515194446666667	0.00094555555	0.0038050000333333333	0.0014277778166666667	0.8968188887833333	0.0007708489333333333	0.0028672222500000003	21.56133333333333	0.48933333333333334	9.452333333333335	6.293	1012.1156666666667	19.995	0.09866666666666667	301.93333333333334	0.0	5.442333333333334	0.0	1.0	19.0	7.0	29.5
2016-01-19 08:00:00	1.4112341666333335	0.00011388613333333335	0.056496944449999996	0.05722250003333333	0.007323611066666667	0.0124347222	0.030964999950000002	0.0009966666333333333	0.004001666666666666	0.0014819444833333334	0.9147244445666666	0.0007814061333333334	0.0029411111166666665	21.002333333333333	0.5206666666666667	9.382	6.566333333333334	1013.394	17.273666666666667	0.04733333333333333	301.3666666666667	0.0	6.177666666666666	0.0	1.0	19.0	8.0	29.5
2016-01-19 09:00:00	1.2819372221833334	0.00013916838333333334	0.05083611108333333	0.0239372222	0.007201388883333334	0.012319444433333333	0.03806916661666667	0.0009983333166666667	0.003995555566666666	0.0014861111166666668	0.8265569444166666	0.0009189087833333334	0.0029422222500000003	21.387333333333334	0.5406666666666667	9.742666666666668	7.405333333333333	1014.1286666666667	16.41266666666667	0.246	312.06666666666666	0.0	7.318666666666667	0.0	1.0	19.0	9.0	29.5
2016-01-19 10:00:00	1.4038263888833333	6.332666666666666e-05	0.0503980555	0.032703333333333334	0.007544166633333333	0.012939444483333333	0.03345472221666667	0.0009972221833333334	0.0040022222500000005	0.0014672221833333333	0.89588833335	0.0008339078333333333	0.0029172221999999998	21.747999999999998	0.552	9.92	8.475000000000001	1014.699	14.955000000000002	0.045000000000000005	313.0	0.0	8.059000000000001	0.0	1.0	19.0	10.0	29.5
2016-01-19 11:00:00	1.35930722225	7.943888333333334e-05	0.050454444450000004	0.0588008333	0.007427222216666667	0.01261361115	0.043045	0.039649722199999994	0.003996388916666667	0.00146	0.7802930555500001	0.0007783555833333333	0.0028813889	21.502000000000002	0.5713333333333332	9.92	8.616666666666667	1014.9879999999999	13.958666666666666	0.0	312.06666666666666	0.0	8.623333333333333	0.0	1.0	19.0	11.0	29.5
2016-01-19 12:00:00	1.6780952777166667	0.00010360996666666667	0.06988944445	0.07180944443333333	0.00729750005	0.012835833366666667	0.029217500033333333	0.11754111106666668	0.004003055566666667	0.3136986111166667	0.5706024999166667	0.12586306671666667	0.004285277716666667	21.221666666666668	0.58	9.933333333333334	8.545	1015.2533333333333	13.375	0.011666666666666667	305.6666666666667	0.0	8.843333333333334	0.0	1.0	19.0	12.0	29.5
2016-01-19 13:00:00	1.8009111111333334	0.29186000165	0.1079544444	0.041649444466666664	0.00705777785	0.017124166616666665	0.02853972215	0.0009936111	0.033347777849999996	0.1984647222333333	0.8718322222	0.0750319567	0.0633375	21.328	0.582	10.0	7.724	1015.7379999999999	15.478000000000002	0.07600000000000001	303.4	0.0	8.866000000000001	0.0	1.0	19.0	13.0	29.5
2016-01-19 14:00:00	1.8545183333666666	0.82458944445	0.08777166665	0.037186388833333334	0.006712222216666667	0.0114944444	0.028619166633333335	0.13396499993333333	0.003996944483333333	0.00146944445	0.8331419444166667	0.0015800150666666667	0.25060944441666666	21.134	0.5876666666666667	10.0	7.092333333333333	1016.1126666666667	16.410666666666668	0.093	301.0	0.0	8.880666666666666	0.0	1.0	19.0	14.0	29.5
2016-01-19 15:00:00	0.7502074999666667	0.0011274999833333333	0.16292194445	0.049930833316666666	0.0070941666333333335	0.012410277783333333	0.028931666683333336	0.00099583325	0.004001666683333334	0.001475	0.68601555555	0.0009469617166666666	0.3246305555333333	20.934666666666665	0.5826666666666667	10.0	7.967333333333333	1016.706	13.788666666666666	0.07266666666666667	303.1333333333333	0.0	8.642	0.0	1.0	19.0	15.0	29.5
2016-01-19 16:00:00	0.6117416666666667	6.887443333333335e-05	0.11668583336666667	0.04869249998333333	0.0071286111000000004	0.012386944399999999	0.028911111066666665	0.0009952777166666667	0.004	0.0014652777333333334	0.6737297221833334	0.00088501335	0.40957944441666666	20.05	0.587	10.0	7.259	1017.6769999999999	12.981	0.07400000000000001	307.8	0.0	7.821	0.0	1.0	19.0	16.0	29.5
2016-01-19 17:00:00	1.05066333335	0.00015250555	0.18806472223333334	0.029417499966666667	0.007317777766666667	0.012621666666666666	0.028701111083333335	0.0393652778	0.0039861111	0.0013349999833333335	0.7675599999666667	0.010711122266666666	0.21454500006666669	19.176666666666666	0.58	10.0	7.423333333333333	1018.4566666666666	10.716666666666667	0.05999999999999999	304.0	0.0	6.8933333333333335	0.0	1.0	19.0	17.0	29.5
2016-01-19 18:00:00	1.6497775	0.00018305775	0.14678555558333334	0.02486388885	0.007509444383333333	0.01302194445	0.0292083333	0.0009888889	0.0040969444333333336	0.0014041666833333334	0.9423083333666666	0.01475251445	0.06726972216666667	18.329333333333334	0.5763333333333333	10.0	7.191666666666666	1019.1036666666666	9.379	0.05633333333333333	302.0	0.0	5.932333333333333	0.0	1.0	19.0	18.0	29.5
2016-01-19 19:00:00	1.4255158333333333	0.00019111543333333333	0.1315897222	0.05618416671666667	0.007277499983333334	0.012782500016666667	0.02916583335	0.0010027778333333334	0.004083333333333333	0.0014533334	0.7285961110666667	0.00067167945	0.06171361115	17.882	0.578	10.0	6.9399999999999995	1020.0319999999999	9.0	0.030000000000000002	305.2	0.0	5.478	0.0	1.0	19.0	19.0	29.5
2016-01-19 20:00:00	0.8973749999	0.0001377805	0.08911444443333334	0.04778083325	0.005703889	0.009948888999999999	0.022253333466666667	0.0007069527666666666	0.00291472235	0.0009963806166666666	0.5166994444166667	0.0005072422666666667	0.0583275001	17.454666666666665	0.59	10.0	6.6209999999999996	1020.7073333333333	8.713333333333333	0.008666666666666666	303.93333333333334	0.0	5.602666666666667	0.0	1.0	19.0	20.0	29.5
2016-01-19 21:00:00	1.5239719444333335	0.00014582496666666665	0.35057777776666665	0.027787499983333335	0.00715194445	0.0125441667	0.029978055466666667	0.04214777783333334	0.004124999983333333	0.0013886111833333332	0.8768980555333333	0.0009714006333333333	0.006891388883333334	17.784666666666666	0.5993333333333334	9.706	5.959999999999999	1020.9513333333333	10.238	0.043333333333333335	297.4	0.0	6.277333333333333	0.0	1.0	19.0	21.0	29.5
2016-01-19 22:00:00	1.4371330555666666	3.916833333333333e-05	0.3804677777666667	0.06354305556666667	0.04165194443333333	0.013096944433333334	0.04434555556666667	0.0009513888833333333	0.0040388889	0.0013941666666666666	0.6056763889166666	0.0006058477833333334	0.0033166666333333335	19.529999999999998	0.59	9.645	6.87	1021.035	12.58	0.065	297.0	0.0	7.415	0.0	1.0	19.0	22.0	29.5
2016-01-19 23:00:00	1.8622219444166668	0.00012749778333333333	0.24151722226666666	0.038865833333333336	0.12181222218333333	0.012475833366666666	0.0378113889	0.039171944416666674	0.06332666673333333	0.13483388888333334	0.8804447221166666	0.0009214060333333333	0.0029458333666666663	22.42733333333333	0.538	9.962666666666667	9.598666666666666	1021.204	14.383333333333333	0.05999999999999999	296.6	0.0	8.232666666666667	0.0	1.0	19.0	23.0	29.5
2016-01-20 00:00:00	1.3996794444333331	8.361000000000001e-05	0.3036080556	0.03902083331666666	0.06564138888333333	0.0128575	0.03457944448333334	0.0009627777666666667	0.0039775	0.07600916665	0.61875416675	0.0008272388833333333	0.003005555483333333	25.284	0.4873333333333333	10.0	14.144333333333334	1021.1146666666667	12.450333333333333	0.043000000000000003	303.6666666666667	0.0	8.723666666666668	0.0	1.0	20.0	0.0	29.5
2016-01-20 01:00:00	1.4606880555833333	9.528335e-05	0.3815986111833333	0.05167694443333334	0.0080975	0.012701111099999999	0.03092388893333333	0.0417716667	0.003976111166666667	0.0014744444666666666	0.6942433332166666	0.0008258467333333333	0.0030122222666666668	27.746	0.44599999999999995	10.0	17.232000000000003	1020.44	12.508000000000001	0.018000000000000002	302.6	0.0	9.054	0.0	1.0	20.0	1.0	29.5
2016-01-20 02:00:00	0.8207211111333332	4.3902250000000005e-05	0.22938305556666666	0.05043194445	0.007955555583333334	0.012784722216666666	0.038022499999999994	0.00092527775	0.003959166683333334	0.0014344444333333334	0.31315138885	0.0007383461166666667	0.0031155555500000003	29.381666666666668	0.41733333333333333	10.0	18.871333333333332	1019.4603333333333	13.412333333333333	0.05433333333333334	301.53333333333336	0.0	9.086666666666668	0.0	1.0	20.0	2.0	29.5
2016-01-20 03:00:00	1.0652761110666666	5.112221666666667e-05	0.09294638893333333	0.03559944443333333	0.008134166699999999	0.01775694443333333	0.034318888900000004	0.0008516666666666667	0.0039536111	0.0013080555666666667	0.4747108333333333	0.0007158449666666667	0.0031447222	30.646666666666665	0.39666666666666667	10.0	20.646666666666665	1018.6233333333333	12.983333333333333	0.02666666666666667	312.3333333333333	0.0	9.07	0.0	1.0	20.0	3.0	29.5
2016-01-20 04:00:00	1.2290280555666666	0.00013360505	0.0423736111	0.02800750001666667	0.0080369445	0.012510555533333334	0.03374972221666666	0.0009852777666666667	0.00399833335	0.0014980555333333333	0.8437066667166667	0.0008202905166666667	0.00300805555	30.868	0.39	10.0	21.552000000000003	1018.3340000000001	11.596	0.0	311.4	0.0	8.821	0.0	1.0	20.0	4.0	29.5
2016-01-20 05:00:00	0.9643563888833333	9.222338333333334e-05	0.04206527775	0.05010861118333333	0.007424444416666666	0.0128841667	0.03139361115	0.039014722183333336	0.003997499983333334	0.0015683332500000002	0.5652033332666666	0.0007802922166666667	0.0030236111166666666	29.946666666666665	0.3973333333333333	10.0	21.293999999999997	1018.222	9.825999999999999	0.0	305.3333333333333	0.0	8.526666666666667	0.0	1.0	20.0	5.0	29.5
2016-01-20 06:00:00	1.00760361115	6.0840550000000005e-05	0.04188944448333333	0.049924166666666665	0.007492222183333333	0.0130833333	0.03899861106666667	0.0009902777166666667	0.0040041666833333335	0.0015674999833333334	0.6238799999500001	0.0007069611333333333	0.0030202778333333334	28.029999999999998	0.43066666666666664	10.0	19.862000000000002	1018.0826666666667	8.250666666666667	0.0	297.1	0.0	8.513666666666667	0.0	1.0	20.0	6.0	29.5
2016-01-20 07:00:00	1.1361569444333335	0.00014805231666666666	0.0419425	0.04327999998333333	0.007328333333333333	0.0126622222	0.03394638888333333	0.0009936110666666667	0.004002499983333334	0.0015530555833333335	0.79099000005	0.0008225205500000001	0.00304194445	26.644000000000002	0.456	10.0	18.39	1018.242	7.894	0.008	299.8	0.0	8.578	0.0	1.0	20.0	7.0	29.5
2016-01-20 08:00:00	0.8668394444	8.861113333333333e-05	0.04170944446666667	0.01793305556666667	0.0074375	0.012929722216666667	0.03139805555	0.0009847221000000002	0.003998333283333333	0.0015708333833333334	0.5768469444333333	0.0008169532999999999	0.0030097222000000003	25.028333333333332	0.5016666666666667	10.0	17.02	1018.3816666666667	7.098333333333334	0.06000000000000001	290.1666666666667	0.0	9.081666666666667	0.0	1.0	20.0	8.0	29.5
2016-01-20 09:00:00	0.9053402777833333	6.250558333333334e-05	0.04147638881666667	0.04284694436666667	0.007506944433333333	0.013065277699999999	0.03731972225	0.0009358333166666667	0.003979722216666667	0.0014758333666666666	0.5576608332833334	0.0007300216833333334	0.0030958333333333332	24.455333333333332	0.5186666666666667	10.0	17.276666666666667	1018.5906666666667	5.969333333333334	0.09600000000000002	288.0	0.0	9.249333333333334	0.0	1.0	20.0	9.0	29.5
2016-01-20 10:00:00	1.5205044444166667	6.888335e-05	0.04145750003333334	0.0494797222	0.007396666666666667	0.012621111116666667	0.038001111116666667	0.00086583335	0.003962777716666667	0.0013719444333333334	1.1076313889333333	0.0006130700333333333	0.0034013889333333333	24.059	0.529	10.0	17.044	1018.359	5.703	0.17200000000000001	284.4	0.0	9.386	0.0	1.0	20.0	10.0	29.5
2016-01-20 11:00:00	1.2638441666	0.00011499226666666667	0.04163111108333333	0.05763444448333333	0.0073375	0.012581944516666667	0.03626277778333333	0.00099694445	0.0041424999999999995	0.0015350000000000001	0.8987902778	0.0007086283166666666	0.00332722215	23.758666666666667	0.5486666666666667	10.0	15.638	1018.1806666666666	6.9126666666666665	0.096	295.2	0.0	9.735999999999999	0.0	1.0	20.0	11.0	29.5
2016-01-20 12:00:00	1.2523294443666666	0.00014139326666666666	0.04006722221666667	0.046339444433333335	0.007293888916666667	0.012701111166666666	0.029902777816666667	0.03944055561666667	0.018965833366666667	0.24952	0.4768438888666667	0.10951306949999999	0.0039716666500000004	22.976333333333333	0.5693333333333332	10.0	15.975	1018.0830000000001	5.492000000000001	0.2833333333333333	291.1666666666667	0.0	9.982333333333335	0.0	1.0	20.0	12.0	29.5
2016-01-20 13:00:00	0.8344980555833333	7.22228e-05	0.039337222250000005	0.04205222216666667	0.007294722183333334	0.017838611116666667	0.02891666665	0.050933333350000005	0.0040527778	0.10457027773333333	0.40036833335	0.0007236299166666667	0.04153833331666667	22.630999999999997	0.5806666666666666	10.0	14.909333333333334	1017.86	6.188666666666666	0.107	298.03333333333336	0.0	10.166666666666666	0.0	1.0	20.0	13.0	29.5
2016-01-20 14:00:00	0.7110136111666667	0.0001530582666666667	0.03913222225	0.0470080555	0.007303333333333333	0.012573055533333332	0.029002222249999998	0.03897472216666667	0.003999722166666666	0.0014338888666666667	0.6504608332333334	0.00078001665	0.2685783333333333	22.029999999999998	0.602	10.0	15.660666666666666	1017.5660000000001	4.737333333333334	0.30333333333333334	299.0	0.0	10.377333333333333	0.0	1.0	20.0	14.0	29.5
2016-01-20 15:00:00	0.32512611113333334	4.833776666666667e-05	0.0389997222	0.047375555566666665	0.0074341666833333325	0.013001666683333333	0.029160000050000003	0.056703055483333334	0.003999999983333334	0.0014686111166666667	0.36036472226666666	0.0007066833166666667	0.4207930555666667	21.217	0.631	10.0	13.979000000000001	1017.4979999999999	5.424	0.207	298.5	0.0	10.55	0.0	1.0	20.0	15.0	29.5
2016-01-20 16:00:00	0.46549749993333334	0.00018972268333333333	0.03923277778333333	0.0503425	0.007094166633333333	0.020686111083333333	0.02898833335	0.0009905554333333334	0.004000000033333334	0.0014522222166666666	0.65093749995	0.0008114033333333333	0.4839661110833333	20.096	0.6426666666666667	10.0	11.278666666666668	1017.3726666666666	6.850666666666667	0.16533333333333333	293.8666666666667	0.0	9.92	0.0	1.0	20.0	16.0	29.5
2016-01-20 17:00:00	0.2450455556	0.00011611993333333334	0.039168611133333336	0.030608055533333334	0.00802222225	0.01256333335	0.028946944333333335	0.0009577777000000001	0.0039933333000000005	0.0013947221833333333	0.3190563889	0.0007975154833333334	0.39448833331666666	19.273333333333333	0.6633333333333334	10.0	10.621666666666666	1017.3233333333334	6.4783333333333335	0.065	292.5	0.0	9.901666666666667	0.0	1.0	20.0	17.0	29.5
2016-01-20 18:00:00	0.08865972215000001	2.8623316666666668e-05	0.039110277816666664	0.02088444455	0.007402777766666666	0.012767777733333334	0.028998055550000002	0.0008691666833333334	0.004021944433333333	0.0013266666666666667	0.17138527778333332	0.0006938966333333333	0.34145749996666663	18.444	0.68	10.0	10.082	1017.734	6.013999999999999	0.048	291.2	0.0	9.678	0.0	1.0	20.0	18.0	29.5
2016-01-20 19:00:00	0.4775019443833333	0.00019889045	0.03925222225	0.04604638891666667	0.0072272222833333335	0.012351111183333334	0.029015	0.0009080555	0.004033611066666666	0.0013574999833333332	0.47216583331666667	0.0008722401166666667	0.25364972221666665	17.83133333333333	0.6846666666666666	10.0	10.018666666666666	1018.2523333333334	5.376666666666667	0.06833333333333333	297.1666666666667	0.0	9.143	0.0	1.0	20.0	19.0	29.5
2016-01-20 20:00:00	0.33214361108333335	5.5845549999999996e-05	0.039081111200000004	0.04636444448333333	0.007370555533333333	0.0127313889	0.028899166716666664	0.0009202778333333334	0.003974166683333333	0.0013619444333333335	0.20479694445	0.0006761272666666667	0.1235108333	17.101333333333333	0.7	10.0	8.163333333333334	1018.7973333333334	6.352666666666667	0.029999999999999995	300.73333333333335	0.0	9.127999999999998	0.0	1.0	20.0	20.0	29.5
2016-01-20 21:00:00	1.3091855554833332	0.00011389501666666667	0.11968611105	0.08369138888333333	0.0073661111	0.019787499883333334	0.02961805556666667	0.03910833328333333	0.004000277783333334	0.0014558333333333333	0.8251469444666667	0.0006094578166666667	0.006281944416666667	18.642	0.6729999999999999	10.0	9.429	1019.1299999999999	6.9719999999999995	0.042	304.2	0.0	9.576	0.0	1.0	20.0	21.0	29.5
2016-01-20 22:00:00	1.4080233333333332	9.00061e-05	0.13252111111666667	0.1164808333	0.08044305551666667	0.012765277766666666	0.19274722221666665	0.0009977777833333334	0.003998888916666667	0.0014308333	0.6160552777333332	0.00062057005	0.0030038888666666665	23.076666666666668	0.5833333333333334	10.0	14.52	1019.4	7.526666666666667	0.07666666666666667	315.0	0.0	10.53	0.0	1.0	20.0	22.0	29.5
2016-01-20 23:00:00	1.6478799999833333	7.556275e-05	0.044440555550000004	0.23708527781666666	0.12240361115	0.012827777766666666	0.23497027783333332	0.0009894443833333333	0.004005000033333333	0.12240805556666667	0.5584299999333333	0.0008489038833333334	0.0029908333666666667	26.027333333333335	0.5043333333333334	10.0	15.890333333333334	1019.3983333333333	10.810666666666666	0.079	320.6666666666667	0.0	10.207999999999998	0.0	1.0	20.0	23.0	29.5
2016-01-21 00:00:00	1.3519852777499999	8.833111666666666e-05	0.08578694449999999	0.08695388890000001	0.03920416666666667	0.012776666666666665	0.043123055566666665	0.0010033333333333333	0.06464861108333333	0.015536388883333333	0.7017047222	0.0006972395166666667	0.002936666683333333	28.346	0.44	10.0	18.110000000000003	1019.342	12.196	0.036000000000000004	323.8	0.0	9.258000000000001	0.0	1.0	21.0	0.0	29.5
2016-01-21 01:00:00	1.0203841667	0.00012278166666666667	0.13222361116666667	0.0050077778	0.006887222183333333	0.012716111133333334	0.045061666683333335	0.039315833349999996	0.0039783333166666665	0.001495	0.6168938888500001	0.0009397349666666666	0.0030530555500000002	29.733999999999998	0.397	10.0	19.255333333333333	1019.0063333333334	13.565333333333333	0.017333333333333333	319.43333333333334	0.0	8.308333333333334	0.0	1.0	21.0	1.0	29.5
2016-01-21 02:00:00	1.0807102777666666	3.307e-05	0.38048555556666663	0.06997472225	0.007310555483333333	0.017775833316666666	0.036551388883333334	0.0009166666833333333	0.01615972225	0.0015036111166666667	0.19521472223333333	0.09890917444999998	0.0032911111333333337	30.66	0.38	10.0	20.351999999999997	1018.516	13.759333333333332	0.04	318.1333333333333	0.0	8.138	0.0	1.0	21.0	2.0	29.5
2016-01-21 03:00:00	0.7814236110833334	5.528665e-05	0.21898277776666666	0.016987222216666667	0.007496388866666666	0.012959166683333334	0.031295277733333335	0.0010069444666666667	0.0041861111	0.0015036110833333333	0.27980638886666664	0.00084112275	0.0033002777833333334	30.779999999999998	0.38	10.0	20.5	1018.4	13.775	0.05	317.5	0.0	8.085	0.0	1.0	21.0	3.0	29.5
2016-01-21 04:00:00	0.87191944445	4.50089e-05	0.04130083335	0.05632250001666667	0.007128055533333333	0.013202777783333335	0.03411694443333334	0.00101527775	0.00433833335	0.0014255555833333335	0.4327391667166667	0.0006394493666666666	0.0031816667000000003	30.084	0.38533333333333336	10.0	19.778666666666666	1018.6360000000001	13.401333333333332	0.044	315.8	0.0	7.8453333333333335	0.0	1.0	21.0	4.0	29.5
2016-01-21 05:00:00	1.0567319443833334	0.00011499671666666667	0.04137527781666666	0.04738416661666667	0.0069275000000000005	0.01283027775	0.03143444446666667	0.0399686111	0.0041875	0.0015997222166666666	0.6875097222333333	0.0007514060333333334	0.003380000016666667	28.414666666666665	0.407	10.0	18.233333333333334	1019.1506666666667	12.104333333333333	0.029999999999999995	314.1333333333333	0.0	7.54	0.0	1.0	21.0	5.0	29.5
2016-01-21 06:00:00	0.7468833333833333	7.778059999999999e-05	0.041358888899999995	0.01240166665	0.0069522222	0.012966666683333333	0.03404833335	0.00100611115	0.004204166683333333	0.0016236110666666666	0.4841705554833334	0.0008236300333333334	0.00337333335	26.498	0.444	10.0	16.8	1019.996	10.248	0.036000000000000004	306.0	0.0	7.662000000000001	0.0	1.0	21.0	6.0	29.5
2016-01-21 07:00:00	0.9029661111166667	6.444946666666667e-05	0.041228888916666664	0.05956888895	0.007006388816666666	0.0129958334	0.03649444446666667	0.00100583335	0.004195000016666667	0.0015886111333333335	0.56541194445	0.0006983483666666666	0.0033597222	25.279999999999998	0.4663333333333333	10.0	15.15	1020.7453333333334	10.455666666666668	0.014666666666666666	304.43333333333334	0.0	7.652666666666666	0.0	1.0	21.0	7.0	29.5
2016-01-21 08:00:00	0.87870416665	9.388951666666667e-05	0.0413380555	0.0457172223	0.006918611116666667	0.012768333316666667	0.03639861106666666	0.0010125000833333335	0.004178611116666666	0.0016241666833333333	0.5621788888666667	0.0007486272666666667	0.0033747222166666665	24.23	0.4766666666666666	10.0	14.0	1021.3	10.183333333333334	0.0	311.6666666666667	0.0	7.136666666666667	0.0	1.0	21.0	8.0	29.5
2016-01-21 09:00:00	0.7603675000166666	5.6123349999999995e-05	0.04117083331666667	0.014488888783333332	0.0070011111666666665	0.013018333316666667	0.03845166663333333	0.0009638888500000001	0.004025000016666666	0.00153388885	0.4785538889666666	0.0008030666833333335	0.0031288888833333334	22.848000000000003	0.487	10.0	12.241999999999999	1021.74	10.234	0.0	316.1	0.0	6.384	0.0	1.0	21.0	9.0	29.5
2016-01-21 10:00:00	1.4317763888666666	6.525723333333333e-05	0.04111194436666667	0.055038888833333334	0.006989166666666667	0.012606666633333334	0.03300249996666667	0.0009997222166666666	0.0040036111833333336	0.0015799999833333333	1.0593805556	0.0005958566666666667	0.0029458333333333333	21.691333333333333	0.49	10.0	11.650666666666666	1022.0066666666665	8.946666666666665	0.0	314.06666666666666	0.0	5.534	0.0	1.0	21.0	10.0	29.5
2016-01-21 11:00:00	1.0086363888666667	6.860891666666666e-05	0.04123444453333334	0.0539952778	0.0068761110999999995	0.0126416667	0.04010805556666666	0.001	0.004000555616666667	0.0015977777833333334	0.6609894444	0.0006377916333333333	0.0029230554833333334	20.165000000000003	0.49766666666666665	10.0	9.901333333333332	1022.1903333333333	8.722000000000001	0.0	315.3	0.0	4.435999999999999	0.0	1.0	21.0	11.0	29.5
2016-01-21 12:00:00	0.9809066666666666	0.00010445051666666668	0.039753333366666664	0.01938638885	0.006837777733333333	0.012750277766666667	0.029483333349999998	0.04175333333333333	0.0040036112	0.19431222224999997	0.39108805550000003	0.12087001273333332	0.0024319455666666667	18.684	0.508	10.0	8.096	1022.694	8.716000000000001	0.0	312.8	0.0	3.658	0.0	1.0	21.0	12.0	29.5
2016-01-21 13:00:00	0.7803800000166666	5.7781099999999995e-05	0.03951861113333333	0.07547555561666666	0.00690194445	0.01792222225	0.028654444466666665	0.04950055553333333	0.004005277866666667	0.11422083335000001	0.31735249995	0.0005911244166666667	0.03665499998333333	17.768333333333334	0.5183333333333333	10.0	7.305000000000001	1022.935	8.281666666666666	0.008333333333333333	323.6666666666667	0.0	3.0716666666666668	0.0	1.0	21.0	13.0	29.5
2016-01-21 14:00:00	0.4939616666333333	6.611505e-05	0.03941750005	0.048351666683333336	0.006923055566666667	0.013045	0.028809999983333334	0.0009822221333333333	0.004010000016666667	0.0013522222166666667	0.41045861111666665	0.0007008511166666667	0.2651702778666667	16.851333333333333	0.5373333333333333	10.0	5.8580000000000005	1023.3326666666667	8.702666666666666	0.0013333333333333333	323.4	0.0	2.9713333333333334	0.0	1.0	21.0	14.0	29.5
2016-01-21 15:00:00	0.7064480555166667	0.00020778271666666666	0.03962305553333333	0.011083055516666666	0.0066425	0.012425000016666667	0.06155638891666667	0.06996500001666667	0.0039994445	0.0013680555666666665	0.7556827778	0.0009472327166666667	0.40350055553333336	15.776	0.576	10.0	4.975	1023.723	8.15	0.0	322.1	0.0	3.348	0.0	1.0	21.0	15.0	29.5
2016-01-21 16:00:00	0.30465111111666665	8.890056666666667e-05	0.03949944448333333	0.054205833366666664	0.006867777733333333	0.01272972225	0.06484055551666666	0.03855472226666667	0.0039769444	0.00201361115	0.35629472228333336	0.0007214028333333334	0.45015750000000004	15.044666666666666	0.5893333333333334	10.0	4.041333333333333	1023.536	8.182666666666666	0.0	326.6666666666667	0.0	3.296666666666667	0.0	1.0	21.0	16.0	29.5
2016-01-21 17:00:00	0.17306	2.6126666666666665e-05	0.03949361111666667	0.058393333316666664	0.006773611099999999	0.027715000016666665	0.12008388895	0.0009716666333333333	0.004008333366666667	0.0528986111	0.1627886110833333	0.0006380755	0.44411472225000004	14.874333333333333	0.59	10.0	4.965999999999999	1023.2106666666666	6.885	0.029	326.03333333333336	0.0	3.058	0.0	1.0	21.0	17.0	29.5
2016-01-21 18:00:00	0.3768377777333333	0.00020833558333333336	0.039717500016666664	0.0132055555	0.006655277783333333	0.022805833366666663	0.030935277833333334	0.0009758333166666668	0.004005555566666667	0.0013844445166666666	0.4780602777833333	0.07965612493333334	0.40961444438333333	13.874	0.6206666666666667	10.0	6.088333333333334	1023.5709999999999	4.759	0.029	299.6333333333333	0.0	3.236	0.0	1.0	21.0	18.0	29.5
2016-01-21 19:00:00	0.45236888835	0.29162056225	0.03954500003333334	0.07152611113333333	0.00675138885	0.012397777783333334	0.02925694443333333	0.0009697222166666667	0.0039891667	0.00138666665	0.180095	0.019601127283333332	0.3425291666166667	13.158666666666667	0.6406666666666666	10.0	5.003333333333333	1024.2813333333334	4.961333333333332	0.0026666666666666666	287.73333333333335	0.0	3.183333333333333	0.0	1.0	21.0	19.0	29.5
2016-01-21 20:00:00	0.8027047222333333	0.46665388885	0.03965472216666666	0.05081888895	0.006539166666666666	0.012126944450000001	0.09173000006666668	0.0009683333166666667	0.003997777766666667	0.0014063888666666668	0.24548055555	0.0010722401333333332	0.20581222213333333	14.205	0.639	10.0	6.835	1025.684	4.653999999999999	0.04	275.8	0.0	4.141	0.0	1.0	21.0	20.0	29.5
2016-01-21 21:00:00	1.53605777775	0.45172917335	0.03994888888333334	0.012431388833333333	0.10649999998333334	0.011898055550000002	0.28752527778333337	0.0009749999499999999	0.004217777783333334	0.0010136111166666665	0.49838083336666666	0.0015552965999999998	0.00787583335	19.244666666666667	0.528	10.0	8.134666666666666	1025.4546666666668	9.734666666666666	0.03866666666666666	330.0	0.0	4.741333333333333	0.0	1.0	21.0	21.0	29.5
2016-01-21 22:00:00	1.1689391666833333	0.0002002811	0.04123027775	0.05928944443333333	0.10086472221666667	0.012887500016666666	0.23797638893333334	0.0009538888666666668	0.004018888866666666	0.037623055583333335	0.43740944443333335	0.0007950178166666667	0.0031858333	22.88	0.44333333333333336	10.0	10.831666666666667	1024.7966666666666	12.998333333333333	0.025	287.1666666666667	0.0	4.4783333333333335	0.0	1.0	21.0	22.0	29.5
2016-01-21 23:00:00	1.2586636110833334	5.250723333333334e-05	0.041421111116666666	0.05527472225	0.007005000016666666	0.013070555566666668	0.038278888866666666	0.03932388888333334	0.004004166766666667	0.33680166669999995	0.5340844443999999	0.0005577827833333334	0.00298749995	25.288	0.40399999999999997	10.0	13.382	1024.124	14.094	0.0	6.8	0.0	4.462	0.0	1.0	21.0	23.0	29.5
2016-01-22 00:00:00	1.4184097222166665	0.00013443673333333333	0.13274805558333333	0.02710805555	0.006827222266666667	0.0125697223	0.035052222200000004	0.0010002777666666667	0.004001388933333333	0.0067413888666666665	0.8039705555333333	0.0008722344333333334	0.0027916667333333337	26.851333333333333	0.37533333333333335	10.0	16.674	1023.4626666666667	11.374333333333334	0.016333333333333335	85.3	0.0	4.564666666666667	0.0	1.0	22.0	0.0	29.5
2016-01-22 01:00:00	1.3855858333333333	6.389279999999999e-05	0.5826480555500001	0.05322583335	0.00684999995	0.013070555583333334	0.04326944441666667	0.0010000000166666668	0.004003888966666667	0.0015580555666666667	0.48591555551666665	0.0008644617333333334	0.0029027777	27.94	0.36266666666666664	10.0	19.371333333333332	1023.0893333333333	8.881333333333334	0.06466666666666668	267.53333333333336	0.0	4.518	0.0	1.0	22.0	1.0	29.5
2016-01-22 02:00:00	1.02159583335	4.029053333333334e-05	0.3901111110666667	0.0584563889	0.0068455556	0.013010277833333334	0.03354000001666667	0.04052916665	0.004000833366666667	0.00154	0.27834305558333333	0.0007513977666666667	0.0028933333333333333	27.829	0.373	10.0	18.728	1022.2289999999999	9.76	0.035	17.5	0.0	5.0729999999999995	0.0	1.0	22.0	2.0	29.5
2016-01-22 03:00:00	0.9728952777833334	9.416831666666667e-05	0.041408611133333335	0.02359527778333333	0.006914722250000001	0.01772249996666667	0.039465555566666664	0.0010022222333333334	0.014569722233333332	0.0014463888666666667	0.5248644444666667	0.0007872356	0.0027363888833333333	27.39333333333333	0.38333333333333336	10.0	19.709999999999997	1021.9933333333335	7.386666666666667	0.0	19.333333333333332	0.0	5.403333333333333	0.0	1.0	22.0	3.0	29.5
2016-01-22 04:00:00	0.9330719444666666	0.00011000168333333334	0.04137027771666667	0.044117500000000004	0.0070216666666666665	0.013035000066666667	0.03618916663333334	0.0009291666333333334	0.003974444466666667	0.0014897222833333333	0.59903861115	0.0007897355166666668	0.00311666665	26.779666666666667	0.3973333333333333	10.0	20.084333333333333	1022.3346666666667	5.923	0.0	16.0	0.0	5.666666666666667	0.0	1.0	22.0	4.0	29.5
2016-01-22 05:00:00	0.8310991666833334	4.528668333333333e-05	0.0411791666	0.05401361106666667	0.007068333299999999	0.013237500000000001	0.03401055555	0.0009797222	0.004176388883333334	0.0015808333500000001	0.48458666671666667	0.0007163955500000001	0.003387499983333333	25.838	0.426	10.0	19.548	1022.4920000000001	5.322	0.0	12.4	0.0	6.158	0.0	1.0	22.0	5.0	29.5
2016-01-22 06:00:00	1.1075775000166668	0.00013721118333333334	0.04139527776666666	0.029712499966666663	0.006878333283333333	0.012677500000000001	0.034195277766666664	0.0010102778666666666	0.004207500016666667	0.00162361105	0.8160511111166666	0.0008394638833333334	0.003365277833333333	24.727333333333334	0.463	10.0	18.55666666666667	1022.7983333333334	4.992666666666667	0.039	7.866666666666666	0.0	7.155333333333333	0.0	1.0	22.0	6.0	29.5
2016-01-22 07:00:00	0.7666850000166666	4.028723333333333e-05	0.04120888888333333	0.029877777816666666	0.007056388833333333	0.013208611133333333	0.03660944445	0.00101416675	0.00419555555	0.00163638885	0.45196888886666664	0.0007475194333333333	0.0033602778333333334	23.651999999999997	0.4986666666666667	10.0	16.691333333333333	1022.8933333333334	5.573333333333333	0.07133333333333333	10.866666666666667	0.0	7.83	0.0	1.0	22.0	7.0	29.5
2016-01-22 08:00:00	1.0677252777333335	0.00010416501666666668	0.04128027773333333	0.058711666700000005	0.0069097222	0.012838333366666668	0.0316069445	0.0010072223	0.0042136111	0.0016199999666666666	0.7350705555833333	0.0007127917666666667	0.003345555516666667	22.75	0.525	10.0	15.53	1022.715	5.665	0.025	12.0	0.0	8.02	0.0	1.0	22.0	8.0	29.5
2016-01-22 09:00:00	1.0336386110166667	0.0001588824	0.04140277781666667	0.039385277833333336	0.006819166616666666	0.012526111133333332	0.03633388888333333	0.0010158334666666667	0.004183055549999999	0.00161111105	0.7431347222000001	0.0008350111	0.0033366666166666664	22.034666666666666	0.5406666666666667	10.0	14.315333333333333	1022.3766666666668	6.0553333333333335	0.0	17.4	0.0	8.023333333333333	0.0	1.0	22.0	9.0	29.5
2016-01-22 10:00:00	1.1159450000166666	5.361333333333334e-05	0.040850000000000004	0.0201636111	0.007162222266666667	0.013181944400000001	0.033771388933333334	0.0010091666666666667	0.004135833316666667	0.0015858333333333334	0.7595916666166667	0.0008027933833333334	0.0032905555666666664	21.604333333333333	0.5443333333333334	10.0	12.834	1022.0653333333335	7.191999999999999	0.011333333333333334	21.3	0.0	7.8886666666666665	0.0	1.0	22.0	10.0	29.5
2016-01-22 11:00:00	1.1696650000333333	9.972111666666667e-05	0.04111444445	0.0601580555	0.006929999983333333	0.012722777816666668	0.03614777776666667	0.00100750005	0.004165833383333334	0.00156638895	0.81675305555	0.0007050166	0.0032980555666666665	21.288	0.552	10.0	12.178	1021.772	7.514	0.032	19.4	0.0	7.708	0.0	1.0	22.0	11.0	29.5
2016-01-22 12:00:00	1.3644311111	0.0001711138	0.03968055546666667	0.061476666699999995	0.006777777816666666	0.012504166666666667	0.029107222233333334	0.04295416668333333	0.0039986111	0.25593972218333333	0.5404338888833333	0.10421556723333333	0.002602222266666667	21.162333333333333	0.5536666666666668	10.0	11.829333333333333	1021.5703333333333	7.7669999999999995	0.116	18.366666666666667	0.0	7.6610000000000005	0.0	1.0	22.0	12.0	29.5
2016-01-22 13:00:00	0.6424136110833333	5.2502233333333334e-05	0.03960916663333334	0.026151944416666666	0.006814166716666667	0.01798027778333333	0.028865277766666666	0.047810555500000004	0.00400472225	0.11524277786666667	0.2442961111166667	0.0007258466666666667	0.03859833336666666	21.33	0.55	10.0	12.069999999999999	1020.95	7.713333333333333	0.14666666666666667	22.666666666666668	0.0	7.616666666666666	0.0	1.0	22.0	13.0	29.5
2016-01-22 14:00:00	0.6626436111166666	0.00012361945	0.03958361111666667	0.05341694438333333	0.00677694445	0.012638888883333333	0.028880555500000002	0.0009949999166666667	0.004006666716666667	0.0014247221999999999	0.5967963889833333	0.0006991783833333333	0.2635791666833333	21.397	0.543	10.0	11.301	1020.233	8.938999999999998	0.077	22.2	0.0	7.334	0.0	1.0	22.0	14.0	29.5
2016-01-22 15:00:00	0.2721294444833333	3.917778333333333e-05	0.03949416665	0.053727500033333334	0.006846388883333333	0.012938611066666666	0.02893000001666667	0.00098166665	0.004004722166666667	0.0013249999666666667	0.27981861115	0.0006377923000000001	0.36274555551666665	21.392666666666667	0.5326666666666667	10.0	10.545333333333334	1018.84	10.065333333333333	0.013333333333333334	23.2	0.0	7.036666666666666	0.0	1.0	22.0	15.0	29.5
2016-01-22 16:00:00	0.4718138889	0.00018305948333333333	0.03968361111666666	0.00492555565	0.006603055516666667	0.012384166700000001	0.028966666683333333	0.0009541666333333334	0.0041211111	0.0012886110333333333	0.5787350000333333	0.0009452949833333332	0.38117805558333334	21.558666666666667	0.53	10.0	10.995000000000001	1018.0243333333333	9.677333333333333	0.023	21.7	0.0	7.023666666666667	0.0	1.0	22.0	16.0	29.5
2016-01-22 17:00:00	0.20435250006666666	6.306608333333334e-05	0.039576111133333335	0.05740194446666667	0.006745555566666667	0.012688611150000001	0.02923833335	0.0009969443833333332	0.004180833333333333	0.0013777778333333333	0.21679777783333334	0.0006250195166666667	0.33429861115000004	22.026	0.514	10.0	10.722	1017.102	11.140000000000002	0.006	29.0	0.0	6.712	0.0	1.0	22.0	17.0	29.5
2016-01-22 18:00:00	0.5652572222333333	0.00016194996666666665	0.03964333336666667	0.053918611166666665	0.006591388866666667	0.012398333283333333	0.02896583335	0.057260555500000004	0.04938888893333333	0.0014241666333333334	0.40234361116666667	0.0007755688833333333	0.21225111106666666	22.296666666666667	0.5183333333333333	10.0	10.601666666666667	1015.8916666666667	11.958333333333334	0.175	33.5	0.0	7.1883333333333335	0.0	1.0	22.0	18.0	29.5
2016-01-22 19:00:00	0.6861930556	4.279e-05	0.03951138886666667	0.016629722316666665	0.06857722226666667	0.012853055533333333	0.25600250006666664	0.0010108333166666667	0.004210833383333334	0.0012372222166666667	0.22121944438333332	0.0275250233	0.09845583333333334	22.901999999999997	0.546	10.0	11.562000000000001	1015.7246666666667	11.572	0.07133333333333333	34.86666666666667	0.0	8.972666666666667	0.0	1.0	22.0	19.0	29.5
2016-01-22 20:00:00	1.4822552777333333	9.028388333333333e-05	0.03935305555	0.04597999998333333	0.12180888891666666	0.01280666665	0.3342763889	0.0009338889166666667	0.00406888885	0.0009822222666666667	0.72591888885	0.0009013978	0.0316113889	23.125	0.568	9.307	11.998	1015.703	11.283999999999999	0.18500000000000003	33.2	0.0	10.139000000000001	0.0	1.0	22.0	20.0	29.5
2016-01-22 21:00:00	1.29236055555	6.360555000000001e-05	0.039791944466666666	0.05408694448333333	0.040366666716666666	0.013169999966666667	0.3357636111833333	0.03951694443333333	0.004006388916666667	0.0010008333333333334	0.5382694444666666	0.0009708478166666666	0.0025894433499999998	23.737333333333332	0.5793333333333333	8.987333333333334	11.376666666666667	1014.3746666666666	14.172	0.2	33.93333333333333	0.0	11.285333333333334	0.0	1.0	22.0	21.0	29.5
2016-01-22 22:00:00	1.4299325	9.555616666666666e-05	0.0411422222	0.032059166716666664	0.0070136111	0.012988055566666667	0.40009805553333333	0.0009922222	0.0040069445	0.0011011111333333332	0.7153330555499999	0.00094612385	0.0031269444500000004	24.785333333333334	0.58	9.347	11.359	1012.1726666666667	17.550666666666665	0.3063333333333333	30.133333333333333	0.0	12.152666666666667	0.0	1.0	22.0	22.0	29.5
2016-01-22 23:00:00	1.4327505555666666	0.00010694338333333333	0.04124999995	0.0314738889	0.0068624999333333336	0.012628611049999999	0.42890611111666666	0.0009991666500000001	0.004003611166666666	0.0012850000000000001	0.6545261110999999	0.0008766800166666668	0.0030580555166666665	25.612666666666666	0.5896666666666666	8.430333333333333	13.764333333333333	1011.1166666666667	14.141666666666667	0.09433333333333334	35.833333333333336	0.0	13.378666666666666	0.0	1.0	22.0	23.0	29.5
2016-01-23 00:00:00	0.9130372222333333	4.9455e-05	0.04109944448333334	0.054830833333333336	0.0069225	0.0127641667	0.04282805558333334	0.039297222183333334	0.0040166667	0.00143916665	0.43693083331666666	0.0006752944166666667	0.0029202777833333333	26.261333333333333	0.578	8.405999999999999	13.862666666666666	1009.7733333333333	15.972	0.494	31.4	0.0	13.523333333333335	0.0	1.0	23.0	0.0	29.5
2016-01-23 01:00:00	1.0507924999833334	0.0001349945	0.041378333383333334	0.04999722225	0.006813333366666666	0.01256777785	0.03866111111666667	0.0010097223000000001	0.004125833383333334	0.0015874999833333334	0.7156522222166667	0.00076473715	0.0033641667166666666	26.093	0.547	7.921	13.465	1008.502	16.442999999999998	0.264	36.6	0.0	11.883000000000001	0.0	1.0	23.0	1.0	29.5
2016-01-23 02:00:00	0.8232363888666666	1.917778333333333e-05	0.17074500001666668	0.04407000003333333	0.006926944416666666	0.017854166716666668	0.04249277775	0.00102250005	0.0042263889333333336	0.0015644444333333333	0.18215666661666668	0.10673890058333332	0.003225277733333333	25.618000000000002	0.5173333333333333	7.741333333333333	13.288666666666668	1008.016	15.323333333333334	0.182	33.4	0.00017333333333333334	10.386666666666667	0.0026666666666666666	1.0	23.0	2.0	29.5
2016-01-23 03:00:00	0.94060666665	5.334888333333333e-05	0.3184361111	0.03211944443333333	0.006844444416666666	0.01300194445	0.03171555555	0.0010191667166666667	0.0043027778	0.0013908333666666666	0.2765972222	0.0008358455833333333	0.0031399999833333337	25.16166666666667	0.5033333333333333	7.025	12.893333333333334	1008.3966666666668	14.831666666666667	0.013333333333333334	34.0	0.0012833333333333334	9.271666666666667	0.02	1.0	23.0	3.0	29.5
2016-01-23 04:00:00	0.8194761111	3.2233333333333335e-05	0.041256111150000004	0.06691055555	0.007072499983333333	0.013260555566666667	0.031841388916666664	0.03985111113333333	0.00423499995	0.0015744444166666668	0.3924886112	0.0006511217	0.0033383333333333333	24.44	0.524	6.666	12.026	1009.226	14.704	0.08	24.0	0.0016599999999999998	9.370000000000001	0.042	1.0	23.0	4.0	29.5
2016-01-23 05:00:00	0.9815847223166667	0.00016471510000000002	0.04148694446666667	0.004947222233333334	0.006848611066666666	0.01266750005	0.0341519445	0.0010086111833333333	0.004226666716666667	0.0016341666333333333	0.7375558334166666	0.0009719555666666666	0.00339333335	23.85466666666667	0.5446666666666666	6.702	11.181000000000001	1009.5983333333334	14.956333333333333	0.10566666666666666	24.0	0.0041533333333333335	9.730666666666668	0.1673333333333333	1.0	23.0	5.0	29.5
2016-01-23 06:00:00	0.7685886111166667	6.333555e-05	0.041335555583333336	0.062364166633333336	0.006995833333333334	0.013113888916666667	0.03436444448333333	0.0010072222	0.0042030556	0.0016308334166666668	0.42997361115000005	0.0006880673166666667	0.0034027778166666666	23.637333333333334	0.5573333333333335	6.7459999999999996	11.408	1009.4426666666666	13.782000000000002	0.15266666666666667	22.666666666666668	0.005046666666666667	10.286000000000001	0.22066666666666665	1.0	23.0	6.0	29.5
2016-01-23 07:00:00	0.7648427777	4.417335e-05	0.04125555558333334	0.0426561111	0.007036111100000001	0.013195000049999999	0.03418194443333333	0.0010016666	0.004218611116666667	0.0016144444333333334	0.4545908333	0.00072557445	0.0033758333500000003	23.738	0.544	7.294	11.354000000000001	1008.982	14.187999999999999	0.035	17.2	0.0011200000000000001	9.766	0.021	1.0	23.0	7.0	29.5
2016-01-23 08:00:00	0.8958519444	7.528058333333334e-05	0.04128277775	0.02870472225	0.007034722199999999	0.01306027775	0.031735833283333334	0.0009988888666666667	0.004197222233333334	0.0015999999666666668	0.5876850000666667	0.0007966788333333333	0.00337472215	23.88	0.53	7.776666666666667	11.183333333333334	1008.52	15.046666666666665	0.0	12.333333333333334	0.0	9.156666666666666	0.0	1.0	23.0	8.0	29.5
2016-01-23 09:00:00	0.9610994444666667	9.16645e-05	0.04135916661666667	0.0621433333	0.006917222283333333	0.012855277716666667	0.03664305551666667	0.0010063889333333333	0.004200833283333333	0.0016127777833333334	0.6308011111666667	0.0006877927833333333	0.0033672222	23.396	0.53	8.322333333333333	10.335	1008.2473333333332	15.628333333333334	0.077	8.8	0.0	8.725666666666665	0.0	1.0	23.0	9.0	29.5
2016-01-23 10:00:00	0.7299177777666667	2.8613883333333334e-05	0.04121666665	0.005242222183333334	0.007033333333333333	0.013118611133333334	0.03168638888333333	0.0010036111666666668	0.004216388883333333	0.0016188889	0.45725611115000003	0.0007719605500000001	0.0033508333	22.624000000000002	0.526	9.264000000000001	10.315999999999999	1008.268	13.366000000000001	0.146	5.0	0.0	7.784	0.0	1.0	23.0	10.0	29.5
2016-01-23 11:00:00	0.9731936111166667	5.417166666666666e-05	0.04107000001666667	0.06604972218333333	0.006976388916666667	0.012959722199999999	0.033800833399999994	0.0010094445333333334	0.004142777783333333	0.0015844444333333331	0.5979647222666666	0.0006652889	0.00332916665	21.929	0.52	9.807333333333334	9.682333333333332	1008.3406666666666	12.847666666666667	0.08466666666666667	4.566666666666666	0.0	6.965	0.0	1.0	23.0	11.0	29.5
2016-01-23 12:00:00	1.3886630555166666	0.00010805778333333332	0.040677500016666666	0.04125805551666666	0.07230888886666667	0.012531111083333333	0.030450000016666666	0.039548888916666664	0.004156111116666667	0.0015563888666666667	0.9599436110833334	0.0007086244166666666	0.003275000016666667	21.08	0.52	10.0	9.272666666666668	1008.6206666666666	11.618	0.09266666666666667	169.66666666666666	0.0	6.178	0.0	1.0	23.0	12.0	29.5
2016-01-23 13:00:00	1.3267291666833332	6.251445e-05	0.03939972218333333	0.028369722216666667	0.12238916666666667	0.018020555516666665	0.029728333266666667	0.03972944453333334	0.004117500049999999	0.11735861116666667	0.52151750005	0.08107029434999999	0.0024594438666666668	19.805000000000003	0.5449999999999999	10.0	8.315	1009.135	10.479999999999999	0.045000000000000005	183.5	0.0	6.015000000000001	0.0	1.0	23.0	13.0	29.5
2016-01-23 14:00:00	0.98280361115	9.722998333333333e-05	0.039408055500000004	0.0842555556	0.030465277733333334	0.012787222216666666	0.029512499983333332	0.0009452777499999999	0.018603611116666665	0.00140416665	0.6142436111333333	0.0006450139	0.015883611133333333	18.562	0.554	9.973333333333333	7.618666666666667	1009.7453333333334	9.251333333333333	0.034666666666666665	3.7333333333333334	0.0	5.206666666666667	0.0	1.0	23.0	14.0	29.5
2016-01-23 15:00:00	1.1224586111000001	0.0001036189	0.039431111149999996	0.005108611066666667	0.0068636111333333335	0.012731388816666666	0.30122305555	0.04305111106666667	0.004006111166666667	0.0013652777166666666	0.62545055555	0.0008900206166666667	0.06254611111666666	17.42366666666667	0.5456666666666667	9.95	6.570666666666667	1010.404	8.696	0.035666666666666666	202.86666666666667	0.0	3.8096666666666668	0.0	1.0	23.0	15.0	29.5
2016-01-23 16:00:00	1.3061825	5.7502200000000007e-05	0.03930361111666667	0.06921972221666667	0.006886111133333333	0.012941111066666667	0.53950222225	0.0010163888333333333	0.00402194445	0.0011069444333333333	0.4789666666833333	0.0008614073166666666	0.07248777778333333	16.366	0.5559999999999999	9.95	5.712000000000001	1011.1640000000001	8.154	0.052000000000000005	358.0	0.0	3.226	0.0	1.0	23.0	16.0	29.5
2016-01-23 17:00:00	1.6152405555666667	0.00011972661666666666	0.0395497222	0.041516944466666664	0.006784166683333333	0.017519166649999997	0.39566722221666667	0.0010319444166666668	0.35145416668333335	0.03901833331666667	0.6218813888166667	0.0009064027999999999	0.05882	15.406333333333333	0.5663333333333332	9.95	5.852	1012.0120000000001	6.656999999999999	0.05366666666666667	354.2	0.0	2.8126666666666664	0.0	1.0	23.0	17.0	29.5
2016-01-23 18:00:00	1.5167455556	0.05163889056666667	0.039183055466666665	0.12379972223333334	0.006980833283333334	0.018091388866666665	0.0825605556	0.12073694443333333	0.0041566667000000005	0.09663916658333332	0.6284647221833333	0.07140695725	0.06182472218333333	15.446666666666667	0.5766666666666665	9.496666666666666	6.260000000000001	1012.7933333333333	6.253333333333333	0.03666666666666667	352.0	0.0	3.3366666666666664	0.0	1.0	23.0	18.0	29.5
2016-01-23 19:00:00	2.312016944366667	0.6007724999999999	0.03956972223333333	0.11274777779999999	0.0065025	0.0200252778	0.028704722199999998	0.11279472216666667	0.01051972225	0.09684277770000001	0.8290794444166667	0.00104279385	0.035060833316666665	18.108	0.538	9.508000000000001	8.674000000000001	1013.443	7.122	0.044000000000000004	352.0	0.0	4.182	0.0	1.0	23.0	19.0	29.5
2016-01-23 20:00:00	1.7314469445	0.39069638883333335	0.039403333316666664	0.10959472223333333	0.006634166666666667	0.012144722166666667	0.02954416665	0.09351722216666666	0.004	0.09691749996666667	0.5066113888666667	0.0009044555	0.01271305555	21.971333333333334	0.4686666666666667	9.749333333333334	12.126	1013.7446666666667	8.768	0.013333333333333334	349.06666666666666	0.0	4.857333333333333	0.0	1.0	23.0	20.0	29.5
2016-01-23 21:00:00	1.9847522222166667	0.00016083501666666665	0.0396422223	0.23713472223333334	0.006849166633333333	0.012708611133333332	0.030217500016666666	0.0009630555166666667	0.0039902778	0.09740666666666667	0.49894166665	0.0009058494166666667	0.00214305555	25.397333333333332	0.427	9.953333333333335	17.032	1013.813	7.699	0.0	346.46666666666664	0.0	5.748333333333333	0.0	1.0	23.0	21.0	29.5
2016-01-23 22:00:00	2.6972705556	8.306003333333333e-05	0.04116833326666667	0.0198130555	0.0069652777666666665	0.019982777766666668	0.047215277783333336	0.0010425000666666668	0.0112975	0.21027444445	0.5343594444666666	0.0008508488166666667	0.0033055555833333334	28.466	0.38	10.0	21.041999999999998	1013.284	7.2700000000000005	0.024	336.4	0.0	6.258	0.0	1.0	23.0	22.0	29.5
2016-01-23 23:00:00	1.5846122222166665	6.750446666666666e-05	0.04151777783333333	0.00566055555	0.006977222199999999	0.012941388816666668	0.03820055558333334	0.03981750011666667	0.010977500000000001	0.3365374999833334	0.4949058333	0.050591955083333334	0.00333972225	31.225	0.34500000000000003	10.0	24.215	1012.8416666666667	7.5216666666666665	0.03833333333333333	334.8333333333333	0.0	6.305000000000001	0.0	1.0	23.0	23.0	29.5
2016-01-24 00:00:00	1.2622936111333334	0.00013528228333333333	0.09045222213333333	0.08359500008333334	0.014532499933333333	0.012784999966666667	0.034016666683333335	0.0010363889666666667	0.03445777778333334	0.009682222266666667	0.5336636111666666	0.10103001603333332	0.0033255556	33.33266666666667	0.32266666666666666	10.0	27.128	1012.728	6.963333333333334	0.005333333333333333	327.2	0.0	6.585999999999999	0.0	1.0	24.0	0.0	29.5
2016-01-24 01:00:00	1.28139416665	6.000388333333333e-05	0.49438333335	0.004653888883333333	0.12280694439999999	0.013060277783333333	0.033763611133333336	0.040008611183333334	0.00415527785	0.0015827778333333334	0.41003388893333337	0.0011189072833333333	0.0033708333166666666	33.698	0.311	10.0	26.438	1013.233	8.85	0.045000000000000005	313.4	0.0	6.540000000000001	0.0	1.0	24.0	1.0	29.5
2016-01-24 02:00:00	1.2420347221999999	2.1946666666666668e-05	0.4511908332833333	0.04003027778333333	0.09714083331666666	0.013316388866666667	0.038004166666666665	0.0009052777666666667	0.00403222215	0.0014644444333333333	0.4120641666666666	0.0007566800333333333	0.0033386111333333335	31.759333333333334	0.338	10.0	23.36133333333333	1014.0366666666667	10.124666666666666	0.05	310.1333333333333	0.0	6.464666666666667	0.0	1.0	24.0	2.0	29.5
2016-01-24 03:00:00	1.2411586111166666	0.48973472279999997	0.07931027781666668	0.05830944438333333	0.024618888916666668	0.012476666733333334	0.033575555533333336	0.0009941665833333333	0.0041113889	0.0013111110833333333	0.18977888896666664	0.0010522355999999999	0.0026386110333333334	30.189333333333334	0.35933333333333334	10.0	23.933	1015.0179999999999	6.1979999999999995	0.18533333333333335	318.7	0.0	6.595333333333333	0.0	1.0	24.0	3.0	29.5
2016-01-24 04:00:00	1.2431936111666666	0.6594372221666667	0.045393333349999995	0.055105555599999995	0.007095833366666667	0.0122536111	0.031311944433333336	0.0402536111	0.0040058334000000004	0.0015913889166666666	0.2553255555833333	0.0012541772333333333	0.0029394444333333335	28.86	0.38066666666666665	10.0	21.602666666666664	1015.7446666666667	7.152	0.24766666666666665	319.03333333333336	0.0	6.691666666666666	0.0	1.0	24.0	4.0	29.5
2016-01-24 05:00:00	0.69608833335	0.0007672322333333333	0.04356499998333333	0.026905833316666666	0.00736555555	0.012749444450000001	0.033722222233333335	0.0009997222333333333	0.00400277785	0.0016372222333333334	0.43609194441666665	0.0009272372333333333	0.0030569444833333332	28.232666666666667	0.4013333333333334	10.0	22.116	1016.5006666666667	5.577333333333333	0.4593333333333333	320.0	0.0	7.051333333333334	0.0	1.0	24.0	5.0	29.5
2016-01-24 06:00:00	0.5196638888666667	0.00026472225000000004	0.042226944483333334	0.0623338889	0.007520833316666667	0.013149722266666667	0.03372777775	0.0009991666500000001	0.004002777833333334	0.0016327777833333333	0.21308805553333335	0.0005955628	0.0030180555833333334	27.448	0.423	10.0	20.172000000000004	1017.112	6.836	0.293	319.1	0.0	7.398	0.0	1.0	24.0	6.0	29.5
2016-01-24 07:00:00	1.0235677777333334	0.00014723115	0.04225472225	0.0568175	0.00737805555	0.01274333335	0.03597694445	0.0009994444333333333	0.004001388933333333	0.0016447222166666665	0.6907722222333333	0.0007619616999999999	0.0030130555666666664	26.330000000000002	0.45266666666666666	10.0	20.757333333333335	1017.5446666666667	4.676	0.13733333333333334	310.3333333333333	0.0	7.940666666666667	0.0	1.0	24.0	7.0	29.5
2016-01-24 08:00:00	0.6702555555666667	0.0003130555666666666	0.042048888916666666	0.0061847223	0.007645000033333333	0.013266666616666667	0.03339666661666666	0.0009994444333333333	0.0040047223	0.0016391666499999998	0.39331055546666666	0.0007864077333333333	0.0029830555666666664	26.158333333333335	0.47333333333333333	10.0	20.258333333333333	1017.99	4.953333333333333	0.11999999999999998	306.0	0.0	8.776666666666667	0.0	1.0	24.0	8.0	29.5
2016-01-24 09:00:00	1.1021711111833334	0.00016695448333333335	0.042171944450000005	0.05238500001666667	0.0074355555	0.012749444416666667	0.033358611100000005	0.0009994444166666666	0.004001388916666667	0.0016119444333333335	0.7733711110666667	0.0007486210833333333	0.0029705555	25.842	0.49599999999999994	10.0	19.688	1018.5	5.154	0.12200000000000001	310.8	0.0	9.502	0.0	1.0	24.0	9.0	29.5
2016-01-24 10:00:00	0.8703572222666666	0.00022139391666666666	0.04213055555	0.05548777785	0.007472499983333334	0.012916111116666667	0.030871388883333333	0.001	0.004001388933333333	0.0016261110333333332	0.5356438888833334	0.0007188995	0.0029533333499999997	25.40533333333333	0.5176666666666667	10.0	18.887666666666668	1018.8170000000001	5.477333333333333	0.21633333333333335	331.1666666666667	0.0	10.060666666666666	0.0	1.0	24.0	10.0	29.5
2016-01-24 11:00:00	1.0816811111666667	0.00020139449999999998	0.042059166733333334	0.0271838889	0.007501944483333333	0.0128030556	0.0356152778	0.0010002777833333335	0.004003888966666667	0.0016094444666666665	0.7724394444	0.0007816833499999999	0.002953888883333333	25.214000000000002	0.5206666666666667	10.0	18.106	1019.2806666666668	6.136666666666667	0.36666666666666664	329.1333333333333	0.0	10.216666666666667	0.0	1.0	24.0	11.0	29.5
2016-01-24 12:00:00	1.1605747222333334	0.00022666621666666667	0.04031555556666667	0.031123888833333332	0.007426111133333333	0.012784166683333332	0.02948000005	0.0009986110833333334	0.004001388916666667	0.0015105554666666667	0.8306575000166666	0.0007566850666666666	0.0023386116666666663	24.382	0.5589999999999999	10.0	18.954	1019.9860000000001	4.273	0.045	311.8	0.0	10.766	0.0	1.0	24.0	12.0	29.5
2016-01-24 13:00:00	0.9726255555333334	9.666666666666668e-05	0.04395833338333333	0.0690661111	0.007518055566666667	0.01305277775	0.028765277816666667	0.039393611099999996	0.004001944483333334	0.0014602777833333332	0.50723611115	0.07534168443333332	0.039963611100000004	22.78666666666667	0.5966666666666666	10.0	17.62	1020.5233333333333	3.86	0.11	299.3333333333333	0.0	10.773333333333333	0.0	1.0	24.0	13.0	29.5
2016-01-24 14:00:00	0.7521088888166666	0.0001436194	0.04050611111666667	0.0375730556	0.0073158333666666665	0.012534444433333335	0.028419722183333333	0.0009975	0.0040019445	0.0014244444666666667	0.7028022222	0.0007808478	0.26520527778333336	20.530666666666665	0.6483333333333333	10.0	14.115	1021.2703333333334	4.637333333333333	0.033666666666666664	285.5	0.0	10.586999999999998	0.0	1.0	24.0	14.0	29.5
2016-01-24 15:00:00	0.5716150000166667	0.0001272261	0.0811044444	0.0227586111	0.0073047222000000005	0.0219805555	0.02833055556666667	0.08894194436666666	0.0040005556000000005	0.0014133333333333333	0.49003694431666667	0.0508127845	0.39402333333333334	18.676	0.696	10.0	11.434	1022.0319999999999	5.1080000000000005	0.04	301.0	0.0	10.406	0.0	1.0	24.0	15.0	29.5
2016-01-24 16:00:00	0.7330358333333333	0.00010000716666666667	0.04395666668333333	0.06225805555	0.007373055583333333	0.012818888916666667	0.4234161111	0.0009908333333333334	0.004017777833333334	0.0010966666999999999	0.4486033332666667	0.00088612605	0.4570813889	17.116666666666667	0.7416666666666667	9.961	11.652333333333333	1022.9116666666667	3.5096666666666665	0.035666666666666666	313.03333333333336	0.0	10.293666666666667	0.0	1.0	24.0	16.0	29.5
2016-01-24 17:00:00	0.57560138895	0.00013834048333333332	0.040386944466666665	0.053784722199999996	0.007167500033333333	0.0124588889	0.37761972218333334	0.0009983333666666668	0.0040069445	0.00101805555	0.35655361108333333	0.00091529175	0.4534152777333333	16.529333333333334	0.7746666666666667	9.914666666666667	13.883999999999999	1023.8233333333334	2.420666666666667	0.03933333333333333	306.73333333333335	0.0	10.707333333333334	0.0	1.0	24.0	17.0	29.5
2016-01-24 18:00:00	0.6176825000333334	0.00010389775	0.0402425	0.011925555499999999	0.0071780556	0.02097444446666667	0.46671722221666667	0.0009680554833333334	0.0040225000333333335	0.0010111111166666666	0.29372749993333336	0.0010211306499999999	0.3940463889	19.915	0.725	9.96	19.915	1024.565	1.8850000000000002	0.04	315.5	0.0	12.44	0.0	1.0	24.0	18.0	29.5
2016-01-24 19:00:00	0.5370155555333334	6.401666666666666e-06	0.0402661111	0.05664055551666667	0.00745361115	0.0136013889	0.24417527778333334	0.03963638888333333	0.003999722266666667	0.0012405555333333334	0.13150861105	0.02877278501666667	0.19276583330000002	26.100666666666665	0.6166666666666667	10.0	26.100666666666665	1025.2	2.4373333333333336	0.035333333333333335	164.8	0.0	14.695333333333334	0.0	1.0	24.0	19.0	29.5
2016-01-24 20:00:00	1.11971	0.00018916936666666667	0.04590027778333334	0.05524166666666667	0.007173055566666667	0.01225222225	0.43259361111666667	0.0009983333	0.004001388933333333	0.0010969444666666666	0.46359666673333333	0.0008997333166666666	0.058130277800000005	30.643666666666668	0.5359999999999999	10.0	27.266333333333332	1025.4743333333333	4.725666666666667	0.034333333333333334	7.066666666666666	0.0	15.889333333333333	0.0	1.0	24.0	20.0	29.5
2016-01-24 21:00:00	2.37215444445	7.083833333333334e-05	0.0770144444	0.0556483333	0.03944527776666666	0.012858055583333333	1.0812497222333335	0.0010555555333333333	0.0040175000166666665	0.0014333333666666668	0.61501722225	0.0011186216833333335	0.0035533333833333335	33.582	0.492	10.0	31.197999999999997	1025.0919999999999	2.8819999999999997	0.048	86.8	0.0	16.6	0.0	1.0	24.0	21.0	29.5
2016-01-24 22:00:00	1.5833272222333332	5.0562233333333335e-05	0.06407000003333334	0.05544444443333333	0.12326472223333333	0.017972777766666666	0.2466505555	0.11018111109999999	0.00413305555	0.0014322222666666668	0.45059916661666666	0.0007747365833333333	0.0028513888666666667	35.614	0.4673333333333333	10.0	33.391	1024.574	2.9090000000000003	0.07266666666666667	179.46666666666667	0.0	17.119666666666667	0.0	1.0	24.0	22.0	29.5
2016-01-24 23:00:00	0.8137233333666667	0.00019471996666666668	0.04171472221666667	0.0245655556	0.08198444445	0.012226944466666667	0.03274277786666666	0.0009997222166666666	0.003995277783333333	0.00159388885	0.4936991666833333	0.0010122373666666667	0.0029324999666666667	36.916666666666664	0.44666666666666666	10.0	33.31333333333333	1024.1866666666667	4.46	0.02666666666666667	190.66666666666666	0.0	17.490000000000002	0.0	1.0	24.0	23.0	29.5
2016-01-25 00:00:00	0.6410197221999999	2.5846666666666668e-05	0.041321111066666666	0.027190555566666667	0.00737944445	0.012820277833333333	0.040370833333333335	0.0009994444333333333	0.003996111133333333	0.0015819445	0.3460352777833334	0.0007019694	0.0029036111166666667	37.211	0.447	10.0	32.791	1024.182	5.543	0.0	177.6	0.0	17.684	0.0	1.0	25.0	0.0	29.5
2016-01-25 01:00:00	0.9724302777833334	0.00012860558333333333	0.04155527776666667	0.05065500006666667	0.007198055533333333	0.012340277783333332	0.03296694445	0.001	0.004	0.0015811111166666666	0.6707111110666666	0.0007214050833333333	0.00319222225	36.61066666666667	0.4646666666666667	10.0	31.970666666666666	1024.384	5.666666666666667	0.0	180.6	0.0	18.13066666666667	0.0	1.0	25.0	1.0	29.5
2016-01-25 02:00:00	0.6727744444666667	3.250333333333333e-05	0.04138722225	0.04645388883333333	0.007519722216666667	0.013078055566666667	0.031129444483333334	0.0009994444333333333	0.004010277816666667	0.0016138888499999998	0.3448924999666667	0.0006825195	0.0032869444500000003	34.483333333333334	0.5083333333333333	10.0	30.013666666666666	1024.44	5.000333333333333	0.0	169.2	0.0	18.119000000000003	0.0	1.0	25.0	2.0	29.5
2016-01-25 03:00:00	0.61315833335	5.4173866666666666e-05	0.04174555551666667	0.05308000003333334	0.018541388866666668	0.01790166668333333	0.034738611116666665	0.04397555556666667	0.00430222225	0.0015555555666666666	0.20005944441666665	0.0006639144666666667	0.003015	31.764	0.5760000000000001	10.0	28.038	1024.664	3.83	0.04000000000000001	172.2	0.0	18.398000000000003	0.0	1.0	25.0	3.0	29.5
2016-01-25 04:00:00	0.62055999995	4.389443333333334e-05	0.04166805556666667	0.04996694448333334	0.007753888816666666	0.013030277833333333	0.0314083333	0.0009988888833333332	0.0042483333000000005	0.0016133333333333334	0.29592750008333335	0.0006800167166666667	0.0030799999666666663	30.46333333333333	0.615	10.0	25.546666666666667	1024.6950000000002	4.738333333333333	0.08333333333333333	180.66666666666666	0.0	18.721666666666668	0.0	1.0	25.0	4.0	29.5
2016-01-25 05:00:00	0.8828808334333333	8.806060000000001e-05	0.04161111111666667	0.03287694448333333	0.007534444416666666	0.0130066667	0.03154305555	0.0009986110833333334	0.004270000033333333	0.0016525	0.5822330554666666	0.0007752955666666667	0.0031061110833333332	29.729333333333333	0.6373333333333334	10.0	23.430000000000003	1025.1406666666667	6.140000000000001	0.020666666666666667	182.86666666666667	0.0	18.9	0.0	1.0	25.0	5.0	29.5
2016-01-25 06:00:00	0.8019727777500001	0.00011111228333333333	0.041671944483333334	0.027898888916666666	0.007394722233333333	0.01284499995	0.033843611083333336	0.0010005555666666667	0.004017777783333333	0.0016408332999999998	0.5110536111	0.0008302967333333333	0.0030188888833333335	28.335	0.676	10.0	22.18	1024.976	5.635999999999999	0.028	169.5	0.0	18.866	0.0	1.0	25.0	6.0	29.5
2016-01-25 07:00:00	0.8054699999166667	6.361221666666666e-05	0.04158777776666667	0.03879416671666667	0.007546666633333333	0.013010277733333332	0.033859722233333334	0.0009994444333333333	0.004	0.0016455556000000001	0.5029505555166667	0.00073196555	0.002989166666666667	27.294	0.6986666666666665	10.0	20.987333333333332	1024.4926666666668	5.587999999999999	0.029999999999999995	168.93333333333334	0.0	18.710666666666665	0.0	1.0	25.0	7.0	29.5
2016-01-25 08:00:00	0.8059274999833334	6.555946666666667e-05	0.0415522222	0.045204444450000006	0.007506944466666667	0.013018888966666666	0.03151138885	0.0010002777833333335	0.0039994444499999995	0.0016419444666666667	0.48364055558333335	0.0007061311000000001	0.0029891665833333336	26.32133333333333	0.7193333333333333	9.922666666666666	19.991666666666667	1024.0539999999999	5.425666666666667	0.029999999999999995	185.43333333333334	0.0	18.419666666666668	0.0	1.0	25.0	8.0	29.5
2016-01-25 09:00:00	0.77819	3.1119449999999996e-05	0.04143472226666667	0.04884277778333333	0.00759888885	0.013211388883333335	0.0387725	0.0009980555333333333	0.004	0.0016330555666666667	0.44324916668333336	0.00070391055	0.0029711111	26.793333333333337	0.7099999999999999	9.858666666666666	20.464666666666666	1023.5436666666667	5.5153333333333325	0.003	176.83333333333334	0.0	18.793	0.0	1.0	25.0	9.0	29.5
2016-01-25 10:00:00	1.4219308333	7.249116666666667e-05	0.04142000001666667	0.045161944366666665	0.00749000005	0.0126713889	0.03347527783333334	0.0395825	0.004	0.0016038889666666668	1.0244625	0.0006402921666666667	0.002965	27.756000000000004	0.7113333333333334	9.816666666666666	21.587333333333333	1022.4573333333334	5.5520000000000005	0.084	173.86666666666667	0.0	19.51066666666667	0.0	1.0	25.0	10.0	29.5
2016-01-25 11:00:00	1.2025036111166665	0.00012472168333333333	0.04161611111666667	0.05196444441666667	0.007400277766666667	0.012623888816666668	0.035835277816666664	0.0009997222166666666	0.003997222216666667	0.11337555556666666	0.6352688889166667	0.03671112558333333	0.0030991666833333335	27.66	0.732	9.754	23.062	1021.9050000000001	4.01	0.003	198.6	0.0	20.252999999999997	0.0	1.0	25.0	11.0	29.5
2016-01-25 12:00:00	1.2872322222666668	8.556610000000001e-05	0.039875277783333336	0.03229527775	0.00724666665	0.0126344444	0.029999722250000003	0.001	0.004	0.3299575	0.3871141667333333	0.06042973274999999	0.002874723316666667	27.12	0.7553333333333333	9.609999999999998	21.511333333333333	1020.9073333333332	4.849333333333333	0.029999999999999995	187.73333333333332	0.0	20.515333333333334	0.0	1.0	25.0	12.0	29.5
2016-01-25 13:00:00	0.9864733332833333	3.667668333333333e-05	0.03975638893333333	0.02688916666666667	0.007410277733333333	0.012973888883333333	0.02924777775	0.04830583333333333	0.003985833333333333	0.28477944445	0.1932136112	0.024337518883333336	0.04172583331666667	25.766666666666666	0.7933333333333333	9.55	21.858333333333334	1019.9316666666667	3.71	0.029999999999999995	199.0	0.0	20.221666666666668	0.0	1.0	25.0	13.0	29.5
2016-01-25 14:00:00	0.6846863889833333	0.00011000776666666667	0.039736111133333335	0.05551361118333333	0.007250555616666667	0.01264916665	0.029292222216666667	0.053761944433333334	0.004	0.0015819444333333333	0.4309352777166666	0.0007966811666666667	0.25445166671666664	24.983999999999998	0.81	9.286	23.978	1019.5300000000001	3.144	0.034	194.8	0.0	19.988	0.0	1.0	25.0	14.0	29.5
2016-01-25 15:00:00	0.8305486110833333	5.1120583333333336e-05	0.039466666649999996	0.06113861106666666	0.007496944466666667	0.01303361115	0.029437777783333334	0.07788638886666667	0.033046944466666665	0.00152777775	0.4889838889	0.040341683833333336	0.3826686111	25.912	0.8076666666666666	9.338999999999999	20.291666666666668	1018.813	4.784666666666666	0.059333333333333335	181.5	0.0	20.784000000000002	0.0	1.0	25.0	15.0	29.5
2016-01-25 16:00:00	1.1885291667166666	0.00019610825	0.11195527773333333	0.06278638885	0.0072341666666666665	0.012381388933333333	0.029230277816666667	0.20764666665	0.00400083335	0.0015527777833333333	0.72810944445	0.03603528723333334	0.4329172222	28.112000000000002	0.8026666666666668	9.074666666666667	20.78666666666667	1018.3066666666666	7.036	0.066	191.66666666666666	0.0	22.9	0.0	1.0	25.0	16.0	29.5
2016-01-25 17:00:00	0.3519549999666667	1.2786666666666667e-05	0.11422138886666668	0.07765472216666666	0.0109197222	0.017892222216666667	0.0289216667	0.0010022222000000002	0.043648055549999995	0.09198111113333333	0.12043083328333333	0.021894459416666668	0.40754694445	31.676	0.795	9.212	25.098000000000003	1017.5319999999999	7.025	0.0	193.7	0.0	26.027	0.0	1.0	25.0	17.0	29.5
2016-01-25 18:00:00	0.6772586110833333	0.3586783405833333	0.07482472216666666	0.0236780556	0.12103944443333334	0.012188888916666666	0.02878194445	0.0009944444166666666	0.0039991666666666665	0.0014969445	0.27057138886666665	0.0207036245	0.33053861111666666	35.29333333333333	0.74	9.5	28.793333333333337	1017.08	8.196666666666667	0.04	202.33333333333334	0.0	27.843333333333337	0.0	1.0	25.0	18.0	29.5
2016-01-25 19:00:00	0.9531525000333333	0.41374999998333334	0.06523472226666667	0.07952305559999999	0.09782194443333334	0.012313611133333334	0.18918111116666667	0.04121694435	0.004000833333333334	0.0013074999666666668	0.1639513888666667	0.0009916772166666666	0.23400194443333333	38.48733333333334	0.689	9.924000000000001	31.637999999999998	1016.1183333333333	10.342	0.13099999999999998	195.93333333333334	0.00036666666666666667	29.15566666666667	0.0036666666666666666	1.0	25.0	19.0	29.5
2016-01-25 20:00:00	0.79006638885	0.33284472173333335	0.06736861115000001	0.005087500016666666	0.00712416665	0.019974166633333335	0.17836666673333335	0.0009927777833333333	0.0040016667	0.0012658333333333334	0.15175333351666667	0.00113139995	0.10291444448333334	40.48800000000001	0.654	10.0	34.028	1014.822	10.55	0.09	197.0	0.0006000000000000001	29.776	0.006	1.0	25.0	20.0	29.5
2016-01-25 21:00:00	1.0064069444166668	0.0002250016166666667	0.09585249994999999	0.1405308334	0.007148055616666666	0.0133575	0.029653611099999998	0.0009988888833333332	0.0039969444500000005	0.001615	0.37941777774999996	0.0006197360666666666	0.01454222165	42.061	0.6083333333333333	10.0	36.21333333333334	1013.5453333333334	10.017	0.10833333333333334	191.0	0.0	29.56066666666667	0.0	1.0	25.0	21.0	29.5
2016-01-25 22:00:00	1.9582038887833335	0.0001563966666666667	0.09255500003333333	0.12159250001666666	0.007122500016666667	0.012238611083333333	0.0846638889	0.13383583338333332	0.18161777786666666	0.22174500001666667	0.31118472216666665	0.0007330783666666667	0.0025380555166666665	43.620000000000005	0.58	10.0	37.784666666666666	1012.4580000000001	10.910666666666666	0.166	191.93333333333334	0.0	29.910666666666664	0.0	1.0	25.0	22.0	29.5
2016-01-25 23:00:00	1.1350805555333332	1.7226683333333336e-05	0.058518888916666664	0.11565861114999999	0.0072825	0.012759444449999999	0.038308055533333336	0.0010075000166666667	0.03295861111666667	0.09700833331666667	0.12313777771666666	0.00038029614999999996	0.0023161111166666664	44.45	0.58	10.0	39.07	1011.51	10.23	0.07	189.0	0.0	30.625	0.0	1.0	25.0	23.0	29.5
2016-01-26 00:00:00	1.6950755554666666	0.00017694885	0.08842861114999999	0.11070944446666667	0.007196944416666667	0.012155000016666667	0.05127138896666667	0.04837666668333333	0.0104833334	0.029322499999999998	0.4080650000833333	0.0007097349500000001	0.0023013889	44.61866666666666	0.5853333333333333	10.0	39.48066666666667	1011.234	9.698666666666668	0.134	188.73333333333332	0.0	31.014000000000003	0.0	1.0	26.0	0.0	29.5
2016-01-26 01:00:00	2.187228333316667	0.3545363900333333	0.16912694443333331	0.11230638886666666	0.0071386111	0.012340277766666666	0.04598750001666666	0.08500583329999999	0.004049166666666667	0.15906722226666667	0.33131222225	0.11414584336666667	0.00279027785	43.76866666666667	0.607	10.0	38.60366666666667	1011.1256666666667	9.312000000000001	0.21266666666666667	190.3	0.0	30.988666666666667	0.0	1.0	26.0	1.0	29.5
2016-01-26 02:00:00	1.4831308333666666	0.5111647222166666	0.3736647222	0.10612888888333334	0.00697611105	0.012330555566666667	0.03345750001666667	0.0009988888666666667	0.0040016667	0.0016377777666666668	0.24471194448333333	0.001073344	0.0029930556000000003	43.0	0.626	10.0	37.702	1011.114	9.181999999999999	0.12200000000000001	188.4	0.0	31.094	0.0	1.0	26.0	2.0	29.5
2016-01-26 03:00:00	1.2781855555333335	0.0008261128333333334	0.08325611113333334	0.14932416665	0.007345833383333333	0.012803888900000001	0.0317277778	0.03865583335	0.0040702778	0.0015522223	0.23631083343333334	0.0005486295	0.0027094444333333333	42.611999999999995	0.6426666666666667	10.0	37.47333333333333	1011.3546666666667	8.636333333333333	0.13233333333333333	185.46666666666667	0.0	31.29666666666667	0.0	1.0	26.0	3.0	29.5
2016-01-26 04:00:00	0.8128666667333333	0.00021083448333333334	0.041941388833333336	0.16768416661666666	0.007387222216666667	0.012974722283333334	0.0339963889	0.00098666665	0.00399944455	0.0016194444333333332	0.34446944446666666	0.0007272337166666666	0.003075555483333333	42.2	0.6566666666666666	10.0	36.95666666666667	1011.3766666666668	8.66	0.05999999999999999	188.0	0.0	31.389999999999997	0.0	1.0	26.0	4.0	29.5
2016-01-26 05:00:00	0.7076349999166667	0.00022222333333333334	0.041965277700000005	0.00507805555	0.0074119445	0.0130294444	0.031815833333333335	0.0009819444833333332	0.004205000033333334	0.0016291666333333335	0.45636555556666664	0.00083752005	0.00343666665	41.696000000000005	0.667	10.0	36.729	1011.529	7.867999999999999	0.014	187.2	0.0	31.497999999999998	0.0	1.0	26.0	5.0	29.5
2016-01-26 06:00:00	0.7421611111166667	0.00028611008333333335	0.041810000050000004	0.039490833350000004	0.007522500016666667	0.013177777766666668	0.03691138885	0.0010147222833333334	0.004189166683333333	0.0016688889	0.41378861105000003	0.00067696385	0.0034186110333333333	41.30533333333333	0.6773333333333333	10.0	36.41266666666666	1011.61	7.5326666666666675	0.08600000000000001	189.66666666666666	0.0	31.43	0.0	1.0	26.0	6.0	29.5
2016-01-26 07:00:00	0.8107305555333333	0.00021028001666666666	0.041925833333333336	0.014789722166666667	0.007363333333333334	0.012946388866666667	0.03555833333333334	0.0010125001	0.004220277783333334	0.0016580555333333333	0.5411647222333333	0.0008258471833333334	0.003405833316666667	40.231	0.6953333333333334	10.0	37.25599999999999	1011.8860000000001	4.587666666666666	0.24799999999999997	222.43333333333334	0.0	31.02966666666667	0.0	1.0	26.0	7.0	29.5
2016-01-26 08:00:00	0.7493733333666667	0.0002663916833333333	0.04180916665	0.06180138886666667	0.007460000016666666	0.013107222266666666	0.03175083333333333	0.0010038889333333332	0.0042052777166666664	0.0016436110666666664	0.41994305556666667	0.0007047410833333333	0.00339111115	39.538	0.708	10.0	34.934	1012.298	6.584	0.306	240.8	0.0	30.848	0.0	1.0	26.0	8.0	29.5
2016-01-26 09:00:00	0.9879288888833333	0.00014917388333333335	0.04195916671666667	0.0049141666666666665	0.0072738888666666664	0.012618611116666668	0.03869416665	0.04004305555	0.004038611100000001	0.00158	0.6814905556	0.0009197328166666666	0.0032244444500000003	39.498333333333335	0.6933333333333332	10.0	34.955000000000005	1012.2383333333333	6.334999999999999	0.51	260.5	0.0	30.280000000000005	0.0	1.0	26.0	9.0	29.5
2016-01-26 10:00:00	1.0346105555	0.00035500056666666667	0.04154194443333334	0.02986666665	0.0161152778	0.013175277766666667	0.03351805558333333	0.0009983333166666667	0.004002222283333333	0.0016091667	0.6818477778166667	0.00081696165	0.0029658333333333333	39.198	0.6813333333333333	10.0	35.39333333333333	1012.3053333333334	5.195333333333333	0.34199999999999997	289.1333333333333	0.0	29.589333333333336	0.0	1.0	26.0	10.0	29.5
2016-01-26 11:00:00	0.9502069445	0.00027499893333333335	0.04159861116666667	0.07654444438333334	0.1221166667	0.012824444433333334	0.036045833299999996	0.0009988888833333332	0.00399972225	0.0016008333	0.4651880555833333	0.0006369599666666666	0.0029308334	38.861999999999995	0.671	10.0	34.504	1012.32	5.869	0.31	290.3	0.0	28.779999999999998	0.0	1.0	26.0	11.0	29.5
2016-01-26 12:00:00	1.4171430554833333	0.00011611	0.03988277778333334	0.007926944433333333	0.09725055558333334	0.012449166733333333	0.02940277765	0.09182416661666666	0.00399861115	0.2949347222	0.4207986111333334	0.11194862274999999	0.0058716666666666665	38.55	0.6513333333333333	10.0	33.40133333333333	1012.6933333333333	6.986666666666666	0.23533333333333334	302.1333333333333	0.0	27.73866666666667	0.0	1.0	26.0	12.0	29.5
2016-01-26 13:00:00	0.6510344445	6.956666666666666e-06	0.0394002777	0.10008888883333333	0.007229999966666667	0.01797611113333333	0.028958333349999997	0.0009797222333333333	0.01912472225	0.22853750001666664	0.11317972218333333	0.0030180794166666668	0.0371975	37.921	0.6403333333333333	10.0	32.00566666666667	1013.068	8.104000000000001	0.15266666666666667	303.96666666666664	0.0	26.829	0.0	1.0	26.0	13.0	29.5
2016-01-26 14:00:00	0.31709361115	4.889776666666667e-05	0.03941666668333333	0.01438944445	0.007232500016666667	0.012925000016666667	0.02956166665	0.0010000000166666668	0.00418583335	0.0015722222333333334	0.18178111111666664	0.0007683527166666667	0.08004249996666667	37.778666666666666	0.63	10.0	32.53266666666667	1013.1753333333332	6.884333333333333	0.19033333333333333	302.8	0.0	26.261000000000003	0.0	1.0	26.0	14.0	29.5
2016-01-26 15:00:00	0.46278472228333334	2.0565549999999998e-05	0.03932083326666667	0.11061722223333333	0.007252777783333333	0.012996666666666667	0.029502499983333333	0.00100333335	0.00413805555	0.0015438888999999999	0.18273444449999998	0.0005036238666666667	0.08029833335	37.14266666666666	0.6293333333333333	10.0	30.908666666666665	1013.9426666666666	8.358666666666668	0.194	297.3333333333333	0.0	25.659333333333333	0.0	1.0	26.0	15.0	29.5
2016-01-26 16:00:00	0.6542708332499999	0.00013389436666666666	0.03944861105	0.0134316667	0.0072144444499999995	0.012701666616666666	0.029492499983333333	0.056175833366666664	0.004171111166666667	0.0015249999666666666	0.4811333333333333	0.0009089055666666667	0.10443000000000001	36.98799999999999	0.616	10.0	31.456	1014.435	7.119000000000001	0.111	300.2	0.0	24.88	0.0	1.0	26.0	16.0	29.5
2016-01-26 17:00:00	0.6593766666666667	1.806388333333333e-05	0.07828194443333333	0.08821555558333333	0.007312222233333334	0.012937777766666667	0.028702500050000003	0.0009711111166666666	0.06587333331666667	0.2500280555833333	0.14501722223333333	0.020970568433333333	0.16525166673333333	37.908	0.5746666666666667	10.0	31.455333333333336	1014.8193333333334	9.224666666666668	0.10400000000000001	286.1333333333333	0.0	24.128666666666668	0.0	1.0	26.0	17.0	29.5
2016-01-26 18:00:00	0.5627361111	8.278498333333334e-05	0.18308277778333334	0.049018888850000004	0.007233888933333333	0.012775555566666668	0.028981666666666666	0.0009800000000000002	0.0039938889	0.0014719444666666667	0.24929138890000002	0.0007905694833333333	0.11044361116666666	39.013333333333335	0.5316666666666667	10.0	31.37	1015.2383333333333	12.658333333333333	0.011666666666666667	299.0	0.0	23.220000000000002	0.0	1.0	26.0	18.0	29.5
2016-01-26 19:00:00	0.8514319444333334	5.501111666666667e-05	0.062364999983333336	0.05737527776666666	0.0073005555333333335	0.012840555533333332	0.37704194443333333	0.0010005556	0.004001388983333334	0.0010705555833333334	0.20458666668333333	0.0007955667666666667	0.06489000001666666	40.664	0.482	10.0	33.052	1015.026	13.842	0.11200000000000002	294.2	0.0	22.516000000000002	0.0	1.0	26.0	19.0	29.5
2016-01-26 20:00:00	1.3268363888666668	5.750111666666667e-05	0.039709999966666666	0.06194583331666667	0.0074658333666666665	0.01313555555	0.4672422222666667	0.03926027771666666	0.004046388966666667	0.0010141661166666667	0.46583638894999996	0.0010102955333333333	0.0250908333	42.02633333333333	0.4406666666666667	10.0	34.620333333333335	1014.7376666666665	14.375666666666667	0.308	292.6666666666667	0.0	21.822333333333336	0.0	1.0	26.0	20.0	29.5
2016-01-26 21:00:00	1.3188930555333334	6.999833333333334e-05	0.03985194443333333	0.036285833383333334	0.007503888916666667	0.013113055566666667	0.45098361108333335	0.0009969444333333335	0.0040158334333333335	0.0010138889166666667	0.49373166669999996	0.0010194605666666667	0.003315555583333333	42.52466666666667	0.4126666666666666	10.0	35.276666666666664	1014.4973333333332	14.344	0.37600000000000006	286.6	0.0	20.768666666666665	0.0	1.0	26.0	21.0	29.5
2016-01-26 22:00:00	1.4793908333666665	3.861333333333333e-05	0.04123888885	0.06979472218333332	0.00743805555	0.01301111105	0.6378630555	0.00101083335	0.0040258334000000005	0.0010549999666666667	0.4397841667333333	0.0008986244499999999	0.0031374999833333334	41.622	0.417	10.0	34.504999999999995	1014.769	13.120000000000001	0.292	292.2	0.0	20.059	0.0	1.0	26.0	22.0	29.5
2016-01-26 23:00:00	1.4811194444	5.028778333333333e-05	0.041498888883333335	0.0491722222	0.007392777816666667	0.012884444433333333	0.48451944448333334	0.040132777833333334	0.011569444466666667	0.11476694444999999	0.41517749998333336	0.0008213978333333333	0.0034413888666666665	40.406666666666666	0.41	10.0	32.36333333333334	1015.8199999999999	15.023333333333333	0.25666666666666665	297.0	0.0	18.68	0.0	1.0	26.0	23.0	29.5
2016-01-27 00:00:00	1.0159133332999999	4.0003900000000005e-05	0.08845805551666668	0.0763033333	0.00736916665	0.012897777766666667	0.033485277816666666	0.0010225000666666667	0.026902500066666668	0.13333305553333333	0.35508638886666666	0.04465945561666667	0.0033544444833333337	38.138	0.421	10.0	29.324666666666666	1016.8436666666668	15.573333333333332	0.24800000000000003	300.6333333333333	0.0	17.123	0.0	1.0	27.0	0.0	29.5
2016-01-27 01:00:00	0.9237361111333333	3.334278333333333e-05	0.26718722219999996	0.04381277781666667	0.00732833325	0.013006388883333332	0.042996388883333334	0.001021389	0.0041061111	0.0016122222666666668	0.3550758333833333	0.00072168555	0.0034191666	35.687999999999995	0.452	10.0	27.45	1017.3979999999999	11.99	0.16999999999999998	300.4	0.0	16.514	0.0	1.0	27.0	1.0	29.5
2016-01-27 02:00:00	0.8231866666833334	2.0567783333333333e-05	0.41124972228333334	0.07640138896666666	0.007241111066666667	0.012949444416666667	0.040893888833333336	0.0010191667333333332	0.0041569444166666665	0.0016044444333333334	0.13357472225	0.0006936245333333333	0.003415	33.48766666666667	0.4873333333333333	10.0	25.772666666666666	1018.092	9.681666666666667	0.08833333333333333	296.6666666666667	0.0	16.261666666666667	0.0	1.0	27.0	2.0	29.5
2016-01-27 03:00:00	1.1473977778333333	8.906666666666666e-06	0.4164200000166666	0.03667305555	0.0073422222	0.017955000033333335	0.04731972231666667	0.0009691667333333333	0.03453861108333333	0.00154111105	0.08328388883333333	0.05526057003333334	0.003190277733333333	31.608666666666668	0.5193333333333333	10.0	24.430666666666664	1019.0713333333333	7.911333333333333	0.05999999999999999	294.73333333333335	0.0	15.868	0.0	1.0	27.0	3.0	29.5
2016-01-27 04:00:00	0.7111711111333334	1.4457216666666668e-05	0.13496138886666667	0.09697055563333333	0.0073836111000000005	0.013093611116666666	0.0364863889	0.03992638885	0.0040063889666666665	0.0015730554833333333	0.17615972221666668	0.0005669583666666666	0.0030502777333333334	30.02	0.5400000000000001	10.0	23.68	1019.63	6.33	0.035	299.0	0.0	15.45	0.0	1.0	27.0	4.0	29.5
2016-01-27 05:00:00	0.58935638895	2.8062216666666667e-05	0.041938333366666664	0.0081486111	0.00746305555	0.01319194445	0.03153472216666667	0.0009994444333333333	0.004003055616666667	0.00165166665	0.31357027785	0.0007522389	0.0031049999833333334	28.586	0.5713333333333334	10.0	22.566666666666666	1019.6553333333334	5.537999999999999	0.020666666666666667	304.3333333333333	0.0	15.416	0.0	1.0	27.0	5.0	29.5
2016-01-27 06:00:00	0.7462830555666666	4.195166666666667e-05	0.041893611133333335	0.08795611113333333	0.07911166666666666	0.013182499983333333	0.03411166671666666	0.0009994444333333333	0.004005833416666667	0.0016569444333333334	0.3201194444	0.0006191900333333333	0.003098888866666667	27.244666666666667	0.607	10.0	21.111333333333334	1019.4596666666667	5.404666666666667	0.029999999999999995	319.2	0.0	15.386666666666667	0.0	1.0	27.0	6.0	29.5
2016-01-27 07:00:00	0.7584677777833334	5.583833333333334e-05	0.04188944443333333	0.005145000033333333	0.12324999991666667	0.013106388883333332	0.04081805551666667	0.0009980555166666668	0.004001388933333333	0.0016527777666666666	0.3645827777833333	0.00084639895	0.0030769443833333337	25.562	0.644	10.0	23.178	1019.126	2.878	0.012	307.8	0.0	15.168000000000001	0.0	1.0	27.0	7.0	29.5
2016-01-27 08:00:00	0.7301991666666667	2.8058333333333335e-05	0.04181027775	0.06644944446666666	0.031015277833333334	0.01313166665	0.03501722225	0.0009869444333333334	0.003998055566666667	0.0016105555833333333	0.3687213889	0.0006294606333333333	0.0030791666166666664	23.087333333333333	0.7106666666666667	10.0	19.87633333333333	1018.856	2.8593333333333333	0.0	235.46666666666667	0.0	15.073666666666666	0.0	1.0	27.0	8.0	29.5
2016-01-27 09:00:00	0.8141402777833334	0.00010972606666666667	0.04192416663333333	0.022990277833333333	0.0072783333	0.01279	0.03864305555	0.00093222225	0.004039166666666667	0.00152583335	0.5241769444666666	0.0008402939166666667	0.003399722233333333	21.37	0.7533333333333334	10.0	16.273333333333333	1018.9366666666666	3.6566666666666667	0.0	182.33333333333334	0.0	14.876666666666667	0.0	1.0	27.0	9.0	29.5
2016-01-27 10:00:00	0.9911452778	5.0833333333333333e-05	0.041528055550000005	0.045634722116666665	0.007608611116666666	0.013193333316666667	0.03631666671666667	0.0010072222333333332	0.00415833335	0.0016024999833333332	0.62838250005	0.0007639026833333333	0.003379166633333333	20.149	0.7739999999999999	10.0	18.616	1018.982	2.7760000000000002	0.0	206.6	0.0	14.360000000000001	0.0	1.0	27.0	10.0	29.5
2016-01-27 11:00:00	0.7061486110666666	3.4725e-05	0.0416094444	0.056960277766666664	0.007485833416666667	0.013098888916666666	0.0313836111	0.0010086111333333333	0.004131388883333333	0.0015922222333333332	0.3557002777833333	0.0006894616333333333	0.003369166633333333	18.790000000000003	0.8166666666666667	10.0	18.790000000000003	1018.5300000000001	2.1386666666666665	0.0	228.33333333333334	0.0	14.099333333333334	0.0	1.0	27.0	11.0	29.5
2016-01-27 12:00:00	1.0536422222166668	6.917281666666667e-05	0.040847222216666666	0.022325277766666665	0.007248888916666666	0.012665833333333333	0.0350308333	0.09663388893333334	0.004186666616666667	0.24415527773333334	0.25878388896666665	0.10608695829999999	0.0028541666333333333	18.046666666666667	0.8376666666666667	10.0	18.046666666666667	1018.025	2.009333333333333	0.03066666666666667	172.73333333333332	0.0	13.901333333333334	0.0	1.0	27.0	12.0	29.5
2016-01-27 13:00:00	0.7822508333333332	4.174999999999999e-06	0.03947138885	0.08580777778333333	0.007339722216666666	0.017976666649999997	0.09597944443333332	0.07790111113333334	0.019199722216666666	0.20978333335	0.11088583326666666	0.00046946553333333335	0.025409722149999998	17.066	0.848	10.0	17.066	1017.728	1.752	0.016	232.6	0.0	13.282000000000002	0.0	1.0	27.0	13.0	29.5
2016-01-27 14:00:00	0.42520916663333336	4.028833333333333e-05	0.039471944433333336	0.005142777716666667	0.007284999916666667	0.012881388883333334	0.09616444445	0.00094388885	0.003999444466666667	0.0014302777833333333	0.19720000000000001	0.0008114117333333333	0.0448797222	16.275	0.85	9.9	16.275	1017.3050000000001	2.023333333333333	0.035	176.16666666666666	0.0	12.498333333333333	0.0	1.0	27.0	14.0	29.5
2016-01-27 15:00:00	0.42562583335	8.834003333333334e-05	0.03941611108333333	0.06936638886666667	0.0072730556	0.012848888883333333	0.029125555600000002	0.00099499995	0.004000000016666666	0.00151000005	0.31304750006666665	0.0006900134	0.19212944446666666	17.971333333333334	0.8326666666666667	9.940666666666665	17.971333333333334	1016.8833333333333	2.5493333333333337	0.04	138.46666666666667	0.0	13.869333333333334	0.0	1.0	27.0	15.0	29.5
2016-01-27 16:00:00	0.24294138885	7.389503333333334e-05	0.03941888898333334	0.00512749995	0.007270277816666667	0.012903333349999999	0.029242222216666666	0.0009924999166666666	0.004003888933333333	0.0014947222833333333	0.2833872222166667	0.0008397383	0.3247283333	23.587	0.785	9.995000000000001	23.587	1016.2900000000001	2.152	0.04	145.8	0.0	17.826	0.0	1.0	27.0	16.0	29.5
2016-01-27 17:00:00	0.24634111106666667	1.5287233333333335e-05	0.03932083336666667	0.06834722226666666	0.007306111133333334	0.012931944433333334	0.029053888933333334	0.0009802777666666667	0.003998333316666667	0.0014702777666666667	0.14841083336666666	0.0005900122500000001	0.21284305551666666	30.218666666666664	0.6213333333333334	10.0	24.889333333333337	1015.2966666666667	5.394666666666667	0.04	179.66666666666666	0.0	18.921333333333333	0.0	1.0	27.0	17.0	29.5
2016-01-27 18:00:00	0.48393527773333334	0.00011000505	0.039386111116666664	0.01252722225	0.00725583335	0.012656388950000002	0.028746111116666664	0.00084916665	0.003958611066666667	0.0012786111333333333	0.40856527773333334	0.0008658494666666667	0.15752749993333334	34.797	0.523	10.0	26.960333333333335	1014.331	10.550333333333333	0.04	186.83333333333334	0.0	19.250333333333334	0.0	1.0	27.0	18.0	29.5
2016-01-27 19:00:00	0.16822000001666665	3.806611666666667e-05	0.03934305558333333	0.0607691667	0.007332500016666666	0.012859999983333334	0.029306944433333332	0.00096138885	0.004119999983333333	0.00143611115	0.1711944444	0.0006175149333333334	0.29961777775	38.092333333333336	0.48966666666666664	10.0	29.542333333333332	1012.5363333333333	14.574	0.11166666666666666	185.36666666666667	0.0	20.441666666666666	0.0	1.0	27.0	19.0	29.5
2016-01-27 20:00:00	0.18717777785	2.6676683333333335e-05	0.03933749995	0.02517083338333333	0.0073616666666666665	0.01292583335	0.029467777799999997	0.0009969444	0.00416277775	0.0015188889166666665	0.14256472213333332	0.0006986310833333333	0.19089277783333333	39.96333333333333	0.4799999999999999	10.0	32.81733333333333	1010.9106666666667	11.975333333333333	0.162	195.86666666666667	0.0	22.004	0.0	1.0	27.0	20.0	29.5
2016-01-27 21:00:00	0.7373230555166667	0.00011472396666666667	0.03941388888333333	0.05676250003333334	0.007204722216666667	0.012549722166666666	0.029934166633333332	0.0010108334833333333	0.0041191667	0.0015516666666666667	0.45007194443333337	0.0007478000166666666	0.008356944433333334	40.874	0.4799999999999999	10.0	33.106	1009.8610000000001	14.517	0.181	193.9	0.0	22.906	0.0	1.0	27.0	21.0	29.5
2016-01-27 22:00:00	0.9454299999833334	5.583445e-05	0.04081722218333333	0.027281111066666665	0.007418333333333333	0.012898888866666668	0.03961111111666667	0.04020583338333334	0.004113611083333334	0.0015597222333333335	0.59528277775	0.0007419556000000001	0.003342222216666667	40.986000000000004	0.4799999999999999	10.0	33.43866666666667	1009.066	13.890666666666666	0.10800000000000001	193.4	0.0	22.88266666666667	0.0	1.0	27.0	22.0	29.5
2016-01-27 23:00:00	0.8964355555333333	5.028445e-05	0.04093222218333333	0.04717749996666667	0.007483888849999999	0.012990833366666668	0.04283777778333333	0.00099749995	0.004000000016666666	0.0015988889166666665	0.5409280555	0.0007219561666666666	0.0030227778	39.975	0.48833333333333334	10.0	32.92666666666666	1008.4683333333334	11.956666666666667	0.14	194.83333333333334	0.0	22.428333333333335	0.0	1.0	27.0	23.0	29.5
2016-01-28 00:00:00	2.7164333333166666	3.6391666666666666e-05	0.04081722224999999	0.060923611116666665	0.08208388885	0.017802500016666667	0.035360000016666664	0.039146388866666666	0.004001944483333334	0.22129916668333335	0.6861825000166667	0.0005872405833333334	0.0029513888833333337	37.916000000000004	0.538	10.0	32.635999999999996	1008.09	7.0040000000000004	0.044000000000000004	188.0	0.0	22.684	0.0	1.0	28.0	0.0	29.5
2016-01-28 01:00:00	1.9592483333166666	3.2505e-05	0.040972222149999994	0.04814972226666667	0.12372833339999999	0.01294861105	0.056074722283333336	0.0009991666500000001	0.004007500016666667	0.23370416665	0.52453777775	0.00065223725	0.0030105555500000002	35.85966666666666	0.5863333333333334	10.0	30.869333333333334	1007.6333333333333	6.021333333333333	0.09033333333333333	186.1	0.0	22.82633333333333	0.0	1.0	28.0	1.0	29.5
2016-01-28 02:00:00	1.4406299999333332	0.4954255583	0.19925861101666667	0.07245861115	0.07375916673333333	0.012547777766666665	0.03358166671666667	0.0009991666333333334	0.01064888895	0.0016527778666666666	0.1592583333	0.10064612783333332	0.0030386111166666664	33.904666666666664	0.6453333333333333	10.0	29.521333333333335	1007.6006666666667	4.772	0.17666666666666667	190.6	0.0	23.088666666666665	0.0	1.0	28.0	2.0	29.5
2016-01-28 03:00:00	1.17604055555	0.42166305556666667	0.37737694446666664	0.04288611113333333	0.007109166666666666	0.012662777716666665	0.03379305553333333	0.041428888866666666	0.004000833366666667	0.0016294444666666668	0.10914416671666666	0.00123056835	0.0030730555500000003	32.770999999999994	0.669	10.0	29.291999999999998	1006.973	4.3340000000000005	0.113	181.6	0.0	22.934	0.0	1.0	28.0	3.0	29.5
2016-01-28 04:00:00	0.9483500000166667	0.23846777893333332	0.10570055558333333	0.07520444448333333	0.007205555516666667	0.012640277766666668	0.036457499983333336	0.0009727778333333334	0.004191111066666667	0.0015072221833333334	0.2538544443166667	0.0008647384	0.0032449999833333337	31.363333333333333	0.7033333333333333	10.0	29.726666666666667	1006.09	2.9699999999999998	0.04	169.33333333333334	0.0	22.833333333333332	0.0	1.0	28.0	4.0	29.5
2016-01-28 05:00:00	0.6023233333333333	0.00018333446666666666	0.03985944438333333	0.007997222183333333	0.0073258333	0.012866388866666667	0.03180888885	0.00101222235	0.004201666666666667	0.0016625000500000001	0.3551208333	0.00084667785	0.003429166683333333	30.756000000000004	0.7336666666666666	9.978	26.403333333333332	1005.6116666666668	4.258666666666667	0.06766666666666667	160.76666666666668	0.0	23.245	0.0	1.0	28.0	5.0	29.5
2016-01-28 06:00:00	0.7023088888333333	0.0002991666333333334	0.03963972218333334	0.06519138886666667	0.007542777766666666	0.013277499966666667	0.03430444441666667	0.0010080555999999999	0.004231111116666667	0.0016522222166666667	0.3638955555	0.0006597466666666668	0.003415555633333333	30.782	0.744	9.911999999999999	26.724	1004.84	4.002	0.126	168.2	0.0	23.625999999999998	0.0	1.0	28.0	6.0	29.5
2016-01-28 07:00:00	0.9539252777833334	0.00017167061666666667	0.039846388883333334	0.005046388866666667	0.007358333283333333	0.012872222266666667	0.03184444446666666	0.0010100000666666666	0.004215555616666667	0.0016458333166666668	0.6858247222	0.00085946395	0.00341750005	30.476666666666667	0.7543333333333333	9.74	27.609333333333332	1003.9836666666666	3.512	0.181	156.6	0.0	23.765666666666668	0.0	1.0	28.0	7.0	29.5
2016-01-28 08:00:00	0.8228855556	0.00023722448333333334	0.039715833316666664	0.07316888888333332	0.007451388916666667	0.01305194445	0.031663611	0.0009730555500000001	0.004147222216666666	0.0015969444666666666	0.48017611104999997	0.0006850128166666667	0.0033658333166666663	30.040000000000003	0.7646666666666667	9.43	30.040000000000003	1002.7626666666667	2.2513333333333336	0.188	153.26666666666668	0.0	23.676	0.0	1.0	28.0	8.0	29.5
2016-01-28 09:00:00	0.6959972222333334	0.00028249946666666665	0.03964222218333333	0.029701944400000003	0.0074674999499999995	0.013112222266666666	0.04162027775	0.0009974999833333334	0.0040022222500000005	0.0016383333833333332	0.3990113888333333	0.0007277961000000001	0.0029963888499999996	29.505	0.78	9.120000000000001	29.505	1001.255	2.46	0.14500000000000002	127.0	0.0	23.529999999999998	0.0	1.0	28.0	9.0	29.5
2016-01-28 10:00:00	1.2662355555833333	0.0002980549666666667	0.039393333366666665	0.040455000016666666	0.007508055533333334	0.012962222233333332	0.03573861115	0.0009986110833333334	0.004001388933333333	0.0015974999833333334	0.88423805555	0.0007277983333333334	0.0029661110666666666	29.023333333333333	0.8006666666666667	9.162	29.023333333333333	1000.5633333333334	2.1726666666666663	0.22466666666666668	133.8	0.0	23.69333333333333	0.0	1.0	28.0	10.0	29.5
2016-01-28 11:00:00	0.9293969443666666	0.00026860998333333333	0.03941749995	0.06550083331666666	0.007425	0.012846944433333334	0.03338972218333333	0.0009994444333333333	0.0040016667	0.0015899999833333333	0.5813738889	0.0007227960833333333	0.0029472222833333336	28.848666666666666	0.8156666666666667	9.471666666666666	28.848666666666666	999.9033333333334	2.0759999999999996	0.20299999999999999	269.9	0.0	23.897	0.0	1.0	28.0	11.0	29.5
2016-01-28 12:00:00	1.0815705555666668	0.00017472396666666666	0.037964166683333335	0.016480277766666666	0.007224722183333334	0.0126005556	0.029239722216666666	0.09231472223333334	0.018432500033333334	0.22369388891666667	0.3962405556166667	0.10586917613333333	0.0030341666833333335	28.666	0.82	9.592	28.666	998.9300000000001	1.5599999999999998	0.07600000000000001	174.8	0.0	23.838	0.0	1.0	28.0	12.0	29.5
2016-01-28 13:00:00	0.7418905555333333	8.362056666666666e-05	0.10903972221666666	0.09078500003333333	0.0071608334	0.018121666683333332	0.029275833416666668	0.0009836111666666667	0.004135000000000001	0.06579166666666666	0.32798694441666665	0.0006239022833333333	0.04722388885	28.423333333333336	0.8136666666666666	9.562	28.423333333333336	998.589	1.1426666666666667	0.2723333333333333	235.53333333333333	0.0	23.384666666666664	0.0	1.0	28.0	13.0	29.5
2016-01-28 14:00:00	0.45123055559999997	3.084e-05	0.09921999996666667	0.005160833399999999	0.0073116666500000005	0.012993055566666667	0.029376666616666665	0.05719888885	0.0041386111	0.0014972222	0.34491527778333336	0.0007705699666666668	0.26459083336666667	28.163333333333334	0.81	9.266666666666667	28.163333333333334	998.1066666666667	2.286666666666667	0.15666666666666668	350.6666666666667	0.0	22.996666666666666	0.0	1.0	28.0	14.0	29.5
2016-01-28 15:00:00	0.5273325	0.00013916776666666667	0.0893508333	0.06536805555	0.0071408332833333334	0.012627499916666667	0.0294038889	0.0024524999666666668	0.00415611115	0.0015186111	0.5647986111000001	0.0007311277333333333	0.39333166663333335	30.009	0.775	9.298	27.594	997.524	3.295	0.13899999999999998	352.4	0.0	23.788	0.0	1.0	28.0	15.0	29.5
2016-01-28 16:00:00	0.4495652778	0.00016834111666666666	0.08977583333333333	0.036149999966666665	0.0070738889166666674	0.012579722166666666	0.0620927777	0.0010238888666666667	0.06527194441666667	0.0015447222500000002	0.41270333346666666	0.019097793266666666	0.43816305561666663	33.018	0.7086666666666666	8.651333333333334	29.964	997.1746666666667	3.3866666666666663	0.18266666666666664	341.2	0.0	24.62933333333333	0.0	1.0	28.0	16.0	29.5
2016-01-28 17:00:00	0.2612291666166667	4.1961150000000004e-05	0.0944166667	0.057078611116666664	0.0071447222	0.0127858333	0.10738416669999999	0.042721111183333334	0.004139444466666667	0.00163611115	0.18706750003333333	0.05223168613333333	0.4194655555166667	35.205333333333336	0.6363333333333333	9.026333333333334	31.88133333333333	997.008	3.927333333333333	0.18	323.43333333333334	0.0	24.255666666666666	0.0	1.0	28.0	17.0	29.5
2016-01-28 18:00:00	0.8773697222666667	0.0005402798999999999	0.09843611113333334	0.05082444443333333	0.006735000033333333	0.011783333266666666	0.10707972216666667	0.00100361115	0.004087777766666667	0.0015905555666666665	0.9020400000333333	0.00126001785	0.40693138888333336	36.806000000000004	0.588	9.012	33.404	996.3399999999999	4.228	0.26	313.4	0.0012000000000000001	23.738	0.024	1.0	28.0	18.0	29.5
2016-01-28 19:00:00	0.4945497222333334	3.834445e-05	0.037924722216666665	0.023536944466666668	0.007285833333333333	0.0128463889	0.36409583333333334	0.0009816666166666667	0.10579222221666668	0.0012149999833333334	0.16145888893333332	0.0007980633333333333	0.33660555556666666	36.36666666666667	0.6466666666666667	6.8183333333333325	31.259999999999998	995.8716666666666	6.301666666666667	0.6966666666666668	313.6666666666667	0.00025	25.516666666666666	0.005	1.0	28.0	19.0	29.5
2016-01-28 20:00:00	0.5417011111	3.306611666666667e-05	0.03771694448333333	0.06534416665000001	0.0073263888999999995	0.01279472225	0.28997888885	0.0009947222666666668	0.004003055616666667	0.0010127778166666667	0.14681583334999998	0.0007688983666666666	0.19349166663333334	36.687999999999995	0.6686666666666667	7.872	30.562	996.1133333333332	8.001333333333333	0.78	304.46666666666664	0.0	26.687333333333335	0.0	1.0	28.0	20.0	29.5
2016-01-28 21:00:00	0.8403691666666667	0.00012250615	0.03795194441666667	0.005059999999999999	0.007158611116666667	0.0125277778	0.29702666666666666	0.0009922222	0.0040025000333333335	0.0010222222666666668	0.35024111111666667	0.00102862765	0.010805000583333333	36.823	0.67	7.956	29.711000000000002	996.853	10.0	0.78	311.1	0.00144	26.990000000000002	0.027	1.0	28.0	21.0	29.5
2016-01-28 22:00:00	0.8063655555833333	1.8059983333333333e-05	0.03962805553333334	0.06434888886666666	0.0073238888333333335	0.012828333383333333	0.29971361113333334	0.0009936111	0.0040044445	0.0010352778	0.16513444441666666	0.00075333835	0.0031444444333333333	35.97133333333333	0.67	8.070666666666666	29.041333333333334	997.9846666666666	9.201333333333334	0.3413333333333333	315.73333333333335	0.00010666666666666667	26.095333333333333	0.002	1.0	28.0	22.0	29.5
2016-01-28 23:00:00	1.34090222225	0.00012055503333333334	0.039800833316666666	0.06914472231666666	0.05555166658333333	0.01251916665	0.14633111111666666	0.0009591667166666667	0.03347444446666666	0.1959049999666667	0.5505883332833333	0.0007891733166666667	0.0033008333666666666	34.78866666666667	0.6603333333333334	9.559	27.076333333333334	999.307	10.222333333333333	0.165	296.6666666666667	0.0	24.580000000000002	0.0	1.0	28.0	23.0	29.5
2016-01-29 00:00:00	0.9993255555333334	3.0836116666666664e-05	0.11385138886666667	0.11599611108333334	0.12470111108333333	0.012642222183333333	0.032796111116666665	0.0010111112	0.004056388833333333	0.0015608333499999999	0.34071944448333336	0.059280572749999996	0.0033236111	33.09133333333333	0.65	9.472000000000001	24.562666666666665	1000.7976666666667	11.075999999999999	0.26033333333333336	302.93333333333334	0.0	22.732666666666667	0.0	1.0	29.0	0.0	29.5
2016-01-29 01:00:00	1.3873397222166666	0.00010056003333333333	0.10517416665	0.14222666666666667	0.12603222221666666	0.0125805555	0.20890916669999998	0.04014861121666667	0.004204444416666666	0.0013888888666666666	0.5363391666666666	0.0007055728166666666	0.003424444433333333	31.576666666666664	0.65	9.772	22.196	1002.2773333333333	12.106666666666666	0.25933333333333336	301.4	0.0	21.267999999999997	0.0	1.0	29.0	1.0	29.5
2016-01-29 02:00:00	0.9550258333666667	1.3342783333333332e-05	0.04234916673333333	0.20155833331666667	0.0114169444	0.012991666633333334	0.2899941667	0.0010136111166666665	0.004287500016666667	0.0010369444499999999	0.1544605556	0.0008513983166666667	0.0035294444333333333	29.993999999999996	0.651	9.158	20.256000000000004	1003.757	11.993	0.116	305.9	0.0	19.855	0.0	1.0	29.0	2.0	29.5
2016-01-29 03:00:00	0.7327266667333333	2.0008333333333333e-05	0.05208944443333333	0.008571666583333333	0.007344722233333333	0.017731666633333334	0.12216583335	0.0010188889666666668	0.004207777833333333	0.0016097221833333332	0.15415472228333332	0.057611401683333334	0.0034402778	28.65666666666667	0.6573333333333334	9.722666666666667	18.464000000000002	1004.9406666666666	12.276666666666667	0.162	296.26666666666665	0.0	18.563333333333333	0.0	1.0	29.0	3.0	29.5
2016-01-29 04:00:00	0.7892452778333333	6.445e-05	0.06530166664999999	0.005218611133333333	0.00760277775	0.012964722233333333	0.038421666666666666	0.0462475	0.004259999983333334	0.0014458333166666665	0.32370805555	0.0008069572	0.0032641667	27.836666666666666	0.64	10.0	18.651666666666664	1006.0266666666666	9.841666666666667	0.10166666666666666	299.6666666666667	0.0	17.35	0.0	1.0	29.0	4.0	29.5
2016-01-29 05:00:00	0.79296722225	6.750774999999999e-05	0.042568333316666665	0.09281694441666667	0.007658055633333333	0.013068888899999999	0.031054166666666667	0.0009886110666666667	0.00400111115	0.0016352777833333334	0.43377888895	0.0006269577833333333	0.0031122222666666666	27.254	0.642	10.0	18.014	1007.39	9.702	0.064	305.4	0.0	16.68	0.0	1.0	29.0	5.0	29.5
2016-01-29 06:00:00	0.6379097222833334	2.223e-05	0.042441944483333334	0.006488888833333333	0.0078016667	0.013279722249999999	0.035750555516666664	0.0009538888833333334	0.004008888866666667	0.0015783333166666668	0.35323888886666666	0.0007752989166666667	0.00327138895	26.45	0.6523333333333333	10.0	17.544333333333334	1008.285	8.873666666666669	0.07533333333333334	296.1666666666667	0.0	16.546333333333333	0.0	1.0	29.0	6.0	29.5
2016-01-29 07:00:00	0.9277441666833333	8.749885e-05	0.042614444366666664	0.0751908333	0.007714722216666667	0.012905833316666667	0.033759444416666666	0.0010072223	0.004228055516666667	0.0016447222166666665	0.5874547221833333	0.0006564089166666667	0.0034297221666666666	25.816666666666666	0.6653333333333333	10.0	17.536	1009.2173333333334	7.688000000000001	0.044	301.6	0.0	16.367333333333335	0.0	1.0	29.0	7.0	29.5
2016-01-29 08:00:00	0.6228811111833333	3.139666666666667e-05	0.0492255556	0.00524861105	0.00773944445	0.01325944445	0.031211944433333336	0.0010102778333333333	0.004202500083333334	0.0016427777333333333	0.3435916667166667	0.0007977950666666668	0.003425555583333333	25.316	0.683	10.0	16.339000000000002	1010.647	8.544	0.006	302.4	0.0	16.366	0.0	1.0	29.0	8.0	29.5
2016-01-29 09:00:00	1.0261988889333333	0.00014471711666666666	0.05555222223333333	0.06768750004999999	0.0074566667000000005	0.01260333335	0.03595361113333333	0.0010150001	0.004201388883333334	0.0016233332666666666	0.69085833335	0.0007597378166666666	0.0034033333333333333	25.066666666666666	0.6933333333333332	10.0	16.313333333333336	1011.9300000000001	8.2	0.013333333333333334	297.3333333333333	0.0	16.306666666666665	0.0	1.0	29.0	9.0	29.5
2016-01-29 10:00:00	0.9208102777833334	4.084388333333333e-05	0.054390833283333336	0.03024194445	0.00778333335	0.013218333283333333	0.033388611166666665	0.00099	0.00412222225	0.0015799999666666665	0.5637222222333332	0.0007525160500000001	0.0033852777666666667	24.482000000000003	0.7	10.0	16.953	1012.9123333333333	6.388333333333334	0.0	301.8	0.0	16.05	0.0	1.0	29.0	10.0	29.5
2016-01-29 11:00:00	0.9173383333499999	8.249996666666666e-05	0.054792777800000005	0.0373872222	0.007499166666666667	0.012743333316666666	0.030499722166666667	0.00099777775	0.004004444483333333	0.0015930555833333334	0.60317055555	0.0007916782666666667	0.00298972225	24.08	0.704	10.0	16.854000000000003	1014.348	5.938	0.008	298.0	0.0	15.856	0.0	1.0	29.0	11.0	29.5
2016-01-29 12:00:00	1.0023486111	5.278331666666666e-05	0.04826416665	0.07234361111666666	0.007374999983333333	0.012673055516666667	0.02871611103333333	0.047829166683333334	0.004000000016666666	0.22606999996666666	0.25064166666666665	0.07812196281666667	0.0025886116833333333	23.747333333333334	0.7186666666666667	10.0	15.818333333333333	1015.837	6.698333333333333	0.033	296.26666666666665	0.0	15.949666666666666	0.0	1.0	29.0	12.0	29.5
2016-01-29 13:00:00	1.3630911111333333	0.6551905555666667	0.040091388816666663	0.02467	0.0071125	0.01711361108333333	0.02789444445	0.048119999983333335	0.018409166733333333	0.31201416665	0.17163944453333332	0.0012839028	0.044863888883333335	24.074	0.7253333333333333	10.0	15.992666666666667	1016.684	6.96	0.07333333333333333	297.26666666666665	0.0	16.598	0.0	1.0	29.0	13.0	29.5
2016-01-29 14:00:00	0.9338691666666666	0.5061836111166667	0.03999111113333333	0.07158333323333334	0.00717388885	0.012258333350000001	0.028293333333333334	0.039893611083333336	0.0040044445333333335	0.0015427778666666668	0.22134638893333333	0.0010380750833333334	0.11531777780000001	25.98	0.6950000000000001	10.0	19.43	1017.0450000000001	5.61	0.060000000000000005	287.0	0.0	17.44	0.0	1.0	29.0	14.0	29.5
2016-01-29 15:00:00	0.38214805561666665	0.0008494445500000001	0.050696944466666664	0.011318055533333335	0.007469722133333333	0.012818611133333333	0.028226944383333334	0.07848972216666666	0.003981388933333333	0.00144083335	0.1686719443666667	0.00074029665	0.08826861109999999	27.800666666666665	0.6593333333333333	10.0	22.067333333333334	1017.278	5.081333333333333	0.11066666666666666	267.1333333333333	0.0	18.020666666666667	0.0	1.0	29.0	15.0	29.5
2016-01-29 16:00:00	0.72229805555	0.000121665	0.18682555558333333	0.0558975	0.007313611116666666	0.0125611111	0.035885277849999994	0.0009966667333333333	0.004112222233333333	0.019471666733333334	0.36782333333333334	0.0008491850333333333	0.08189861113333333	29.282333333333334	0.6386666666666667	10.0	23.836666666666666	1017.1119999999999	5.053	0.17300000000000001	271.6333333333333	0.0	18.740666666666666	0.0	1.0	29.0	16.0	29.5
2016-01-29 17:00:00	0.8258247222666667	6.417611666666667e-05	0.06703222221666666	0.06609194446666666	0.007396666616666667	0.012728055566666667	0.12170638886666667	0.0010811111166666666	0.05029638895	0.23177527776666668	0.22393527775	0.018124179983333332	0.05404138885	31.462	0.6	10.0	26.968	1016.592	4.465999999999999	0.14800000000000002	241.8	0.0	19.255999999999997	0.0	1.0	29.0	17.0	29.5
2016-01-29 18:00:00	0.61659027775	5.288333333333332e-06	0.04137722223333333	0.028313888949999998	0.00745277775	0.012889722216666667	0.34167194441666665	0.0010066666	0.00427138885	0.0010075000333333334	0.12631611111666669	0.0008719578500000001	0.10173250005	34.15366666666667	0.5483333333333333	10.0	29.154666666666667	1015.634	5.677333333333333	0.15266666666666667	197.36666666666667	0.0	19.684	0.0	1.0	29.0	18.0	29.5
2016-01-29 19:00:00	0.8800747222333333	0.00011417285	0.04042444443333334	0.03926611113333333	0.0073491666333333336	0.0126211111	0.35764611108333333	0.0010094443999999999	0.004261111066666667	0.0010061112000000001	0.33302250006666667	0.0009122383999999999	0.08877500003333334	36.56000000000001	0.51	10.0	29.933333333333334	1014.7866666666666	9.063333333333333	0.12000000000000001	182.66666666666666	0.0	20.04	0.0	1.0	29.0	19.0	29.5
2016-01-29 20:00:00	1.3247997222833334	4.667166666666666e-05	0.04000722215	0.05737305560000001	0.007588888866666667	0.01307361115	0.3518222222	0.0010161110666666666	0.00428555555	0.0010211111666666667	0.6415408333166667	0.0009264000166666667	0.02957833335	38.48799999999999	0.458	10.0	32.0	1014.256	9.494	0.1	179.6	0.0	19.5	0.0	1.0	29.0	20.0	29.5
2016-01-29 21:00:00	1.1818072222833333	0.00010721998333333333	0.04048555555	0.015468888933333333	0.0073983333499999995	0.012621388916666667	0.3485511110833333	0.0010130555	0.004257500016666666	0.0010155556	0.5803861111166667	0.0009758494833333333	0.025076111100000003	38.724000000000004	0.4326666666666667	10.0	32.032666666666664	1013.9173333333333	10.071333333333333	0.09266666666666666	181.2	0.0	18.48933333333333	0.0	1.0	29.0	21.0	29.5
2016-01-29 22:00:00	1.4603675	7.11128e-05	0.04200333333333333	0.054717777733333334	0.10952694451666667	0.012917499983333334	0.40790750000000003	0.0010099999166666668	0.0043091667	0.0010319445	0.59755	0.00093584335	0.0034738889166666667	37.125	0.4606666666666666	10.0	29.902333333333335	1013.5103333333333	10.387	0.051666666666666666	179.7	0.0	18.488333333333333	0.0	1.0	29.0	22.0	29.5
2016-01-29 23:00:00	1.3249519444333333	4.750223333333333e-05	0.04209472216666667	0.03790250001666667	0.04874083333333333	0.012890833366666667	0.3932552777833333	0.04070666666666667	0.00427222225	0.0010227778666666667	0.51394527775	0.0009327928333333333	0.003451111083333333	35.26199999999999	0.502	10.0	27.779999999999998	1013.754	9.98	0.07200000000000001	183.0	0.0	18.474	0.0	1.0	29.0	23.0	29.5
2016-01-30 00:00:00	0.9424933333	6.000665e-05	0.042369166666666666	0.040314166666666665	0.007500833333333333	0.020473611133333333	0.041549722166666664	0.0009305555666666666	0.0040111111	0.0014661111166666665	0.5710366667666666	0.0007364005333333333	0.00328499995	34.843333333333334	0.5266666666666667	10.0	26.906666666666663	1013.7983333333334	10.754999999999999	0.13	186.5	0.0	19.275	0.0	1.0	30.0	0.0	29.5
2016-01-30 01:00:00	0.95906444445	0.00010083273333333333	0.05589555556666667	0.056517777783333334	0.007414722266666667	0.012683055566666665	0.030922222316666668	0.0009941666166666666	0.00399972225	0.0015872222333333335	0.6126194444	0.0007539050333333333	0.0030391667	34.69133333333333	0.5473333333333333	10.0	26.264	1013.7553333333333	11.770666666666667	0.062000000000000006	193.93333333333334	0.0	19.994666666666664	0.0	1.0	30.0	1.0	29.5
2016-01-30 02:00:00	0.5685913888666667	2.056e-05	0.05549972216666667	0.02244027781666667	0.1246927778	0.012939444433333334	0.03776305556666667	0.0009991666666666666	0.004002222266666667	0.0016133333166666666	0.18528666666666668	0.00074584515	0.003013611116666667	35.174	0.541	10.0	27.044	1013.606	11.369	0.068	194.1	0.0	20.341	0.0	1.0	30.0	2.0	29.5
2016-01-30 03:00:00	0.9357577777999999	7.722611666666667e-05	0.055308333316666666	0.09007277783333333	0.02771805565	0.0254852778	0.03629666668333333	0.03997805556666666	0.004019166716666666	0.0015302777833333333	0.36009749998333335	0.0006330689000000001	0.002886666683333333	35.407333333333334	0.5400000000000001	10.0	26.925333333333334	1013.506	12.355333333333332	0.22866666666666666	194.93333333333334	0.0	20.46333333333333	0.0	1.0	30.0	3.0	29.5
2016-01-30 04:00:00	0.8949630555166667	7.111111666666666e-05	0.054929444466666665	0.018177500016666667	0.007483888883333333	0.01287916665	0.0330986111	0.0010002777833333335	0.0040036111833333336	0.0016311111166666668	0.5858719442999999	0.0007955683000000001	0.0030458333666666666	35.82600000000001	0.511	10.0	28.427666666666667	1013.7126666666667	10.109999999999998	0.182	198.86666666666667	0.0	19.532333333333334	0.0	1.0	30.0	4.0	29.5
2016-01-30 05:00:00	0.84447222225	0.00010500388333333334	0.05503083338333334	0.06428138888333333	0.007496944466666666	0.0129280555	0.030757222183333332	0.0009994444333333333	0.00400388895	0.0016433332333333332	0.5060269444833333	0.00074389675	0.0030352778	35.634	0.5	10.0	28.412333333333333	1013.5046666666666	9.614	0.08066666666666666	190.23333333333332	0.0	18.675666666666668	0.0	1.0	30.0	5.0	29.5
2016-01-30 06:00:00	0.7940550000333334	2.8066666666666667e-05	0.05478444445	0.05430388891666667	0.007661111116666666	0.013268333383333334	0.03576972223333333	0.0010008333333333334	0.00400111115	0.0016355554833333333	0.42331249995	0.0006761227833333333	0.0030291666666666666	35.440000000000005	0.5006666666666667	10.0	27.663999999999998	1013.0613333333333	10.73	0.09333333333333334	196.46666666666667	0.0	18.852666666666668	0.0	1.0	30.0	6.0	29.5
2016-01-30 07:00:00	1.0021450000166667	0.00013027160000000001	0.08528194443333333	0.019171111100000002	0.0073969444	0.012691666616666668	0.0330594444	0.0009994444333333333	0.0040047223	0.0016463889333333333	0.6903036111333333	0.0008875150666666667	0.0030341666666666663	35.160999999999994	0.512	10.0	28.415000000000003	1013.0450000000001	8.499	0.003	189.4	0.0	19.106	0.0	1.0	30.0	7.0	29.5
2016-01-30 08:00:00	0.9125636111333333	7.305721666666667e-05	0.09075944441666667	0.07214388888333333	0.007538055583333333	0.013009722216666667	0.03070555555	0.0009969444333333335	0.0040016667	0.0016136110999999999	0.5072069444499999	0.00068223615	0.0030399999666666667	35.07933333333334	0.534	10.0	28.386000000000003	1012.6926666666666	8.370666666666667	0.03266666666666666	191.93333333333334	0.0	19.862000000000002	0.0	1.0	30.0	8.0	29.5
2016-01-30 09:00:00	0.7407152777833333	3.862165e-05	0.07323555558333333	0.005261944433333333	0.007616944433333333	0.013246111083333335	0.03815277773333334	0.0009605555500000001	0.004123888833333334	0.00155083325	0.4333269444166667	0.0008125205333333333	0.0033725	34.403333333333336	0.5650000000000001	10.0	28.395	1012.465	6.995	0.051666666666666666	185.5	0.0	20.441666666666666	0.0	1.0	30.0	9.0	29.5
2016-01-30 10:00:00	1.0791822222166667	0.00010721778333333333	0.0701319445	0.06374305551666666	0.0074888889	0.012819444433333332	0.033227222216666664	0.00100777785	0.0041999999	0.0016497222166666668	0.7135822221833333	0.00073862725	0.003387222233333333	33.896	0.592	10.0	27.996	1012.566	6.691999999999999	0.048	186.0	0.0	21.058	0.0	1.0	30.0	10.0	29.5
2016-01-30 11:00:00	0.9380524999666666	5.554998333333334e-05	0.06977027771666666	0.02148916665	0.00746138885	0.01280722225	0.03296694448333334	0.00100944455	0.004153611066666667	0.0015972222	0.6012297221666666	0.0007508489333333333	0.003377222216666667	33.49733333333333	0.607	10.0	28.15533333333333	1012.803	5.810333333333333	0.021	178.23333333333332	0.0	21.46033333333333	0.0	1.0	30.0	11.0	29.5
2016-01-30 12:00:00	2.10115166665	4.999e-05	0.06919416666666667	0.06635388885	0.007439999966666667	0.012678611099999999	0.0286141667	0.17739166671666667	0.004244166683333333	0.2964477777833333	0.88111499995	0.05842834165	0.006205277816666666	33.31733333333333	0.6353333333333333	10.0	27.767999999999997	1013.2666666666667	6.043333333333334	0.07933333333333333	180.06666666666666	0.0	22.345333333333333	0.0	1.0	30.0	12.0	29.5
2016-01-30 13:00:00	0.9147202778333334	4.584333333333333e-05	0.06785055555	0.060196388883333334	0.0074191666500000005	0.023079444466666665	0.0277286111	0.0009247221833333334	0.003973055566666666	0.0026458333	0.5051302778833333	0.0006175127	0.027985555516666667	34.53	0.635	10.0	28.862000000000002	1013.2860000000001	6.5360000000000005	0.059000000000000004	181.8	0.0	23.36	0.0	1.0	30.0	13.0	29.5
2016-01-30 14:00:00	0.8526047222	0.0001399995666666667	0.06879638888333334	0.015441666616666665	0.007299999916666666	0.0123386111	0.027230833316666665	0.0009924999166666666	0.003998333333333334	0.0014333333499999999	0.6324391666166667	0.0008691805833333333	0.1015641667	37.263333333333335	0.58	10.0	32.09	1013.2233333333334	6.6033333333333335	0.08	186.66666666666666	0.0	23.716666666666665	0.0	1.0	30.0	14.0	29.5
2016-01-30 15:00:00	0.5227233333333333	9.528776666666667e-05	0.06917638890000001	0.06881333336666667	0.0073983333499999995	0.012775555483333334	0.027924166650000002	0.0009958332666666666	0.004003055616666667	0.0014544444166666665	0.36747638885	0.0006850144833333333	0.22282777776666668	40.406333333333336	0.5216666666666667	10.0	35.98533333333333	1013.0896666666666	6.425	0.069	185.5	0.0	24.148666666666667	0.0	1.0	30.0	15.0	29.5
2016-01-30 16:00:00	0.47118833341666666	6.639666666666666e-05	0.06822833328333333	0.014291944383333333	0.007372499933333334	0.012699722200000001	0.027365277833333333	0.0009922221500000001	0.003993333316666667	0.0013966666166666667	0.32753277776666667	0.0007844593833333333	0.1888525	44.048	0.47	10.0	40.190000000000005	1012.276	6.676	0.09400000000000001	169.0	0.0	24.838	0.0	1.0	30.0	16.0	29.5
2016-01-30 17:00:00	0.6415925000166667	0.00012306005	0.06775611115	0.06913222216666666	0.00733916665	0.0125858333	0.027556388833333334	0.00098138885	0.0040013889000000006	0.00141111105	0.4302863887666667	0.0007047327833333333	0.16301638891666667	47.17466666666667	0.427	10.0	44.143	1011.4223333333333	6.296666666666667	0.16866666666666666	179.63333333333333	0.0	25.592	0.0	1.0	30.0	17.0	29.5
2016-01-30 18:00:00	0.30464444441666666	7.27828e-05	0.06286777776666667	0.0049658333500000006	0.0882619444	0.012560277783333332	0.027266111083333332	0.0008774999666666668	0.0039477778	0.0012766666833333334	0.2687330555833333	0.0008450066666666667	0.3404325000166667	49.79333333333333	0.40066666666666667	10.0	48.342666666666666	1010.6466666666668	5.423333333333334	0.16599999999999998	176.06666666666666	0.0	26.459333333333333	0.0	1.0	30.0	18.0	29.5
2016-01-30 19:00:00	0.30123055556666667	4.3064433333333334e-05	0.06261944438333333	0.06745555558333334	0.1267411111	0.012714166666666667	0.0280169444	0.0009802776666666666	0.0041444445	0.0014047222333333333	0.15828166668333335	0.0006205755833333333	0.32622527775	51.675	0.39	10.0	51.675	1010.06	5.04	0.11999999999999998	181.5	0.0	27.4	0.0	1.0	30.0	19.0	29.5
2016-01-30 20:00:00	0.32428083331666663	3.917223333333333e-05	0.06258083335	0.008836944416666666	0.0898744445	0.012644166616666667	0.02751999995	0.0009280555166666667	0.00402694445	0.0013511110833333332	0.14998805550000002	0.0007805689499999999	0.2030911111	52.71933333333334	0.39	10.0	52.71933333333334	1009.7826666666666	6.534000000000001	0.12199999999999998	177.86666666666667	0.0	28.362000000000002	0.0	1.0	30.0	20.0	29.5
2016-01-30 21:00:00	0.525045	4.445276666666666e-05	0.06261305545	0.07339527776666667	0.007399444516666667	0.012799444416666667	0.02789000001666667	0.0009322222000000001	0.0039683333500000004	0.0013858333	0.17649472228333335	0.0005789044333333333	0.011094722183333332	51.37533333333333	0.41833333333333333	10.0	49.86233333333334	1009.6516666666666	6.986000000000001	0.11033333333333334	176.0	0.0	28.811666666666667	0.0	1.0	30.0	21.0	29.5
2016-01-30 22:00:00	1.1756058333666668	5.9445583333333336e-05	0.06400583326666667	0.021716111133333334	0.007518611166666666	0.019971944433333333	0.0867986111	0.04034194441666667	0.00400472225	0.035413611166666664	0.4879127778	0.0008139	0.0030352778	47.376	0.48800000000000004	10.0	44.106	1009.6659999999999	6.837999999999999	0.07400000000000001	177.8	0.0	28.914	0.0	1.0	30.0	22.0	29.5
2016-01-30 23:00:00	1.87699194445	8.277891666666667e-05	0.06410277773333334	0.06317777773333334	0.007761111133333333	0.012976388866666666	0.23956027778333333	0.00099472225	0.0040280556166666665	0.3332447222166667	0.6072672221833333	0.0007933515833333334	0.003073611066666667	43.721000000000004	0.5516666666666666	10.0	40.190333333333335	1009.7026666666667	6.056	0.051000000000000004	184.06666666666666	0.0	28.65666666666667	0.0	1.0	30.0	23.0	29.5
2016-01-31 00:00:00	1.3185183333833335	6.889833333333334e-05	0.0641286111	0.09155194446666666	0.0075369443999999996	0.012971111083333332	0.04058916665	0.03949583323333334	0.03369555551666667	0.008218055583333333	0.5565861111333333	0.0007225088833333334	0.0030372222	41.89	0.59	10.0	37.82	1009.6233333333333	6.323333333333333	0.04	187.0	0.0	28.556666666666665	0.0	1.0	31.0	0.0	29.5
2016-01-31 01:00:00	1.0712766666166667	7.472611666666666e-05	0.06422555551666667	0.025602777716666667	0.007545833316666667	0.013036666716666668	0.0355083333	0.0009758333333333334	0.00399111115	0.0016375	0.5136333333333334	0.0008752977666666666	0.0031241666666666666	40.389	0.628	10.0	36.120999999999995	1009.44	6.171	0.04	176.5	0.0	28.636000000000003	0.0	1.0	31.0	1.0	29.5
2016-01-31 02:00:00	1.2514136111333334	3.834e-05	0.16706861103333334	0.0469716667	0.007578888883333333	0.013270277766666666	0.03692666668333333	0.04543083333333333	0.0040019445	0.0016625000166666667	0.39212138886666664	0.11572279498333334	0.0031036110666666666	39.31333333333334	0.6693333333333334	9.941333333333334	35.379333333333335	1009.1526666666667	5.390000000000001	0.010666666666666666	185.2	0.0	29.283333333333335	0.0	1.0	31.0	2.0	29.5
2016-01-31 03:00:00	0.80313444445	8.349999999999998e-06	0.4046872221833333	0.06842888886666666	0.007298611116666667	0.013192222183333333	0.03336416666666667	0.0009991666500000001	0.0040047223166666665	0.0015883333499999998	0.0840430556	0.0007252911666666667	0.0030866666833333336	39.583	0.68	9.981333333333334	35.568999999999996	1008.5409999999999	5.565666666666667	0.0	185.4	0.0	29.908666666666665	0.0	1.0	31.0	3.0	29.5
2016-01-31 04:00:00	0.5976549999333333	2.9175550000000002e-05	0.1359233333	0.029222499949999998	0.007341111133333333	0.013073333349999999	0.03332333331666667	0.001	0.004014444483333333	0.0015277778333333335	0.14431611116666668	0.0007341816500000001	0.0029600000166666667	40.01	0.696	9.936	35.724000000000004	1007.8439999999999	6.079999999999999	0.0	188.0	0.0	30.990000000000002	0.0	1.0	31.0	4.0	29.5
2016-01-31 05:00:00	0.5032169445	5.7785549999999994e-05	0.04268694443333333	0.04356083335	0.0073219445	0.0129552778	0.033394166716666666	0.0009647222333333333	0.00408333335	0.0015738889333333334	0.23032333335	0.0007005716500000001	0.0033011111333333333	38.74666666666666	0.7583333333333333	9.845	33.52333333333333	1006.81	7.180000000000001	0.05833333333333334	204.0	0.0	31.663333333333334	0.0	1.0	31.0	5.0	29.5
2016-01-31 06:00:00	0.4726413889333333	2.528335e-05	0.042627777783333334	0.05454777771666666	0.0072969445	0.012959722233333333	0.033498888916666664	0.0010083334333333333	0.004162500016666667	0.0016183333500000001	0.17281138888333333	0.0006191860666666666	0.0034327777499999997	39.598	0.77	9.795333333333332	34.15466666666667	1005.9453333333333	7.882666666666666	0.009333333333333334	199.2	0.0	32.90266666666666	0.0	1.0	31.0	6.0	29.5
2016-01-31 07:00:00	0.5820247222666667	0.00010639216666666667	0.04268111108333333	0.02402472221666667	0.0072108332999999995	0.012716388933333333	0.035865555550000004	0.0010113889666666666	0.004193055566666667	0.0016244444833333335	0.3394080555333333	0.0008333489333333334	0.003413333333333333	39.571999999999996	0.788	9.79	34.193999999999996	1005.2909999999999	7.744	0.0	191.7	0.0	33.647	0.0	1.0	31.0	7.0	29.5
2016-01-31 08:00:00	0.5198955556	4.528275e-05	0.042639166633333336	0.06308472231666666	0.007317777750000001	0.012940833300000001	0.03354694448333333	0.00101055565	0.004211111116666667	0.0016491667	0.2255858332	0.0006222427166666667	0.0034338889	39.839333333333336	0.7900000000000001	9.752666666666666	34.58133333333333	1004.866	7.635999999999999	0.018666666666666668	200.33333333333334	0.0	33.821999999999996	0.0	1.0	31.0	8.0	29.5
2016-01-31 09:00:00	0.6257397223000001	6.278163333333334e-05	0.04258027778333333	0.00508555555	0.007305555516666667	0.012907222183333334	0.035664999999999995	0.0009644445166666667	0.004105555583333333	0.0015605555333333334	0.3750313888833333	0.0008230677666666666	0.0034158333333333332	40.178999999999995	0.7900000000000001	9.75	34.059	1004.6370000000001	9.553666666666665	0.02	201.0	0.0	34.05233333333334	0.0	1.0	31.0	9.0	29.5
2016-01-31 10:00:00	0.7372827778333334	2.528278333333333e-05	0.04247555561666667	0.06799305556666665	0.08959333338333333	0.012960833383333334	0.0330941666	0.0009891666333333334	0.003998888983333333	0.00160083335	0.33329972215	0.0005966856166666667	0.0030525	41.40366666666667	0.7803333333333333	9.745000000000001	35.766	1004.6829999999999	9.122000000000002	0.034333333333333334	197.03333333333333	0.0	34.983333333333334	0.0	1.0	31.0	10.0	29.5
2016-01-31 11:00:00	1.0235861111666666	7.36111e-05	0.042502222183333334	0.03404388888333333	0.12581027778333334	0.012696111066666666	0.0305647222	0.03960444441666667	0.004002222283333333	0.0016213889	0.56530277775	0.00076751345	0.0030297222	40.99933333333333	0.7900000000000001	9.592	36.562000000000005	1005.098	6.644666666666667	0.15333333333333332	197.93333333333334	0.0	35.134	0.0	1.0	31.0	11.0	29.5
2016-01-31 12:00:00	0.9905327777499999	5.3885583333333335e-05	0.04096972225	0.034726944466666666	0.068035	0.012755555583333333	0.029361111116666668	0.0009977777333333333	0.004003055583333333	0.0015758332833333334	0.6395374999666666	0.0007027899666666667	0.0066105566833333336	42.385999999999996	0.782	9.501000000000001	37.708999999999996	1005.6759999999999	7.58	0.058	197.5	0.0	36.025999999999996	0.0	1.0	31.0	12.0	29.5
2016-01-31 13:00:00	0.8474130555333333	5.2225033333333336e-05	0.04057722221666667	0.06969694436666667	0.007232777816666667	0.012726111116666666	0.0282133334	0.04801999998333333	0.003986666616666666	0.08350972218333334	0.37664722215	0.06214140771666666	0.0409277777	46.730000000000004	0.6966666666666667	9.731333333333334	43.792	1006.1646666666668	6.451333333333333	0.04	203.73333333333332	0.0	37.33133333333333	0.0	1.0	31.0	13.0	29.5
2016-01-31 14:00:00	1.2232416666166666	9.138611666666667e-05	0.04064333331666667	0.005016111116666667	0.0071886111499999995	0.0125577778	0.027961944416666665	0.16306416666666665	0.0041119444666666664	0.33265527775	0.47589805551666664	0.0008408472333333334	0.10422138888333334	51.358333333333334	0.5966666666666666	10.0	51.358333333333334	1006.735	6.471666666666667	0.08000000000000002	224.16666666666666	0.0	37.919999999999995	0.0	1.0	31.0	14.0	29.5
2016-01-31 15:00:00	0.6807266666499999	0.02081416943333333	0.04054444443333333	0.10714222225	0.008599444433333332	0.016708333316666667	0.10298388893333334	0.04178305558333333	0.03370027776666666	0.0034908333666666667	0.18585361113333335	0.040248341066666665	0.32887805555	54.986	0.526	10.0	54.986	1007.224	11.738	0.26	273.8	0.0	38.018	0.0	1.0	31.0	15.0	29.5
2016-01-31 16:00:00	1.2109838889166666	0.5517294444333333	0.040860277816666665	0.004727222183333333	0.006942499966666666	0.022915555583333334	0.3614277778166667	0.0009944444	0.004257500016666666	0.0010533334	0.2981383333	0.0014344582666666666	0.2992086111166667	54.54966666666667	0.503	10.0	54.54966666666667	1007.6456666666668	14.027	0.18466666666666667	291.56666666666666	0.0	36.503	0.0	1.0	31.0	16.0	29.5
2016-01-31 17:00:00	0.9761524999833334	0.43340389113333333	0.0407086111	0.09257777773333334	0.006993888916666666	0.012169444433333334	0.2694272222	0.0010024999500000001	0.004184166683333334	0.0011686111666666668	0.19850166665	0.0009747372166666666	0.24959916668333332	52.908	0.47200000000000003	10.0	52.908	1008.302	12.854666666666667	0.15733333333333335	302.4	0.0	33.38533333333333	0.0	1.0	31.0	17.0	29.5
2016-01-31 18:00:00	0.4495811110833333	0.00015000391666666668	0.04065916665	0.00621777775	0.0073016666833333336	0.012784999966666665	0.18001666671666666	0.0010311111	0.06455888893333334	0.0013533333166666666	0.13621527765	0.018346957716666668	0.13976777776666666	51.239000000000004	0.45	10.0	49.826	1009.006	12.604000000000001	0.043000000000000003	309.6	0.0	30.63	0.0	1.0	31.0	18.0	29.5
2016-01-31 19:00:00	2.9146769443833334	6.223226666666666e-05	0.04044249995	0.10099694443333333	0.007155277766666667	0.021065833316666668	0.3371166667166667	0.04212972223333333	0.018490833333333335	0.06606027775	0.2281019444	0.03985306881666666	0.019134166666666667	49.223333333333336	0.4533333333333333	10.0	44.4	1010.44	12.136666666666667	0.06333333333333332	309.6666666666667	0.0	29.003333333333334	0.0	1.0	31.0	19.0	29.5
2016-01-31 20:00:00	2.042772777783333	3.501388333333333e-05	0.04034416666666667	0.13083666661666665	0.007226666633333333	0.012642777766666667	0.3836561110833333	0.0009711110333333334	0.004012500033333333	0.09723055558333334	0.17393944443333334	0.0007161211166666667	0.015951111116666666	47.18	0.47100000000000003	10.0	42.24733333333333	1011.8046666666667	10.924666666666667	0.09	307.3666666666667	0.0	28.19366666666667	0.0	1.0	31.0	20.0	29.5
2016-01-31 21:00:00	1.4001611110666665	0.00031694776666666666	0.04071694443333333	0.1375252778	0.0065686111	0.01210638885	0.1468811111	0.04262555555	0.020800833316666666	0.09774194445	0.5548158333666666	0.0007872344166666666	0.014993888916666667	45.122	0.498	10.0	40.232	1012.88	9.398	0.074	311.6	0.0	27.584	0.0	1.0	31.0	21.0	29.5
2016-01-31 22:00:00	2.0113063889166667	2.0843883333333335e-05	0.04224972221666667	0.12849750000000001	0.00658777775	0.012179166666666666	0.06677805558333333	0.0009991666500000001	0.07626	0.09816	0.13995777778333332	0.04149945103333333	0.0029419444	43.47966666666667	0.5186666666666667	10.0	38.32366666666667	1014.0636666666667	9.107333333333333	0.08466666666666667	320.03333333333336	0.0	26.965666666666667	0.0	1.0	31.0	22.0	29.5
2016-01-31 23:00:00	1.4314416666499998	3.584165e-05	0.0427097223	0.12371305554999999	0.00659972225	0.012146944433333334	0.04577055553333333	0.0429777777	0.07708277776666667	0.09883222221666667	0.15084138891666668	0.08334333496666665	0.0030700000000000002	41.74733333333334	0.544	10.0	36.776666666666664	1014.9593333333333	7.940666666666666	0.06933333333333333	327.26666666666665	0.0	26.438	0.0	1.0	31.0	23.0	29.5
2016-02-01 00:00:00	1.3813011111833333	0.008651395583333332	0.0428147222	0.11019666665000001	0.006621388916666667	0.012281111116666667	0.0407613889	0.0010152777666666668	0.0150805555	0.09880444453333334	0.1481008333	0.009416966066666666	0.0028805555666666666	40.055	0.565	10.0	35.525	1015.5949999999999	6.495	0.02	329.5	0.0	25.93	0.0	2.0	1.0	0.0	29.5
2016-02-01 01:00:00	2.25673250005	0.4786530556	0.07933861111666667	0.10742250003333333	0.1159819445	0.011626666633333334	0.05150111115	0.0010644444333333333	0.0043025	0.055251111133333336	0.36543416668333334	0.0011475182666666668	0.003076111083333333	38.693333333333335	0.586	10.0	35.11066666666667	1016.2893333333334	4.9	0.050666666666666665	328.53333333333336	0.0	25.389999999999997	0.0	2.0	1.0	1.0	29.5
2016-02-01 02:00:00	2.04129055555	0.6535055556166667	0.43154777771666664	0.10555277778333334	0.12428361111666666	0.011881111133333334	0.036155555500000006	0.04411166668333333	0.004169722266666666	0.0016444444666666666	0.17504333325000002	0.10668223711666666	0.003448611066666667	36.644	0.6226666666666667	10.0	33.315999999999995	1016.9756666666667	4.124	0.03166666666666666	326.1666666666667	0.0	24.953333333333333	0.0	2.0	1.0	2.0	29.5
2016-02-01 03:00:00	1.0320841666833334	0.00018305601666666668	0.2026733333	0.24727416668333332	0.018917777733333332	0.012761388883333334	0.033962499966666664	0.0010200001166666666	0.004254444433333333	0.0015374999833333333	0.0838566666	0.0006572400166666667	0.0033799999666666663	34.556000000000004	0.664	10.0	30.346	1017.7620000000001	4.7	0.022000000000000002	313.8	0.0	24.456	0.0	2.0	1.0	3.0	29.5
2016-02-01 04:00:00	0.33501916663333337	3.896666666666667e-06	0.0424377778	0.0051344443500000005	0.006843055599999999	0.013171111066666666	0.031504722150000004	0.0009661111333333333	0.00420138885	0.0015886111166666665	0.08834194443333333	0.0007005815500000001	0.003445555533333333	32.32633333333334	0.7053333333333334	10.0	30.64333333333333	1018.528	3.213	0.042666666666666665	327.9	0.0	23.739666666666665	0.0	2.0	1.0	4.0	29.5
2016-02-01 05:00:00	0.3451588888666667	3.896666666666667e-06	0.04239305553333333	0.0051383332833333335	0.006876666700000001	0.013140277716666668	0.03099583335	0.0009330555500000001	0.00397611115	0.0015455556166666666	0.09905972221666667	0.0006986332666666667	0.0032461111166666667	30.283333333333335	0.7466666666666666	10.0	27.13	1019.23	3.6633333333333336	0.043333333333333335	328.0	0.0	23.15	0.0	2.0	1.0	5.0	29.5
2016-02-01 06:00:00	0.48425694445	4.028441666666667e-05	0.04237944443333333	0.057126111066666665	0.0067997221500000005	0.012999999983333335	0.031120277783333334	0.0009977777666666666	0.004003055616666667	0.00163361115	0.19507888881666666	0.0006402960166666667	0.00309416665	28.93	0.7739999999999999	10.0	24.599	1020.09	3.952	0.026000000000000002	315.0	0.0	22.755	0.0	2.0	1.0	6.0	29.5
2016-02-01 07:00:00	0.5903877777833333	3.5006100000000004e-05	0.04232555553333333	0.005090555516666667	0.00677000005	0.012991111066666667	0.03128472226666667	0.0009977777333333333	0.003981666666666666	0.0016183333500000001	0.1814075000166667	0.00083723715	0.0034544444	28.16	0.78	10.0	22.306	1020.8586666666666	5.343999999999999	0.08600000000000001	294.4	0.0	22.217333333333332	0.0	2.0	1.0	7.0	29.5
2016-02-01 08:00:00	0.7370402777499999	5.028496666666667e-05	0.04225694443333334	0.005089999933333334	0.006796111133333334	0.0128813889	0.0314816667	0.0009969444166666667	0.003997499966666667	0.0016052777499999998	0.20570388891666666	0.0009211206333333334	0.0037083333166666667	27.195	0.803	10.0	22.465333333333334	1021.3926666666666	4.141333333333333	0.07933333333333334	247.36666666666667	0.0	21.968	0.0	2.0	1.0	8.0	29.5
2016-02-01 09:00:00	0.7598172222	9.583663333333332e-05	0.0423591667	0.10765361113333333	0.006672499966666666	0.012677499966666667	0.038013333366666666	0.00092166665	0.00397194445	0.0015055555666666667	0.38220305565	0.0005666860833333333	0.0032811111	26.558	0.8260000000000001	10.0	25.718	1022.0600000000001	2.112	0.014000000000000002	244.6	0.0	21.916	0.0	2.0	1.0	9.0	29.5
2016-02-01 10:00:00	0.8855244444833333	5.52811e-05	0.042115555533333335	0.0051638889	0.0069302778	0.012985833383333334	0.0359152778	0.0010016666666666668	0.004156111066666667	0.0015863888833333333	0.599953611	0.0007977923000000001	0.0034083333166666663	25.651666666666664	0.83	10.0	25.651666666666664	1022.9416666666667	1.1316666666666668	0.05	290.3333333333333	0.0	21.268333333333334	0.0	2.0	1.0	10.0	29.5
2016-02-01 11:00:00	0.7276969444	6.02839e-05	0.042172499933333336	0.032844722216666664	0.0067580555666666665	0.012759722233333333	0.040759444416666665	0.0010136111333333333	0.0041283333833333335	0.0015894444666666667	0.40501750005	0.0007416822166666666	0.00339750005	27.448666666666668	0.83	10.0	27.448666666666668	1024.5286666666666	0.6893333333333334	0.08600000000000001	253.93333333333334	0.0	23.046666666666667	0.0	2.0	1.0	11.0	29.5
2016-02-01 12:00:00	0.8981086111333333	2.2787216666666668e-05	0.04058083331666666	0.08617472223333333	0.006750555566666666	0.012853055549999999	0.029208333316666668	0.08356055555	0.004168333299999999	0.23830000001666668	0.2201313889	0.06637251056666667	0.011633611116666666	33.987	0.74	10.0	29.478	1026.001	5.167	0.10800000000000001	311.8	0.0	26.679	0.0	2.0	1.0	12.0	29.5
2016-02-01 13:00:00	0.38929305556666666	1.0568333333333334e-05	0.04053666668333333	0.005793055583333333	0.006817500066666667	0.017850277816666666	0.028841388866666665	0.01484805555	0.004156944433333334	0.09391916665000001	0.12359805563333334	0.0007147421833333334	0.06993749996666666	39.22533333333333	0.618	10.0	33.431333333333335	1026.28	8.460666666666667	0.07266666666666667	314.3333333333333	0.0	27.09666666666667	0.0	2.0	1.0	13.0	29.5
2016-02-01 14:00:00	0.32896416669999995	1.0565e-05	0.04147750001666666	0.08646638888333333	0.006807777816666667	0.013000833299999999	0.05780666661666667	0.09804527776666667	0.004159444466666666	0.0015061111166666666	0.1238405556	0.0005333566166666666	0.2421511111	42.392	0.494	10.0	37.044666666666664	1026.3963333333334	8.959666666666667	0.050666666666666665	324.6333333333333	0.0	24.857333333333333	0.0	2.0	1.0	14.0	29.5
2016-02-01 15:00:00	0.24020222223333335	2.7230550000000003e-05	0.044680277799999994	0.012268055566666667	0.006662777766666667	0.021521111083333332	0.0299880556	0.0008855555333333333	0.004019444416666667	0.0013961111833333333	0.13816388894999998	0.0007266810333333335	0.148715	44.42266666666667	0.4583333333333333	10.0	40.64966666666667	1026.5863333333332	6.653333333333333	0.1	311.5	0.0	24.623333333333335	0.0	2.0	1.0	15.0	29.5
2016-02-01 16:00:00	0.3721305555166667	2.6675566666666666e-05	0.0396483333	0.06375777776666666	0.0066866667	0.0128113889	0.02879	0.0009441666666666666	0.004090833283333334	0.0014874999666666666	0.13781805556666665	0.0006000244166666668	0.040164444433333335	45.72933333333333	0.408	10.0	41.961999999999996	1026.1160000000002	7.1866666666666665	0.09333333333333334	299.93333333333334	0.0	23.484666666666666	0.0	2.0	1.0	16.0	29.5
2016-02-01 17:00:00	0.24763805563333333	3.0566083333333335e-05	0.03973583325	0.03737777776666666	0.006648611016666667	0.012851944466666666	0.028903333316666665	0.0009769444	0.00412	0.0014738888833333334	0.14252749998333333	0.0006708488500000001	0.15985666661666667	46.756	0.378	10.0	44.421	1025.0829999999999	5.0089999999999995	0.0	340.8	0.0	22.343	0.0	2.0	1.0	17.0	29.5
2016-02-01 18:00:00	0.32299944441666667	4.3618900000000003e-05	0.03972999998333333	0.03674888888333334	0.006594722283333334	0.016440833266666666	0.02843000001666667	0.0008724999833333334	0.003998055566666667	0.0013586111333333333	0.16942972223333333	0.0006939061	0.08968972216666667	47.232	0.35866666666666663	10.0	46.04	1025.1886666666664	3.5540000000000003	0.0	335.26666666666665	0.0	21.45733333333333	0.0	2.0	1.0	18.0	29.5
2016-02-01 19:00:00	0.8631541667	5.999778333333333e-05	0.0395822223	0.06700305553333334	0.12117333336666666	0.035441666616666666	0.028319444433333334	0.0522405555	0.003958888833333334	0.0013124999666666666	0.3917955556166667	0.018681963366666665	0.08331055556666667	46.385	0.36166666666666664	10.0	45.001666666666665	1025.8300000000002	3.755	0.005	301.0	0.0	20.89833333333333	0.0	2.0	1.0	19.0	29.5
2016-02-01 20:00:00	1.68358944445	0.5243177772333333	0.09695388883333332	0.01636777775	0.12275777781666666	0.01717499995	0.02889472221666667	0.14799722216666666	0.00399416665	0.0015522221833333333	0.4304305555833333	0.0012114044333333333	0.04041944446666667	41.82000000000001	0.442	10.0	41.82000000000001	1026.656	2.0999999999999996	0.029999999999999995	237.0	0.0	21.454	0.0	2.0	1.0	20.0	29.5
2016-02-01 21:00:00	1.7391330555333333	0.4487458333166667	0.09925416665	0.061890277783333336	0.016948333383333333	0.012006388883333333	0.029089166716666667	0.0009813888666666667	0.003989722233333334	0.14883194445	0.43627416669999997	0.0020419627	0.00599222225	35.81466666666667	0.558	10.0	35.81466666666667	1027.5559999999998	2.177	0.029999999999999995	171.43333333333334	0.0	21.619666666666667	0.0	2.0	1.0	21.0	29.5
2016-02-01 22:00:00	3.695435277766667	0.0006724994	0.08341444448333334	0.07458305556666667	0.006469444416666667	0.011775	0.20861305556666665	0.09487472221666667	0.003976666633333333	0.32959083328333333	0.6123594445333332	0.08486362288333334	0.0029561111333333335	31.916	0.6633333333333333	10.0	31.916	1028.3200000000002	1.6913333333333334	0.022	146.4	0.0	21.958666666666666	0.0	2.0	1.0	22.0	29.5
2016-02-01 23:00:00	2.447151111116667	9.583826666666667e-05	0.04178055556666667	0.0774988889	0.006646388883333334	0.012281666616666666	0.04779749995	0.0386227778	0.02072611115	0.32725888895	0.3037211111	0.00072641115	0.003244166683333333	30.505	0.7	10.0	30.505	1028.5090000000002	1.884	0.021000000000000005	127.4	0.0	21.858	0.0	2.0	1.0	23.0	29.5
2016-02-02 00:00:00	0.7647425000166667	2.223166666666667e-05	0.041592500000000004	0.04772111115	0.00678138895	0.012782222216666667	0.03749055551666667	0.04070138888333333	0.03483166671666667	0.005549444433333333	0.15604416666666668	0.00074445995	0.0034791667	30.246666666666666	0.7133333333333333	10.0	30.246666666666666	1028.1266666666668	1.3166666666666667	0.060000000000000005	87.0	0.0	22.19666666666667	0.0	2.0	2.0	0.0	29.5
2016-02-02 01:00:00	1.2003780555833332	5.52867e-05	0.12953277776666666	0.04459583328333334	0.006788611116666667	0.012634444466666667	0.05603777778333333	0.0010188888166666667	0.004026388850000001	0.00178166665	0.38227555556666665	0.08914556613333333	0.0034347222	30.697333333333333	0.7326666666666667	10.0	30.697333333333333	1027.7853333333335	1.9986666666666666	0.025333333333333333	152.06666666666666	0.0	23.103	0.0	2.0	2.0	1.0	29.5
2016-02-02 02:00:00	0.9642811111166666	2.279168333333333e-05	0.3565663889166667	0.07431222223333332	0.0067300000500000005	0.012894444483333333	0.03599055551666667	0.0010125000666666667	0.033162500000000004	0.0017052777833333334	0.12240222225000001	0.0007152866333333334	0.0033650000333333334	31.012	0.72	10.0	28.824	1027.124	3.734	0.016	113.8	0.0	23.028000000000002	0.0	2.0	2.0	2.0	29.5
2016-02-02 03:00:00	1.3293291667333333	0.43903083888333333	0.20511611108333333	0.0473433333	0.00659444445	0.012578055566666666	0.0337316666	0.04041611118333333	0.004352222166666667	0.00143833335	0.10865861115	0.0010783472666666667	0.0031422222	30.805	0.72	10.0	24.97533333333333	1026.727	5.815333333333333	0.079	117.53333333333333	0.0	22.912333333333333	0.0	2.0	2.0	3.0	29.5
2016-02-02 04:00:00	0.9036647222666667	0.42077861116666665	0.04254861116666667	0.11804138885	0.006596666633333333	0.012603055616666666	0.03347888886666666	0.0009105556	0.004135833316666667	0.0014891666166666666	0.08559583323333333	0.00070751895	0.00344527775	31.204666666666665	0.7153333333333334	10.0	27.84466666666667	1026.6306666666667	4.826	0.06933333333333333	111.13333333333334	0.0	23.118	0.0	2.0	2.0	4.0	29.5
2016-02-02 05:00:00	0.7859549999666666	0.10197694565	0.042393333299999995	0.22519861115	0.00676638885	0.012851388916666668	0.030768055583333336	0.0007925000166666667	0.00396055555	0.0013741666666666665	0.17997388888333335	0.0007580700333333334	0.0035875000166666667	31.255	0.72	10.0	29.310000000000002	1026.395	3.4100000000000006	0.0	122.0	0.0	23.3	0.0	2.0	2.0	5.0	29.5
2016-02-02 06:00:00	0.5814866666833333	0.00018139668333333334	0.0424308333	0.07815638890000001	0.0067355556	0.0127869444	0.03306055556666667	0.0008988888833333334	0.003951388883333334	0.0014872222666666667	0.2752133333	0.0006433439	0.00327361115	31.113333333333333	0.7353333333333333	10.0	27.324666666666666	1026.074	3.759333333333333	0.037333333333333336	117.4	0.0	23.604666666666667	0.0	2.0	2.0	6.0	29.5
2016-02-02 07:00:00	0.45714472226666664	0.00025805561666666666	0.04236111118333333	0.0051555556	0.006830277783333334	0.0130469445	0.0333005556	0.00095305555	0.00397805555	0.0015583333333333332	0.20637611101666667	0.0007352961166666668	0.0031716667166666666	31.645333333333333	0.7456666666666667	10.0	30.041999999999998	1025.869	2.8016666666666667	0.1436666666666667	125.8	0.0	24.552333333333333	0.0	2.0	2.0	7.0	29.5
2016-02-02 08:00:00	0.7898572222166667	0.00016889333333333333	0.042434444433333336	0.0049677776500000005	0.0067769444833333334	0.012771111066666667	0.030768611116666667	0.0009283333666666667	0.0039711111	0.00149694445	0.5488719444833333	0.0008825222833333333	0.0031936111333333334	33.156	0.75	10.0	33.156	1025.368	2.49	0.2	115.2	0.0	26.2	0.0	2.0	2.0	8.0	29.5
2016-02-02 09:00:00	0.6907400000333334	0.00027111001666666666	0.04221555553333333	0.08206833336666668	0.0068797222499999994	0.013019999983333334	0.037897777783333336	0.0009183333166666668	0.0039577778	0.0014630555333333334	0.3246036111333333	0.0005722328166666667	0.0031886110833333333	35.108666666666664	0.7563333333333334	10.0	31.663333333333334	1024.6926666666666	5.168333333333334	0.7066666666666667	120.06666666666666	0.0	28.148666666666667	0.0	2.0	2.0	9.0	29.5
2016-02-02 10:00:00	1.2319880555333333	0.0002188928	0.04214944448333333	0.02086527771666667	0.006852777833333334	0.012687222266666666	0.03477333328333333	0.0008249999833333334	0.003921944466666666	0.0013591666833333333	0.9104288889	0.0007447393666666667	0.0034074999333333334	36.14666666666667	0.7933333333333333	9.253333333333334	31.860000000000003	1024.0266666666666	5.173333333333333	1.0	124.66666666666667	0.010666666666666666	30.28666666666667	0.37999999999999995	2.0	2.0	10.0	29.5
2016-02-02 11:00:00	0.7949238888166668	0.00021944391666666666	0.04204194443333333	0.05224444448333333	0.023356388866666668	0.012725277799999999	0.033102777816666665	0.0009633333333333334	0.004083611116666667	0.0015516666333333334	0.45633944435	0.0007088994166666667	0.0034272222166666665	37.668	0.824	8.026	33.888	1023.24	4.827	1.0	143.1	0.01544	32.778	0.5630000000000001	2.0	2.0	11.0	29.5
2016-02-02 12:00:00	1.30802	9.499830000000001e-05	0.040498055533333334	0.0815066667	0.12210055546666668	0.012564722249999999	0.028979722233333335	0.08653861118333334	0.004143055616666667	0.27004111115	0.3611983333666667	0.08115696388333334	0.0038838883666666665	38.968666666666664	0.8593333333333334	6.156666666666667	34.43999999999999	1021.9366666666666	6.182666666666667	1.0	144.93333333333334	0.02994	35.035999999999994	0.6406666666666667	2.0	2.0	12.0	29.5
2016-02-02 13:00:00	0.9381819444333334	0.00016610724999999998	0.040098055566666665	0.024146666666666667	0.06520861111666666	0.017608055566666666	0.028622777766666666	0.04040805558333333	0.01872472225	0.10476194441666667	0.52560749995	0.0009650127666666667	0.054509999999999996	40.196000000000005	0.87	5.955	34.815666666666665	1020.2696666666667	8.068999999999999	1.0	149.66666666666666	0.033229999999999996	36.592	0.6623333333333333	2.0	2.0	13.0	29.5
2016-02-02 14:00:00	0.32571166665	7.278165000000001e-05	0.03967249998333333	0.06498777781666668	0.006597500016666666	0.012652222183333334	0.028534722233333334	0.00091055555	0.0040294444166666665	0.0013419444166666667	0.26868222225	0.000641405	0.2615169444666667	41.506	0.878	4.596	37.442	1018.4239999999999	6.23	1.0	148.0	0.0334	38.172000000000004	0.668	2.0	2.0	14.0	29.5
2016-02-02 15:00:00	0.30522944453333334	0.0001386039	0.03977416665	0.03840999999999999	0.00663305555	0.0125111111	0.028492222233333333	0.00098499995	0.004000833333333334	0.0014244444833333332	0.40504138885	0.0008108398833333333	0.3901972222166667	43.11	0.8966666666666667	3.2299999999999995	41.10333333333333	1016.485	3.8350000000000004	1.0	152.0	0.05535	40.29	0.7200000000000001	2.0	2.0	15.0	29.5
2016-02-02 16:00:00	0.23981611111666667	6.278444999999999e-05	0.039675277833333335	0.0245044445	0.0067663888833333335	0.0127630556	0.028711388833333334	0.10929472215000001	0.004002777833333334	0.002833055516666667	0.2507088888833333	0.0007461261166666667	0.4296527778	44.940000000000005	0.9	2.8913333333333338	43.816	1014.8439999999999	3.132	1.0	186.8	0.09731333333333334	42.09733333333334	0.782	2.0	2.0	16.0	29.5
2016-02-02 17:00:00	0.6406988888833334	6.278335e-05	0.03968055556666667	0.08331416663333333	0.006610000033333333	0.012677777783333333	0.03288611106666667	0.04963666668333333	0.06520333341666666	0.21585361108333334	0.23620166658333333	0.018579181716666667	0.43694944443333333	47.583	0.909	4.4270000000000005	43.635999999999996	1014.091	8.804	1.0	171.3	0.09113	44.93899999999999	0.772	2.0	2.0	17.0	29.5
2016-02-02 18:00:00	0.46207972220000004	3.9733316666666665e-05	0.039532777766666666	0.01922861106666667	0.00663	0.012778888883333334	0.34104638888333333	0.0009966666166666667	0.0040027778	0.00115555555	0.16457833330000002	0.0008889023333333334	0.3978366667	50.18333333333333	0.9006666666666666	6.111999999999999	49.89866666666667	1013.1433333333334	9.206666666666667	0.356	191.4	0.048080000000000005	47.29266666666667	0.7046666666666667	2.0	2.0	18.0	29.5
2016-02-02 19:00:00	0.17053083331666666	6.958333333333333e-06	0.039555277783333335	0.045280833283333335	0.006846388883333333	0.012915000000000001	0.12714472225	0.00099611105	0.004006388933333333	0.0013263889	0.08581583331666667	0.0006691894333333333	0.3344058333166667	53.568999999999996	0.9	6.519666666666667	53.568999999999996	1012.7513333333334	13.771999999999998	0.010333333333333333	178.5	0.015133333333333334	50.601	0.555	2.0	2.0	19.0	29.5
2016-02-02 20:00:00	0.4657133333166667	7.793333333333334e-06	0.03945888893333334	0.058798333233333326	0.006795555566666667	0.012900277766666666	0.2958447222166667	0.0009775	0.004012777733333333	0.00101805555	0.08548388885	0.0007741843833333333	0.2102591666166667	56.164333333333325	0.88	7.522	56.164333333333325	1011.8916666666667	14.246	0.21333333333333332	175.73333333333332	0.03031	52.803	0.6486666666666667	2.0	2.0	20.0	29.5
2016-02-02 21:00:00	0.7137233332833333	8.389448333333334e-05	0.0396144445	0.016392777833333334	0.006670555533333333	0.018181666616666665	0.24467277776666665	0.0010011111500000001	0.00405777775	0.0013677777833333332	0.2530408332333333	0.0008805738166666667	0.012168054900000001	56.294666666666664	0.8793333333333333	7.990666666666667	56.294666666666664	1010.6973333333333	17.423999999999996	0.292	169.2	0.02171333333333333	52.85666666666667	0.6086666666666666	2.0	2.0	21.0	29.5
2016-02-02 22:00:00	0.5025261111333333	3.618333333333333e-06	0.04120416663333334	0.056345833383333335	0.006834444416666667	0.012988888916666667	0.14700833331666668	0.0010216666833333333	0.004211944483333333	0.00144194445	0.08415305555000001	0.000654745	0.0034236110833333333	56.315000000000005	0.869	9.645	56.315000000000005	1009.5269999999999	10.863	0.036000000000000004	187.2	0.017429999999999998	52.325	0.538	2.0	2.0	22.0	29.5
2016-02-02 23:00:00	0.8440794443833333	4.453333333333333e-06	0.04148055555	0.06501250011666666	0.006808611116666667	0.017973611100000002	0.2544375	0.0010397222166666667	0.06568138885	0.09073388886666667	0.08407499994999999	0.0006983444500000001	0.0034105555666666667	55.897999999999996	0.8613333333333333	9.366000000000001	55.897999999999996	1009.4833333333333	11.824666666666667	0.034666666666666665	198.26666666666668	0.00224	51.77466666666667	0.06333333333333334	2.0	2.0	23.0	29.5
2016-02-03 00:00:00	0.7793105556000001	5.612e-05	0.28946916661666666	0.016263055533333334	0.006715	0.01292000005	0.04336027776666666	0.0010222223166666668	0.0041802777833333336	0.043776666666666665	0.21771583334999997	0.0009264016666666666	0.0034250000166666664	55.818333333333335	0.87	9.666666666666666	55.818333333333335	1010.05	11.686666666666667	0.24666666666666667	199.33333333333334	0.0011333333333333332	52.00666666666667	0.018333333333333333	2.0	3.0	0.0	29.5
2016-02-03 01:00:00	1.0673816667	2.9730550000000003e-05	0.40127944445	0.06256166665	0.0067963889	0.013061944533333335	0.035928888883333336	0.00101000005	0.00415138885	0.0016258332833333333	0.3660074999833333	0.0006814050500000001	0.00342	55.754000000000005	0.87	9.968	55.754000000000005	1010.596	9.578	0.16999999999999998	194.8	0.00064	51.998000000000005	0.008	2.0	3.0	1.0	29.5
2016-02-03 02:00:00	0.7691349999833333	1.1126666666666666e-05	0.2709725	0.05225888888333333	0.10145111108333334	0.012952499933333333	0.04719361115	0.00095111105	0.00404305555	0.0015522221833333333	0.14623333331666669	0.0007363988166666666	0.00332250005	55.485666666666674	0.87	9.877333333333333	55.485666666666674	1011.0313333333335	8.566333333333334	0.333	191.63333333333333	0.0	51.76933333333333	0.0	2.0	3.0	2.0	29.5
2016-02-03 03:00:00	0.8558822222666667	8.349999999999998e-06	0.27553138886666667	0.037087499966666666	0.08386111115	0.017694166633333334	0.08972083336666667	0.0009972222000000002	0.0039544445	0.0015288888333333333	0.09185694448333333	0.0008269622666666666	0.0031491666833333336	55.32933333333334	0.8673333333333333	9.810666666666666	55.32933333333334	1011.32	8.786666666666667	1.0	194.6	0.00021333333333333333	51.49533333333333	0.0026666666666666666	2.0	3.0	3.0	29.5
2016-02-03 04:00:00	0.9331863889333333	2.472333333333333e-05	0.17363055553333334	0.019464722099999998	0.0069102777	0.013187222233333332	0.03391972225	0.001	0.0041622222166666665	0.0013566665833333333	0.36749611098333335	0.0006930644666666668	0.0027905555166666666	55.111	0.863	9.313999999999998	55.111	1011.5210000000001	7.854	1.0	187.7	0.00131	51.2	0.028000000000000004	2.0	3.0	4.0	29.5
2016-02-03 05:00:00	0.7833413889	5.639665e-05	0.04150444441666667	0.05683194451666666	0.006888055566666666	0.013120555616666666	0.03148999995	0.0009986110833333334	0.004004722283333334	0.0016536111333333332	0.45025138898333333	0.0006627955	0.0030922222	54.19666666666667	0.8766666666666667	9.263333333333332	54.19666666666667	1011.0833333333334	6.926666666666666	1.0	186.66666666666666	0.0027	50.67666666666666	0.08000000000000002	2.0	3.0	5.0	29.5
2016-02-03 06:00:00	0.6831711111166666	4.667496666666666e-05	0.0414708333	0.05070583333333333	0.00691194445	0.013169444450000001	0.036353333333333335	0.0009333333333333333	0.004044999983333334	0.0015299999666666666	0.3749669444	0.0006841839	0.0033202776999999998	52.788000000000004	0.89	9.185666666666666	52.788000000000004	1010.9016666666666	5.740666666666667	1.0	190.4	0.0019633333333333334	49.61	0.06333333333333334	2.0	3.0	6.0	29.5
2016-02-03 07:00:00	0.7516527778333334	3.917278333333333e-05	0.04144555553333333	0.0443466666	0.0069572222333333334	0.013218333316666666	0.0343694444	0.039372500016666666	0.004203055516666667	0.0016561111166666668	0.39378138895	0.0007033522	0.0034422221833333333	51.769999999999996	0.886	9.032	51.769999999999996	1011.1	5.588	0.724	202.0	0.00144	48.506	0.052000000000000005	2.0	3.0	7.0	29.5
2016-02-03 08:00:00	0.6097574999666667	3.334555e-05	0.0414255555	0.01385	0.0069333332999999995	0.013263888866666667	0.036743333366666665	0.0010108333666666667	0.004218888866666667	0.0016677777666666666	0.33817972216666664	0.0007769684	0.00342916665	50.568999999999996	0.8626666666666666	8.653666666666668	49.385999999999996	1011.6973333333333	5.769666666666667	0.609	242.66666666666666	0.004553333333333334	46.625	0.18633333333333332	2.0	3.0	8.0	29.5
2016-02-03 09:00:00	0.9800433332833334	0.00016027159999999999	0.04160749996666667	0.052428333333333334	0.006700833366666667	0.012607777766666666	0.041358055533333334	0.0010200001166666666	0.004182777783333333	0.0016463888666666667	0.6695886111	0.0008314028833333333	0.0034177778	48.352	0.8166666666666667	9.256	44.852000000000004	1012.974	7.830666666666667	1.0	304.8	0.0034666666666666665	43.04333333333334	0.14333333333333334	2.0	3.0	9.0	29.5
2016-02-03 10:00:00	0.9032833333333333	5.1949433333333334e-05	0.04117611118333333	0.05091027781666667	0.0070577778	0.013288055566666667	0.0365713889	0.0010113889333333334	0.004160277816666666	0.00161222225	0.5387197222333333	0.00075251715	0.0033822222166666666	46.925	0.755	9.72	43.005	1014.0799999999999	8.11	1.0	326.0	0.0008	39.55	0.01	2.0	3.0	10.0	29.5
2016-02-03 11:00:00	0.6945366666666667	2.4727216666666666e-05	0.04124250001666666	0.05300416668333333	0.006842222266666666	0.01293361115	0.0360169444	0.00097333335	0.0041022221666666666	0.0015674999833333334	0.37171833345	0.0006369649333333333	0.0033936111666666665	46.986	0.6826666666666666	9.906666666666666	43.254000000000005	1015.0633333333333	7.674666666666667	1.0	324.8	0.0003733333333333333	37.006	0.004666666666666667	2.0	3.0	11.0	29.5
2016-02-03 12:00:00	1.1744630556	9.611340000000001e-05	0.04090472221666667	0.05679305555	0.006611388883333334	0.0124444445	0.03627972225	0.0387586111	0.00396138885	0.26497416668333335	0.33101750006666664	0.07958334385	0.0029291667499999996	47.56133333333333	0.6046666666666667	10.0	42.92266666666667	1015.6829999999999	10.436333333333334	0.456	316.3333333333333	0.0	34.40233333333333	0.0	2.0	3.0	12.0	29.5
2016-02-03 13:00:00	0.7075994443	6.958333333333333e-06	0.04011499998333334	0.03457694441666667	0.006778333366666667	0.02312861113333333	0.029587500033333332	0.046252499950000005	0.004005555633333334	0.20106138886666666	0.13047555546666667	0.0006064116833333333	0.00207305555	48.16	0.534	10.0	43.04	1015.5300000000001	12.262	0.04	309.0	0.0	32.004	0.0	2.0	3.0	13.0	29.5
2016-02-03 14:00:00	0.6315480555833334	5.611443333333333e-05	0.0395269444	0.048684722216666663	0.006765277816666667	0.0210177778	0.029968055549999997	0.07391638886666667	0.004000000016666666	0.0015719444333333334	0.25936194446666666	0.00069780055	0.0018772227	48.42433333333334	0.491	10.0	43.48266666666667	1015.3373333333334	11.877	0.14133333333333334	309.53333333333336	0.0	30.309	0.0	2.0	3.0	14.0	29.5
2016-02-03 15:00:00	0.6178955556	7.611778333333334e-05	0.03953749996666667	0.05270472228333333	0.0068061111	0.012843333333333333	0.03003222225	0.0009991666333333334	0.004003611166666666	0.0015905555333333332	0.34257777776666665	0.00073223715	0.00363777775	48.416666666666664	0.47333333333333333	10.0	43.95333333333334	1015.4033333333334	10.386666666666665	0.15333333333333335	312.3333333333333	0.0	29.203333333333333	0.0	2.0	3.0	15.0	29.5
2016-02-03 16:00:00	0.6410963888833333	4.611335e-05	0.03948555555	0.048158888899999995	0.006905833366666667	0.012899722233333332	0.0299013889	0.00097944445	0.0039872221999999995	0.0015277778333333335	0.34652472221666664	0.0006733461166666667	0.004783888833333333	47.693	0.47	10.0	43.073	1015.9300000000001	10.315	0.08800000000000001	315.1	0.0	28.374000000000002	0.0	2.0	3.0	16.0	29.5
2016-02-03 17:00:00	0.6480399999833334	8.222783333333334e-05	0.039582222216666664	0.047155833349999995	0.006767222233333333	0.012742222249999999	0.029736388866666668	0.0009400000833333334	0.0040875000333333335	0.0014663889333333333	0.3901105555166667	0.0007347405000000001	0.01313916665	46.458666666666666	0.47733333333333333	10.0	41.50533333333333	1016.5139999999999	10.393333333333334	0.09200000000000001	322.6	0.0	27.619333333333334	0.0	2.0	3.0	17.0	29.5
2016-02-03 18:00:00	0.5947430555833333	4.972945e-05	0.0395283333	0.0522786111	0.01936416671666667	0.012824166666666666	0.029973333400000003	0.0010058333666666667	0.004115555566666667	0.0015591666499999999	0.3000811111	0.0006827916	0.011818611066666667	44.74766666666666	0.48766666666666664	10.0	40.095666666666666	1017.2326666666667	8.676333333333334	0.192	324.23333333333335	0.0	26.533	0.0	2.0	3.0	18.0	29.5
2016-02-03 19:00:00	0.6744672222	4.6676666666666666e-05	0.03944388893333333	0.042183611083333336	0.1219288889	0.012646111133333334	0.02970111105	0.0010038889166666667	0.004117777733333334	0.0015613888666666665	0.3090961110833333	0.0006830694333333334	0.012683611116666667	42.642	0.522	10.0	38.797999999999995	1017.954	6.25	0.188	318.4	0.0	26.468	0.0	2.0	3.0	19.0	29.5
2016-02-03 20:00:00	0.8603252778166667	6.499666666666667e-05	0.03959444451666667	0.030951111133333334	0.06767638893333333	0.0129747222	0.0301752778	0.04052555558333334	0.004111666666666667	0.0015588888833333334	0.45532638885	0.00081695505	0.003410000533333333	41.220000000000006	0.555	10.0	37.958333333333336	1018.8733333333333	4.944999999999999	0.305	324.5	0.0	26.511666666666667	0.0	2.0	3.0	20.0	29.5
2016-02-03 21:00:00	0.74709611115	8.027833333333334e-05	0.0406672222	0.029587777699999998	0.006790833366666666	0.01275472215	0.030394166666666667	0.0009994444833333334	0.004131388933333333	0.0015774999833333334	0.47106416665	0.0008022372666666666	0.0034002777499999998	40.07533333333333	0.5773333333333334	10.0	35.37866666666667	1019.134	6.799333333333334	0.3126666666666667	332.06666666666666	0.0	26.466666666666665	0.0	2.0	3.0	21.0	29.5
2016-02-03 22:00:00	0.8996372222333334	3.583888333333333e-05	0.04132805553333333	0.05112027776666667	0.0068305555	0.02081111105	0.0433252778	0.0009616665833333334	0.003980000016666667	0.0015536110833333334	0.42481749993333334	0.0007111322666666666	0.0032552777666666668	38.994	0.607	10.0	35.044999999999995	1018.7450000000001	5.346000000000001	0.09400000000000001	342.0	0.0	26.55	0.0	2.0	3.0	22.0	29.5
2016-02-03 23:00:00	0.9292697222333334	4.63961e-05	0.0413994444	0.04852500001666667	0.00680583335	0.012911944449999999	0.3482733333333333	0.0009999999333333333	0.0040058334000000004	0.0011452777833333332	0.26429888888333336	0.0008538982666666667	0.003236111133333333	38.787333333333336	0.6006666666666667	10.0	34.21	1018.5693333333332	6.158	0.20066666666666666	346.73333333333335	0.0	26.270666666666667	0.0	2.0	3.0	23.0	29.5
2016-02-04 00:00:00	0.6682444444666668	5.0007766666666666e-05	0.0415552778	0.052855000033333335	0.006806388883333334	0.019411389	0.12715972223333333	0.0010000000166666668	0.003999444483333333	0.0016661110833333334	0.23886472225000002	0.0007008483333333334	0.0032166666	38.663999999999994	0.6	10.0	33.29933333333334	1018.8983333333333	7.399666666666667	0.152	339.26666666666665	0.0	25.805333333333333	0.0	2.0	4.0	0.0	29.5
2016-02-04 01:00:00	0.5649236111333333	1.1392783333333334e-05	0.041515277766666664	0.04807527775	0.007067777799999999	0.013044166683333334	0.09888166665	0.00100083335	0.0040036111833333336	0.0017011112	0.22043166660000002	0.0006208538500000001	0.0032183333499999998	38.007	0.6093333333333334	9.997333333333334	33.489	1019.0603333333333	5.865666666666667	0.31966666666666665	343.1333333333333	2.6666666666666667e-05	25.622	0.0003333333333333333	2.0	4.0	1.0	29.5
2016-02-04 02:00:00	0.39814138886666667	8.338883333333332e-06	0.04162444435	0.018879444466666666	0.006821388866666667	0.012974166683333333	0.08837	0.0009997222166666666	0.004000555583333333	0.0016663889166666666	0.0982972222	0.0006758544000000001	0.003207777766666667	37.885999999999996	0.59	9.922666666666666	31.769999999999996	1018.2379999999999	8.484	0.56	345.3333333333333	0.0007466666666666666	24.788666666666664	0.009333333333333334	2.0	4.0	2.0	29.5
2016-02-04 03:00:00	0.47632555555	3.618333333333333e-06	0.04166611103333333	0.046706944433333335	0.0068513889	0.01807833333333333	0.05393555556666666	0.0010002778	0.00401722225	0.0016080555666666667	0.08394138886666667	0.0006141855166666668	0.003105555533333333	37.297999999999995	0.592	9.921	32.285999999999994	1018.677	6.375	0.030999999999999996	325.3	0.0	24.464	0.0	2.0	4.0	3.0	29.5
2016-02-04 04:00:00	0.44678555556666666	4.7316666666666665e-06	0.04158138895	0.06635138883333333	0.0068416666999999995	0.013047777766666666	0.04899555556666667	0.001	0.0040052778333333336	0.0016469444666666667	0.10419999998333333	0.0005550260166666667	0.00315	36.17933333333333	0.6153333333333334	9.29	30.246	1017.8480000000001	7.522	0.31	354.3333333333333	0.00015999999999999999	24.296666666666667	0.0026666666666666666	2.0	4.0	4.0	29.5
2016-02-04 05:00:00	0.3973702778666667	3.618333333333333e-06	0.04159083335	0.0525427778	0.0068813888999999994	0.0131630555	0.046757777800000004	0.0009994444333333333	0.0040033334	0.0017088889	0.08440416671666666	0.0005936288333333333	0.003241388866666667	35.085	0.6716666666666667	6.886666666666667	27.388333333333332	1017.9516666666666	10.375	0.31	350.8333333333333	0.0016499999999999998	25.12	0.041666666666666664	2.0	4.0	5.0	29.5
2016-02-04 06:00:00	0.3769577778	3.896666666666667e-06	0.041554444483333335	0.04970833335	0.006875277799999999	0.013161111133333332	0.05191472218333334	0.0009983333	0.004004444516666666	0.0016983333833333334	0.08436500001666666	0.0006108588333333334	0.0032036111333333334	33.062	0.794	3.794	25.592	1018.144	8.968	0.31	353.4	0.00472	27.348000000000003	0.20199999999999999	2.0	4.0	6.0	29.5
2016-02-04 07:00:00	0.3626750000166667	3.896666666666667e-06	0.04152527775	0.011971666766666667	0.006858611166666666	0.01313694445	0.049423055550000004	0.00099749995	0.004000277783333334	0.0016719444833333333	0.09926583336666667	0.0006839099333333334	0.0031619444333333335	32.297333333333334	0.857	2.712	25.320333333333334	1018.0923333333334	7.8196666666666665	0.471	348.4	0.009213333333333332	28.50433333333333	0.4403333333333333	2.0	4.0	7.0	29.5
2016-02-04 08:00:00	0.44755583331666665	2.4453316666666665e-05	0.041513333316666665	0.051673889	0.0068244444	0.013014166683333333	0.051876944450000004	0.0009972222000000002	0.0040047223	0.0016591667166666667	0.15359611106666668	0.0006291883333333334	0.0031394444666666666	31.647333333333336	0.88	1.2993333333333332	23.92866666666667	1018.87	8.842	1.0	354.06666666666666	0.013813333333333334	28.586	0.548	2.0	4.0	8.0	29.5
2016-02-04 09:00:00	0.6481366666999999	7.222671666666667e-05	0.04152833326666667	0.05568305553333333	0.1157197222	0.012781388833333332	0.04177083338333333	0.0008994444166666668	0.003971388916666667	0.0014944444166666668	0.23871444448333332	0.0007250139166666667	0.0033725	31.402	0.877	0.833	22.773999999999997	1018.9580000000001	10.429	1.0	249.9	0.0149	28.302000000000003	0.564	2.0	4.0	9.0	29.5
2016-02-04 10:00:00	1.3221416667166668	0.00010804226666666667	0.041331111133333334	0.036526666650000005	0.11147888888333334	0.012525555566666667	0.037393333300000005	0.04061888893333334	0.0041302778	0.0015636111166666667	0.8616402777500001	0.0007666871666666667	0.003450555483333333	31.296666666666667	0.8633333333333333	1.35	22.236666666666668	1018.6800000000001	11.263333333333332	1.0	119.33333333333333	0.014766666666666668	27.779999999999998	0.56	2.0	4.0	10.0	29.5
2016-02-04 11:00:00	0.6720377778333333	7.444666666666667e-05	0.04151555556666667	0.018674166633333333	0.006705555566666666	0.012701944416666666	0.044580555499999994	0.00101722225	0.004139166633333333	0.0016294444333333333	0.39721666650000004	0.0007830716833333334	0.003453888883333333	31.074666666666666	0.8426666666666666	2.403	21.744666666666667	1018.894	11.748333333333333	1.0	357.26666666666665	0.017776666666666666	26.954	0.5836666666666666	2.0	4.0	11.0	29.5
2016-02-04 12:00:00	1.5107511111666667	0.4760325011166666	0.040146111133333336	0.10700305554999999	0.00646444445	0.012215833316666667	0.038277500049999996	0.09397222223333333	0.018811666566666666	0.28070611111666666	0.1783663888833333	0.07769223835	0.00492305615	30.754	0.814	3.168	21.154	1018.3	12.164	1.0	355.6	0.01356	25.772	0.466	2.0	4.0	12.0	29.5
2016-02-04 13:00:00	0.9279272222166667	0.48730027778333335	0.03975777778333334	0.03537083336666667	0.006498888883333333	0.02688833335	0.03285388886666667	0.03967611108333333	0.004147777833333334	0.10255972223333334	0.11239833331666667	0.00104584725	0.062117777783333335	30.63266666666667	0.764	5.785666666666668	21.773000000000003	1016.7933333333333	10.51	0.9046666666666667	202.03333333333333	0.00457	24.12033333333333	0.19333333333333336	2.0	4.0	13.0	29.5
2016-02-04 14:00:00	0.2781647222	0.0013913889166666667	0.0395691667	0.03383583333333333	0.0067972221999999995	0.012911944466666665	0.03261083335	0.0009088888166666666	0.003972500016666667	0.0013877777833333333	0.08471888886666666	0.0006544722833333334	0.06940861105	31.312	0.7066666666666667	8.538666666666666	23.041999999999998	1016.4213333333333	9.675999999999998	0.5606666666666666	157.4	0.0019533333333333334	22.983333333333334	0.052000000000000005	2.0	4.0	14.0	29.5
2016-02-04 15:00:00	0.2371802777833333	0.00027444446666666667	0.039626944500000004	0.05490611115	0.006826388916666666	0.012961666616666668	0.0328486111	0.0009941666166666666	0.004001388916666667	0.0015436111	0.08513638891666667	0.0006161455833333334	0.11874666671666666	32.63	0.635	9.45	24.040000000000003	1016.58	11.085	0.295	335.5	0.00055	21.525	0.01	2.0	4.0	15.0	29.5
2016-02-04 16:00:00	0.22380472221666667	0.0002774999166666667	0.03958638888333333	0.05421944448333334	0.006840000066666667	0.013025000066666665	0.032890000016666664	0.0009988888833333332	0.004004722283333334	0.0015477778	0.08569027775	0.0006100239	0.15097694443333334	33.95333333333334	0.5419999999999999	9.785333333333334	24.723333333333336	1017.3466666666667	13.299333333333333	0.22133333333333335	333.3333333333333	0.0	19.016000000000002	0.0	2.0	4.0	16.0	29.5
2016-02-04 17:00:00	0.17602777776666667	0.00027749996666666664	0.03952916661666666	0.04301388886666667	0.006791111133333333	0.01293277775	0.03282638883333334	0.0009908332666666668	0.003999166683333334	0.0015283332833333333	0.08599388893333333	0.0006325243833333334	0.16698055561666666	33.54366666666667	0.5	10.0	24.691333333333333	1018.5606666666666	12.178333333333335	0.09066666666666667	328.73333333333335	0.0	16.801	0.0	2.0	4.0	17.0	29.5
2016-02-04 18:00:00	0.19128472219999998	0.00027916651666666666	0.039523888916666666	0.02069416665	0.00679555545	0.012885000033333333	0.0326677778	0.00092166665	0.003979722233333333	0.0013936111333333334	0.08555916675	0.0006764115833333334	0.1396172222	31.824	0.506	10.0	23.464	1020.1039999999999	10.120000000000001	0.012	327.6	0.0	15.627999999999998	0.0	2.0	4.0	18.0	29.5
2016-02-04 19:00:00	0.3481905556333333	0.00041527778333333334	0.07203166668333334	0.05437361111666667	0.0067708334	0.024059999983333333	0.03320805561666666	0.0009836110666666667	0.004146666633333333	0.0015016666666666666	0.12445138895	0.01801639891666667	0.10460833333333334	30.267	0.529	10.0	21.658666666666665	1021.595	9.853333333333333	0.0	325.46666666666664	0.0	15.276666666666667	0.0	2.0	4.0	19.0	29.5
2016-02-04 20:00:00	0.5457769444499999	0.0004972223666666666	0.10548555556666667	0.05791583331666667	0.006824444416666667	0.012896666683333334	0.03315916666666666	0.0010016666666666668	0.0041119444	0.0014991667	0.23363222218333332	0.0006575122	0.058224444449999996	29.19666666666667	0.5333333333333333	10.0	20.506666666666668	1022.7900000000001	9.553333333333335	0.0	320.0	0.0	14.520000000000001	0.0	2.0	4.0	20.0	29.5
2016-02-04 21:00:00	0.8768730555666667	0.0005483333833333333	0.08335722225	0.0496391666	0.0068630555666666666	0.012986944483333334	0.17719444445	0.0010188889666666668	0.00413305555	0.0014355556166666668	0.36572277778333334	0.0007255688833333333	0.01377694385	27.982000000000003	0.544	10.0	20.395	1023.784	7.454	0.0	321.5	0.0	13.642	0.0	2.0	4.0	21.0	29.5
2016-02-04 22:00:00	0.8894113888999999	0.0005277777166666667	0.13945722221666665	0.021806388916666666	0.00682027775	0.0128238889	0.055515833316666666	0.0010286111666666666	0.004106944416666667	0.00161750005	0.42119944455	0.0007761206	0.0033847222000000002	26.802666666666664	0.5646666666666665	10.0	19.640666666666668	1024.5366666666666	6.481333333333334	0.0	321.53333333333336	0.0	13.390666666666668	0.0	2.0	4.0	22.0	29.5
2016-02-04 23:00:00	1.0480624999833335	0.00028888828333333336	0.0890602778	0.04775361106666667	0.0068552778	0.012891666683333334	0.04435222221666667	0.0010461111	0.06504722225	0.1626569445	0.38702333338333333	0.0006661222000000001	0.0032963888666666667	24.235333333333333	0.6313333333333334	9.900333333333332	16.398333333333333	1025.1163333333334	6.680666666666666	0.0	309.5	0.0	13.464333333333334	0.0	2.0	4.0	23.0	29.5
2016-02-05 00:00:00	1.3777586110333333	2.9166666666666666e-05	0.0420438889	0.06722555556666668	0.08524249996666668	0.012741666666666667	0.3069911110666667	0.09314555551666667	0.004113611166666667	0.01201972225	0.3856875	0.0008058372333333333	0.0034094444833333336	22.012	0.69	9.973999999999998	15.187999999999999	1025.72	5.191999999999999	0.0	302.0	0.0	13.338000000000001	0.0	2.0	5.0	0.0	29.5
2016-02-05 01:00:00	1.1114733333333333	1.5005000000000001e-05	0.042106944449999996	0.05585305558333333	0.12323361115	0.012977222233333334	0.3654013889166666	0.00100833335	0.003993333283333333	0.0011891666666666667	0.25166944443333333	0.0008066794833333332	0.0031405555333333334	19.813333333333333	0.7333333333333333	9.391666666666667	13.826666666666666	1025.7733333333333	4.141666666666667	0.0	295.1666666666667	0.0	12.675	0.0	2.0	5.0	1.0	29.5
2016-02-05 02:00:00	0.9431372222166666	1.2786666666666667e-05	0.0491127778	0.11635	0.013629999966666667	0.013074166683333334	0.2820911110666666	0.0009963889666666666	0.004008611166666666	0.0011766666166666666	0.16711833333333334	0.06981584215	0.003153055566666667	17.872666666666664	0.792	9.53	17.088666666666665	1026.28	2.0773333333333333	0.026000000000000002	248.93333333333334	0.0	12.610666666666667	0.0	2.0	5.0	2.0	29.5
2016-02-05 03:00:00	0.85087166665	5.845e-06	0.3336566666	0.1120302778	0.007278888866666666	0.01804055555	0.04058166663333333	0.044860000000000004	0.004000277816666667	0.0016688889166666667	0.08390527778333333	0.0005391800166666666	0.0030691666333333336	17.108	0.809	9.902999999999999	17.108	1026.7649999999999	2.797	0.003	251.0	0.0	12.269	0.0	2.0	5.0	3.0	29.5
2016-02-05 04:00:00	0.9634230555	3.584333333333333e-05	0.1917233333166667	0.10857416663333333	0.007034999983333333	0.013038611183333333	0.03988666663333333	0.0009986110833333334	0.004007777816666666	0.0016391666499999998	0.22368083345	0.0005727922	0.002903888833333333	16.023333333333333	0.8006666666666667	9.464	16.023333333333333	1027.1273333333334	2.5833333333333335	0.0	214.66666666666666	0.0	11.026	0.0	2.0	5.0	4.0	29.5
2016-02-05 05:00:00	1.0068916667333334	3.8621116666666665e-05	0.04223555553333334	0.24348666663333332	0.006855833316666667	0.013003333300000001	0.03521583335	0.0009966666166666667	0.004003611166666666	0.00165472225	0.31331388886666667	0.0008197294833333334	0.002980277716666667	16.133666666666667	0.8096666666666668	9.488	16.133666666666667	1027.3916666666669	2.2796666666666665	0.01933333333333333	280.6333333333333	0.0	11.423333333333334	0.0	2.0	5.0	5.0	29.5
2016-02-05 06:00:00	0.6880875000666666	6.556055e-05	0.042409722266666665	0.005055000033333334	0.0068183334	0.013018333333333333	0.03731166666666667	0.0009094444666666666	0.0039913889	0.0015058333666666667	0.42309500003333333	0.000826125	0.00333666675	15.698	0.8003333333333333	9.771333333333333	15.698	1027.912	1.9143333333333332	0.04033333333333333	254.56666666666666	0.0	10.735999999999999	0.0	2.0	5.0	6.0	29.5
2016-02-05 07:00:00	0.5772513889	2.9174999999999998e-05	0.042291388783333335	0.0051625	0.00695	0.013177777783333334	0.03547222221666667	0.0009969444666666667	0.004209999983333334	0.0016311111333333335	0.32544833338333334	0.0007841872500000001	0.0034094444166666666	14.844	0.8140000000000001	9.805333333333333	14.402	1028.31	2.4513333333333334	0.04666666666666667	129.73333333333332	0.0	10.217999999999998	0.0	2.0	5.0	7.0	29.5
2016-02-05 08:00:00	0.7721661111	8.861276666666666e-05	0.04237444441666667	0.01600000005	0.0068483332999999995	0.012993611166666667	0.03546361111666666	0.00101305565	0.0041880555	0.0016502778	0.4909233333333333	0.0008522344166666667	0.0034033333333333333	16.478	0.863	9.76	10.092	1029.033	4.046	0.001	183.3	0.0	13.102	0.0	2.0	5.0	8.0	29.5
2016-02-05 09:00:00	0.7142916666333333	3.9171116666666665e-05	0.042271388900000005	0.07806138886666666	0.00686000005	0.013083888866666667	0.04030222223333334	0.0010091667	0.0041977777	0.00164249995	0.3685419444833334	0.0006391767	0.00337777775	22.48933333333333	0.792	9.948	18.063333333333336	1029.2306666666668	3.375333333333333	0.016666666666666666	191.13333333333333	0.0	17.005999999999997	0.0	2.0	5.0	9.0	29.5
2016-02-05 10:00:00	1.0583219444333334	5.221888333333334e-05	0.04218222223333334	0.005082222250000001	0.00692083335	0.012896666616666667	0.03514805556666667	0.0010102778333333333	0.0041447222333333335	0.0016125	0.7512597221333334	0.0007647494166666667	0.0033658333	27.316666666666666	0.7216666666666666	10.0	21.311666666666667	1029.04	5.308333333333334	0.05	168.0	0.0	19.548333333333332	0.0	2.0	5.0	10.0	29.5
2016-02-05 11:00:00	0.7568144444166667	5.862003333333334e-05	0.04201666665	0.0765963889	0.006805555566666666	0.01283305555	0.0399291667	0.0010119445	0.004132222233333333	0.0015872222	0.4073594443833333	0.0006825149666666667	0.0033266666833333333	31.578	0.616	10.0	25.233999999999998	1028.14	6.7	0.012	178.4	0.0	20.004	0.0	2.0	5.0	11.0	29.5
2016-02-05 12:00:00	1.10790388885	0.00012250391666666666	0.04151388888333333	0.032073055516666664	0.006587222266666666	0.012381111133333334	0.033444999950000005	0.04219416671666667	0.018847222216666668	0.21412444444999998	0.4151699999333333	0.07945612665	0.0032916667	34.300666666666665	0.5506666666666667	10.0	27.542666666666666	1026.8203333333333	8.186333333333334	0.074	181.86666666666667	0.0	19.864666666666665	0.0	2.0	5.0	12.0	29.5
2016-02-05 13:00:00	0.7151827777833333	8.903333333333333e-06	0.16496277775	0.06296555556666666	0.00670722225	0.01770583325	0.03327222228333333	0.047362499983333334	0.00411638885	0.09481666673333335	0.12408111111666667	0.0006141805666666667	0.0033274999999999997	36.03666666666666	0.5093333333333334	10.0	29.176666666666666	1025.5033333333333	9.160666666666666	0.10400000000000001	187.46666666666667	0.0	19.767999999999997	0.0	2.0	5.0	13.0	29.5
2016-02-05 14:00:00	0.5425894444333333	1.278445e-05	0.18638472220000002	0.02853611105	0.0066922222	0.012846666633333333	0.03295055551666667	0.0009919444666666667	0.00409972215	0.00145777775	0.14103694436666667	0.0007233411166666667	0.00332416665	37.04600000000001	0.483	10.0	29.559	1024.59	10.955000000000002	0.051000000000000004	182.7	0.0	19.541	0.0	2.0	5.0	14.0	29.5
2016-02-05 15:00:00	0.7113847222666666	2.638666666666667e-05	0.11171861106666667	0.03999694448333334	0.00674222215	0.01287333335	0.032908333383333335	0.0009769444666666667	0.0041075000333333335	0.0013961111166666668	0.29386333336666665	0.0006489027	0.003265555533333333	36.79666666666667	0.49333333333333335	10.0	29.130000000000003	1024.0633333333333	11.253333333333334	0.06666666666666667	175.0	0.0	19.78666666666667	0.0	2.0	5.0	15.0	29.5
2016-02-05 16:00:00	0.77041250005	3.91739e-05	0.05447277781666667	0.05394972228333333	0.0067461111666666665	0.01283222215	0.0327558333	0.0008822222333333333	0.0041219444	0.00118000005	0.32871694446666666	0.0006141783166666667	0.0031419445	35.849666666666664	0.522	10.0	27.860333333333337	1023.872	11.496666666666666	0.11800000000000002	176.46666666666667	0.0	20.090666666666667	0.0	2.0	5.0	16.0	29.5
2016-02-05 17:00:00	0.7966622222166666	6.361613333333333e-05	0.052665555499999996	0.023765833333333333	0.0067247222	0.012891944483333334	0.032654722233333336	0.0008311111333333334	0.00401499995	0.0011138889166666666	0.37353583328333334	0.0007180633666666667	0.0030872222	33.988	0.5760000000000001	10.0	26.556	1024.106	9.331999999999999	0.07200000000000001	180.6	0.0	20.496	0.0	2.0	5.0	17.0	29.5
2016-02-05 18:00:00	0.69484694445	3.0006116666666667e-05	0.05131666666666667	0.036391111116666666	0.02123055551666667	0.01291499995	0.032999444466666666	0.06539833326666666	0.03471666666666666	0.0013688889	0.29315694449999996	0.0007111282666666667	0.0032413889333333334	32.394666666666666	0.6173333333333333	10.0	25.092333333333336	1024.4303333333335	8.395666666666667	0.047	185.16666666666666	0.0	20.640333333333334	0.0	2.0	5.0	18.0	29.5
2016-02-05 19:00:00	0.6987183333	8.056335e-05	0.05148166663333333	0.06309472223333333	0.1225913889	0.0127875	0.0333030555	0.0009988888666666667	0.004116111116666666	0.0014563888666666665	0.25976611108333336	0.018992790483333334	0.0012480550499999999	31.044	0.6493333333333333	9.878666666666668	23.823333333333334	1024.5493333333334	7.818	0.025333333333333333	191.73333333333332	0.0	20.554	0.0	2.0	5.0	19.0	29.5
2016-02-05 20:00:00	0.6427572221833333	5.917995e-05	0.05781722218333333	0.05176083336666667	0.06934194440000001	0.012846388916666666	0.26485555564999996	0.0010155555166666667	0.0042094444500000005	0.0012350000666666665	0.20870249998333332	0.0007772332166666666	0.15607305618333334	29.9	0.675	9.605	22.63	1024.48	7.489999999999999	0.035	192.5	0.0	20.490000000000002	0.0	2.0	5.0	20.0	29.5
2016-02-05 21:00:00	0.7596963889499999	2.3068333333333334e-05	0.09284944440000001	0.026704444433333332	0.006767777816666667	0.012798888866666667	0.32806722218333334	0.0010361110833333334	0.004174722216666666	0.0011663888666666666	0.15163222221666667	0.0008075183666666667	0.015490833333333334	28.894666666666662	0.7006666666666667	9.406	21.13266666666667	1024.192	7.898	0.034	197.0	0.0	20.351333333333333	0.0	2.0	5.0	21.0	29.5
2016-02-05 22:00:00	1.3774452778	0.00014277843333333334	0.09090222221666666	0.030816111116666666	0.0066372222333333335	0.012405833366666667	0.3883127778	0.0009383333166666667	0.004052777766666666	0.0011483333333333335	0.63773750005	0.0009672372166666666	0.00308694445	27.914666666666665	0.7156666666666667	9.344333333333333	20.526999999999997	1023.8873333333333	7.085999999999999	0.042666666666666665	196.63333333333333	0.0	19.927666666666667	0.0	2.0	5.0	22.0	29.5
2016-02-05 23:00:00	1.3034299999833332	8.250111666666666e-05	0.09213972226666667	0.06220138886666667	0.006737222283333333	0.012766666666666667	0.09983249998333334	0.0009938889166666667	0.0041622222	0.2534247222166667	0.49247277776666665	0.00062807505	0.002708055516666667	27.304	0.7260000000000001	9.196	20.674	1023.524	5.97	0.042	197.0	0.0	19.810000000000002	0.0	2.0	5.0	23.0	29.5
2016-02-06 00:00:00	1.3601130555166667	2.6399999999999998e-05	0.09145777781666667	0.05806666666666667	0.0070302777666666665	0.017893611116666666	0.045965277766666666	0.05082527776666667	0.06391444446666666	0.012431944383333334	0.3874000000166667	0.0006833478166666667	0.002504999983333333	26.838	0.73	8.751666666666667	22.072333333333336	1022.943	4.152333333333333	0.042666666666666665	205.43333333333334	0.0	19.400333333333332	0.0	2.0	6.0	0.0	29.5
2016-02-06 01:00:00	1.5517072221666666	0.0001033289	0.09118583333333333	0.0246427778	0.007032500033333333	0.0127175	0.04462916666666667	0.08652305556666667	0.03287638895	0.00163	0.6918063888833333	0.0009564038333333333	0.002895833333333333	25.546666666666667	0.7433333333333334	8.416666666666666	21.48	1022.3166666666667	3.36	0.06333333333333334	212.0	0.0	18.573333333333334	0.0	2.0	6.0	1.0	29.5
2016-02-06 02:00:00	1.9492713889333333	0.5241613893833333	0.35163416665	0.06892055551666668	0.006500833366666667	0.012173055600000001	0.04453194441666666	0.0010005555333333334	0.0039938889	0.0016613889	0.3906375	0.08106917824999998	0.00287333325	23.999000000000002	0.771	7.635999999999999	22.747999999999998	1022.0040000000001	2.9810000000000003	0.042	209.1	0.0	17.834999999999997	0.0	2.0	6.0	2.0	29.5
2016-02-06 03:00:00	1.6167550000166666	0.6738861111	0.15908055563333334	0.049425277733333335	0.0064313889	0.01219027775	0.043836111116666666	0.038965277783333335	0.004101111133333333	0.0014511110833333334	0.22673055548333335	0.0013797365833333334	0.0026658334	22.293999999999997	0.7873333333333333	8.459333333333332	22.293999999999997	1022.06	1.5926666666666667	0.008	300.8666666666667	0.0	16.789333333333335	0.0	2.0	6.0	3.0	29.5
2016-02-06 04:00:00	0.5740677777833334	0.0008894456833333333	0.041966666683333334	0.0513116667	0.006845555583333333	0.013142500016666668	0.03941083336666666	0.0009644444333333334	0.003984166716666667	0.0014686111333333332	0.20328138885	0.0006189005500000001	0.0029513888166666667	21.224333333333334	0.7976666666666666	7.896333333333333	21.224333333333334	1021.9006666666667	2.1083333333333334	0.03833333333333334	236.1	0.0	16.112000000000002	0.0	2.0	6.0	4.0	29.5
2016-02-06 05:00:00	0.7454013888833334	0.00020667335	0.041991388916666664	0.012363333383333334	0.006838333333333333	0.01299027775	0.036960277816666665	0.00087	0.004059444416666666	0.00148583335	0.4830344444833334	0.0008702921999999999	0.0034191666999999998	20.04	0.8160000000000001	8.128	20.04	1021.712	1.8880000000000001	0.010000000000000002	62.8	0.0	15.296	0.0	2.0	6.0	5.0	29.5
2016-02-06 06:00:00	0.7323044443833333	0.0003044444166666667	0.04180972225	0.05275111118333333	0.0069894444166666665	0.013345000033333334	0.0401616667	0.00100472225	0.00417916665	0.0016408333333333333	0.3830688888166666	0.0006822366833333334	0.0033866666666666667	18.973333333333333	0.8283333333333333	7.751666666666667	18.973333333333333	1021.8966666666668	1.5183333333333333	0.025	147.0	0.0	14.586666666666668	0.0	2.0	6.0	6.0	29.5
2016-02-06 07:00:00	1.0269069444666665	0.00014806283333333335	0.04202694445	0.052631666683333335	0.0067847222	0.01284055555	0.0399222223	0.0010075000833333334	0.004223333366666667	0.0016519444833333335	0.7059166666833333	0.0007664067833333333	0.0033655556	19.945333333333334	0.8386666666666667	7.710666666666667	19.945333333333334	1021.8706666666666	0.7333333333333333	0.029999999999999995	281.93333333333334	0.0	15.754	0.0	2.0	6.0	7.0	29.5
2016-02-06 08:00:00	0.76999166665	0.00024277895	0.04188777775	0.01823999998333333	0.0068988888333333335	0.013135277816666667	0.03743277778333333	0.0010033333333333333	0.004190833383333333	0.0016391666666666666	0.47411527773333334	0.0007800167	0.0033830555999999996	25.367	0.8130000000000001	9.016	25.367	1021.698	0.179	0.029999999999999995	200.9	0.0	20.423000000000002	0.0	2.0	6.0	8.0	29.5
2016-02-06 09:00:00	0.7861886111499999	0.00029277775	0.041773611083333335	0.04524277775	0.006975833333333333	0.0132625	0.044655555533333335	0.0008997222333333334	0.004040833366666666	0.0015130555666666666	0.45292944443333333	0.0006825189	0.0033541666666666663	30.784666666666666	0.7073333333333333	9.906666666666668	30.784666666666666	1021.8946666666667	2.472666666666667	0.03933333333333333	242.26666666666668	0.0	22.357333333333333	0.0	2.0	6.0	9.0	29.5
2016-02-06 10:00:00	1.0015830555666667	0.00015611776666666667	0.041961666716666665	0.05282638886666667	0.0067763889	0.012793333333333334	0.0356038889	0.00098833325	0.003996666616666667	0.0016100000500000001	0.6706652777666666	0.0007586261833333333	0.00300027775	36.214666666666666	0.555	9.911666666666667	36.214666666666666	1021.3299999999999	1.944	0.03033333333333333	317.53333333333336	0.0	21.793	0.0	2.0	6.0	10.0	29.5
2016-02-06 11:00:00	0.7856958333666667	0.00027417106666666663	0.04136555558333333	0.03609388886666667	0.006953333349999999	0.01314666665	0.0381305556	0.0009974999833333334	0.004002222283333333	0.0016380555666666667	0.47609694436666666	0.000808899	0.0029616666666666667	39.48833333333334	0.4776666666666667	10.0	39.48833333333334	1020.3376666666667	0.168	0.041	286.3333333333333	0.0	21.546333333333333	0.0	2.0	6.0	11.0	29.5
2016-02-06 12:00:00	1.23750694445	0.0002875027333333334	0.03987388896666667	0.023779999883333333	0.0986411111	0.013063888883333334	0.031138055549999998	0.0009955555166666667	0.003999722233333333	0.09989722223333333	0.6535483333166667	0.0614055705	0.015281111633333334	42.687333333333335	0.4093333333333333	10.0	42.53600000000001	1019.6666666666666	2.5460000000000003	0.06733333333333333	41.8	0.0	20.599333333333334	0.0	2.0	6.0	12.0	29.5
2016-02-06 13:00:00	1.2843377777666667	0.0001980567166666667	0.040247500033333335	0.06996444445000001	0.12221444441666666	0.017476111149999998	0.030482500016666667	0.03895472221666666	0.004005000033333333	0.17038111105	0.6774077777833334	0.0008386243333333333	0.07512222223333334	43.548	0.398	10.0	41.29	1019.309	4.166	0.029999999999999995	137.9	0.0	20.905000000000005	0.0	2.0	6.0	13.0	29.5
2016-02-06 14:00:00	0.38458861115	2.056611666666667e-05	0.040074444449999996	0.04333444446666667	0.015574166666666667	0.013018055566666666	0.030945555516666667	0.0009886110333333334	0.004001666666666666	0.0014616666833333334	0.26523111111666664	0.0006689028333333334	0.18229722218333333	44.06066666666666	0.3813333333333333	10.0	41.9	1018.914	4.140666666666666	0.026000000000000002	146.8	0.0	20.014666666666667	0.0	2.0	6.0	14.0	29.5
2016-02-06 15:00:00	0.6373627777666666	0.00020639001666666667	0.040210555616666664	0.0256477778	0.006624444383333333	0.01254777775	0.10493972221666666	0.07342861108333333	0.004086666666666666	0.00128027775	0.5933169444166667	0.0009950116833333333	0.34101888895	43.29	0.4066666666666667	10.0	41.431666666666665	1018.1833333333333	3.7066666666666666	0.0	134.16666666666666	0.0	20.695	0.0	2.0	6.0	15.0	29.5
2016-02-06 16:00:00	0.35530250001666663	7.750996666666667e-05	0.040143333366666666	0.05480694443333333	0.006658888866666667	0.018204722200000002	0.19647694438333335	0.03820138881666666	0.004187222183333334	0.0012158333666666666	0.24392249993333334	0.0007880644833333333	0.4429241666666667	38.784	0.514	10.0	38.784	1018.3179999999999	1.394	0.006	46.6	0.0	22.43	0.0	2.0	6.0	16.0	29.5
2016-02-06 17:00:00	0.25162916663333335	4.000721666666667e-05	0.053171666699999995	0.05667000005	0.006656666616666667	0.019367222266666664	0.030368055566666666	0.05047499996666667	0.004115277733333334	0.0013836111666666667	0.21136249996666667	0.04033195835	0.42842527776666667	34.166666666666664	0.631	10.0	33.364000000000004	1018.3503333333333	2.518	0.029999999999999995	60.0	0.0	22.900333333333332	0.0	2.0	6.0	17.0	29.5
2016-02-06 18:00:00	0.32511694446666667	0.00017250438333333334	0.04037583331666667	0.01055916675	0.0065544444	0.01262833335	0.03036638895	0.0009702777166666667	0.004044722216666667	0.0013627777833333334	0.42031416671666666	0.0009669621166666666	0.36319999998333335	31.216	0.708	10.0	27.693333333333335	1018.2386666666666	3.556666666666666	0.029999999999999995	77.4	0.0	22.896	0.0	2.0	6.0	18.0	29.5
2016-02-06 19:00:00	0.23061333338333334	6.167833333333334e-05	0.04020444445	0.054643333333333335	0.006669444433333334	0.0129008333	0.029961111183333333	0.00091111105	0.003954166666666667	0.0013225000166666666	0.2102947222	0.0006669549666666666	0.30550805555	30.915000000000003	0.712	10.0	26.772	1018.062	4.11	0.029999999999999995	62.3	0.0	22.613	0.0	2.0	6.0	19.0	29.5
2016-02-06 20:00:00	0.3815013889166667	6.056945000000001e-05	0.0401361111	0.06027805558333333	0.0067038889	0.012784999966666665	0.029710555566666668	0.0009113889	0.003934444483333333	0.0012775	0.21099861106666667	0.0006522399833333334	0.15248055559999998	32.190000000000005	0.67	10.0	27.04	1017.4866666666666	5.286666666666667	0.02	53.333333333333336	0.0	22.486666666666668	0.0	2.0	6.0	20.0	29.5
2016-02-06 21:00:00	0.41689861115	4.112166666666666e-05	0.04007444448333333	0.007431944383333333	0.006760000033333334	0.012782777783333334	0.029665555533333332	0.0008538888833333334	0.0038980555	0.0012852777833333333	0.19879388888333333	0.0007816744333333334	0.02052638893333333	31.675	0.6773333333333333	9.930333333333333	26.220333333333333	1017.048	5.539333333333333	0.0	35.46666666666667	0.0	22.374000000000002	0.0	2.0	6.0	21.0	29.5
2016-02-06 22:00:00	0.6580922222000001	0.00013500068333333333	0.04157722226666667	0.05309583338333333	0.006613055566666666	0.01255805555	0.03576444446666667	0.0008225	0.0039088889	0.0013041666833333333	0.37746277776666665	0.0007641837833333334	0.0030425000166666664	31.627999999999997	0.6940000000000001	9.886	25.758	1016.284	6.0440000000000005	0.008	35.2	0.0	22.788	0.0	2.0	6.0	22.0	29.5
2016-02-06 23:00:00	0.7067213889333334	2.9726683333333334e-05	0.04172444451666667	0.0590841666	0.006780555533333333	0.012807500033333334	0.038290000033333334	0.0008175000333333334	0.0038777778166666664	0.0013077778	0.3603647222	0.0006155705833333334	0.0034763888666666668	32.029333333333334	0.7043333333333333	10.0	25.369666666666667	1015.4	7.298	0.13266666666666668	27.533333333333335	0.0	23.456333333333337	0.0	2.0	6.0	23.0	29.5
2016-02-07 00:00:00	0.8768941666666666	8.583336666666666e-05	0.041916388900000004	0.028601944466666664	0.006815	0.012767499983333335	0.04109805555	0.039290277783333334	0.003963055533333333	0.0014186111666666668	0.5390933333	0.0007894604833333334	0.0034930556166666666	32.861333333333334	0.7053333333333334	10.0	25.286	1014.0413333333332	9.087333333333333	0.24266666666666667	26.266666666666666	0.0	24.324666666666666	0.0	2.0	7.0	0.0	29.5
2016-02-07 01:00:00	0.8250447222333332	6.083946666666667e-05	0.041667500016666664	0.030531111200000002	0.0068041667166666665	0.012769166666666667	0.04135027781666667	0.0009108333333333334	0.00396861115	0.0014405555666666668	0.49683722216666665	0.0007350082666666667	0.0034138889	33.41	0.7	10.0	25.295	1012.605	10.370000000000001	0.255	29.5	0.0	24.685	0.0	2.0	7.0	1.0	29.5
2016-02-07 02:00:00	0.65268333335	5.472168333333334e-05	0.0417402777	0.059684999983333334	0.006828888883333333	0.012926944416666667	0.03687416665	0.0009836110333333334	0.004100555600000001	0.0015536111333333334	0.3237194444666667	0.00069085335	0.0033516667166666667	33.26533333333334	0.6946666666666667	10.0	24.27466666666667	1011.1579999999999	12.287333333333333	0.262	38.06666666666667	0.0	24.282666666666668	0.0	2.0	7.0	2.0	29.5
2016-02-07 03:00:00	0.6091336112000001	3.472946666666667e-05	0.041933611100000004	0.043661666700000004	0.006787777766666667	0.01787500003333333	0.04389055555	0.00086	0.004001666633333334	0.0014180555499999999	0.17602527771666668	0.0006566866	0.00339277775	32.35733333333334	0.6673333333333333	10.0	22.083333333333332	1010.4416666666667	14.909666666666668	0.14066666666666666	43.733333333333334	0.0	22.460666666666665	0.0	2.0	7.0	3.0	29.5
2016-02-07 04:00:00	0.7235747221833333	7.611391666666667e-05	0.041956666633333334	0.015464722266666666	0.0067816666500000004	0.012870833366666667	0.034243333333333334	0.0009047222333333334	0.003948611133333333	0.0014302778	0.4379769444166667	0.00079946385	0.0031769444166666666	30.812	0.62	10.0	20.124000000000002	1010.392	14.870000000000001	0.08	44.4	0.0	19.362000000000002	0.0	2.0	7.0	4.0	29.5
2016-02-07 05:00:00	0.7962652777333333	4.9726683333333336e-05	0.04191138886666667	0.057515000016666665	0.043806388833333335	0.013137222216666666	0.03461305556666667	0.0009841666333333333	0.003993333333333333	0.0015830554833333335	0.4105605556	0.0006789083166666667	0.0030583333333333335	29.101333333333333	0.5683333333333334	10.0	18.50133333333333	1010.8843333333333	13.452333333333334	0.10533333333333333	49.8	0.0	15.788000000000002	0.0	2.0	7.0	5.0	29.5
2016-02-07 06:00:00	1.0154899999833333	0.00012444551666666666	0.041943611066666664	0.05329388885	0.12294638888333333	0.012770555500000001	0.03692361113333333	0.0009922221333333334	0.004002222266666667	0.0015866666499999998	0.5847516666666667	0.0007950139166666666	0.0030300001	27.546666666666667	0.4966666666666667	9.76	16.94	1011.4433333333333	12.533333333333333	0.11333333333333333	48.0	0.0	11.196666666666667	0.0	2.0	7.0	6.0	29.5
2016-02-07 07:00:00	0.7479583333166667	7.55589e-05	0.041938611099999995	0.02526111111666667	0.04353555556666667	0.012974722216666668	0.03223416666666667	0.00099138885	0.003997499983333334	0.0015772222166666667	0.41710361115	0.0008105717000000001	0.00303972225	26.258	0.428	9.192	15.109	1011.5300000000001	12.969999999999999	0.15200000000000002	37.6	0.0	6.673000000000001	0.0	2.0	7.0	7.0	29.5
2016-02-07 08:00:00	0.6462900000166667	2.9452233333333336e-05	0.04182388891666667	0.0326644445	0.00695083325	0.01321	0.034575277816666666	0.0009597222333333333	0.003984166683333333	0.0015133333333333333	0.34399500005	0.0007330621333333333	0.0030769445	25.294	0.4026666666666667	8.237333333333334	13.408	1011.3533333333332	14.032666666666668	0.27266666666666667	29.6	0.0	4.391333333333334	0.0	2.0	7.0	8.0	29.5
2016-02-07 09:00:00	0.9536577778	0.00011527665	0.04192694438333333	0.05741666675	0.006774166616666666	0.012821111133333334	0.03449499998333334	0.0008786110666666667	0.0040002778	0.0014461111	0.6079236111	0.0007402927333333333	0.0034213889	24.242	0.4766666666666667	6.012666666666666	12.302333333333333	1011.2616666666667	13.527999999999999	0.31	26.466666666666665	0.0	7.099666666666666	0.0	2.0	7.0	9.0	29.5
2016-02-07 10:00:00	0.6329455555166666	2.333945e-05	0.041770555583333334	0.047339722300000005	0.00693777775	0.013136111099999999	0.03486027775	0.0009938889333333334	0.00415805555	0.0015849999666666668	0.314578611	0.0006819588333333333	0.003369999933333333	23.358	0.588	3.42	11.442	1010.306	12.954	0.31	16.4	0.00064	10.959999999999999	0.008	2.0	7.0	10.0	29.5
2016-02-07 11:00:00	1.0623636110999999	0.00011944001666666667	0.04151722221666666	0.010790555566666667	0.0067172222	0.012586666616666665	0.0320727778	0.0010072223	0.00412499995	0.0015680554833333333	0.7695211111666667	0.0008658516166666667	0.0033655555666666664	23.2	0.6516666666666667	2.7783333333333333	11.613333333333333	1009.0450000000001	12.203333333333335	0.885	11.5	0.0016333333333333334	13.34	0.035	2.0	7.0	11.0	29.5
2016-02-07 12:00:00	0.9939697221833333	5.277611666666667e-05	0.039780833333333335	0.05783694445	0.0067747222	0.01295027775	0.0306150001	0.00100611115	0.004126944400000001	0.0015291666833333333	0.6483880555833333	0.00066168385	0.004967778349999999	22.983333333333334	0.738	1.1986666666666668	11.541333333333334	1008.008	11.81	1.0	9.266666666666667	0.003966666666666666	15.914666666666669	0.15266666666666667	2.0	7.0	12.0	29.5
2016-02-07 13:00:00	0.7638411111166667	3.2783333333333335e-05	0.03987527773333333	0.06690111106666666	0.006825277833333334	0.013006666666666666	0.030211666683333336	0.0399088889	0.00409888885	0.0014766667166666665	0.3702841666666667	0.05845501051666666	0.05229888888333333	23.283	0.768	1.293	13.094999999999999	1007.664	9.727	1.0	4.5	0.00466	17.079	0.197	2.0	7.0	13.0	29.5
2016-02-07 14:00:00	0.5471197221833334	0.00014194943333333335	0.04018749996666667	0.004949722183333334	0.006547500016666667	0.012511111116666666	0.03017861106666667	0.0009969444333333335	0.004116111083333334	0.0014613888166666667	0.5733997222999999	0.00090195935	0.26822333336666665	23.282666666666668	0.7886666666666666	1.3300000000000003	13.606	1007.836	8.911999999999999	0.356	0.26666666666666666	0.007500000000000001	17.692666666666664	0.37733333333333335	2.0	7.0	14.0	29.5
2016-02-07 15:00:00	0.4123855555666667	3.1941666666666666e-05	0.0399983333	0.06510861106666667	0.006620277783333333	0.012763888833333332	0.02998055555	0.15317638885	0.018989722183333335	0.0013838888666666666	0.2523416666333333	0.012034192249999999	0.38335444448333333	23.057666666666666	0.8190000000000001	1.475	13.378666666666666	1008.14	8.831333333333333	0.010333333333333333	9.666666666666666	0.0051866666666666675	18.368	0.22566666666666668	2.0	7.0	15.0	29.5
2016-02-07 16:00:00	0.45431166661666667	0.00016833441666666666	0.040206388850000004	0.07326000001666667	0.04723916658333334	0.01778861111666667	0.029770833333333333	0.0009597222	0.018451666683333333	0.0013849999333333332	0.4155344445166667	0.07431112666666667	0.41667027781666666	22.355666666666664	0.8496666666666666	1.184	13.017666666666665	1008.7806666666667	8.110000000000001	0.03333333333333333	15.2	0.008126666666666667	18.546	0.4153333333333333	2.0	7.0	16.0	29.5
2016-02-07 17:00:00	0.13808111110000001	4.1397783333333335e-05	0.040111944483333335	0.050613888866666665	0.09223111111666667	0.012798611083333333	0.029972222266666668	0.0009933332333333334	0.004000000016666666	0.0014833333166666665	0.1673563888	0.00067474115	0.41674055555	22.223333333333336	0.8406666666666667	1.608	13.592666666666666	1008.8093333333333	7.157333333333333	1.0	20.666666666666668	0.006186666666666668	18.15533333333333	0.29200000000000004	2.0	7.0	17.0	29.5
2016-02-07 18:00:00	0.09123444443333333	4.6959433333333336e-05	0.040173055500000006	0.0127916667	0.04501027778333333	0.012806666666666666	0.03000361115	0.00099638885	0.0040025000333333335	0.0014955554833333334	0.1909336111	0.0007800154333333333	0.38779250006666666	22.113999999999997	0.8510000000000001	1.9020000000000001	14.563	1008.98	5.891	1.0	49.8	0.008660000000000001	18.366	0.451	2.0	7.0	18.0	29.5
2016-02-07 19:00:00	0.3695663889	6.111331666666667e-05	0.04016694445	0.08488750003333334	0.09535222218333333	0.017850277749999997	0.02997472223333333	0.0010008333166666666	0.034188888933333335	0.0014822222166666666	0.20348999993333333	0.0006311306	0.32202222220000004	21.979333333333333	0.8586666666666666	2.5226666666666664	15.46	1009.34	4.8660000000000005	1.0	308.8	0.0074800000000000005	18.30733333333333	0.37533333333333335	2.0	7.0	19.0	29.5
2016-02-07 20:00:00	0.8134883333166666	4.222168333333333e-05	0.03990361111666666	0.08953555546666667	0.12754166671666667	0.01272666665	0.2963080555	0.04241888888333333	0.0040758334	0.0012008333333333335	0.17355583325	0.0007250039666666667	0.20228111106666666	22.02333333333333	0.8483333333333333	4.586666666666667	15.671666666666665	1009.2900000000001	4.7266666666666675	0.8333333333333334	16.166666666666668	0.0071333333333333335	18.111666666666668	0.35666666666666663	2.0	7.0	20.0	29.5
2016-02-07 21:00:00	1.1103908333166668	1.8895550000000002e-05	0.03968638885	0.011501666666666667	0.08795666663333333	0.012681944483333334	0.38641277780000005	0.1048052778	0.004237777783333333	0.0011533333333333333	0.11716861115	0.0010239005666666666	0.020515833333333334	21.887999999999998	0.84	7.077999999999999	14.918	1008.956	5.2780000000000005	0.0	21.4	0.00248	17.822	0.076	2.0	7.0	21.0	29.5
2016-02-07 22:00:00	1.418295	5.389668333333334e-05	0.04116166665	0.07674777775000001	0.00790388895	0.012633333316666667	0.41931916668333336	0.00106249995	0.004095555583333333	0.00155555555	0.20700222221666664	0.0009952926833333333	0.00326916725	21.654333333333334	0.8353333333333333	7.45	15.365	1008.5196666666667	4.6129999999999995	0.15866666666666668	20.866666666666667	0.0009199999999999999	17.445666666666668	0.015333333333333334	2.0	7.0	22.0	29.5
2016-02-07 23:00:00	1.0841300000333334	2.5049999999999997e-06	0.041745833350000004	0.027282499949999997	0.007991666666666668	0.01297611105	0.4009408333333333	0.0010419444	0.00416750005	0.00150027775	0.12525944453333335	0.0010477856	0.0039036111333333335	21.551333333333332	0.8146666666666665	8.064666666666666	14.929333333333334	1008.0966666666667	4.884	0.4986666666666667	29.666666666666668	0.0	16.701333333333334	0.0	2.0	7.0	23.0	29.5
2016-02-08 00:00:00	1.6223522221833333	0.00012611276666666668	0.04179000001666667	0.05287638888333333	0.012575	0.012384999983333334	0.33964416668333336	0.0010538888833333333	0.0041294445	0.16788305558333333	0.37833916665	0.0008944583333333334	0.003477222166666667	21.401	0.794	7.494	14.419	1007.678	5.194999999999999	0.07200000000000001	40.9	0.00024000000000000003	16.008	0.003	2.0	8.0	0.0	29.5
2016-02-08 01:00:00	2.8544205555833333	6.417336666666667e-05	0.04192055558333333	0.09001333335	0.036175277816666664	0.012504166616666668	0.040385277750000004	0.038682222249999995	0.1508261111166667	0.3315922222166667	0.23764499993333335	0.0005561321499999999	0.003110277816666667	20.880000000000003	0.7933333333333333	4.92	14.55	1007.1666666666666	4.683333333333334	0.23999999999999996	51.333333333333336	0.0010666666666666667	15.373333333333333	0.016666666666666666	2.0	8.0	1.0	29.5
2016-02-08 02:00:00	1.5159955556166667	0.4003088911166667	0.1104013889	0.11800444443333333	0.016886666616666667	0.012555000033333335	0.0332947222	0.0009930554833333335	0.013053611116666667	0.2633211111166667	0.09076222226666666	0.11391890281666667	0.0030244444333333335	20.109333333333332	0.8236666666666665	4.951666666666667	17.405000000000005	1006.878	2.916333333333333	0.152	49.6	0.0017466666666666668	15.490333333333332	0.037333333333333336	2.0	8.0	2.0	29.5
2016-02-08 03:00:00	1.2119005555666666	0.4186386111333333	0.26795916666666664	0.11219527776666666	0.0075227778333333325	0.012657500033333333	0.03387416665	0.00502888885	0.004006111133333334	0.0014722222166666666	0.10973611116666666	0.00085501555	0.002912777816666667	19.136000000000003	0.83	5.8020000000000005	15.872000000000002	1006.44	3.9320000000000004	0.048	34.8	0.00176	14.825999999999999	0.042	2.0	8.0	3.0	29.5
2016-02-08 04:00:00	0.9190613888333333	0.2757608333	0.04678333333333333	0.10855416668333334	0.00751972225	0.012477222283333334	0.03371500001666667	0.037310555466666666	0.00399749995	0.0014805555166666666	0.21635500000000002	0.0007372283	0.0029527778833333333	17.779999999999998	0.83	7.424666666666667	10.473666666666666	1005.658	4.987333333333334	0.14166666666666666	24.433333333333334	0.00114	13.568000000000001	0.021333333333333333	2.0	8.0	4.0	29.5
2016-02-08 05:00:00	0.6635883333333333	0.00018889281666666666	0.043409722266666666	0.13034666675	0.007675833283333333	0.012777499999999999	0.033360555599999994	0.0009911110833333333	0.0039969444500000005	0.0015544445166666666	0.2565272222166667	0.0005116849833333334	0.003039166666666667	17.605999999999998	0.8253333333333333	9.703333333333335	14.304666666666666	1006.022	2.986666666666667	0.19333333333333333	47.86666666666667	0.00042666666666666667	13.228000000000002	0.005333333333333333	2.0	8.0	5.0	29.5
2016-02-08 06:00:00	0.6655669444333333	0.00022333501666666668	0.04273666665	0.20033972221666665	0.007713888866666667	0.0129797222	0.0351752777	0.0009963888333333333	0.004001111133333334	0.0016111111166666667	0.18604027783333335	0.0007141766833333333	0.0030375000166666666	19.005	0.81	8.475	19.005	1006.535	2.385	0.265	49.5	0.0	14.215	0.0	2.0	8.0	6.0	29.5
2016-02-08 07:00:00	0.79974750005	0.00019306166666666668	0.04273361111666667	0.004984166666666666	0.0077202777333333335	0.0128766667	0.0325241666	0.0009983333166666667	0.003999722233333333	0.0016094444333333332	0.5228288888333333	0.0008655671666666666	0.0030569443833333336	21.086666666666666	0.7626666666666666	7.721333333333333	17.076	1006.168	4.482	0.22466666666666668	19.133333333333333	0.0	14.892666666666665	0.0	2.0	8.0	7.0	29.5
2016-02-08 08:00:00	0.6557527777333333	0.00020444506666666667	0.0427413889	0.0050061112	0.007734999966666667	0.0129044444	0.03258388883333333	0.0009902776833333334	0.0039994444499999995	0.0015824999666666666	0.40657916675	0.0008700184	0.00304500005	23.170333333333335	0.713	9.129	15.440666666666667	1005.2746666666667	6.327333333333333	0.22366666666666665	8.333333333333334	0.0022099999999999997	15.284999999999998	0.08499999999999999	2.0	8.0	8.0	29.5
2016-02-08 09:00:00	0.7706883334000001	0.00021555946666666667	0.04251694445	0.04296749996666667	0.007704722316666667	0.012873055616666667	0.0393852778	0.0009741666333333334	0.0039858332666666664	0.0015772222166666667	0.43524305555	0.0007164044166666667	0.0030549999499999998	25.040000000000003	0.682	9.918	18.494000000000003	1003.8080000000001	5.470000000000001	0.24400000000000002	18.4	0.00636	16.006	0.306	2.0	8.0	9.0	29.5
2016-02-08 10:00:00	1.3553905555499999	0.0002058355	0.04249638888333333	0.05029083336666666	0.007774444483333334	0.012711944466666668	0.03438388888333333	0.0009888888500000001	0.003997499983333334	0.0015552777666666669	0.9805330556	0.0006397394333333334	0.0029852777166666667	26.580333333333332	0.6573333333333334	9.95	24.508666666666667	1002.554	2.7626666666666666	0.4986666666666667	60.93333333333333	0.010533333333333334	16.726	0.486	2.0	8.0	10.0	29.5
2016-02-08 11:00:00	0.9946469444166667	0.00012972333333333334	0.04281944443333333	0.004848333283333334	0.007626111083333333	0.012520833266666666	0.0368705555	0.0009922221666666666	0.003996111133333333	0.0015500000166666667	0.7161033334166667	0.0009216761	0.0030122223	27.936666666666667	0.6433333333333333	9.95	27.936666666666667	1001.7666666666667	2.063333333333333	0.38	33.333333333333336	0.004	17.456666666666667	0.1766666666666667	2.0	8.0	11.0	29.5
2016-02-08 12:00:00	0.7045013889	0.00017861445	0.041146111133333337	0.07563777773333333	0.008258055466666667	0.012774999933333333	0.030609166700000003	0.0009805555833333334	0.00399444445	0.07245166658333332	0.27471750013333335	0.05341445613333333	0.0025594438500000003	28.983	0.619	9.985000000000001	28.983	1001.441	2.5189999999999997	0.268	220.0	0.0	17.584999999999997	0.0	2.0	8.0	12.0	29.5
2016-02-08 13:00:00	0.91997666665	7.508333333333333e-06	0.04038277778333333	0.0228713888	0.0420116667	0.01277944445	0.029475277783333333	0.09528972221666666	0.0039747222	0.3352608333166666	0.14461944448333333	0.007103065033333333	0.012939166700000001	29.096	0.6173333333333333	10.0	29.096	1001.544	2.3586666666666662	0.214	278.46666666666664	0.0	17.518000000000004	0.0	2.0	8.0	13.0	29.5
2016-02-08 14:00:00	1.7602922222333333	9.028225e-05	0.07121777776666667	0.07844666663333334	0.006751666666666667	0.012519722216666666	0.029439166683333334	0.1485661111	0.0194061111	0.33080749996666664	0.5043549999833333	0.16712334836666667	0.018354722233333332	28.342333333333332	0.6506666666666666	10.0	28.342333333333332	1001.8836666666667	2.4823333333333335	0.075	280.03333333333336	0.0	18.131000000000004	0.0	2.0	8.0	14.0	29.5
2016-02-08 15:00:00	1.9537458332833333	7.695334999999999e-05	0.10593111120000001	0.005350833333333333	0.028155277766666667	0.012685000016666666	0.030327222216666668	0.15338333334999998	0.00404694445	0.10394583331666667	0.78764	0.20514806718333334	0.0226011111	26.226	0.724	9.504	26.226	1002.3299999999999	2.8459999999999996	0.04800000000000001	140.0	0.0	18.544	0.0	2.0	8.0	15.0	29.5
2016-02-08 16:00:00	1.9486861111333333	0.00023500121666666666	0.11604388885	0.0711886111	0.12186694438333333	0.012231944433333334	0.030549166616666668	0.0010188889	0.0040697223	0.09777166666666666	0.8125263889333334	0.14157723113333334	0.021978888916666665	24.275	0.7900000000000001	9.088333333333333	24.275	1002.5533333333334	1.27	0.15	54.833333333333336	0.0	18.641666666666666	0.0	2.0	8.0	16.0	29.5
2016-02-08 17:00:00	1.6549072222833334	8.694773333333333e-05	0.05766250003333333	0.008400555533333333	0.08485805563333333	0.017289722299999997	0.02978805563333333	0.03768111108333334	0.09304749998333332	0.1785152777333333	0.5570911111833333	0.18853334716666667	0.013576111066666667	23.182666666666666	0.8173333333333334	9.688666666666666	23.182666666666666	1002.7966666666667	1.4946666666666668	0.14400000000000002	161.13333333333333	0.0	18.450666666666667	0.0	2.0	8.0	17.0	29.5
2016-02-08 18:00:00	1.2744461111166667	0.00017667045	0.1077102778	0.07041333333333334	0.00667388885	0.012464999983333334	0.03019833335	0.0009891666666666666	0.003987222233333334	0.0014505555333333335	0.6457083333166668	0.13458140053333334	0.004682777799999999	22.16	0.829	9.691	22.16	1002.866	0.761	0.221	106.1	0.0	17.754	0.0	2.0	8.0	18.0	29.5
2016-02-08 19:00:00	0.9127027777333333	6.52817e-05	0.10371111108333333	0.03430388885	0.006898333333333334	0.013056388883333332	0.03027111113333333	0.0009974999833333334	0.004006666716666667	0.0014658333833333333	0.38719666663333335	0.13558751223333332	0.0006505549666666667	21.88266666666667	0.83	8.438666666666666	21.88266666666667	1002.9166666666666	0.9686666666666667	0.3046666666666667	120.4	0.0	17.567999999999998	0.0	2.0	8.0	19.0	29.5
2016-02-08 20:00:00	1.1253377776833333	0.00011805728333333334	0.10088805555000001	0.03626027783333333	0.006718611183333333	0.01278249995	0.030248888866666667	0.0009963888666666668	0.004000000016666666	0.0014916666666666665	0.58630555555	0.13585584446666668	0.0024455555	22.769000000000002	0.83	8.785	22.769000000000002	1002.5043333333334	1.2026666666666666	0.15533333333333335	74.63333333333334	0.0	18.410666666666668	0.0	2.0	8.0	20.0	29.5
2016-02-08 21:00:00	1.7616991666333335	4.889113333333334e-05	0.10415972216666666	0.06405805555	0.006713888866666667	0.0190488889	0.030624999950000002	0.0009380555666666667	0.003960000016666667	0.0014622221833333333	0.4796575	0.13433251050000003	0.003029999983333333	22.232666666666667	0.8406666666666667	9.653333333333332	22.232666666666667	1001.9703333333333	2.503	0.13333333333333333	100.83333333333333	0.0	18.216333333333335	0.0	2.0	8.0	21.0	29.5
2016-02-08 22:00:00	3.8975516666833334	0.01970028225	0.11275111106666666	0.04286472221666667	0.006848888916666667	0.012648611149999999	0.03861333326666667	0.09567999998333333	0.003891666666666667	0.25342555548333334	0.45362916661666663	0.0968366761	0.0035622222499999997	20.812666666666665	0.8593333333333334	8.884000000000002	20.410666666666664	1001.6893333333334	2.698	0.22000000000000003	156.93333333333334	0.0	17.190666666666665	0.0	2.0	8.0	22.0	29.5
2016-02-08 23:00:00	3.5955347222	0.4312205555333333	0.09808249995	0.04617388893333333	0.006356388816666667	0.011665277733333333	0.037404999966666665	0.040083611116666674	0.00401750005	0.3296491666166667	0.6096705555166667	0.00134168385	0.0034816666333333333	20.151	0.8510000000000001	8.984	14.723999999999998	1001.67	3.814	0.09200000000000001	211.7	0.0	16.514	0.0	2.0	8.0	23.0	29.5
2016-02-09 00:00:00	2.42910833335	0.36889916780000004	0.042715833366666664	0.08462472228333334	0.006598611133333333	0.012254166716666666	0.04378388896666666	0.049347499966666666	0.017089166616666665	0.0017744444833333332	0.27277638893333334	0.10227806996666668	0.00325416665	20.31066666666667	0.8613333333333333	8.838666666666667	20.31066666666667	1001.5586666666667	0.47533333333333333	0.17333333333333334	310.73333333333335	0.00015999999999999999	16.841333333333335	0.0026666666666666666	2.0	9.0	0.0	29.5
2016-02-09 01:00:00	1.85189583335	0.0002913922	0.30644222215	0.11279222224999999	0.006540277799999999	0.012310555533333333	0.03286416663333333	0.03715277775	0.004115555583333334	0.0017594444666666667	0.6834444444166666	0.0009661261333333333	0.0033105555333333334	21.5	0.87	5.225	21.5	1001.4483333333334	1.8966666666666667	0.0	156.83333333333334	0.001	18.355	0.016666666666666666	2.0	9.0	1.0	29.5
2016-02-09 02:00:00	1.0275061110833332	3.1402216666666666e-05	0.41188305561666666	0.05546722221666667	0.0067530556166666665	0.013056111116666666	0.032715833300000004	0.039534444466666666	0.004114166666666667	0.0016080555666666667	0.19487861113333332	0.0007755679	0.0033408333333333332	22.684	0.872	4.510000000000001	22.684	1001.626	1.68	0.0	175.0	0.00056	19.562	0.018000000000000002	2.0	9.0	2.0	29.5
2016-02-09 03:00:00	0.8349202778	1.779666666666667e-05	0.35552722226666666	0.04229055556666667	0.006766111116666667	0.013102777816666666	0.0321241666	0.0008741666499999999	0.003981388883333333	0.0013688889166666668	0.16772111110000001	0.0007633467666666667	0.00329499995	23.418333333333333	0.8823333333333333	3.186	23.418333333333333	1001.8236666666667	1.9063333333333332	0.0	174.03333333333333	0.0029633333333333334	20.502333333333333	0.09933333333333333	2.0	9.0	3.0	29.5
2016-02-09 04:00:00	0.8325391666499999	2.9725e-05	0.10337694445	0.0569711111	0.006938888833333334	0.013215277766666667	0.0323244445	0.0009811110666666666	0.004006666666666667	0.0013794444333333335	0.2993627777333333	0.0005805761166666667	0.0028136111333333332	24.294	0.8926666666666667	1.7313333333333332	24.294	1002.0746666666666	2.1806666666666668	0.0	184.26666666666668	0.00334	21.536	0.11933333333333333	2.0	9.0	4.0	29.5
2016-02-09 05:00:00	0.8244808333166667	6.944778333333334e-05	0.04287305548333333	0.08278444441666667	0.006943055566666666	0.013201666683333333	0.032521388916666664	0.0009947221333333333	0.004003611133333333	0.00159527775	0.4438777778	0.0006697411	0.003005	25.408	0.9	1.1039999999999999	25.408	1002.289	1.268	0.0	188.9	0.00302	22.916	0.09899999999999999	2.0	9.0	5.0	29.5
2016-02-09 06:00:00	0.85517027775	4.027998333333333e-05	0.04288416668333333	0.11480944443333334	0.0069241666333333335	0.01319194445	0.03491777778333333	0.0009888888333333334	0.00399805555	0.0015927777666666666	0.4363677778	0.0005333516	0.00300694445	27.206666666666667	0.8966666666666667	1.5166666666666666	27.206666666666667	1002.2733333333333	2.3066666666666666	0.0	204.66666666666666	0.003266666666666667	24.529999999999998	0.11666666666666667	2.0	9.0	6.0	29.5
2016-02-09 07:00:00	1.0043169443833333	2.500666666666667e-05	0.04275805556666667	0.22066583328333333	0.007010555516666667	0.013251388866666667	0.034660277833333336	0.0008827777833333334	0.0039988888833333335	0.0014438888666666665	0.43835333340000004	0.00075613115	0.0033191667166666667	28.953	0.8753333333333334	2.5256666666666665	27.772333333333336	1002.1266666666667	2.8253333333333335	0.0	223.13333333333333	0.003823333333333333	25.736333333333334	0.14666666666666667	2.0	9.0	7.0	29.5
2016-02-09 08:00:00	0.9690227777833333	6.722498333333334e-05	0.0429194444	0.04614444446666666	0.0068875	0.013022222266666666	0.03277472221666667	0.0009963889	0.004181111083333333	0.0015902777166666667	0.63323666665	0.0007352916166666666	0.0033677778	30.57	0.83	4.536	26.958000000000002	1001.6920000000001	3.6000000000000005	0.12399999999999999	238.0	0.0054600000000000004	26.076	0.242	2.0	9.0	8.0	29.5
2016-02-09 09:00:00	0.76615583335	4.778388333333334e-05	0.04282833331666667	0.005152222216666667	0.006930555583333334	0.013185555566666667	0.0356152778	0.039845555549999995	0.004137222233333333	0.0015752777666666667	0.4295991666166667	0.0008122404833333334	0.0033608333333333333	32.26833333333334	0.7913333333333334	6.796666666666666	29.888333333333332	1000.996	3.6493333333333333	0.609	237.9	0.008596666666666667	26.544	0.394	2.0	9.0	9.0	29.5
2016-02-09 10:00:00	1.2880744444333334	5.1941666666666664e-05	0.04261611111666667	0.005049722283333334	0.07200555550000001	0.012890000016666665	0.054759166733333337	0.0008988889499999999	0.0039644444833333336	0.0014613888666666667	0.8823855555166666	0.0007666804833333334	0.00324777785	33.21866666666667	0.766	8.32	31.296	1000.648	3.6086666666666662	1.0	226.93333333333334	0.006186666666666666	26.691333333333333	0.2826666666666667	2.0	9.0	10.0	29.5
2016-02-09 11:00:00	1.1003769444166667	9.916780000000001e-05	0.04223416665	0.09537694438333334	0.12240333335	0.012723888916666667	0.03148055555	0.0009902777333333334	0.00399138885	0.0015455555	0.5836736111499999	0.0006533448666666667	0.0029205555333333333	33.6	0.755	8.665	29.315	1000.7100000000002	4.609999999999999	0.6549999999999999	231.0	0.0006	26.67	0.01	2.0	9.0	11.0	29.5
2016-02-09 12:00:00	1.1294341667	7.945611666666666e-05	0.04114249995	0.025279722166666668	0.04892861118333333	0.012595555583333333	0.029636666666666665	0.05023499996666667	0.004002777783333333	0.28185805556666665	0.4312027777833333	0.0750047405	0.002856944383333333	33.576	0.7546666666666667	8.023333333333333	29.64333333333333	1001.2146666666666	4.267333333333334	0.31	256.4	0.00056	26.584666666666667	0.009333333333333334	2.0	9.0	12.0	29.5
2016-02-09 13:00:00	0.6498808333166667	4.473386666666667e-05	0.040971944499999996	0.10034361103333334	0.006711944516666666	0.017853055566666668	0.029757777733333334	0.0009983333333333333	0.0040030556	0.08504750001666667	0.2202836111	0.0005075194833333333	0.02526638895	33.28766666666667	0.7273333333333334	7.759666666666666	28.98033333333333	1002.019	4.620333333333334	0.31	270.3333333333333	0.0	25.452	0.0	2.0	9.0	13.0	29.5
2016-02-09 14:00:00	0.40552166665	2.223278333333333e-05	0.040061111116666666	0.0051272222	0.006719166766666667	0.013007499983333334	0.030272777816666666	0.0009894444333333333	0.004001388933333333	0.0013966666	0.26520694451666665	0.0007280595500000001	0.1589744445	32.443999999999996	0.7099999999999999	8.348	26.267999999999997	1002.934	6.7459999999999996	0.31	278.6	0.0	24.089999999999996	0.0	2.0	9.0	14.0	29.5
2016-02-09 15:00:00	0.49808361111666666	0.00016944995	0.04032722221666667	0.03280138886666666	0.006594166716666666	0.01257555555	0.030306111066666665	0.03966111108333333	0.00398972225	0.0013313888833333333	0.5279208333000001	0.0008686277833333333	0.38284888894999997	31.113333333333333	0.7036666666666667	9.435666666666666	23.999333333333333	1003.7723333333332	7.642333333333334	0.30366666666666664	284.46666666666664	0.0007599999999999999	22.554333333333332	0.012666666666666666	2.0	9.0	15.0	29.5
2016-02-09 16:00:00	0.1661908333	6.139776666666667e-05	0.040151944483333334	0.0698922223	0.00660861115	0.012773055583333333	0.030204166666666664	0.0008788889	0.004068055516666667	0.0012652777666666665	0.22296694441666667	0.00060251225	0.4485841666	29.833333333333332	0.7066666666666667	9.95	23.4	1004.2333333333333	6.366666666666666	0.2866666666666667	275.6666666666667	0.00039999999999999996	21.38	0.006666666666666667	2.0	9.0	16.0	29.5
2016-02-09 17:00:00	0.5877291666333334	0.00010028166666666668	0.054237777800000005	0.007611944416666667	0.006625277766666667	0.012688611150000001	0.0298266667	0.05499805553333333	0.06507638891666666	0.25820555559999997	0.295601389	0.0008511222833333333	0.32935888881666664	28.855	0.703	10.0	22.389000000000003	1004.428	6.124	0.23099999999999998	282.5	0.0	20.312	0.0	2.0	9.0	17.0	29.5
2016-02-09 18:00:00	0.4764091667	0.00010056446666666668	0.08426694443333332	0.09372666663333334	0.0066088889	0.012765	0.0365602778	0.0009874999333333333	0.0041111111	0.0065102778166666675	0.27415611115	0.018378074966666665	0.20795777776666666	27.434000000000005	0.6853333333333335	10.0	20.178	1004.7706666666667	6.764	0.232	283.3333333333333	0.0	18.50333333333333	0.0	2.0	9.0	18.0	29.5
2016-02-09 19:00:00	0.83989916665	3.167388333333333e-05	0.045579999999999996	0.005122777766666667	0.00667222225	0.0302175	0.5531441666833333	0.042524166683333336	0.004189999966666667	0.0014158333166666667	0.15635805553333335	0.0008494605333333333	0.1387530556	26.511666666666667	0.6646666666666667	10.0	18.663666666666664	1005.087	7.292666666666666	0.125	281.23333333333335	0.0	16.90433333333333	0.0	2.0	9.0	19.0	29.5
2016-02-09 20:00:00	1.4814927777833333	4.1404466666666666e-05	0.04099583338333333	0.07612833333333334	0.006739999983333333	0.012850555566666666	0.70866361105	0.00116388885	0.00413999995	0.0016341666333333333	0.5299672222333334	0.0005800133333333334	0.061717222233333334	25.352	0.668	9.92	17.624000000000002	1005.1980000000001	6.832	0.082	283.4	0.0	16.004	0.0	2.0	9.0	20.0	29.5
2016-02-09 21:00:00	1.55260555555	7.63895e-05	0.04086666666666667	0.005343888916666667	0.006866388916666666	0.013178611133333332	0.70546694445	0.0011174999833333333	0.004197222216666667	0.0014138889666666665	0.5717324999833333	0.0009244561333333332	0.011463611116666666	24.366666666666667	0.6616666666666667	9.866666666666667	17.08833333333333	1005.26	6.065	0.1633333333333333	287.3333333333333	0.0	14.860000000000001	0.0	2.0	9.0	21.0	29.5
2016-02-09 22:00:00	1.3854269444666667	7.86072e-05	0.04215472216666667	0.07307999995	0.006890555616666667	0.012949166600000001	0.41307749996666665	0.0010611110166666667	0.004216388883333333	0.0012694444333333332	0.5795266666500001	0.0008089045166666667	0.0034033333166666666	24.17666666666667	0.6426666666666667	9.946666666666667	17.254	1005.1486666666666	5.636666666666667	0.024	290.6	0.0009533333333333334	13.975333333333333	0.017333333333333333	2.0	9.0	22.0	29.5
2016-02-09 23:00:00	1.3143230555666667	5.583998333333333e-05	0.04249416668333333	0.00524	0.006886666683333333	0.012770833316666667	0.23224194441666668	0.039615	0.004153055583333333	0.06721555561666667	0.4720566666666667	0.0009583422	0.0033847222166666665	23.468	0.658	8.619	15.877	1005.121	6.22	0.216	307.2	0.00011	13.6	0.002	2.0	9.0	23.0	29.5
[truncated: 7,444 more rows]
