# Supplementary material for: Deep learning-based novel ensemble method with best score transferred-adaptive neuro fuzzy inference system for energy consumption prediction
Source: PeerJ Comput Sci. 2025 Feb 21;11:e2680. doi: 10.7717/peerj-cs.2680 (PMC11888908; doi:10.7717/peerj-cs.2680)
Supplement: Supplemental Information 8 [file peerj-cs-11-2680-s008.zip › Homestead.csv]

time	Consumption	maxtempC	mintempC	DewPointC	FeelsLikeC	HeatIndexC	WindChillC	WindGustKmph	cloudcover	humidity	precipMM	pressure	tempC	visibility	winddirDegree	windspeedKmph
2020-06-25 17:00:00	103.0	33.0	27.0	23.0	36.0	36.0	31.0	24.0	9.0	62.0	0.0	1018.0	31.0	10.0	94.0	19.0
2020-06-25 16:00:00	99.0	33.0	27.0	23.0	37.0	37.0	32.0	24.0	7.0	60.0	0.0	1018.0	32.0	10.0	96.0	20.0
2020-06-25 15:00:00	74.0	33.0	27.0	23.0	38.0	38.0	33.0	23.0	5.0	57.0	0.0	1019.0	33.0	10.0	98.0	20.0
2020-06-25 14:00:00	82.0	33.0	27.0	23.0	37.0	37.0	32.0	22.0	6.0	57.0	0.0	1019.0	32.0	10.0	96.0	19.0
2020-06-25 13:00:00	73.0	33.0	27.0	23.0	37.0	37.0	32.0	21.0	7.0	58.0	0.0	1019.0	32.0	10.0	95.0	18.0
2020-06-25 12:00:00	67.0	33.0	27.0	23.0	37.0	37.0	32.0	20.0	8.0	58.0	0.0	1019.0	32.0	10.0	94.0	17.0
2020-06-25 11:00:00	66.0	33.0	27.0	23.0	36.0	36.0	31.0	19.0	25.0	63.0	0.0	1019.0	31.0	10.0	91.0	16.0
2020-06-25 10:00:00	67.0	33.0	27.0	24.0	35.0	35.0	30.0	18.0	43.0	68.0	0.0	1019.0	30.0	10.0	88.0	14.0
2020-06-25 09:00:00	66.0	33.0	27.0	24.0	34.0	34.0	29.0	17.0	60.0	74.0	0.0	1018.0	29.0	10.0	85.0	13.0
2020-06-25 08:00:00	67.0	33.0	27.0	24.0	33.0	33.0	29.0	16.0	55.0	77.0	0.0	1018.0	29.0	10.0	84.0	12.0
2020-06-25 07:00:00	70.0	33.0	27.0	24.0	33.0	33.0	28.0	15.0	50.0	80.0	0.0	1017.0	28.0	10.0	83.0	11.0
2020-06-25 06:00:00	73.0	33.0	27.0	25.0	32.0	32.0	28.0	14.0	45.0	84.0	0.0	1017.0	28.0	10.0	82.0	9.0
2020-06-25 05:00:00	79.0	33.0	27.0	25.0	32.0	32.0	28.0	13.0	34.0	84.0	0.0	1017.0	28.0	10.0	86.0	9.0
2020-06-25 04:00:00	86.0	33.0	27.0	25.0	32.0	32.0	28.0	13.0	24.0	83.0	0.0	1017.0	28.0	10.0	90.0	9.0
2020-06-25 03:00:00	94.0	33.0	27.0	25.0	32.0	32.0	28.0	13.0	13.0	83.0	0.0	1017.0	28.0	10.0	93.0	8.0
2020-06-25 02:00:00	101.0	33.0	27.0	25.0	33.0	33.0	28.0	12.0	10.0	83.0	0.0	1017.0	28.0	10.0	100.0	8.0
2020-06-25 01:00:00	105.0	33.0	27.0	25.0	34.0	34.0	28.0	11.0	7.0	82.0	0.0	1017.0	28.0	10.0	106.0	8.0
2020-06-25 00:00:00	107.0	33.0	27.0	25.0	34.0	34.0	29.0	10.0	4.0	82.0	0.0	1017.0	29.0	10.0	113.0	8.0
2020-06-24 23:00:00	112.0	33.0	28.0	25.0	34.0	34.0	29.0	12.0	5.0	80.0	0.0	1017.0	29.0	10.0	117.0	9.0
2020-06-24 22:00:00	115.0	33.0	28.0	25.0	34.0	34.0	29.0	13.0	5.0	78.0	0.0	1017.0	29.0	10.0	122.0	9.0
2020-06-24 21:00:00	114.0	33.0	28.0	25.0	34.0	34.0	29.0	15.0	5.0	76.0	0.0	1016.0	29.0	10.0	126.0	10.0
2020-06-24 20:00:00	111.0	33.0	28.0	24.0	35.0	35.0	30.0	16.0	24.0	72.0	0.0	1016.0	30.0	10.0	128.0	12.0
2020-06-24 19:00:00	108.0	33.0	28.0	24.0	36.0	36.0	31.0	17.0	42.0	68.0	0.1	1016.0	31.0	10.0	131.0	13.0
2020-06-24 18:00:00	103.0	33.0	28.0	24.0	36.0	36.0	31.0	19.0	61.0	64.0	0.2	1016.0	31.0	10.0	134.0	14.0
2020-06-24 17:00:00	99.0	33.0	28.0	23.0	37.0	37.0	32.0	18.0	67.0	62.0	0.1	1016.0	32.0	10.0	133.0	14.0
2020-06-24 16:00:00	95.0	33.0	28.0	23.0	38.0	38.0	32.0	18.0	74.0	60.0	0.2	1016.0	32.0	10.0	132.0	14.0
2020-06-24 15:00:00	87.0	33.0	28.0	23.0	38.0	38.0	33.0	17.0	80.0	58.0	0.4	1017.0	33.0	10.0	131.0	13.0
2020-06-24 14:00:00	78.0	33.0	28.0	23.0	38.0	38.0	33.0	14.0	75.0	59.0	0.3	1017.0	33.0	10.0	130.0	11.0
2020-06-24 13:00:00	70.0	33.0	28.0	24.0	38.0	38.0	32.0	11.0	70.0	60.0	0.2	1017.0	32.0	10.0	130.0	8.0
2020-06-24 12:00:00	63.0	33.0	28.0	24.0	38.0	38.0	32.0	8.0	65.0	62.0	0.4	1017.0	32.0	10.0	129.0	6.0
2020-06-24 11:00:00	62.0	33.0	28.0	24.0	37.0	37.0	31.0	6.0	54.0	66.0	0.3	1017.0	31.0	10.0	120.0	5.0
2020-06-24 10:00:00	62.0	33.0	28.0	24.0	36.0	36.0	30.0	5.0	43.0	69.0	0.1	1017.0	30.0	10.0	112.0	4.0
2020-06-24 09:00:00	62.0	33.0	28.0	24.0	35.0	35.0	30.0	4.0	33.0	73.0	0.1	1017.0	30.0	10.0	103.0	3.0
2020-06-24 08:00:00	64.0	33.0	28.0	24.0	34.0	34.0	29.0	4.0	25.0	76.0	0.1	1017.0	29.0	10.0	105.0	3.0
2020-06-24 07:00:00	67.0	33.0	28.0	25.0	33.0	33.0	28.0	5.0	18.0	80.0	0.0	1016.0	28.0	10.0	107.0	3.0
2020-06-24 06:00:00	71.0	33.0	28.0	25.0	33.0	33.0	28.0	5.0	10.0	83.0	0.0	1016.0	28.0	10.0	109.0	4.0
2020-06-24 05:00:00	77.0	33.0	28.0	25.0	33.0	33.0	28.0	5.0	9.0	83.0	0.0	1016.0	28.0	10.0	111.0	3.0
2020-06-24 04:00:00	85.0	33.0	28.0	25.0	33.0	33.0	28.0	4.0	7.0	84.0	0.0	1016.0	28.0	10.0	112.0	3.0
2020-06-24 03:00:00	92.0	33.0	28.0	25.0	33.0	33.0	28.0	4.0	5.0	85.0	0.0	1016.0	28.0	10.0	114.0	3.0
2020-06-24 02:00:00	100.0	33.0	28.0	25.0	33.0	33.0	28.0	5.0	5.0	84.0	0.0	1016.0	28.0	10.0	116.0	4.0
2020-06-24 01:00:00	104.0	33.0	28.0	25.0	34.0	34.0	28.0	6.0	5.0	83.0	0.0	1016.0	28.0	10.0	118.0	4.0
2020-06-24 00:00:00	107.0	33.0	28.0	25.0	34.0	34.0	28.0	7.0	5.0	83.0	0.0	1017.0	28.0	10.0	120.0	5.0
2020-06-23 23:00:00	111.0	32.0	27.0	25.0	34.0	34.0	29.0	9.0	5.0	80.0	0.0	1016.0	29.0	10.0	127.0	6.0
2020-06-23 22:00:00	114.0	32.0	27.0	25.0	34.0	34.0	29.0	11.0	6.0	78.0	0.0	1016.0	29.0	10.0	133.0	8.0
2020-06-23 21:00:00	112.0	32.0	27.0	24.0	34.0	34.0	29.0	14.0	6.0	75.0	0.0	1016.0	29.0	10.0	140.0	9.0
2020-06-23 20:00:00	110.0	32.0	27.0	24.0	35.0	35.0	30.0	15.0	23.0	71.0	0.0	1016.0	30.0	10.0	141.0	11.0
2020-06-23 19:00:00	108.0	32.0	27.0	24.0	35.0	35.0	30.0	17.0	40.0	67.0	0.1	1016.0	30.0	10.0	143.0	12.0
2020-06-23 18:00:00	104.0	32.0	27.0	23.0	36.0	36.0	31.0	18.0	57.0	63.0	0.1	1016.0	31.0	10.0	144.0	14.0
2020-06-23 17:00:00	99.0	32.0	27.0	23.0	36.0	36.0	31.0	18.0	55.0	62.0	0.1	1016.0	31.0	10.0	143.0	14.0
2020-06-23 16:00:00	92.0	32.0	27.0	23.0	37.0	37.0	32.0	18.0	54.0	61.0	0.0	1016.0	32.0	10.0	141.0	15.0
2020-06-23 15:00:00	84.0	32.0	27.0	23.0	37.0	37.0	32.0	18.0	52.0	59.0	0.1	1017.0	32.0	9.0	140.0	15.0
2020-06-23 14:00:00	75.0	32.0	27.0	23.0	37.0	37.0	32.0	17.0	47.0	60.0	0.1	1017.0	32.0	9.0	143.0	14.0
2020-06-23 13:00:00	68.0	32.0	27.0	23.0	37.0	37.0	32.0	16.0	43.0	61.0	0.0	1017.0	32.0	9.0	147.0	14.0
2020-06-23 12:00:00	61.0	32.0	27.0	23.0	37.0	37.0	32.0	15.0	38.0	62.0	0.0	1018.0	32.0	9.0	150.0	13.0
2020-06-23 11:00:00	59.0	32.0	27.0	23.0	36.0	36.0	31.0	14.0	31.0	65.0	0.0	1017.0	31.0	9.0	146.0	12.0
2020-06-23 10:00:00	59.0	32.0	27.0	24.0	35.0	35.0	30.0	12.0	25.0	69.0	0.0	1017.0	30.0	9.0	141.0	10.0
2020-06-23 09:00:00	58.0	32.0	27.0	24.0	34.0	34.0	29.0	11.0	18.0	73.0	0.0	1017.0	29.0	10.0	137.0	9.0
2020-06-23 08:00:00	59.0	32.0	27.0	24.0	33.0	33.0	29.0	9.0	15.0	76.0	0.0	1017.0	29.0	10.0	134.0	8.0
2020-06-23 07:00:00	62.0	32.0	27.0	24.0	33.0	33.0	28.0	8.0	13.0	79.0	0.0	1017.0	28.0	10.0	131.0	6.0
2020-06-23 06:00:00	66.0	32.0	27.0	24.0	32.0	32.0	28.0	6.0	10.0	82.0	0.0	1016.0	28.0	10.0	128.0	5.0
2020-06-23 05:00:00	71.0	32.0	27.0	24.0	32.0	32.0	28.0	6.0	10.0	83.0	0.0	1017.0	28.0	10.0	131.0	4.0
2020-06-23 04:00:00	79.0	32.0	27.0	25.0	32.0	32.0	28.0	5.0	11.0	83.0	0.0	1017.0	28.0	10.0	133.0	3.0
2020-06-23 03:00:00	86.0	32.0	27.0	25.0	33.0	33.0	28.0	4.0	11.0	84.0	0.0	1017.0	28.0	10.0	135.0	3.0
2020-06-23 02:00:00	92.0	32.0	27.0	25.0	33.0	33.0	28.0	5.0	27.0	83.0	0.0	1018.0	28.0	10.0	138.0	3.0
2020-06-23 01:00:00	94.0	32.0	27.0	25.0	33.0	33.0	28.0	7.0	43.0	82.0	0.3	1018.0	28.0	10.0	140.0	4.0
2020-06-23 00:00:00	95.0	32.0	27.0	25.0	33.0	33.0	28.0	8.0	59.0	81.0	0.5	1018.0	28.0	10.0	143.0	5.0
2020-06-22 23:00:00	96.0	32.0	27.0	24.0	33.0	33.0	28.0	11.0	49.0	79.0	0.4	1018.0	28.0	10.0	139.0	7.0
2020-06-22 22:00:00	97.0	32.0	27.0	24.0	33.0	33.0	28.0	13.0	40.0	76.0	0.1	1018.0	28.0	10.0	135.0	9.0
2020-06-22 21:00:00	98.0	32.0	27.0	23.0	33.0	33.0	29.0	16.0	31.0	73.0	0.3	1018.0	29.0	10.0	131.0	10.0
2020-06-22 20:00:00	101.0	32.0	27.0	23.0	33.0	33.0	29.0	16.0	23.0	69.0	0.2	1018.0	29.0	10.0	129.0	12.0
2020-06-22 19:00:00	103.0	32.0	27.0	23.0	34.0	34.0	30.0	17.0	16.0	65.0	0.0	1017.0	30.0	10.0	127.0	13.0
2020-06-22 18:00:00	100.0	32.0	27.0	22.0	35.0	35.0	31.0	17.0	8.0	61.0	0.0	1017.0	31.0	10.0	125.0	14.0
2020-06-22 17:00:00	95.0	32.0	27.0	22.0	35.0	35.0	31.0	18.0	22.0	60.0	0.0	1017.0	31.0	10.0	123.0	15.0
2020-06-22 16:00:00	87.0	32.0	27.0	22.0	36.0	36.0	32.0	18.0	37.0	58.0	0.0	1018.0	32.0	10.0	121.0	16.0
2020-06-22 15:00:00	77.0	32.0	27.0	23.0	37.0	37.0	32.0	19.0	51.0	57.0	0.0	1018.0	32.0	10.0	119.0	17.0
2020-06-22 14:00:00	72.0	32.0	27.0	23.0	37.0	37.0	32.0	19.0	55.0	58.0	0.0	1018.0	32.0	10.0	112.0	16.0
2020-06-22 13:00:00	65.0	32.0	27.0	23.0	36.0	36.0	32.0	18.0	58.0	60.0	0.0	1019.0	32.0	10.0	105.0	16.0
2020-06-22 12:00:00	59.0	32.0	27.0	23.0	36.0	36.0	32.0	18.0	61.0	61.0	0.0	1019.0	32.0	10.0	98.0	15.0
2020-06-22 11:00:00	58.0	32.0	27.0	23.0	35.0	35.0	31.0	16.0	67.0	66.0	0.0	1019.0	31.0	10.0	90.0	13.0
2020-06-22 10:00:00	58.0	32.0	27.0	24.0	34.0	34.0	30.0	14.0	72.0	70.0	0.0	1019.0	30.0	10.0	81.0	11.0
2020-06-22 09:00:00	56.0	32.0	27.0	24.0	34.0	34.0	29.0	12.0	77.0	75.0	0.1	1019.0	29.0	10.0	73.0	9.0
2020-06-22 08:00:00	57.0	32.0	27.0	24.0	33.0	33.0	28.0	10.0	68.0	78.0	0.1	1018.0	28.0	10.0	70.0	8.0
2020-06-22 07:00:00	60.0	32.0	27.0	24.0	32.0	32.0	28.0	9.0	59.0	81.0	0.0	1018.0	28.0	10.0	68.0	7.0
2020-06-22 06:00:00	64.0	32.0	27.0	24.0	31.0	31.0	27.0	8.0	49.0	84.0	0.0	1017.0	27.0	10.0	65.0	5.0
2020-06-22 05:00:00	69.0	32.0	27.0	24.0	31.0	31.0	27.0	8.0	42.0	83.0	0.0	1017.0	27.0	10.0	73.0	6.0
2020-06-22 04:00:00	78.0	32.0	27.0	24.0	31.0	31.0	27.0	9.0	34.0	83.0	0.0	1017.0	27.0	10.0	82.0	6.0
2020-06-22 03:00:00	84.0	32.0	27.0	24.0	31.0	31.0	27.0	9.0	26.0	83.0	0.0	1017.0	27.0	10.0	90.0	6.0
2020-06-22 02:00:00	90.0	32.0	27.0	24.0	31.0	31.0	27.0	9.0	38.0	82.0	0.0	1017.0	27.0	10.0	102.0	6.0
2020-06-22 01:00:00	90.0	32.0	27.0	24.0	31.0	31.0	27.0	10.0	49.0	81.0	0.0	1017.0	27.0	10.0	114.0	6.0
2020-06-22 00:00:00	92.0	32.0	27.0	24.0	31.0	31.0	28.0	10.0	61.0	81.0	0.0	1018.0	28.0	10.0	125.0	6.0
2020-06-21 23:00:00	95.0	32.0	27.0	24.0	32.0	32.0	28.0	12.0	69.0	78.0	0.0	1017.0	28.0	10.0	126.0	8.0
2020-06-21 22:00:00	99.0	32.0	27.0	23.0	32.0	32.0	28.0	15.0	77.0	76.0	0.0	1017.0	28.0	10.0	127.0	10.0
2020-06-21 21:00:00	98.0	32.0	27.0	23.0	32.0	32.0	28.0	17.0	85.0	73.0	0.0	1017.0	28.0	10.0	128.0	12.0
2020-06-21 20:00:00	94.0	32.0	27.0	23.0	32.0	32.0	29.0	18.0	84.0	69.0	0.0	1017.0	29.0	10.0	125.0	13.0
2020-06-21 19:00:00	89.0	32.0	27.0	22.0	33.0	33.0	29.0	19.0	83.0	66.0	0.0	1017.0	29.0	10.0	122.0	14.0
2020-06-21 18:00:00	81.0	32.0	27.0	22.0	34.0	34.0	30.0	20.0	82.0	62.0	0.0	1017.0	30.0	10.0	119.0	15.0
2020-06-21 17:00:00	81.0	32.0	27.0	22.0	34.0	34.0	30.0	18.0	70.0	61.0	0.0	1017.0	30.0	10.0	114.0	15.0
2020-06-21 16:00:00	80.0	32.0	27.0	22.0	35.0	35.0	31.0	17.0	58.0	59.0	0.0	1017.0	31.0	10.0	110.0	14.0
2020-06-21 15:00:00	78.0	32.0	27.0	22.0	35.0	35.0	31.0	16.0	46.0	57.0	0.0	1017.0	31.0	9.0	105.0	14.0
2020-06-21 14:00:00	69.0	32.0	27.0	22.0	35.0	35.0	31.0	15.0	41.0	58.0	0.0	1018.0	31.0	9.0	102.0	13.0
2020-06-21 13:00:00	58.0	32.0	27.0	22.0	35.0	35.0	31.0	14.0	36.0	60.0	0.0	1018.0	31.0	10.0	99.0	12.0
2020-06-21 12:00:00	55.0	32.0	27.0	22.0	35.0	35.0	31.0	13.0	30.0	61.0	0.0	1018.0	31.0	10.0	95.0	11.0
2020-06-21 11:00:00	54.0	32.0	27.0	23.0	34.0	34.0	30.0	11.0	27.0	65.0	0.0	1018.0	30.0	10.0	90.0	9.0
2020-06-21 10:00:00	55.0	32.0	27.0	23.0	33.0	33.0	29.0	9.0	23.0	69.0	0.0	1017.0	29.0	10.0	85.0	8.0
2020-06-21 09:00:00	56.0	32.0	27.0	23.0	33.0	33.0	29.0	8.0	19.0	73.0	0.0	1017.0	29.0	10.0	79.0	6.0
2020-06-21 08:00:00	58.0	32.0	27.0	23.0	32.0	32.0	28.0	7.0	17.0	76.0	0.0	1017.0	28.0	10.0	89.0	6.0
2020-06-21 07:00:00	61.0	32.0	27.0	24.0	31.0	31.0	28.0	7.0	16.0	79.0	0.0	1016.0	28.0	10.0	99.0	5.0
2020-06-21 06:00:00	66.0	32.0	27.0	24.0	31.0	31.0	27.0	6.0	14.0	82.0	0.0	1016.0	27.0	10.0	109.0	4.0
2020-06-21 05:00:00	71.0	32.0	27.0	24.0	31.0	31.0	27.0	6.0	14.0	82.0	0.0	1016.0	27.0	10.0	114.0	4.0
2020-06-21 04:00:00	78.0	32.0	27.0	24.0	31.0	31.0	27.0	7.0	13.0	82.0	0.0	1016.0	27.0	10.0	119.0	5.0
2020-06-21 03:00:00	84.0	32.0	27.0	24.0	31.0	31.0	27.0	7.0	12.0	82.0	0.0	1016.0	27.0	10.0	124.0	5.0
2020-06-21 02:00:00	89.0	32.0	27.0	24.0	31.0	31.0	27.0	7.0	26.0	82.0	0.0	1016.0	27.0	10.0	124.0	5.0
2020-06-21 01:00:00	90.0	32.0	27.0	24.0	32.0	32.0	28.0	6.0	39.0	81.0	0.1	1017.0	28.0	10.0	124.0	4.0
2020-06-21 00:00:00	92.0	32.0	27.0	24.0	32.0	32.0	28.0	6.0	53.0	81.0	0.2	1017.0	28.0	10.0	125.0	4.0
2020-06-20 23:00:00	92.0	31.0	27.0	24.0	33.0	33.0	28.0	6.0	47.0	79.0	0.1	1017.0	28.0	10.0	136.0	5.0
2020-06-20 22:00:00	90.0	31.0	27.0	24.0	33.0	33.0	29.0	7.0	41.0	78.0	0.0	1016.0	29.0	10.0	148.0	5.0
2020-06-20 21:00:00	88.0	31.0	27.0	24.0	33.0	33.0	29.0	7.0	36.0	76.0	0.1	1016.0	29.0	10.0	160.0	5.0
2020-06-20 20:00:00	88.0	31.0	27.0	24.0	33.0	33.0	29.0	9.0	45.0	74.0	0.1	1016.0	29.0	10.0	160.0	6.0
2020-06-20 19:00:00	90.0	31.0	27.0	24.0	34.0	34.0	29.0	10.0	54.0	71.0	0.0	1016.0	29.0	10.0	161.0	8.0
2020-06-20 18:00:00	93.0	31.0	27.0	23.0	34.0	34.0	30.0	12.0	63.0	69.0	0.0	1016.0	30.0	10.0	161.0	9.0
2020-06-20 17:00:00	92.0	31.0	27.0	23.0	34.0	34.0	30.0	13.0	71.0	67.0	0.0	1016.0	30.0	10.0	158.0	10.0
2020-06-20 16:00:00	87.0	31.0	27.0	23.0	35.0	35.0	30.0	15.0	80.0	65.0	0.3	1016.0	30.0	10.0	155.0	10.0
2020-06-20 15:00:00	79.0	31.0	27.0	23.0	35.0	35.0	31.0	16.0	88.0	63.0	0.5	1017.0	31.0	9.0	151.0	11.0
2020-06-20 14:00:00	71.0	31.0	27.0	23.0	35.0	35.0	31.0	14.0	85.0	64.0	0.4	1017.0	31.0	9.0	143.0	10.0
2020-06-20 13:00:00	62.0	31.0	27.0	23.0	35.0	35.0	31.0	12.0	82.0	65.0	0.2	1017.0	31.0	10.0	135.0	9.0
2020-06-20 12:00:00	54.0	31.0	27.0	23.0	35.0	35.0	30.0	11.0	79.0	66.0	0.4	1017.0	30.0	10.0	126.0	8.0
2020-06-20 11:00:00	52.0	31.0	27.0	23.0	34.0	34.0	30.0	9.0	66.0	70.0	0.3	1017.0	30.0	10.0	123.0	7.0
2020-06-20 10:00:00	52.0	31.0	27.0	24.0	34.0	34.0	29.0	8.0	53.0	74.0	0.0	1017.0	29.0	10.0	120.0	6.0
2020-06-20 09:00:00	53.0	31.0	27.0	24.0	33.0	33.0	28.0	6.0	40.0	78.0	0.0	1017.0	28.0	10.0	116.0	5.0
2020-06-20 08:00:00	55.0	31.0	27.0	24.0	32.0	32.0	28.0	8.0	46.0	80.0	0.0	1016.0	28.0	10.0	117.0	5.0
2020-06-20 07:00:00	57.0	31.0	27.0	24.0	31.0	31.0	27.0	9.0	53.0	82.0	0.4	1016.0	27.0	10.0	118.0	6.0
2020-06-20 06:00:00	59.0	31.0	27.0	24.0	31.0	31.0	27.0	10.0	60.0	85.0	0.8	1016.0	27.0	9.0	119.0	6.0
2020-06-20 05:00:00	63.0	31.0	27.0	24.0	31.0	31.0	27.0	12.0	64.0	85.0	0.6	1016.0	27.0	9.0	114.0	7.0
2020-06-20 04:00:00	69.0	31.0	27.0	24.0	30.0	30.0	27.0	14.0	69.0	86.0	0.2	1016.0	27.0	10.0	110.0	8.0
2020-06-20 03:00:00	75.0	31.0	27.0	24.0	30.0	30.0	27.0	16.0	73.0	87.0	0.4	1016.0	27.0	10.0	106.0	9.0
2020-06-20 02:00:00	80.0	31.0	27.0	24.0	30.0	30.0	27.0	16.0	73.0	86.0	0.3	1016.0	27.0	10.0	100.0	10.0
2020-06-20 01:00:00	84.0	31.0	27.0	24.0	31.0	31.0	27.0	16.0	74.0	86.0	0.3	1017.0	27.0	10.0	94.0	10.0
2020-06-20 00:00:00	91.0	31.0	27.0	24.0	31.0	31.0	27.0	17.0	74.0	85.0	0.5	1017.0	27.0	10.0	89.0	10.0
2020-06-19 23:00:00	93.0	31.0	26.0	24.0	31.0	31.0	27.0	18.0	68.0	83.0	0.4	1017.0	27.0	10.0	92.0	11.0
2020-06-19 22:00:00	92.0	31.0	26.0	24.0	31.0	31.0	27.0	19.0	62.0	81.0	0.1	1017.0	27.0	10.0	95.0	12.0
2020-06-19 21:00:00	91.0	31.0	26.0	24.0	32.0	32.0	28.0	20.0	56.0	80.0	0.3	1017.0	28.0	10.0	98.0	13.0
2020-06-19 20:00:00	88.0	31.0	26.0	24.0	33.0	33.0	28.0	18.0	55.0	75.0	0.2	1017.0	28.0	10.0	104.0	13.0
2020-06-19 19:00:00	87.0	31.0	26.0	23.0	33.0	33.0	29.0	17.0	53.0	71.0	0.0	1016.0	29.0	10.0	110.0	12.0
2020-06-19 18:00:00	86.0	31.0	26.0	23.0	34.0	34.0	30.0	16.0	52.0	67.0	0.1	1016.0	30.0	10.0	117.0	12.0
2020-06-19 17:00:00	84.0	31.0	26.0	23.0	35.0	35.0	30.0	16.0	52.0	65.0	0.1	1016.0	30.0	10.0	123.0	13.0
2020-06-19 16:00:00	79.0	31.0	26.0	23.0	35.0	35.0	31.0	16.0	52.0	63.0	0.1	1017.0	31.0	10.0	129.0	13.0
2020-06-19 15:00:00	74.0	31.0	26.0	23.0	36.0	36.0	31.0	16.0	52.0	62.0	0.2	1017.0	31.0	10.0	135.0	14.0
2020-06-19 14:00:00	68.0	31.0	26.0	23.0	35.0	35.0	31.0	17.0	57.0	64.0	0.1	1017.0	31.0	10.0	136.0	14.0
2020-06-19 13:00:00	62.0	31.0	26.0	23.0	35.0	35.0	30.0	19.0	62.0	67.0	0.1	1017.0	30.0	10.0	137.0	15.0
2020-06-19 12:00:00	58.0	31.0	26.0	24.0	34.0	34.0	30.0	20.0	67.0	70.0	0.2	1018.0	30.0	9.0	138.0	15.0
2020-06-19 11:00:00	59.0	31.0	26.0	24.0	33.0	33.0	29.0	21.0	68.0	73.0	0.2	1017.0	29.0	9.0	135.0	16.0
2020-06-19 10:00:00	58.0	31.0	26.0	24.0	33.0	33.0	29.0	22.0	70.0	76.0	0.0	1017.0	29.0	9.0	133.0	16.0
2020-06-19 09:00:00	57.0	31.0	26.0	24.0	32.0	32.0	28.0	23.0	71.0	78.0	0.1	1017.0	28.0	9.0	130.0	16.0
2020-06-19 08:00:00	58.0	31.0	26.0	24.0	31.0	31.0	27.0	22.0	67.0	80.0	0.1	1016.0	27.0	9.0	126.0	15.0
2020-06-19 07:00:00	60.0	31.0	26.0	24.0	31.0	31.0	27.0	21.0	62.0	82.0	0.0	1016.0	27.0	9.0	122.0	13.0
2020-06-19 06:00:00	64.0	31.0	26.0	24.0	30.0	30.0	27.0	20.0	58.0	83.0	0.0	1015.0	27.0	10.0	119.0	12.0
2020-06-19 05:00:00	68.0	31.0	26.0	24.0	30.0	30.0	26.0	20.0	62.0	84.0	0.0	1015.0	26.0	10.0	113.0	12.0
2020-06-19 04:00:00	73.0	31.0	26.0	24.0	30.0	30.0	26.0	19.0	67.0	84.0	0.0	1015.0	26.0	9.0	108.0	11.0
2020-06-19 03:00:00	78.0	31.0	26.0	24.0	29.0	29.0	26.0	19.0	71.0	85.0	0.1	1015.0	26.0	9.0	103.0	11.0
2020-06-19 02:00:00	83.0	31.0	26.0	23.0	29.0	29.0	26.0	20.0	73.0	84.0	0.1	1016.0	26.0	9.0	97.0	12.0
2020-06-19 01:00:00	84.0	31.0	26.0	23.0	29.0	29.0	26.0	22.0	76.0	84.0	0.1	1016.0	26.0	9.0	92.0	12.0
2020-06-19 00:00:00	84.0	31.0	26.0	23.0	29.0	29.0	26.0	23.0	78.0	83.0	0.2	1016.0	26.0	9.0	87.0	13.0
2020-06-18 23:00:00	86.0	30.0	26.0	23.0	29.0	29.0	26.0	22.0	68.0	82.0	0.1	1016.0	26.0	9.0	89.0	13.0
2020-06-18 22:00:00	86.0	30.0	26.0	23.0	29.0	29.0	26.0	22.0	59.0	81.0	0.0	1016.0	26.0	9.0	91.0	13.0
2020-06-18 21:00:00	89.0	30.0	26.0	23.0	29.0	29.0	26.0	21.0	49.0	80.0	0.0	1016.0	26.0	10.0	94.0	13.0
2020-06-18 20:00:00	95.0	30.0	26.0	22.0	30.0	30.0	27.0	21.0	55.0	77.0	0.0	1015.0	27.0	10.0	98.0	13.0
2020-06-18 19:00:00	91.0	30.0	26.0	22.0	30.0	30.0	27.0	20.0	62.0	75.0	0.0	1015.0	27.0	10.0	102.0	14.0
2020-06-18 18:00:00	92.0	30.0	26.0	22.0	30.0	30.0	28.0	20.0	68.0	72.0	0.0	1015.0	28.0	10.0	107.0	14.0
2020-06-18 17:00:00	85.0	30.0	26.0	22.0	31.0	31.0	28.0	21.0	74.0	71.0	0.0	1015.0	28.0	10.0	111.0	15.0
2020-06-18 16:00:00	77.0	30.0	26.0	22.0	31.0	31.0	28.0	21.0	80.0	70.0	0.1	1015.0	28.0	10.0	114.0	16.0
2020-06-18 15:00:00	70.0	30.0	26.0	22.0	32.0	32.0	29.0	21.0	87.0	69.0	0.2	1016.0	29.0	9.0	118.0	17.0
2020-06-18 14:00:00	62.0	30.0	26.0	22.0	32.0	32.0	29.0	20.0	81.0	68.0	0.1	1016.0	29.0	9.0	118.0	16.0
2020-06-18 13:00:00	57.0	30.0	26.0	22.0	32.0	32.0	29.0	20.0	76.0	67.0	0.2	1016.0	29.0	10.0	118.0	15.0
2020-06-18 12:00:00	55.0	30.0	26.0	22.0	33.0	33.0	29.0	19.0	70.0	66.0	0.5	1016.0	29.0	10.0	118.0	14.0
2020-06-18 11:00:00	56.0	30.0	26.0	22.0	32.0	32.0	29.0	18.0	73.0	68.0	0.4	1016.0	29.0	10.0	116.0	13.0
2020-06-18 10:00:00	55.0	30.0	26.0	23.0	32.0	32.0	28.0	18.0	76.0	70.0	0.1	1016.0	28.0	10.0	113.0	13.0
2020-06-18 09:00:00	53.0	30.0	26.0	23.0	31.0	31.0	28.0	18.0	80.0	73.0	0.2	1016.0	28.0	10.0	111.0	12.0
2020-06-18 08:00:00	54.0	30.0	26.0	23.0	30.0	30.0	27.0	17.0	74.0	75.0	0.2	1016.0	27.0	10.0	112.0	11.0
2020-06-18 07:00:00	56.0	30.0	26.0	22.0	29.0	29.0	27.0	16.0	68.0	78.0	0.0	1015.0	27.0	10.0	113.0	10.0
2020-06-18 06:00:00	58.0	30.0	26.0	22.0	29.0	29.0	26.0	15.0	63.0	80.0	0.0	1015.0	26.0	10.0	113.0	9.0
2020-06-18 05:00:00	62.0	30.0	26.0	22.0	28.0	28.0	26.0	16.0	55.0	81.0	0.0	1015.0	26.0	10.0	112.0	9.0
2020-06-18 04:00:00	67.0	30.0	26.0	22.0	28.0	28.0	26.0	17.0	47.0	82.0	0.0	1016.0	26.0	10.0	111.0	10.0
2020-06-18 03:00:00	73.0	30.0	26.0	22.0	28.0	28.0	26.0	18.0	39.0	82.0	0.0	1016.0	26.0	10.0	110.0	10.0
2020-06-18 02:00:00	79.0	30.0	26.0	22.0	27.0	27.0	25.0	19.0	46.0	82.0	0.0	1016.0	25.0	10.0	104.0	11.0
2020-06-18 01:00:00	81.0	30.0	26.0	22.0	26.0	26.0	23.0	20.0	54.0	82.0	0.1	1016.0	23.0	10.0	98.0	12.0
2020-06-18 00:00:00	79.0	30.0	26.0	22.0	24.0	24.0	22.0	22.0	62.0	82.0	0.2	1017.0	22.0	9.0	91.0	12.0
2020-06-17 23:00:00	76.0	29.0	21.0	22.0	25.0	25.0	23.0	26.0	55.0	83.0	0.1	1017.0	23.0	9.0	86.0	14.0
2020-06-17 22:00:00	75.0	29.0	21.0	22.0	25.0	25.0	23.0	30.0	49.0	84.0	0.0	1017.0	23.0	10.0	81.0	16.0
2020-06-17 21:00:00	72.0	29.0	21.0	22.0	26.0	26.0	23.0	33.0	43.0	85.0	0.1	1017.0	23.0	10.0	76.0	18.0
2020-06-17 20:00:00	69.0	29.0	21.0	22.0	26.0	26.0	24.0	37.0	49.0	86.0	0.1	1017.0	24.0	8.0	75.0	19.0
2020-06-17 19:00:00	78.0	29.0	21.0	22.0	27.0	27.0	24.0	40.0	55.0	87.0	2.3	1016.0	24.0	7.0	74.0	20.0
2020-06-17 18:00:00	86.0	29.0	21.0	23.0	27.0	27.0	25.0	43.0	61.0	88.0	4.6	1016.0	25.0	5.0	73.0	21.0
2020-06-17 17:00:00	85.0	29.0	21.0	23.0	28.0	28.0	26.0	41.0	67.0	83.0	3.4	1016.0	26.0	6.0	75.0	21.0
2020-06-17 16:00:00	77.0	29.0	21.0	22.0	30.0	30.0	27.0	39.0	73.0	78.0	1.5	1017.0	27.0	7.0	77.0	22.0
2020-06-17 15:00:00	75.0	29.0	21.0	22.0	31.0	31.0	28.0	38.0	79.0	74.0	3.0	1017.0	28.0	8.0	79.0	22.0
2020-06-17 14:00:00	70.0	29.0	21.0	22.0	31.0	31.0	28.0	34.0	77.0	71.0	2.2	1017.0	28.0	8.0	79.0	22.0
2020-06-17 13:00:00	62.0	29.0	21.0	22.0	32.0	32.0	29.0	31.0	76.0	68.0	0.2	1017.0	29.0	9.0	80.0	21.0
2020-06-17 12:00:00	56.0	29.0	21.0	22.0	32.0	32.0	29.0	27.0	75.0	66.0	0.4	1018.0	29.0	9.0	81.0	21.0
2020-06-17 11:00:00	55.0	29.0	21.0	22.0	32.0	32.0	29.0	26.0	69.0	67.0	0.3	1017.0	29.0	9.0	80.0	20.0
2020-06-17 10:00:00	55.0	29.0	21.0	22.0	31.0	31.0	28.0	25.0	64.0	69.0	0.0	1017.0	28.0	10.0	80.0	18.0
2020-06-17 09:00:00	53.0	29.0	21.0	22.0	30.0	30.0	28.0	23.0	58.0	71.0	0.0	1017.0	28.0	10.0	80.0	17.0
2020-06-17 08:00:00	55.0	29.0	21.0	22.0	29.0	29.0	27.0	22.0	57.0	73.0	0.0	1017.0	27.0	10.0	77.0	15.0
2020-06-17 07:00:00	58.0	29.0	21.0	22.0	29.0	29.0	26.0	20.0	56.0	75.0	0.0	1017.0	26.0	10.0	74.0	14.0
2020-06-17 06:00:00	61.0	29.0	21.0	21.0	28.0	28.0	26.0	19.0	55.0	78.0	0.0	1016.0	26.0	10.0	71.0	12.0
2020-06-17 05:00:00	67.0	29.0	21.0	21.0	28.0	28.0	26.0	18.0	46.0	78.0	0.0	1016.0	26.0	10.0	71.0	11.0
2020-06-17 04:00:00	74.0	29.0	21.0	21.0	28.0	28.0	25.0	17.0	37.0	78.0	0.0	1016.0	25.0	10.0	71.0	10.0
2020-06-17 03:00:00	82.0	29.0	21.0	21.0	27.0	27.0	25.0	16.0	28.0	79.0	0.0	1017.0	25.0	10.0	71.0	10.0
2020-06-17 02:00:00	88.0	29.0	21.0	21.0	27.0	27.0	25.0	18.0	23.0	77.0	0.0	1017.0	25.0	10.0	73.0	10.0
2020-06-17 01:00:00	90.0	29.0	21.0	21.0	27.0	27.0	25.0	19.0	19.0	76.0	0.0	1017.0	25.0	10.0	76.0	11.0
2020-06-17 00:00:00	93.0	29.0	21.0	21.0	27.0	27.0	25.0	20.0	14.0	75.0	0.0	1017.0	25.0	10.0	78.0	12.0
2020-06-16 23:00:00	96.0	30.0	25.0	21.0	28.0	28.0	26.0	22.0	27.0	74.0	0.0	1017.0	26.0	10.0	79.0	13.0
2020-06-16 22:00:00	93.0	30.0	25.0	21.0	28.0	28.0	26.0	23.0	41.0	74.0	0.0	1017.0	26.0	10.0	80.0	15.0
2020-06-16 21:00:00	91.0	30.0	25.0	21.0	28.0	28.0	26.0	25.0	55.0	73.0	0.0	1017.0	26.0	9.0	81.0	16.0
2020-06-16 20:00:00	90.0	30.0	25.0	21.0	29.0	29.0	27.0	25.0	54.0	70.0	0.0	1017.0	27.0	9.0	81.0	18.0
2020-06-16 19:00:00	86.0	30.0	25.0	21.0	30.0	30.0	27.0	26.0	53.0	68.0	0.0	1016.0	27.0	10.0	80.0	20.0
2020-06-16 18:00:00	84.0	30.0	25.0	21.0	30.0	30.0	28.0	27.0	52.0	65.0	0.0	1016.0	28.0	10.0	80.0	21.0
2020-06-16 17:00:00	85.0	30.0	25.0	21.0	31.0	31.0	29.0	27.0	55.0	62.0	0.0	1016.0	29.0	10.0	79.0	22.0
2020-06-16 16:00:00	80.0	30.0	25.0	20.0	32.0	32.0	29.0	26.0	59.0	59.0	0.0	1016.0	29.0	10.0	79.0	22.0
2020-06-16 15:00:00	73.0	30.0	25.0	20.0	32.0	32.0	30.0	26.0	63.0	57.0	0.0	1017.0	30.0	10.0	78.0	23.0
2020-06-16 14:00:00	66.0	30.0	25.0	20.0	32.0	32.0	30.0	25.0	66.0	55.0	0.0	1017.0	30.0	10.0	71.0	21.0
2020-06-16 13:00:00	59.0	30.0	25.0	20.0	32.0	32.0	30.0	24.0	69.0	54.0	0.0	1017.0	30.0	10.0	63.0	20.0
2020-06-16 12:00:00	53.0	30.0	25.0	19.0	32.0	32.0	30.0	22.0	72.0	53.0	0.0	1018.0	30.0	10.0	55.0	19.0
2020-06-16 11:00:00	52.0	30.0	25.0	20.0	31.0	31.0	29.0	21.0	60.0	59.0	0.0	1017.0	29.0	10.0	45.0	18.0
2020-06-16 10:00:00	52.0	30.0	25.0	20.0	30.0	30.0	28.0	20.0	47.0	65.0	0.0	1017.0	28.0	10.0	36.0	16.0
2020-06-16 09:00:00	50.0	30.0	25.0	21.0	29.0	29.0	27.0	19.0	35.0	71.0	0.0	1017.0	27.0	10.0	26.0	14.0
2020-06-16 08:00:00	50.0	30.0	25.0	21.0	29.0	29.0	26.0	19.0	29.0	75.0	0.0	1017.0	26.0	10.0	21.0	13.0
2020-06-16 07:00:00	52.0	30.0	25.0	22.0	28.0	28.0	26.0	18.0	23.0	79.0	0.0	1016.0	26.0	10.0	16.0	12.0
2020-06-16 06:00:00	55.0	30.0	25.0	22.0	27.0	27.0	25.0	18.0	17.0	84.0	0.0	1016.0	25.0	10.0	11.0	11.0
2020-06-16 05:00:00	60.0	30.0	25.0	22.0	27.0	27.0	25.0	16.0	22.0	83.0	0.0	1016.0	25.0	10.0	16.0	10.0
2020-06-16 04:00:00	66.0	30.0	25.0	22.0	27.0	27.0	25.0	14.0	27.0	83.0	0.0	1016.0	25.0	10.0	21.0	9.0
2020-06-16 03:00:00	73.0	30.0	25.0	22.0	28.0	28.0	25.0	13.0	31.0	82.0	0.0	1016.0	25.0	10.0	26.0	8.0
2020-06-16 02:00:00	79.0	30.0	25.0	22.0	28.0	28.0	25.0	12.0	41.0	82.0	0.0	1016.0	25.0	10.0	40.0	7.0
2020-06-16 01:00:00	82.0	30.0	25.0	22.0	28.0	28.0	26.0	10.0	51.0	81.0	0.1	1016.0	26.0	10.0	54.0	7.0
2020-06-16 00:00:00	85.0	30.0	25.0	22.0	28.0	28.0	26.0	9.0	62.0	81.0	0.1	1017.0	26.0	9.0	68.0	6.0
2020-06-15 23:00:00	90.0	32.0	26.0	23.0	29.0	29.0	27.0	9.0	67.0	79.0	0.1	1016.0	27.0	9.0	98.0	6.0
2020-06-15 22:00:00	87.0	32.0	26.0	23.0	30.0	30.0	27.0	8.0	72.0	77.0	0.6	1016.0	27.0	8.0	127.0	5.0
2020-06-15 21:00:00	85.0	32.0	26.0	23.0	31.0	31.0	28.0	8.0	78.0	75.0	1.2	1016.0	28.0	8.0	157.0	5.0
2020-06-15 20:00:00	88.0	32.0	26.0	23.0	32.0	32.0	28.0	11.0	79.0	71.0	0.9	1015.0	28.0	7.0	163.0	6.0
2020-06-15 19:00:00	86.0	32.0	26.0	22.0	32.0	32.0	29.0	15.0	80.0	68.0	1.3	1015.0	29.0	7.0	169.0	8.0
2020-06-15 18:00:00	91.0	32.0	26.0	22.0	33.0	33.0	30.0	19.0	81.0	65.0	2.5	1015.0	30.0	7.0	175.0	10.0
2020-06-15 17:00:00	90.0	32.0	26.0	22.0	33.0	33.0	30.0	16.0	78.0	62.0	1.9	1015.0	30.0	8.0	168.0	9.0
2020-06-15 16:00:00	85.0	32.0	26.0	21.0	34.0	34.0	31.0	14.0	75.0	59.0	0.8	1015.0	31.0	8.0	161.0	7.0
2020-06-15 15:00:00	77.0	32.0	26.0	21.0	34.0	34.0	31.0	11.0	73.0	56.0	1.5	1015.0	31.0	9.0	154.0	6.0
2020-06-15 14:00:00	70.0	32.0	26.0	21.0	34.0	34.0	31.0	9.0	76.0	57.0	1.1	1016.0	31.0	9.0	157.0	5.0
2020-06-15 13:00:00	63.0	32.0	26.0	21.0	34.0	34.0	31.0	7.0	79.0	57.0	0.3	1016.0	31.0	9.0	160.0	4.0
2020-06-15 12:00:00	57.0	32.0	26.0	22.0	34.0	34.0	31.0	4.0	82.0	58.0	0.6	1016.0	31.0	9.0	163.0	3.0
2020-06-15 11:00:00	55.0	32.0	26.0	22.0	33.0	33.0	30.0	4.0	81.0	62.0	0.5	1016.0	30.0	9.0	143.0	3.0
2020-06-15 10:00:00	55.0	32.0	26.0	22.0	32.0	32.0	29.0	4.0	79.0	66.0	0.1	1016.0	29.0	9.0	124.0	3.0
2020-06-15 09:00:00	54.0	32.0	26.0	22.0	31.0	31.0	28.0	4.0	78.0	70.0	0.2	1016.0	28.0	9.0	104.0	3.0
2020-06-15 08:00:00	54.0	32.0	26.0	22.0	30.0	30.0	27.0	4.0	76.0	73.0	0.2	1015.0	27.0	9.0	153.0	3.0
2020-06-15 07:00:00	57.0	32.0	26.0	22.0	30.0	30.0	27.0	5.0	73.0	76.0	0.0	1015.0	27.0	9.0	203.0	3.0
2020-06-15 06:00:00	60.0	32.0	26.0	22.0	29.0	29.0	26.0	5.0	71.0	78.0	0.1	1015.0	26.0	9.0	253.0	3.0
2020-06-15 05:00:00	65.0	32.0	26.0	22.0	29.0	29.0	26.0	6.0	59.0	79.0	0.1	1015.0	26.0	9.0	238.0	4.0
2020-06-15 04:00:00	74.0	32.0	26.0	22.0	29.0	29.0	26.0	6.0	46.0	79.0	0.0	1015.0	26.0	9.0	223.0	4.0
2020-06-15 03:00:00	81.0	32.0	26.0	22.0	29.0	29.0	26.0	7.0	34.0	80.0	0.0	1015.0	26.0	10.0	208.0	4.0
2020-06-15 02:00:00	86.0	32.0	26.0	23.0	29.0	29.0	26.0	7.0	42.0	80.0	0.0	1015.0	26.0	10.0	185.0	4.0
2020-06-15 01:00:00	86.0	32.0	26.0	23.0	29.0	29.0	26.0	7.0	51.0	80.0	0.2	1015.0	26.0	9.0	162.0	4.0
2020-06-15 00:00:00	86.0	32.0	26.0	23.0	29.0	29.0	26.0	7.0	60.0	80.0	0.4	1016.0	26.0	9.0	139.0	4.0
2020-06-14 23:00:00	88.0	31.0	26.0	23.0	30.0	30.0	27.0	9.0	69.0	79.0	0.3	1016.0	27.0	9.0	134.0	6.0
2020-06-14 22:00:00	91.0	31.0	26.0	23.0	30.0	30.0	27.0	12.0	77.0	78.0	0.6	1015.0	27.0	8.0	129.0	7.0
2020-06-14 21:00:00	88.0	31.0	26.0	23.0	30.0	30.0	27.0	14.0	86.0	77.0	1.1	1015.0	27.0	8.0	123.0	8.0
2020-06-14 20:00:00	95.0	31.0	26.0	23.0	31.0	31.0	28.0	15.0	87.0	75.0	0.8	1015.0	28.0	7.0	111.0	9.0
2020-06-14 19:00:00	100.0	31.0	26.0	23.0	31.0	31.0	28.0	17.0	87.0	73.0	0.9	1014.0	28.0	7.0	99.0	10.0
2020-06-14 18:00:00	97.0	31.0	26.0	22.0	32.0	32.0	28.0	18.0	88.0	70.0	1.7	1014.0	28.0	7.0	87.0	11.0
2020-06-14 17:00:00	93.0	31.0	26.0	22.0	33.0	33.0	29.0	19.0	76.0	67.0	1.3	1014.0	29.0	8.0	90.0	12.0
2020-06-14 16:00:00	86.0	31.0	26.0	22.0	33.0	33.0	30.0	19.0	64.0	64.0	0.3	1014.0	30.0	8.0	92.0	14.0
2020-06-14 15:00:00	78.0	31.0	26.0	22.0	34.0	34.0	30.0	20.0	52.0	61.0	0.6	1015.0	30.0	9.0	95.0	15.0
2020-06-14 14:00:00	68.0	31.0	26.0	22.0	34.0	34.0	30.0	20.0	44.0	61.0	0.5	1015.0	30.0	9.0	96.0	16.0
2020-06-14 13:00:00	59.0	31.0	26.0	22.0	34.0	34.0	30.0	19.0	36.0	61.0	0.0	1015.0	30.0	10.0	97.0	16.0
2020-06-14 12:00:00	56.0	31.0	26.0	22.0	34.0	34.0	30.0	19.0	28.0	61.0	0.0	1015.0	30.0	10.0	98.0	17.0
2020-06-14 11:00:00	56.0	31.0	26.0	22.0	33.0	33.0	29.0	18.0	41.0	65.0	0.0	1015.0	29.0	10.0	95.0	15.0
2020-06-14 10:00:00	57.0	31.0	26.0	22.0	32.0	32.0	29.0	17.0	53.0	69.0	0.1	1015.0	29.0	10.0	92.0	14.0
2020-06-14 09:00:00	58.0	31.0	26.0	22.0	31.0	31.0	28.0	17.0	66.0	73.0	0.2	1015.0	28.0	9.0	90.0	13.0
2020-06-14 08:00:00	60.0	31.0	26.0	22.0	30.0	30.0	27.0	16.0	70.0	75.0	0.2	1014.0	27.0	9.0	91.0	12.0
2020-06-14 07:00:00	63.0	31.0	26.0	22.0	29.0	29.0	27.0	16.0	74.0	78.0	0.1	1014.0	27.0	10.0	93.0	11.0
2020-06-14 06:00:00	67.0	31.0	26.0	22.0	29.0	29.0	26.0	16.0	79.0	81.0	0.1	1013.0	26.0	10.0	94.0	10.0
2020-06-14 05:00:00	74.0	31.0	26.0	22.0	29.0	29.0	26.0	16.0	77.0	81.0	0.1	1013.0	26.0	10.0	95.0	10.0
2020-06-14 04:00:00	81.0	31.0	26.0	22.0	28.0	28.0	26.0	16.0	76.0	82.0	0.1	1013.0	26.0	9.0	97.0	9.0
2020-06-14 03:00:00	88.0	31.0	26.0	22.0	28.0	28.0	26.0	15.0	75.0	82.0	0.1	1014.0	26.0	9.0	98.0	9.0
2020-06-14 02:00:00	93.0	31.0	26.0	22.0	28.0	28.0	26.0	18.0	76.0	82.0	0.1	1014.0	26.0	9.0	95.0	11.0
2020-06-14 01:00:00	94.0	31.0	26.0	22.0	29.0	29.0	26.0	20.0	77.0	81.0	0.1	1014.0	26.0	10.0	92.0	12.0
2020-06-14 00:00:00	95.0	31.0	26.0	22.0	29.0	29.0	26.0	22.0	77.0	81.0	0.2	1014.0	26.0	10.0	89.0	13.0
2020-06-13 23:00:00	99.0	31.0	25.0	22.0	29.0	29.0	26.0	22.0	80.0	78.0	0.1	1014.0	26.0	10.0	85.0	14.0
2020-06-13 22:00:00	102.0	31.0	25.0	22.0	29.0	29.0	27.0	22.0	82.0	76.0	0.3	1014.0	27.0	9.0	82.0	14.0
2020-06-13 21:00:00	101.0	31.0	25.0	22.0	30.0	30.0	27.0	22.0	85.0	73.0	0.5	1013.0	27.0	9.0	79.0	15.0
2020-06-13 20:00:00	101.0	31.0	25.0	22.0	31.0	31.0	28.0	23.0	86.0	69.0	0.4	1013.0	28.0	9.0	79.0	16.0
2020-06-13 19:00:00	98.0	31.0	25.0	22.0	31.0	31.0	29.0	25.0	87.0	66.0	0.4	1013.0	29.0	9.0	79.0	17.0
2020-06-13 18:00:00	95.0	31.0	25.0	21.0	32.0	32.0	29.0	26.0	88.0	63.0	0.8	1012.0	29.0	9.0	79.0	18.0
2020-06-13 17:00:00	92.0	31.0	25.0	21.0	33.0	33.0	30.0	26.0	86.0	61.0	0.6	1012.0	30.0	9.0	81.0	18.0
2020-06-13 16:00:00	86.0	31.0	25.0	21.0	33.0	33.0	30.0	25.0	85.0	59.0	0.3	1013.0	30.0	9.0	84.0	18.0
2020-06-13 15:00:00	80.0	31.0	25.0	21.0	34.0	34.0	31.0	24.0	83.0	57.0	0.6	1013.0	31.0	9.0	87.0	18.0
2020-06-13 14:00:00	71.0	31.0	25.0	21.0	33.0	33.0	30.0	22.0	73.0	57.0	0.4	1013.0	30.0	9.0	89.0	17.0
2020-06-13 13:00:00	62.0	31.0	25.0	21.0	33.0	33.0	30.0	21.0	63.0	57.0	0.1	1014.0	30.0	9.0	91.0	16.0
2020-06-13 12:00:00	54.0	31.0	25.0	21.0	33.0	33.0	30.0	19.0	53.0	57.0	0.2	1014.0	30.0	10.0	93.0	15.0
2020-06-13 11:00:00	54.0	31.0	25.0	21.0	32.0	32.0	30.0	19.0	44.0	60.0	0.1	1014.0	30.0	10.0	91.0	15.0
2020-06-13 10:00:00	55.0	31.0	25.0	21.0	32.0	32.0	29.0	19.0	35.0	64.0	0.0	1014.0	29.0	10.0	89.0	15.0
2020-06-13 09:00:00	56.0	31.0	25.0	22.0	31.0	31.0	28.0	19.0	26.0	68.0	0.0	1014.0	28.0	10.0	87.0	15.0
2020-06-13 08:00:00	58.0	31.0	25.0	22.0	30.0	30.0	27.0	20.0	37.0	71.0	0.0	1013.0	27.0	10.0	86.0	15.0
2020-06-13 07:00:00	61.0	31.0	25.0	22.0	29.0	29.0	27.0	20.0	48.0	74.0	0.0	1013.0	27.0	10.0	85.0	14.0
2020-06-13 06:00:00	65.0	31.0	25.0	22.0	28.0	28.0	26.0	21.0	59.0	78.0	0.0	1013.0	26.0	10.0	84.0	13.0
2020-06-13 05:00:00	71.0	31.0	25.0	22.0	28.0	28.0	26.0	21.0	54.0	78.0	0.0	1013.0	26.0	10.0	84.0	13.0
2020-06-13 04:00:00	77.0	31.0	25.0	22.0	28.0	28.0	26.0	21.0	48.0	79.0	0.0	1013.0	26.0	10.0	84.0	13.0
2020-06-13 03:00:00	83.0	31.0	25.0	22.0	28.0	28.0	26.0	21.0	42.0	79.0	0.0	1013.0	26.0	10.0	84.0	13.0
2020-06-13 02:00:00	87.0	31.0	25.0	22.0	28.0	28.0	26.0	21.0	50.0	78.0	0.0	1014.0	26.0	10.0	82.0	12.0
2020-06-13 01:00:00	89.0	31.0	25.0	22.0	28.0	28.0	26.0	20.0	58.0	78.0	0.0	1014.0	26.0	10.0	79.0	12.0
2020-06-13 00:00:00	89.0	31.0	25.0	22.0	28.0	28.0	26.0	19.0	67.0	77.0	0.0	1014.0	26.0	10.0	76.0	12.0
2020-06-12 23:00:00	91.0	30.0	25.0	22.0	29.0	29.0	26.0	21.0	70.0	76.0	0.0	1014.0	26.0	10.0	77.0	14.0
2020-06-12 22:00:00	91.0	30.0	25.0	22.0	29.0	29.0	27.0	23.0	73.0	74.0	0.1	1014.0	27.0	10.0	78.0	15.0
2020-06-12 21:00:00	92.0	30.0	25.0	21.0	29.0	29.0	27.0	24.0	76.0	73.0	0.1	1014.0	27.0	9.0	79.0	17.0
2020-06-12 20:00:00	95.0	30.0	25.0	21.0	30.0	30.0	27.0	26.0	75.0	71.0	0.1	1014.0	27.0	9.0	81.0	18.0
2020-06-12 19:00:00	94.0	30.0	25.0	22.0	31.0	31.0	28.0	27.0	75.0	69.0	0.1	1013.0	28.0	9.0	82.0	20.0
2020-06-12 18:00:00	93.0	30.0	25.0	22.0	31.0	31.0	29.0	29.0	74.0	66.0	0.2	1013.0	29.0	9.0	84.0	22.0
2020-06-12 17:00:00	88.0	30.0	25.0	22.0	32.0	32.0	29.0	29.0	72.0	66.0	0.2	1014.0	29.0	9.0	84.0	23.0
2020-06-12 16:00:00	83.0	30.0	25.0	22.0	32.0	32.0	29.0	30.0	71.0	65.0	0.1	1014.0	29.0	9.0	85.0	24.0
2020-06-12 15:00:00	76.0	30.0	25.0	22.0	33.0	33.0	30.0	31.0	69.0	64.0	0.2	1015.0	30.0	10.0	85.0	25.0
2020-06-12 14:00:00	70.0	30.0	25.0	22.0	33.0	33.0	30.0	30.0	72.0	64.0	0.2	1015.0	30.0	10.0	82.0	25.0
2020-06-12 13:00:00	61.0	30.0	25.0	22.0	33.0	33.0	29.0	30.0	75.0	65.0	0.1	1016.0	29.0	9.0	79.0	25.0
2020-06-12 12:00:00	55.0	30.0	25.0	22.0	33.0	33.0	29.0	29.0	79.0	65.0	0.1	1016.0	29.0	9.0	76.0	25.0
2020-06-12 11:00:00	54.0	30.0	25.0	22.0	32.0	32.0	29.0	27.0	80.0	68.0	0.1	1016.0	29.0	9.0	72.0	22.0
2020-06-12 10:00:00	53.0	30.0	25.0	22.0	31.0	31.0	28.0	25.0	82.0	70.0	0.0	1016.0	28.0	10.0	68.0	20.0
2020-06-12 09:00:00	51.0	30.0	25.0	22.0	30.0	30.0	27.0	23.0	83.0	72.0	0.0	1016.0	27.0	10.0	64.0	18.0
2020-06-12 08:00:00	52.0	30.0	25.0	22.0	29.0	29.0	27.0	21.0	77.0	74.0	0.0	1016.0	27.0	10.0	67.0	15.0
2020-06-12 07:00:00	54.0	30.0	25.0	21.0	28.0	28.0	26.0	18.0	71.0	77.0	0.0	1016.0	26.0	10.0	70.0	13.0
2020-06-12 06:00:00	59.0	30.0	25.0	21.0	27.0	27.0	25.0	16.0	66.0	79.0	0.0	1016.0	25.0	10.0	73.0	10.0
2020-06-12 05:00:00	65.0	30.0	25.0	21.0	27.0	27.0	25.0	17.0	52.0	79.0	0.0	1016.0	25.0	10.0	76.0	11.0
2020-06-12 04:00:00	72.0	30.0	25.0	21.0	27.0	27.0	25.0	18.0	38.0	79.0	0.0	1016.0	25.0	10.0	79.0	11.0
2020-06-12 03:00:00	80.0	30.0	25.0	21.0	27.0	27.0	25.0	19.0	24.0	79.0	0.0	1016.0	25.0	10.0	81.0	12.0
2020-06-12 02:00:00	87.0	30.0	25.0	21.0	27.0	27.0	25.0	20.0	22.0	78.0	0.0	1016.0	25.0	10.0	80.0	12.0
2020-06-12 01:00:00	90.0	30.0	25.0	21.0	27.0	27.0	25.0	20.0	21.0	77.0	0.0	1017.0	25.0	10.0	79.0	12.0
2020-06-12 00:00:00	93.0	30.0	25.0	21.0	28.0	28.0	26.0	21.0	20.0	77.0	0.0	1017.0	26.0	10.0	78.0	13.0
2020-06-11 23:00:00	96.0	30.0	26.0	21.0	28.0	28.0	26.0	22.0	18.0	75.0	0.0	1017.0	26.0	10.0	77.0	14.0
2020-06-11 22:00:00	95.0	30.0	26.0	21.0	28.0	28.0	26.0	23.0	15.0	74.0	0.0	1017.0	26.0	10.0	76.0	15.0
2020-06-11 21:00:00	93.0	30.0	26.0	21.0	28.0	28.0	26.0	23.0	12.0	72.0	0.0	1017.0	26.0	10.0	75.0	16.0
2020-06-11 20:00:00	90.0	30.0	26.0	21.0	28.0	28.0	26.0	24.0	19.0	71.0	0.0	1017.0	26.0	10.0	76.0	18.0
2020-06-11 19:00:00	86.0	30.0	26.0	21.0	29.0	29.0	27.0	25.0	27.0	69.0	0.0	1016.0	27.0	10.0	77.0	20.0
2020-06-11 18:00:00	80.0	30.0	26.0	21.0	30.0	30.0	28.0	26.0	35.0	67.0	0.0	1016.0	28.0	10.0	79.0	21.0
2020-06-11 17:00:00	70.0	30.0	26.0	21.0	31.0	31.0	28.0	26.0	45.0	66.0	0.0	1016.0	28.0	10.0	82.0	22.0
2020-06-11 16:00:00	68.0	30.0	26.0	22.0	32.0	32.0	29.0	27.0	55.0	65.0	0.0	1017.0	29.0	10.0	85.0	23.0
2020-06-11 15:00:00	66.0	30.0	26.0	22.0	33.0	33.0	30.0	27.0	65.0	64.0	0.0	1017.0	30.0	10.0	88.0	24.0
2020-06-11 14:00:00	65.0	30.0	26.0	22.0	33.0	33.0	30.0	28.0	64.0	65.0	0.0	1017.0	30.0	10.0	89.0	23.0
2020-06-11 13:00:00	64.0	30.0	26.0	23.0	34.0	34.0	30.0	28.0	63.0	65.0	0.2	1018.0	30.0	10.0	90.0	22.0
2020-06-11 12:00:00	61.0	30.0	26.0	23.0	34.0	34.0	30.0	28.0	63.0	66.0	0.4	1018.0	30.0	10.0	91.0	22.0
2020-06-11 11:00:00	60.0	30.0	26.0	23.0	33.0	33.0	29.0	26.0	64.0	69.0	0.3	1018.0	29.0	10.0	93.0	20.0
2020-06-11 10:00:00	61.0	30.0	26.0	23.0	32.0	32.0	29.0	24.0	66.0	72.0	0.1	1017.0	29.0	10.0	94.0	18.0
2020-06-11 09:00:00	60.0	30.0	26.0	23.0	32.0	32.0	28.0	21.0	67.0	75.0	0.2	1017.0	28.0	10.0	95.0	15.0
2020-06-11 08:00:00	61.0	30.0	26.0	23.0	31.0	31.0	28.0	19.0	71.0	77.0	0.2	1017.0	28.0	10.0	92.0	14.0
2020-06-11 07:00:00	64.0	30.0	26.0	23.0	30.0	30.0	27.0	16.0	75.0	80.0	0.0	1016.0	27.0	10.0	90.0	12.0
2020-06-11 06:00:00	70.0	30.0	26.0	23.0	30.0	30.0	27.0	14.0	79.0	83.0	0.0	1016.0	27.0	9.0	87.0	10.0
2020-06-11 05:00:00	77.0	30.0	26.0	24.0	30.0	30.0	27.0	12.0	71.0	83.0	0.0	1016.0	27.0	9.0	74.0	8.0
2020-06-11 04:00:00	85.0	30.0	26.0	24.0	31.0	31.0	27.0	9.0	62.0	83.0	0.0	1016.0	27.0	10.0	62.0	6.0
2020-06-11 03:00:00	93.0	30.0	26.0	24.0	31.0	31.0	27.0	7.0	54.0	83.0	0.0	1016.0	27.0	10.0	50.0	5.0
2020-06-11 02:00:00	100.0	30.0	26.0	24.0	30.0	30.0	26.0	7.0	58.0	81.0	0.0	1016.0	26.0	10.0	50.0	4.0
2020-06-11 01:00:00	104.0	30.0	26.0	24.0	29.0	29.0	26.0	6.0	61.0	80.0	0.1	1016.0	26.0	9.0	50.0	4.0
2020-06-11 00:00:00	105.0	30.0	26.0	24.0	28.0	28.0	25.0	5.0	64.0	78.0	0.3	1017.0	25.0	9.0	50.0	4.0
2020-06-10 23:00:00	109.0	31.0	24.0	24.0	29.0	29.0	26.0	8.0	70.0	77.0	0.2	1016.0	26.0	9.0	65.0	6.0
2020-06-10 22:00:00	109.0	31.0	24.0	24.0	29.0	29.0	26.0	11.0	76.0	76.0	0.1	1016.0	26.0	10.0	79.0	8.0
2020-06-10 21:00:00	108.0	31.0	24.0	24.0	30.0	30.0	27.0	13.0	81.0	75.0	0.2	1016.0	27.0	10.0	94.0	9.0
2020-06-10 20:00:00	106.0	31.0	24.0	23.0	31.0	31.0	28.0	13.0	80.0	72.0	0.2	1016.0	28.0	10.0	103.0	9.0
2020-06-10 19:00:00	103.0	31.0	24.0	23.0	32.0	32.0	29.0	13.0	78.0	70.0	0.1	1016.0	29.0	9.0	112.0	9.0
2020-06-10 18:00:00	100.0	31.0	24.0	23.0	34.0	34.0	30.0	13.0	76.0	67.0	0.1	1015.0	30.0	9.0	121.0	9.0
2020-06-10 17:00:00	94.0	31.0	24.0	23.0	34.0	34.0	30.0	13.0	79.0	65.0	0.1	1016.0	30.0	9.0	121.0	10.0
2020-06-10 16:00:00	88.0	31.0	24.0	23.0	35.0	35.0	31.0	14.0	81.0	63.0	0.1	1016.0	31.0	10.0	121.0	11.0
2020-06-10 15:00:00	80.0	31.0	24.0	22.0	35.0	35.0	31.0	14.0	84.0	61.0	0.2	1016.0	31.0	10.0	121.0	11.0
2020-06-10 14:00:00	72.0	31.0	24.0	22.0	35.0	35.0	31.0	15.0	73.0	61.0	0.2	1016.0	31.0	10.0	119.0	12.0
2020-06-10 13:00:00	65.0	31.0	24.0	23.0	35.0	35.0	31.0	16.0	62.0	61.0	0.0	1016.0	31.0	10.0	117.0	13.0
2020-06-10 12:00:00	61.0	31.0	24.0	23.0	35.0	35.0	31.0	17.0	52.0	61.0	0.1	1017.0	31.0	10.0	116.0	14.0
2020-06-10 11:00:00	61.0	31.0	24.0	23.0	34.0	34.0	30.0	16.0	42.0	65.0	0.1	1017.0	30.0	10.0	110.0	14.0
2020-06-10 10:00:00	61.0	31.0	24.0	23.0	33.0	33.0	29.0	16.0	33.0	70.0	0.0	1016.0	29.0	10.0	105.0	13.0
2020-06-10 09:00:00	61.0	31.0	24.0	23.0	32.0	32.0	29.0	16.0	23.0	74.0	0.0	1016.0	29.0	10.0	100.0	13.0
2020-06-10 08:00:00	62.0	31.0	24.0	23.0	32.0	32.0	28.0	15.0	19.0	77.0	0.0	1016.0	28.0	10.0	97.0	11.0
2020-06-10 07:00:00	66.0	31.0	24.0	24.0	31.0	31.0	27.0	13.0	14.0	80.0	0.0	1015.0	27.0	10.0	94.0	10.0
2020-06-10 06:00:00	70.0	31.0	24.0	24.0	30.0	30.0	27.0	12.0	10.0	84.0	0.0	1015.0	27.0	10.0	91.0	8.0
2020-06-10 05:00:00	77.0	31.0	24.0	24.0	30.0	30.0	27.0	10.0	11.0	84.0	0.0	1015.0	27.0	10.0	92.0	7.0
2020-06-10 04:00:00	84.0	31.0	24.0	24.0	30.0	30.0	27.0	9.0	11.0	84.0	0.0	1015.0	27.0	10.0	94.0	6.0
2020-06-10 03:00:00	92.0	31.0	24.0	24.0	30.0	30.0	27.0	7.0	12.0	84.0	0.0	1015.0	27.0	10.0	95.0	4.0
2020-06-10 02:00:00	99.0	31.0	24.0	24.0	31.0	31.0	27.0	8.0	21.0	83.0	0.0	1015.0	27.0	10.0	101.0	5.0
2020-06-10 01:00:00	102.0	31.0	24.0	24.0	31.0	31.0	27.0	10.0	29.0	82.0	0.0	1016.0	27.0	10.0	108.0	6.0
2020-06-10 00:00:00	104.0	31.0	24.0	24.0	31.0	31.0	27.0	11.0	38.0	80.0	0.0	1016.0	27.0	10.0	114.0	7.0
2020-06-09 23:00:00	108.0	32.0	25.0	23.0	31.0	31.0	27.0	14.0	35.0	78.0	0.0	1016.0	27.0	10.0	115.0	9.0
2020-06-09 22:00:00	109.0	32.0	25.0	23.0	31.0	31.0	28.0	17.0	31.0	77.0	0.0	1015.0	28.0	10.0	115.0	12.0
2020-06-09 21:00:00	108.0	32.0	25.0	23.0	31.0	31.0	28.0	20.0	28.0	75.0	0.0	1015.0	28.0	10.0	116.0	14.0
2020-06-09 20:00:00	106.0	32.0	25.0	23.0	32.0	32.0	29.0	20.0	24.0	71.0	0.0	1015.0	29.0	10.0	115.0	15.0
2020-06-09 19:00:00	103.0	32.0	25.0	23.0	33.0	33.0	29.0	21.0	21.0	67.0	0.0	1015.0	29.0	10.0	115.0	16.0
2020-06-09 18:00:00	100.0	32.0	25.0	22.0	34.0	34.0	30.0	21.0	17.0	63.0	0.0	1014.0	30.0	10.0	114.0	17.0
2020-06-09 17:00:00	95.0	32.0	25.0	22.0	35.0	35.0	31.0	20.0	32.0	61.0	0.0	1015.0	31.0	10.0	119.0	16.0
2020-06-09 16:00:00	88.0	32.0	25.0	23.0	36.0	36.0	31.0	19.0	47.0	60.0	0.0	1015.0	31.0	10.0	124.0	16.0
2020-06-09 15:00:00	81.0	32.0	25.0	23.0	37.0	37.0	32.0	19.0	61.0	58.0	0.0	1015.0	32.0	10.0	129.0	16.0
2020-06-09 14:00:00	73.0	32.0	25.0	23.0	37.0	37.0	32.0	19.0	69.0	59.0	0.0	1015.0	32.0	10.0	126.0	16.0
2020-06-09 13:00:00	66.0	32.0	25.0	23.0	36.0	36.0	32.0	18.0	78.0	60.0	0.0	1015.0	32.0	10.0	124.0	16.0
2020-06-09 12:00:00	60.0	32.0	25.0	23.0	36.0	36.0	32.0	18.0	86.0	61.0	0.0	1015.0	32.0	10.0	121.0	16.0
2020-06-09 11:00:00	59.0	32.0	25.0	23.0	35.0	35.0	31.0	17.0	77.0	67.0	0.0	1015.0	31.0	10.0	113.0	14.0
2020-06-09 10:00:00	58.0	32.0	25.0	24.0	34.0	34.0	30.0	15.0	69.0	72.0	0.0	1015.0	30.0	10.0	106.0	12.0
2020-06-09 09:00:00	57.0	32.0	25.0	24.0	33.0	33.0	29.0	13.0	61.0	77.0	0.0	1015.0	29.0	10.0	98.0	10.0
2020-06-09 08:00:00	59.0	32.0	25.0	24.0	32.0	32.0	28.0	12.0	55.0	81.0	0.0	1015.0	28.0	10.0	99.0	9.0
2020-06-09 07:00:00	63.0	32.0	25.0	24.0	31.0	31.0	27.0	12.0	49.0	85.0	0.0	1014.0	27.0	10.0	100.0	8.0
2020-06-09 06:00:00	67.0	32.0	25.0	24.0	30.0	30.0	26.0	11.0	43.0	88.0	0.0	1014.0	26.0	10.0	101.0	7.0
2020-06-09 05:00:00	72.0	32.0	25.0	23.0	29.0	29.0	26.0	12.0	36.0	86.0	0.0	1014.0	26.0	10.0	100.0	7.0
2020-06-09 04:00:00	79.0	32.0	25.0	22.0	28.0	28.0	25.0	12.0	29.0	84.0	0.0	1014.0	25.0	10.0	100.0	7.0
2020-06-09 03:00:00	86.0	32.0	25.0	22.0	27.0	27.0	25.0	13.0	22.0	81.0	0.0	1014.0	25.0	10.0	100.0	7.0
2020-06-09 02:00:00	93.0	32.0	25.0	21.0	25.0	25.0	23.0	14.0	19.0	78.0	0.0	1015.0	23.0	10.0	102.0	7.0
2020-06-09 01:00:00	96.0	32.0	25.0	20.0	21.0	24.0	21.0	15.0	16.0	76.0	0.0	1015.0	21.0	10.0	105.0	7.0
2020-06-09 00:00:00	97.0	32.0	25.0	19.0	20.0	22.0	20.0	15.0	12.0	73.0	0.0	1015.0	20.0	10.0	107.0	8.0
2020-06-08 23:00:00	100.0	27.0	17.0	19.0	20.0	22.0	20.0	15.0	26.0	71.0	0.0	1015.0	20.0	10.0	110.0	7.0
2020-06-08 22:00:00	99.0	27.0	17.0	19.0	20.0	22.0	20.0	14.0	40.0	70.0	0.2	1015.0	20.0	10.0	112.0	7.0
2020-06-08 21:00:00	92.0	27.0	17.0	19.0	20.0	22.0	20.0	13.0	54.0	69.0	0.4	1015.0	20.0	9.0	114.0	7.0
2020-06-08 20:00:00	82.0	27.0	17.0	19.0	21.0	23.0	21.0	16.0	56.0	70.0	0.3	1015.0	21.0	9.0	116.0	9.0
2020-06-08 19:00:00	76.0	27.0	17.0	19.0	24.0	24.0	22.0	18.0	57.0	71.0	0.3	1015.0	22.0	9.0	117.0	11.0
2020-06-08 18:00:00	72.0	27.0	17.0	19.0	25.0	25.0	23.0	21.0	59.0	72.0	0.6	1015.0	23.0	9.0	119.0	13.0
2020-06-08 17:00:00	70.0	27.0	17.0	20.0	26.0	26.0	24.0	20.0	56.0	73.0	0.5	1015.0	24.0	9.0	121.0	12.0
2020-06-08 16:00:00	75.0	27.0	17.0	20.0	26.0	26.0	25.0	18.0	53.0	75.0	0.1	1016.0	25.0	9.0	123.0	12.0
2020-06-08 15:00:00	79.0	27.0	17.0	21.0	27.0	27.0	25.0	17.0	50.0	77.0	0.2	1016.0	25.0	10.0	125.0	11.0
2020-06-08 14:00:00	77.0	27.0	17.0	21.0	28.0	28.0	25.0	17.0	55.0	78.0	0.2	1017.0	25.0	9.0	115.0	11.0
2020-06-08 13:00:00	72.0	27.0	17.0	22.0	28.0	28.0	26.0	17.0	60.0	79.0	0.4	1017.0	26.0	9.0	105.0	11.0
2020-06-08 12:00:00	66.0	27.0	17.0	23.0	29.0	29.0	26.0	17.0	65.0	81.0	0.8	1017.0	26.0	8.0	95.0	10.0
2020-06-08 11:00:00	67.0	27.0	17.0	23.0	29.0	29.0	26.0	15.0	66.0	82.0	0.6	1016.0	26.0	8.0	112.0	10.0
2020-06-08 10:00:00	67.0	27.0	17.0	24.0	30.0	30.0	27.0	14.0	67.0	84.0	0.2	1016.0	27.0	9.0	130.0	9.0
2020-06-08 09:00:00	66.0	27.0	17.0	24.0	31.0	31.0	27.0	13.0	67.0	86.0	0.4	1016.0	27.0	9.0	147.0	8.0
2020-06-08 08:00:00	66.0	27.0	17.0	24.0	31.0	31.0	27.0	15.0	67.0	86.0	0.3	1015.0	27.0	9.0	156.0	9.0
2020-06-08 07:00:00	69.0	27.0	17.0	24.0	31.0	31.0	27.0	17.0	67.0	87.0	0.0	1014.0	27.0	10.0	165.0	10.0
2020-06-08 06:00:00	72.0	27.0	17.0	25.0	31.0	31.0	27.0	18.0	66.0	87.0	0.0	1014.0	27.0	10.0	174.0	12.0
2020-06-08 05:00:00	77.0	27.0	17.0	25.0	31.0	31.0	27.0	20.0	63.0	87.0	0.0	1014.0	27.0	10.0	169.0	13.0
2020-06-08 04:00:00	85.0	27.0	17.0	25.0	31.0	31.0	27.0	22.0	59.0	87.0	0.0	1014.0	27.0	10.0	164.0	14.0
2020-06-08 03:00:00	92.0	27.0	17.0	25.0	31.0	31.0	27.0	23.0	55.0	87.0	0.0	1014.0	27.0	10.0	158.0	15.0
2020-06-08 02:00:00	98.0	27.0	17.0	25.0	31.0	31.0	27.0	24.0	62.0	87.0	0.0	1014.0	27.0	10.0	153.0	15.0
2020-06-08 01:00:00	100.0	27.0	17.0	25.0	32.0	32.0	27.0	25.0	69.0	87.0	0.2	1014.0	27.0	10.0	147.0	16.0
2020-06-08 00:00:00	99.0	27.0	17.0	25.0	32.0	32.0	27.0	26.0	75.0	86.0	0.3	1014.0	27.0	10.0	142.0	17.0
2020-06-07 23:00:00	101.0	31.0	27.0	25.0	32.0	32.0	27.0	25.0	71.0	84.0	0.2	1014.0	27.0	10.0	134.0	16.0
2020-06-07 22:00:00	103.0	31.0	27.0	24.0	32.0	32.0	28.0	25.0	66.0	82.0	0.1	1015.0	28.0	10.0	126.0	16.0
2020-06-07 21:00:00	103.0	31.0	27.0	24.0	32.0	32.0	28.0	24.0	62.0	80.0	0.1	1015.0	28.0	10.0	118.0	16.0
2020-06-07 20:00:00	103.0	31.0	27.0	24.0	32.0	32.0	28.0	22.0	67.0	76.0	0.1	1014.0	28.0	10.0	129.0	15.0
2020-06-07 19:00:00	103.0	31.0	27.0	23.0	33.0	33.0	29.0	21.0	71.0	72.0	0.0	1014.0	29.0	10.0	139.0	15.0
2020-06-07 18:00:00	100.0	31.0	27.0	23.0	34.0	34.0	30.0	19.0	76.0	68.0	0.0	1014.0	30.0	10.0	150.0	15.0
2020-06-07 17:00:00	97.0	31.0	27.0	23.0	34.0	34.0	30.0	20.0	72.0	66.0	0.0	1014.0	30.0	10.0	161.0	16.0
2020-06-07 16:00:00	91.0	31.0	27.0	23.0	35.0	35.0	31.0	20.0	68.0	64.0	0.0	1015.0	31.0	10.0	173.0	17.0
2020-06-07 15:00:00	83.0	31.0	27.0	23.0	36.0	36.0	31.0	21.0	64.0	62.0	0.0	1015.0	31.0	10.0	184.0	18.0
2020-06-07 14:00:00	76.0	31.0	27.0	23.0	35.0	35.0	31.0	24.0	61.0	64.0	0.0	1015.0	31.0	9.0	187.0	19.0
2020-06-07 13:00:00	70.0	31.0	27.0	24.0	35.0	35.0	30.0	28.0	57.0	66.0	0.5	1015.0	30.0	9.0	190.0	20.0
2020-06-07 12:00:00	66.0	31.0	27.0	24.0	35.0	35.0	30.0	32.0	54.0	69.0	1.0	1016.0	30.0	8.0	192.0	21.0
2020-06-07 11:00:00	66.0	31.0	27.0	24.0	35.0	35.0	30.0	32.0	54.0	72.0	0.8	1016.0	30.0	8.0	185.0	21.0
2020-06-07 10:00:00	66.0	31.0	27.0	24.0	34.0	34.0	29.0	32.0	53.0	76.0	0.3	1015.0	29.0	9.0	178.0	21.0
2020-06-07 09:00:00	66.0	31.0	27.0	25.0	33.0	33.0	28.0	33.0	53.0	80.0	0.5	1015.0	28.0	9.0	171.0	22.0
2020-06-07 08:00:00	68.0	31.0	27.0	25.0	33.0	33.0	28.0	31.0	55.0	81.0	0.4	1015.0	28.0	9.0	167.0	21.0
2020-06-07 07:00:00	70.0	31.0	27.0	25.0	32.0	32.0	28.0	30.0	57.0	83.0	0.0	1014.0	28.0	10.0	163.0	20.0
2020-06-07 06:00:00	73.0	31.0	27.0	25.0	32.0	32.0	27.0	29.0	59.0	85.0	0.0	1014.0	27.0	10.0	158.0	19.0
2020-06-07 05:00:00	76.0	31.0	27.0	25.0	32.0	32.0	27.0	29.0	66.0	84.0	0.0	1014.0	27.0	10.0	156.0	19.0
2020-06-07 04:00:00	82.0	31.0	27.0	25.0	32.0	32.0	28.0	28.0	72.0	84.0	0.0	1014.0	28.0	10.0	153.0	18.0
2020-06-07 03:00:00	87.0	31.0	27.0	25.0	32.0	32.0	28.0	28.0	79.0	84.0	0.0	1014.0	28.0	10.0	150.0	18.0
2020-06-07 02:00:00	91.0	31.0	27.0	25.0	32.0	32.0	28.0	29.0	82.0	84.0	0.0	1014.0	28.0	10.0	149.0	18.0
2020-06-07 01:00:00	93.0	31.0	27.0	25.0	32.0	32.0	28.0	29.0	84.0	83.0	0.0	1015.0	28.0	10.0	147.0	18.0
2020-06-07 00:00:00	92.0	31.0	27.0	25.0	32.0	32.0	28.0	30.0	87.0	83.0	0.0	1015.0	28.0	10.0	145.0	19.0
2020-06-06 23:00:00	95.0	31.0	27.0	24.0	32.0	32.0	28.0	28.0	87.0	82.0	0.0	1015.0	28.0	10.0	143.0	18.0
2020-06-06 22:00:00	97.0	31.0	27.0	24.0	32.0	32.0	28.0	27.0	87.0	81.0	0.0	1014.0	28.0	10.0	141.0	18.0
2020-06-06 21:00:00	97.0	31.0	27.0	24.0	32.0	32.0	28.0	26.0	87.0	81.0	0.0	1014.0	28.0	10.0	140.0	17.0
2020-06-06 20:00:00	97.0	31.0	27.0	24.0	33.0	33.0	29.0	27.0	87.0	77.0	0.0	1014.0	29.0	10.0	144.0	19.0
2020-06-06 19:00:00	95.0	31.0	27.0	24.0	34.0	34.0	29.0	29.0	86.0	73.0	0.1	1014.0	29.0	10.0	148.0	21.0
2020-06-06 18:00:00	94.0	31.0	27.0	24.0	35.0	35.0	30.0	30.0	86.0	69.0	0.2	1013.0	30.0	9.0	153.0	23.0
2020-06-06 17:00:00	88.0	31.0	27.0	24.0	35.0	35.0	30.0	30.0	83.0	68.0	0.2	1014.0	30.0	9.0	154.0	24.0
2020-06-06 16:00:00	80.0	31.0	27.0	24.0	36.0	36.0	31.0	31.0	80.0	68.0	0.1	1014.0	31.0	10.0	155.0	25.0
2020-06-06 15:00:00	75.0	31.0	27.0	24.0	36.0	36.0	31.0	32.0	77.0	67.0	0.2	1015.0	31.0	10.0	156.0	26.0
2020-06-06 14:00:00	71.0	31.0	27.0	24.0	36.0	36.0	31.0	32.0	79.0	69.0	0.1	1015.0	31.0	10.0	154.0	26.0
2020-06-06 13:00:00	67.0	31.0	27.0	24.0	36.0	36.0	30.0	31.0	82.0	71.0	0.1	1015.0	30.0	10.0	152.0	26.0
2020-06-06 12:00:00	64.0	31.0	27.0	24.0	35.0	35.0	30.0	31.0	85.0	73.0	0.2	1016.0	30.0	10.0	150.0	26.0
2020-06-06 11:00:00	64.0	31.0	27.0	24.0	34.0	34.0	29.0	31.0	85.0	75.0	0.2	1015.0	29.0	10.0	149.0	24.0
2020-06-06 10:00:00	64.0	31.0	27.0	24.0	33.0	33.0	28.0	31.0	85.0	78.0	0.1	1015.0	28.0	10.0	147.0	23.0
2020-06-06 09:00:00	63.0	31.0	27.0	24.0	32.0	32.0	28.0	30.0	85.0	81.0	0.2	1015.0	28.0	10.0	145.0	22.0
2020-06-06 08:00:00	65.0	31.0	27.0	24.0	31.0	31.0	27.0	31.0	79.0	83.0	0.2	1015.0	27.0	10.0	142.0	21.0
2020-06-06 07:00:00	66.0	31.0	27.0	24.0	31.0	31.0	27.0	32.0	73.0	85.0	0.2	1015.0	27.0	10.0	139.0	20.0
2020-06-06 06:00:00	69.0	31.0	27.0	24.0	31.0	31.0	27.0	33.0	67.0	87.0	0.4	1014.0	27.0	10.0	136.0	19.0
2020-06-06 05:00:00	72.0	31.0	27.0	24.0	31.0	31.0	27.0	31.0	64.0	87.0	0.3	1014.0	27.0	10.0	132.0	19.0
2020-06-06 04:00:00	78.0	31.0	27.0	24.0	31.0	31.0	27.0	30.0	62.0	87.0	0.1	1014.0	27.0	10.0	127.0	18.0
2020-06-06 03:00:00	83.0	31.0	27.0	24.0	31.0	31.0	27.0	29.0	59.0	87.0	0.1	1014.0	27.0	10.0	123.0	17.0
2020-06-06 02:00:00	87.0	31.0	27.0	24.0	31.0	31.0	27.0	28.0	61.0	86.0	0.1	1015.0	27.0	10.0	119.0	16.0
2020-06-06 01:00:00	88.0	31.0	27.0	24.0	31.0	31.0	27.0	27.0	64.0	85.0	0.3	1015.0	27.0	10.0	116.0	15.0
2020-06-06 00:00:00	87.0	31.0	27.0	24.0	31.0	31.0	27.0	26.0	66.0	85.0	0.7	1016.0	27.0	10.0	113.0	15.0
2020-06-05 23:00:00	88.0	30.0	26.0	24.0	31.0	31.0	27.0	25.0	69.0	84.0	0.5	1015.0	27.0	10.0	107.0	14.0
2020-06-05 22:00:00	87.0	30.0	26.0	24.0	31.0	31.0	27.0	24.0	71.0	83.0	0.5	1015.0	27.0	10.0	102.0	14.0
2020-06-05 21:00:00	87.0	30.0	26.0	24.0	31.0	31.0	27.0	23.0	74.0	83.0	1.0	1015.0	27.0	10.0	96.0	14.0
2020-06-05 20:00:00	85.0	30.0	26.0	24.0	31.0	31.0	28.0	23.0	73.0	79.0	0.7	1015.0	28.0	10.0	102.0	14.0
2020-06-05 19:00:00	91.0	30.0	26.0	24.0	32.0	32.0	28.0	23.0	72.0	76.0	0.5	1015.0	28.0	10.0	107.0	14.0
2020-06-05 18:00:00	91.0	30.0	26.0	23.0	33.0	33.0	29.0	23.0	72.0	73.0	1.0	1015.0	29.0	10.0	112.0	14.0
2020-06-05 17:00:00	87.0	30.0	26.0	23.0	33.0	33.0	29.0	23.0	72.0	72.0	0.7	1015.0	29.0	10.0	117.0	15.0
2020-06-05 16:00:00	85.0	30.0	26.0	23.0	33.0	33.0	29.0	23.0	71.0	72.0	0.5	1015.0	29.0	10.0	122.0	15.0
2020-06-05 15:00:00	79.0	30.0	26.0	23.0	33.0	33.0	29.0	23.0	71.0	72.0	1.0	1016.0	29.0	10.0	127.0	15.0
2020-06-05 14:00:00	71.0	30.0	26.0	23.0	33.0	33.0	29.0	24.0	72.0	71.0	0.8	1016.0	29.0	9.0	128.0	16.0
2020-06-05 13:00:00	63.0	30.0	26.0	23.0	33.0	33.0	29.0	25.0	74.0	71.0	0.6	1016.0	29.0	9.0	129.0	16.0
2020-06-05 12:00:00	59.0	30.0	26.0	23.0	33.0	33.0	29.0	26.0	75.0	70.0	1.2	1017.0	29.0	8.0	130.0	17.0
2020-06-05 11:00:00	59.0	30.0	26.0	23.0	32.0	32.0	29.0	25.0	69.0	73.0	0.9	1016.0	29.0	8.0	126.0	16.0
2020-06-05 10:00:00	58.0	30.0	26.0	23.0	32.0	32.0	28.0	24.0	64.0	76.0	0.2	1016.0	28.0	9.0	122.0	15.0
2020-06-05 09:00:00	54.0	30.0	26.0	24.0	31.0	31.0	28.0	23.0	59.0	79.0	0.5	1016.0	28.0	9.0	118.0	14.0
2020-06-05 08:00:00	56.0	30.0	26.0	24.0	31.0	31.0	27.0	23.0	61.0	82.0	0.4	1016.0	27.0	9.0	115.0	13.0
2020-06-05 07:00:00	57.0	30.0	26.0	24.0	30.0	30.0	27.0	23.0	63.0	84.0	0.0	1015.0	27.0	10.0	113.0	13.0
2020-06-05 06:00:00	59.0	30.0	26.0	24.0	29.0	29.0	26.0	22.0	65.0	87.0	0.0	1015.0	26.0	10.0	111.0	13.0
2020-06-05 05:00:00	62.0	30.0	26.0	24.0	29.0	29.0	26.0	24.0	68.0	87.0	0.0	1015.0	26.0	10.0	113.0	13.0
2020-06-05 04:00:00	67.0	30.0	26.0	24.0	29.0	29.0	26.0	25.0	70.0	87.0	0.0	1015.0	26.0	10.0	114.0	14.0
2020-06-05 03:00:00	73.0	30.0	26.0	23.0	29.0	29.0	26.0	26.0	73.0	87.0	0.0	1015.0	26.0	10.0	116.0	14.0
2020-06-05 02:00:00	77.0	30.0	26.0	23.0	27.0	27.0	24.0	25.0	73.0	87.0	0.0	1015.0	24.0	10.0	112.0	14.0
2020-06-05 01:00:00	79.0	30.0	26.0	23.0	22.0	24.0	22.0	24.0	72.0	86.0	0.1	1016.0	22.0	10.0	109.0	13.0
2020-06-05 00:00:00	77.0	30.0	26.0	23.0	20.0	22.0	20.0	23.0	71.0	86.0	0.1	1016.0	20.0	9.0	106.0	13.0
2020-06-04 23:00:00	77.0	28.0	17.0	23.0	20.0	22.0	20.0	20.0	72.0	85.0	0.1	1016.0	20.0	9.0	100.0	11.0
2020-06-04 22:00:00	75.0	28.0	17.0	22.0	20.0	22.0	20.0	16.0	73.0	84.0	0.0	1016.0	20.0	10.0	95.0	10.0
2020-06-04 21:00:00	73.0	28.0	17.0	22.0	20.0	22.0	20.0	13.0	74.0	84.0	0.0	1016.0	20.0	10.0	90.0	8.0
2020-06-04 20:00:00	71.0	28.0	17.0	22.0	21.0	23.0	21.0	14.0	70.0	83.0	0.0	1016.0	21.0	9.0	98.0	9.0
2020-06-04 19:00:00	75.0	28.0	17.0	22.0	25.0	25.0	23.0	14.0	67.0	83.0	0.4	1016.0	23.0	9.0	106.0	9.0
2020-06-04 18:00:00	77.0	28.0	17.0	22.0	26.0	26.0	24.0	14.0	63.0	83.0	0.8	1016.0	24.0	8.0	114.0	10.0
2020-06-04 17:00:00	75.0	28.0	17.0	22.0	27.0	27.0	25.0	18.0	67.0	80.0	0.6	1016.0	25.0	8.0	117.0	13.0
2020-06-04 16:00:00	71.0	28.0	17.0	22.0	29.0	29.0	26.0	22.0	70.0	76.0	0.2	1016.0	26.0	9.0	121.0	17.0
2020-06-04 15:00:00	65.0	28.0	17.0	22.0	30.0	30.0	27.0	26.0	74.0	73.0	0.4	1016.0	27.0	9.0	124.0	20.0
2020-06-04 14:00:00	60.0	28.0	17.0	22.0	30.0	30.0	27.0	25.0	72.0	73.0	0.3	1016.0	27.0	9.0	118.0	20.0
2020-06-04 13:00:00	54.0	28.0	17.0	22.0	30.0	30.0	27.0	25.0	69.0	73.0	0.0	1016.0	27.0	10.0	112.0	19.0
2020-06-04 12:00:00	52.0	28.0	17.0	22.0	29.0	29.0	27.0	25.0	67.0	73.0	0.0	1016.0	27.0	10.0	106.0	18.0
2020-06-04 11:00:00	53.0	28.0	17.0	22.0	29.0	29.0	26.0	24.0	62.0	76.0	0.0	1016.0	26.0	10.0	108.0	17.0
2020-06-04 10:00:00	53.0	28.0	17.0	22.0	28.0	28.0	26.0	23.0	58.0	79.0	0.0	1016.0	26.0	10.0	111.0	16.0
2020-06-04 09:00:00	52.0	28.0	17.0	22.0	27.0	27.0	25.0	23.0	53.0	82.0	0.1	1015.0	25.0	10.0	114.0	14.0
2020-06-04 08:00:00	54.0	28.0	17.0	22.0	27.0	27.0	25.0	22.0	54.0	84.0	0.1	1015.0	25.0	9.0	138.0	14.0
2020-06-04 07:00:00	55.0	28.0	17.0	22.0	27.0	27.0	25.0	22.0	54.0	86.0	0.8	1015.0	25.0	9.0	163.0	13.0
2020-06-04 06:00:00	57.0	28.0	17.0	22.0	27.0	27.0	25.0	22.0	54.0	88.0	1.6	1014.0	25.0	8.0	188.0	12.0
2020-06-04 05:00:00	60.0	28.0	17.0	23.0	27.0	27.0	25.0	21.0	58.0	87.0	1.2	1014.0	25.0	8.0	177.0	11.0
2020-06-04 04:00:00	66.0	28.0	17.0	23.0	28.0	28.0	25.0	19.0	61.0	87.0	0.4	1014.0	25.0	9.0	166.0	11.0
2020-06-04 03:00:00	73.0	28.0	17.0	23.0	28.0	28.0	25.0	18.0	65.0	87.0	0.8	1014.0	25.0	9.0	155.0	10.0
2020-06-04 02:00:00	78.0	28.0	17.0	23.0	28.0	28.0	25.0	17.0	62.0	85.0	0.6	1014.0	25.0	9.0	135.0	10.0
2020-06-04 01:00:00	82.0	28.0	17.0	23.0	28.0	28.0	26.0	17.0	60.0	84.0	0.0	1015.0	26.0	10.0	116.0	10.0
2020-06-04 00:00:00	84.0	28.0	17.0	22.0	28.0	28.0	26.0	17.0	57.0	83.0	0.0	1015.0	26.0	10.0	96.0	10.0
2020-06-03 23:00:00	85.0	30.0	25.0	22.0	28.0	28.0	26.0	17.0	63.0	82.0	0.0	1015.0	26.0	9.0	98.0	10.0
2020-06-03 22:00:00	84.0	30.0	25.0	23.0	29.0	29.0	26.0	18.0	68.0	82.0	0.5	1015.0	26.0	9.0	101.0	11.0
2020-06-03 21:00:00	83.0	30.0	25.0	23.0	29.0	29.0	26.0	18.0	74.0	81.0	0.9	1015.0	26.0	8.0	103.0	11.0
2020-06-03 20:00:00	83.0	30.0	25.0	23.0	29.0	29.0	27.0	19.0	76.0	80.0	0.7	1014.0	27.0	8.0	112.0	12.0
2020-06-03 19:00:00	84.0	30.0	25.0	23.0	30.0	30.0	27.0	20.0	78.0	78.0	0.4	1014.0	27.0	9.0	121.0	13.0
2020-06-03 18:00:00	81.0	30.0	25.0	23.0	31.0	31.0	27.0	20.0	79.0	76.0	0.8	1014.0	27.0	9.0	130.0	14.0
2020-06-03 17:00:00	80.0	30.0	25.0	23.0	31.0	31.0	28.0	21.0	70.0	73.0	0.6	1014.0	28.0	9.0	131.0	16.0
2020-06-03 16:00:00	76.0	30.0	25.0	23.0	32.0	32.0	29.0	23.0	60.0	70.0	0.1	1015.0	29.0	10.0	132.0	18.0
2020-06-03 15:00:00	68.0	30.0	25.0	22.0	33.0	33.0	29.0	24.0	50.0	67.0	0.1	1015.0	29.0	10.0	132.0	21.0
2020-06-03 14:00:00	65.0	30.0	25.0	22.0	33.0	33.0	29.0	25.0	56.0	67.0	0.1	1015.0	29.0	10.0	129.0	21.0
2020-06-03 13:00:00	58.0	30.0	25.0	22.0	33.0	33.0	29.0	25.0	62.0	67.0	0.1	1016.0	29.0	10.0	127.0	21.0
2020-06-03 12:00:00	55.0	30.0	25.0	22.0	33.0	33.0	29.0	26.0	68.0	67.0	0.1	1016.0	29.0	9.0	124.0	22.0
2020-06-03 11:00:00	57.0	30.0	25.0	23.0	32.0	32.0	29.0	26.0	64.0	70.0	0.1	1016.0	29.0	9.0	119.0	21.0
2020-06-03 10:00:00	57.0	30.0	25.0	23.0	31.0	31.0	28.0	25.0	61.0	73.0	0.0	1016.0	28.0	10.0	114.0	20.0
2020-06-03 09:00:00	55.0	30.0	25.0	23.0	30.0	30.0	27.0	25.0	57.0	76.0	0.0	1016.0	27.0	10.0	109.0	18.0
2020-06-03 08:00:00	56.0	30.0	25.0	23.0	30.0	30.0	27.0	25.0	62.0	79.0	0.0	1016.0	27.0	10.0	107.0	17.0
2020-06-03 07:00:00	58.0	30.0	25.0	23.0	29.0	29.0	26.0	25.0	68.0	81.0	0.1	1016.0	26.0	10.0	106.0	16.0
2020-06-03 06:00:00	61.0	30.0	25.0	23.0	28.0	28.0	26.0	24.0	73.0	84.0	0.2	1015.0	26.0	10.0	104.0	15.0
2020-06-03 05:00:00	66.0	30.0	25.0	23.0	28.0	28.0	26.0	24.0	64.0	84.0	0.2	1016.0	26.0	10.0	104.0	15.0
2020-06-03 04:00:00	73.0	30.0	25.0	23.0	28.0	28.0	26.0	23.0	54.0	84.0	0.1	1016.0	26.0	10.0	104.0	14.0
2020-06-03 03:00:00	80.0	30.0	25.0	23.0	28.0	28.0	26.0	22.0	44.0	84.0	0.1	1016.0	26.0	10.0	103.0	13.0
2020-06-03 02:00:00	87.0	30.0	25.0	23.0	28.0	28.0	26.0	21.0	48.0	83.0	0.1	1016.0	26.0	10.0	101.0	13.0
2020-06-03 01:00:00	93.0	30.0	25.0	23.0	28.0	28.0	26.0	21.0	52.0	82.0	0.2	1017.0	26.0	10.0	99.0	13.0
2020-06-03 00:00:00	94.0	30.0	25.0	23.0	29.0	29.0	26.0	20.0	56.0	81.0	0.4	1017.0	26.0	9.0	96.0	13.0
2020-06-02 23:00:00	96.0	30.0	25.0	23.0	29.0	29.0	26.0	21.0	60.0	80.0	0.3	1017.0	26.0	9.0	94.0	14.0
2020-06-02 22:00:00	96.0	30.0	25.0	23.0	29.0	29.0	26.0	22.0	64.0	79.0	0.1	1017.0	26.0	10.0	91.0	15.0
2020-06-02 21:00:00	98.0	30.0	25.0	23.0	30.0	30.0	27.0	23.0	68.0	78.0	0.2	1017.0	27.0	10.0	88.0	15.0
2020-06-02 20:00:00	99.0	30.0	25.0	22.0	30.0	30.0	27.0	24.0	65.0	75.0	0.2	1017.0	27.0	10.0	92.0	17.0
2020-06-02 19:00:00	97.0	30.0	25.0	22.0	31.0	31.0	28.0	24.0	63.0	72.0	0.0	1017.0	28.0	10.0	95.0	19.0
2020-06-02 18:00:00	95.0	30.0	25.0	22.0	32.0	32.0	28.0	25.0	60.0	69.0	0.0	1016.0	28.0	10.0	98.0	21.0
2020-06-02 17:00:00	91.0	30.0	25.0	22.0	32.0	32.0	29.0	26.0	53.0	67.0	0.0	1017.0	29.0	10.0	101.0	22.0
2020-06-02 16:00:00	87.0	30.0	25.0	22.0	33.0	33.0	29.0	26.0	46.0	66.0	0.0	1017.0	29.0	10.0	103.0	23.0
2020-06-02 15:00:00	81.0	30.0	25.0	22.0	33.0	33.0	30.0	27.0	40.0	64.0	0.0	1017.0	30.0	10.0	105.0	23.0
2020-06-02 14:00:00	75.0	30.0	25.0	22.0	33.0	33.0	30.0	27.0	40.0	64.0	0.0	1018.0	30.0	10.0	104.0	23.0
2020-06-02 13:00:00	67.0	30.0	25.0	22.0	33.0	33.0	29.0	27.0	40.0	65.0	0.0	1018.0	29.0	10.0	103.0	23.0
2020-06-02 12:00:00	61.0	30.0	25.0	22.0	33.0	33.0	29.0	27.0	41.0	65.0	0.0	1018.0	29.0	10.0	103.0	23.0
2020-06-02 11:00:00	60.0	30.0	25.0	22.0	32.0	32.0	29.0	27.0	45.0	68.0	0.0	1018.0	29.0	10.0	102.0	22.0
2020-06-02 10:00:00	60.0	30.0	25.0	22.0	31.0	31.0	28.0	26.0	50.0	71.0	0.0	1018.0	28.0	10.0	101.0	21.0
2020-06-02 09:00:00	58.0	30.0	25.0	22.0	31.0	31.0	28.0	26.0	54.0	74.0	0.0	1018.0	28.0	10.0	100.0	20.0
2020-06-02 08:00:00	59.0	30.0	25.0	22.0	30.0	30.0	27.0	24.0	56.0	77.0	0.0	1018.0	27.0	10.0	98.0	18.0
2020-06-02 07:00:00	62.0	30.0	25.0	22.0	29.0	29.0	26.0	23.0	58.0	80.0	0.0	1017.0	26.0	10.0	96.0	17.0
2020-06-02 06:00:00	66.0	30.0	25.0	23.0	28.0	28.0	26.0	22.0	59.0	82.0	0.0	1017.0	26.0	10.0	94.0	15.0
2020-06-02 05:00:00	73.0	30.0	25.0	22.0	28.0	28.0	26.0	22.0	48.0	81.0	0.0	1017.0	26.0	10.0	93.0	14.0
2020-06-02 04:00:00	82.0	30.0	25.0	22.0	28.0	28.0	26.0	21.0	36.0	80.0	0.0	1017.0	26.0	10.0	93.0	13.0
2020-06-02 03:00:00	89.0	30.0	25.0	22.0	28.0	28.0	26.0	20.0	25.0	79.0	0.0	1017.0	26.0	10.0	92.0	12.0
2020-06-02 02:00:00	97.0	30.0	25.0	22.0	28.0	28.0	26.0	20.0	19.0	79.0	0.0	1018.0	26.0	10.0	91.0	13.0
2020-06-02 01:00:00	101.0	30.0	25.0	22.0	29.0	29.0	26.0	21.0	13.0	79.0	0.0	1018.0	26.0	10.0	90.0	13.0
2020-06-02 00:00:00	102.0	30.0	25.0	22.0	29.0	29.0	26.0	21.0	7.0	79.0	0.0	1018.0	26.0	10.0	89.0	13.0
2020-06-01 23:00:00	106.0	32.0	26.0	22.0	29.0	29.0	27.0	22.0	7.0	78.0	0.0	1018.0	27.0	10.0	87.0	15.0
2020-06-01 22:00:00	107.0	32.0	26.0	22.0	29.0	29.0	27.0	24.0	7.0	76.0	0.0	1018.0	27.0	10.0	84.0	16.0
2020-06-01 21:00:00	105.0	32.0	26.0	22.0	30.0	30.0	27.0	25.0	8.0	75.0	0.0	1017.0	27.0	10.0	82.0	17.0
2020-06-01 20:00:00	104.0	32.0	26.0	22.0	30.0	30.0	28.0	25.0	8.0	72.0	0.0	1017.0	28.0	10.0	82.0	18.0
2020-06-01 19:00:00	101.0	32.0	26.0	22.0	31.0	31.0	28.0	26.0	8.0	69.0	0.0	1017.0	28.0	10.0	82.0	20.0
2020-06-01 18:00:00	98.0	32.0	26.0	22.0	32.0	32.0	29.0	26.0	8.0	66.0	0.0	1016.0	29.0	10.0	82.0	21.0
2020-06-01 17:00:00	94.0	32.0	26.0	21.0	33.0	33.0	30.0	25.0	23.0	62.0	0.0	1017.0	30.0	10.0	85.0	21.0
2020-06-01 16:00:00	88.0	32.0	26.0	21.0	33.0	33.0	30.0	24.0	37.0	58.0	0.0	1017.0	30.0	10.0	88.0	20.0
2020-06-01 15:00:00	80.0	32.0	26.0	21.0	34.0	34.0	31.0	24.0	51.0	55.0	0.1	1017.0	31.0	10.0	91.0	20.0
2020-06-01 14:00:00	72.0	32.0	26.0	21.0	34.0	34.0	31.0	22.0	59.0	56.0	0.1	1017.0	31.0	10.0	92.0	19.0
2020-06-01 13:00:00	65.0	32.0	26.0	21.0	34.0	34.0	31.0	21.0	67.0	57.0	0.1	1018.0	31.0	10.0	92.0	18.0
2020-06-01 12:00:00	58.0	32.0	26.0	22.0	34.0	34.0	31.0	19.0	75.0	59.0	0.1	1018.0	31.0	10.0	92.0	16.0
2020-06-01 11:00:00	58.0	32.0	26.0	22.0	33.0	33.0	30.0	18.0	66.0	64.0	0.1	1018.0	30.0	10.0	88.0	15.0
2020-06-01 10:00:00	58.0	32.0	26.0	23.0	33.0	33.0	29.0	16.0	57.0	70.0	0.0	1018.0	29.0	10.0	83.0	13.0
2020-06-01 09:00:00	57.0	32.0	26.0	23.0	32.0	32.0	28.0	15.0	48.0	76.0	0.0	1017.0	28.0	10.0	79.0	12.0
2020-06-01 08:00:00	58.0	32.0	26.0	23.0	31.0	31.0	27.0	15.0	40.0	80.0	0.0	1017.0	27.0	10.0	82.0	11.0
2020-06-01 07:00:00	61.0	32.0	26.0	24.0	30.0	30.0	27.0	15.0	31.0	83.0	0.0	1016.0	27.0	10.0	85.0	10.0
2020-06-01 06:00:00	65.0	32.0	26.0	24.0	29.0	29.0	26.0	14.0	23.0	87.0	0.0	1016.0	26.0	10.0	88.0	9.0
2020-06-01 05:00:00	72.0	32.0	26.0	24.0	29.0	29.0	26.0	14.0	21.0	87.0	0.0	1016.0	26.0	10.0	92.0	9.0
2020-06-01 04:00:00	80.0	32.0	26.0	23.0	29.0	29.0	26.0	13.0	20.0	87.0	0.0	1016.0	26.0	10.0	95.0	9.0
2020-06-01 03:00:00	88.0	32.0	26.0	23.0	29.0	29.0	26.0	13.0	18.0	87.0	0.0	1016.0	26.0	10.0	98.0	8.0
2020-06-01 02:00:00	95.0	32.0	26.0	23.0	29.0	29.0	26.0	13.0	16.0	85.0	0.0	1016.0	26.0	10.0	99.0	8.0
2020-06-01 01:00:00	96.0	32.0	26.0	23.0	29.0	29.0	26.0	13.0	13.0	84.0	0.0	1016.0	26.0	10.0	100.0	8.0
2020-06-01 00:00:00	96.0	32.0	26.0	23.0	29.0	29.0	26.0	13.0	11.0	83.0	0.0	1016.0	26.0	10.0	101.0	8.0
2020-05-31 23:00:00	101.0	32.0	25.0	23.0	29.0	29.0	26.0	14.0	22.0	80.0	0.0	1016.0	26.0	10.0	102.0	9.0
2020-05-31 22:00:00	104.0	32.0	25.0	22.0	29.0	29.0	27.0	15.0	33.0	77.0	0.0	1016.0	27.0	10.0	102.0	10.0
2020-05-31 21:00:00	105.0	32.0	25.0	22.0	30.0	30.0	27.0	15.0	44.0	73.0	0.0	1016.0	27.0	10.0	103.0	10.0
2020-05-31 20:00:00	104.0	32.0	25.0	22.0	31.0	31.0	28.0	17.0	37.0	69.0	0.0	1015.0	28.0	10.0	103.0	12.0
2020-05-31 19:00:00	102.0	32.0	25.0	21.0	32.0	32.0	29.0	18.0	30.0	65.0	0.0	1015.0	29.0	10.0	104.0	14.0
2020-05-31 18:00:00	99.0	32.0	25.0	21.0	33.0	33.0	30.0	19.0	24.0	61.0	0.0	1015.0	30.0	10.0	104.0	16.0
2020-05-31 17:00:00	94.0	32.0	25.0	21.0	33.0	33.0	30.0	19.0	18.0	58.0	0.0	1015.0	30.0	10.0	106.0	16.0
2020-05-31 16:00:00	88.0	32.0	25.0	21.0	34.0	34.0	31.0	19.0	12.0	56.0	0.0	1016.0	31.0	10.0	107.0	16.0
2020-05-31 15:00:00	80.0	32.0	25.0	21.0	35.0	35.0	31.0	18.0	6.0	53.0	0.0	1016.0	31.0	10.0	109.0	16.0
2020-05-31 14:00:00	71.0	32.0	25.0	21.0	34.0	34.0	31.0	17.0	7.0	55.0	0.0	1016.0	31.0	10.0	111.0	15.0
2020-05-31 13:00:00	63.0	32.0	25.0	21.0	34.0	34.0	31.0	15.0	8.0	56.0	0.0	1017.0	31.0	10.0	114.0	13.0
2020-05-31 12:00:00	55.0	32.0	25.0	21.0	34.0	34.0	31.0	13.0	10.0	58.0	0.0	1017.0	31.0	10.0	116.0	12.0
2020-05-31 11:00:00	54.0	32.0	25.0	22.0	33.0	33.0	30.0	13.0	26.0	63.0	0.0	1017.0	30.0	10.0	116.0	11.0
2020-05-31 10:00:00	56.0	32.0	25.0	22.0	32.0	32.0	29.0	13.0	43.0	68.0	0.0	1017.0	29.0	10.0	115.0	11.0
2020-05-31 09:00:00	57.0	32.0	25.0	23.0	31.0	31.0	28.0	13.0	60.0	73.0	0.0	1017.0	28.0	10.0	115.0	10.0
2020-05-31 08:00:00	59.0	32.0	25.0	23.0	30.0	30.0	27.0	12.0	62.0	77.0	0.0	1016.0	27.0	10.0	115.0	9.0
2020-05-31 07:00:00	62.0	32.0	25.0	23.0	29.0	29.0	26.0	12.0	63.0	81.0	0.0	1016.0	26.0	10.0	115.0	9.0
2020-05-31 06:00:00	66.0	32.0	25.0	23.0	29.0	29.0	26.0	12.0	65.0	86.0	0.0	1015.0	26.0	10.0	115.0	8.0
2020-05-31 05:00:00	72.0	32.0	25.0	23.0	29.0	29.0	26.0	13.0	56.0	86.0	0.0	1015.0	26.0	10.0	116.0	9.0
2020-05-31 04:00:00	79.0	32.0	25.0	23.0	29.0	29.0	26.0	14.0	48.0	87.0	0.0	1015.0	26.0	10.0	117.0	9.0
2020-05-31 03:00:00	85.0	32.0	25.0	23.0	28.0	28.0	26.0	15.0	39.0	87.0	0.0	1015.0	26.0	10.0	118.0	9.0
2020-05-31 02:00:00	90.0	32.0	25.0	23.0	29.0	29.0	26.0	16.0	32.0	87.0	0.0	1016.0	26.0	10.0	113.0	10.0
2020-05-31 01:00:00	93.0	32.0	25.0	23.0	29.0	29.0	26.0	16.0	24.0	86.0	0.0	1016.0	26.0	10.0	108.0	10.0
2020-05-31 00:00:00	95.0	32.0	25.0	23.0	29.0	29.0	26.0	17.0	17.0	85.0	0.0	1016.0	26.0	10.0	103.0	11.0
2020-05-30 23:00:00	99.0	31.0	26.0	23.0	29.0	29.0	26.0	18.0	14.0	83.0	0.0	1016.0	26.0	10.0	103.0	12.0
2020-05-30 22:00:00	101.0	31.0	26.0	23.0	29.0	29.0	26.0	18.0	11.0	80.0	0.0	1016.0	26.0	10.0	102.0	12.0
2020-05-30 21:00:00	101.0	31.0	26.0	22.0	29.0	29.0	27.0	19.0	8.0	78.0	0.0	1015.0	27.0	10.0	102.0	12.0
2020-05-30 20:00:00	99.0	31.0	26.0	22.0	30.0	30.0	27.0	19.0	7.0	72.0	0.0	1015.0	27.0	10.0	104.0	13.0
2020-05-30 19:00:00	97.0	31.0	26.0	21.0	31.0	31.0	28.0	18.0	6.0	67.0	0.0	1014.0	28.0	10.0	107.0	14.0
2020-05-30 18:00:00	94.0	31.0	26.0	21.0	32.0	32.0	29.0	18.0	5.0	62.0	0.0	1014.0	29.0	10.0	109.0	14.0
2020-05-30 17:00:00	90.0	31.0	26.0	21.0	32.0	32.0	30.0	18.0	5.0	59.0	0.0	1014.0	30.0	10.0	112.0	15.0
2020-05-30 16:00:00	85.0	31.0	26.0	21.0	33.0	33.0	30.0	18.0	4.0	57.0	0.0	1015.0	30.0	10.0	114.0	15.0
2020-05-30 15:00:00	78.0	31.0	26.0	21.0	34.0	34.0	31.0	18.0	4.0	54.0	0.0	1015.0	31.0	10.0	117.0	16.0
2020-05-30 14:00:00	71.0	31.0	26.0	21.0	33.0	33.0	31.0	18.0	8.0	57.0	0.0	1016.0	31.0	10.0	118.0	16.0
2020-05-30 13:00:00	63.0	31.0	26.0	21.0	33.0	33.0	30.0	18.0	11.0	59.0	0.0	1016.0	30.0	10.0	118.0	15.0
2020-05-30 12:00:00	56.0	31.0	26.0	22.0	33.0	33.0	30.0	18.0	15.0	61.0	0.0	1016.0	30.0	10.0	119.0	15.0
2020-05-30 11:00:00	55.0	31.0	26.0	22.0	32.0	32.0	29.0	20.0	29.0	66.0	0.0	1016.0	29.0	9.0	118.0	15.0
2020-05-30 10:00:00	57.0	31.0	26.0	22.0	31.0	31.0	28.0	22.0	44.0	71.0	0.8	1016.0	28.0	9.0	118.0	15.0
2020-05-30 09:00:00	57.0	31.0	26.0	23.0	30.0	30.0	27.0	24.0	59.0	76.0	1.6	1016.0	27.0	8.0	117.0	14.0
2020-05-30 08:00:00	59.0	31.0	26.0	23.0	30.0	30.0	27.0	27.0	63.0	79.0	1.2	1016.0	27.0	7.0	117.0	15.0
2020-05-30 07:00:00	62.0	31.0	26.0	23.0	29.0	29.0	26.0	31.0	68.0	82.0	1.7	1016.0	26.0	6.0	116.0	16.0
2020-05-30 06:00:00	66.0	31.0	26.0	23.0	29.0	29.0	26.0	35.0	73.0	85.0	3.4	1015.0	26.0	4.0	115.0	17.0
2020-05-30 05:00:00	72.0	31.0	26.0	23.0	29.0	29.0	26.0	34.0	60.0	85.0	2.5	1016.0	26.0	5.0	115.0	17.0
2020-05-30 04:00:00	80.0	31.0	26.0	23.0	29.0	29.0	26.0	33.0	48.0	85.0	0.6	1016.0	26.0	7.0	114.0	18.0
2020-05-30 03:00:00	87.0	31.0	26.0	23.0	29.0	29.0	26.0	33.0	35.0	85.0	1.3	1016.0	26.0	8.0	114.0	18.0
2020-05-30 02:00:00	92.0	31.0	26.0	23.0	29.0	29.0	26.0	30.0	43.0	85.0	1.0	1016.0	26.0	8.0	110.0	17.0
2020-05-30 01:00:00	96.0	31.0	26.0	23.0	29.0	29.0	26.0	26.0	50.0	84.0	0.3	1016.0	26.0	9.0	106.0	15.0
2020-05-30 00:00:00	97.0	31.0	26.0	23.0	29.0	29.0	26.0	23.0	58.0	83.0	0.6	1017.0	26.0	9.0	103.0	14.0
2020-05-29 23:00:00	100.0	31.0	25.0	23.0	29.0	29.0	26.0	22.0	50.0	82.0	0.4	1016.0	26.0	9.0	102.0	14.0
2020-05-29 22:00:00	101.0	31.0	25.0	23.0	30.0	30.0	27.0	22.0	43.0	80.0	0.2	1016.0	27.0	10.0	102.0	13.0
2020-05-29 21:00:00	101.0	31.0	25.0	23.0	30.0	30.0	27.0	21.0	35.0	79.0	0.3	1016.0	27.0	10.0	101.0	13.0
2020-05-29 20:00:00	101.0	31.0	25.0	23.0	31.0	31.0	28.0	21.0	45.0	75.0	0.2	1016.0	28.0	10.0	104.0	14.0
2020-05-29 19:00:00	99.0	31.0	25.0	23.0	32.0	32.0	28.0	21.0	54.0	71.0	0.0	1016.0	28.0	10.0	108.0	15.0
2020-05-29 18:00:00	96.0	31.0	25.0	22.0	33.0	33.0	29.0	21.0	64.0	67.0	0.0	1015.0	29.0	10.0	111.0	16.0
2020-05-29 17:00:00	91.0	31.0	25.0	22.0	33.0	33.0	30.0	20.0	68.0	65.0	0.0	1016.0	30.0	10.0	113.0	16.0
2020-05-29 16:00:00	86.0	31.0	25.0	22.0	34.0	34.0	30.0	19.0	73.0	64.0	0.0	1016.0	30.0	10.0	115.0	16.0
2020-05-29 15:00:00	79.0	31.0	25.0	22.0	35.0	35.0	31.0	19.0	77.0	62.0	0.0	1016.0	31.0	10.0	117.0	16.0
2020-05-29 14:00:00	73.0	31.0	25.0	22.0	34.0	34.0	30.0	19.0	74.0	63.0	0.0	1017.0	30.0	10.0	119.0	16.0
2020-05-29 13:00:00	66.0	31.0	25.0	22.0	34.0	34.0	30.0	19.0	71.0	64.0	0.0	1017.0	30.0	10.0	121.0	16.0
2020-05-29 12:00:00	60.0	31.0	25.0	23.0	34.0	34.0	30.0	19.0	67.0	65.0	0.0	1017.0	30.0	10.0	123.0	16.0
2020-05-29 11:00:00	59.0	31.0	25.0	23.0	33.0	33.0	29.0	19.0	68.0	68.0	0.0	1017.0	29.0	10.0	122.0	16.0
2020-05-29 10:00:00	59.0	31.0	25.0	23.0	32.0	32.0	28.0	19.0	69.0	72.0	0.1	1017.0	28.0	10.0	121.0	15.0
2020-05-29 09:00:00	59.0	31.0	25.0	23.0	31.0	31.0	28.0	19.0	70.0	75.0	0.1	1017.0	28.0	9.0	120.0	15.0
2020-05-29 08:00:00	61.0	31.0	25.0	23.0	30.0	30.0	27.0	20.0	73.0	78.0	0.1	1017.0	27.0	9.0	117.0	15.0
2020-05-29 07:00:00	63.0	31.0	25.0	23.0	29.0	29.0	26.0	21.0	76.0	82.0	0.1	1016.0	26.0	10.0	114.0	15.0
2020-05-29 06:00:00	68.0	31.0	25.0	23.0	28.0	28.0	26.0	22.0	79.0	85.0	0.2	1016.0	26.0	10.0	112.0	15.0
2020-05-29 05:00:00	74.0	31.0	25.0	23.0	29.0	29.0	26.0	23.0	80.0	86.0	0.2	1016.0	26.0	10.0	107.0	15.0
2020-05-29 04:00:00	82.0	31.0	25.0	23.0	29.0	29.0	26.0	24.0	80.0	87.0	0.1	1017.0	26.0	10.0	103.0	15.0
2020-05-29 03:00:00	89.0	31.0	25.0	24.0	29.0	29.0	26.0	25.0	81.0	88.0	0.1	1017.0	26.0	10.0	99.0	16.0
2020-05-29 02:00:00	96.0	31.0	25.0	24.0	29.0	29.0	26.0	24.0	83.0	87.0	0.1	1017.0	26.0	10.0	96.0	15.0
2020-05-29 01:00:00	98.0	31.0	25.0	24.0	29.0	29.0	26.0	23.0	84.0	87.0	0.1	1017.0	26.0	10.0	93.0	15.0
2020-05-29 00:00:00	100.0	31.0	25.0	24.0	30.0	30.0	26.0	22.0	86.0	87.0	0.2	1018.0	26.0	9.0	90.0	14.0
2020-05-28 23:00:00	103.0	32.0	26.0	24.0	30.0	30.0	27.0	21.0	69.0	84.0	0.2	1017.0	27.0	9.0	92.0	14.0
2020-05-28 22:00:00	103.0	32.0	26.0	23.0	30.0	30.0	27.0	20.0	52.0	82.0	0.0	1017.0	27.0	10.0	93.0	14.0
2020-05-28 21:00:00	101.0	32.0	26.0	23.0	31.0	31.0	27.0	19.0	35.0	80.0	0.1	1017.0	27.0	10.0	95.0	13.0
2020-05-28 20:00:00	103.0	32.0	26.0	23.0	31.0	31.0	28.0	20.0	26.0	75.0	0.1	1017.0	28.0	10.0	99.0	15.0
2020-05-28 19:00:00	100.0	32.0	26.0	23.0	32.0	32.0	29.0	20.0	16.0	71.0	0.0	1016.0	29.0	10.0	102.0	16.0
2020-05-28 18:00:00	98.0	32.0	26.0	22.0	33.0	33.0	30.0	21.0	7.0	66.0	0.0	1016.0	30.0	10.0	106.0	17.0
2020-05-28 17:00:00	93.0	32.0	26.0	22.0	34.0	34.0	30.0	21.0	6.0	63.0	0.0	1016.0	30.0	10.0	109.0	17.0
2020-05-28 16:00:00	87.0	32.0	26.0	22.0	35.0	35.0	31.0	21.0	6.0	60.0	0.0	1017.0	31.0	10.0	112.0	18.0
2020-05-28 15:00:00	80.0	32.0	26.0	22.0	35.0	35.0	32.0	21.0	5.0	57.0	0.0	1017.0	32.0	10.0	115.0	18.0
2020-05-28 14:00:00	72.0	32.0	26.0	22.0	35.0	35.0	31.0	20.0	7.0	58.0	0.0	1017.0	31.0	10.0	121.0	17.0
2020-05-28 13:00:00	65.0	32.0	26.0	22.0	35.0	35.0	31.0	18.0	9.0	59.0	0.0	1018.0	31.0	10.0	127.0	16.0
2020-05-28 12:00:00	58.0	32.0	26.0	22.0	35.0	35.0	31.0	17.0	11.0	60.0	0.0	1018.0	31.0	10.0	132.0	15.0
2020-05-28 11:00:00	58.0	32.0	26.0	23.0	34.0	34.0	30.0	16.0	11.0	65.0	0.0	1018.0	30.0	10.0	137.0	14.0
2020-05-28 10:00:00	58.0	32.0	26.0	23.0	33.0	33.0	29.0	15.0	11.0	71.0	0.0	1018.0	29.0	10.0	142.0	12.0
2020-05-28 09:00:00	58.0	32.0	26.0	24.0	32.0	32.0	28.0	14.0	11.0	76.0	0.0	1017.0	28.0	10.0	146.0	11.0
2020-05-28 08:00:00	60.0	32.0	26.0	24.0	31.0	31.0	28.0	14.0	10.0	79.0	0.0	1017.0	28.0	10.0	145.0	10.0
2020-05-28 07:00:00	62.0	32.0	26.0	24.0	31.0	31.0	27.0	13.0	9.0	83.0	0.0	1016.0	27.0	10.0	145.0	9.0
2020-05-28 06:00:00	66.0	32.0	26.0	24.0	30.0	30.0	26.0	13.0	7.0	86.0	0.0	1016.0	26.0	10.0	144.0	8.0
2020-05-28 05:00:00	72.0	32.0	26.0	24.0	30.0	30.0	26.0	12.0	7.0	86.0	0.0	1016.0	26.0	10.0	141.0	8.0
2020-05-28 04:00:00	80.0	32.0	26.0	24.0	30.0	30.0	26.0	11.0	6.0	86.0	0.0	1016.0	26.0	10.0	137.0	7.0
2020-05-28 03:00:00	87.0	32.0	26.0	24.0	30.0	30.0	27.0	10.0	6.0	86.0	0.0	1016.0	27.0	10.0	134.0	6.0
2020-05-28 02:00:00	94.0	32.0	26.0	24.0	30.0	30.0	27.0	10.0	21.0	85.0	0.0	1016.0	27.0	10.0	135.0	6.0
2020-05-28 01:00:00	98.0	32.0	26.0	24.0	30.0	30.0	27.0	11.0	37.0	85.0	0.1	1016.0	27.0	10.0	135.0	7.0
2020-05-28 00:00:00	100.0	32.0	26.0	24.0	31.0	31.0	27.0	11.0	53.0	85.0	0.2	1016.0	27.0	10.0	136.0	7.0
2020-05-27 23:00:00	104.0	32.0	26.0	24.0	31.0	31.0	27.0	13.0	45.0	82.0	0.2	1016.0	27.0	10.0	143.0	8.0
2020-05-27 22:00:00	103.0	32.0	26.0	23.0	31.0	31.0	27.0	15.0	38.0	80.0	0.0	1016.0	27.0	10.0	150.0	9.0
2020-05-27 21:00:00	100.0	32.0	26.0	23.0	31.0	31.0	28.0	17.0	30.0	77.0	0.1	1016.0	28.0	10.0	157.0	11.0
2020-05-27 20:00:00	97.0	32.0	26.0	23.0	32.0	32.0	28.0	18.0	39.0	72.0	0.1	1015.0	28.0	10.0	166.0	12.0
2020-05-27 19:00:00	91.0	32.0	26.0	22.0	33.0	33.0	29.0	18.0	48.0	67.0	0.1	1015.0	29.0	10.0	175.0	13.0
2020-05-27 18:00:00	86.0	32.0	26.0	22.0	34.0	34.0	30.0	19.0	57.0	62.0	0.1	1015.0	30.0	10.0	184.0	14.0
2020-05-27 17:00:00	88.0	32.0	26.0	22.0	34.0	34.0	31.0	19.0	66.0	60.0	0.1	1015.0	31.0	10.0	185.0	15.0
2020-05-27 16:00:00	81.0	32.0	26.0	22.0	35.0	35.0	31.0	19.0	75.0	58.0	0.0	1015.0	31.0	10.0	186.0	16.0
2020-05-27 15:00:00	73.0	32.0	26.0	22.0	36.0	36.0	32.0	19.0	83.0	56.0	0.1	1015.0	32.0	10.0	187.0	17.0
2020-05-27 14:00:00	66.0	32.0	26.0	22.0	35.0	35.0	31.0	20.0	81.0	58.0	0.1	1015.0	31.0	10.0	188.0	17.0
2020-05-27 13:00:00	59.0	32.0	26.0	22.0	35.0	35.0	31.0	21.0	79.0	60.0	0.1	1015.0	31.0	10.0	188.0	17.0
2020-05-27 12:00:00	53.0	32.0	26.0	23.0	35.0	35.0	31.0	21.0	77.0	62.0	0.3	1016.0	31.0	9.0	189.0	17.0
2020-05-27 11:00:00	51.0	32.0	26.0	23.0	34.0	34.0	30.0	22.0	77.0	67.0	0.2	1015.0	30.0	9.0	187.0	17.0
2020-05-27 10:00:00	50.0	32.0	26.0	23.0	33.0	33.0	29.0	23.0	77.0	72.0	0.1	1015.0	29.0	10.0	185.0	17.0
2020-05-27 09:00:00	49.0	32.0	26.0	24.0	32.0	32.0	28.0	23.0	77.0	76.0	0.2	1015.0	28.0	10.0	183.0	17.0
2020-05-27 08:00:00	49.0	32.0	26.0	23.0	31.0	31.0	27.0	24.0	78.0	79.0	0.1	1014.0	27.0	10.0	181.0	16.0
2020-05-27 07:00:00	48.0	32.0	26.0	23.0	30.0	30.0	27.0	24.0	79.0	82.0	0.0	1014.0	27.0	10.0	180.0	15.0
2020-05-27 06:00:00	51.0	32.0	26.0	23.0	29.0	29.0	26.0	24.0	80.0	84.0	0.1	1013.0	26.0	10.0	178.0	14.0
2020-05-27 05:00:00	55.0	32.0	26.0	23.0	29.0	29.0	26.0	24.0	66.0	85.0	0.1	1013.0	26.0	10.0	178.0	13.0
2020-05-27 04:00:00	61.0	32.0	26.0	23.0	29.0	29.0	26.0	23.0	51.0	85.0	0.0	1013.0	26.0	10.0	177.0	13.0
2020-05-27 03:00:00	67.0	32.0	26.0	23.0	29.0	29.0	26.0	23.0	36.0	85.0	0.0	1013.0	26.0	10.0	177.0	12.0
2020-05-27 02:00:00	71.0	32.0	26.0	23.0	29.0	29.0	26.0	22.0	43.0	84.0	0.0	1013.0	26.0	10.0	175.0	12.0
2020-05-27 01:00:00	77.0	32.0	26.0	23.0	29.0	29.0	26.0	21.0	50.0	84.0	0.1	1013.0	26.0	10.0	172.0	11.0
2020-05-27 00:00:00	89.0	32.0	26.0	23.0	29.0	29.0	26.0	20.0	57.0	84.0	0.2	1013.0	26.0	9.0	170.0	11.0
2020-05-26 23:00:00	93.0	31.0	25.0	23.0	29.0	29.0	26.0	19.0	50.0	82.0	0.2	1013.0	26.0	9.0	167.0	11.0
2020-05-26 22:00:00	94.0	31.0	25.0	23.0	30.0	30.0	27.0	18.0	42.0	81.0	0.1	1013.0	27.0	10.0	164.0	10.0
2020-05-26 21:00:00	92.0	31.0	25.0	23.0	30.0	30.0	27.0	17.0	34.0	79.0	0.1	1013.0	27.0	10.0	161.0	10.0
2020-05-26 20:00:00	90.0	31.0	25.0	23.0	31.0	31.0	28.0	19.0	44.0	75.0	0.1	1013.0	28.0	10.0	168.0	12.0
2020-05-26 19:00:00	83.0	31.0	25.0	23.0	32.0	32.0	28.0	21.0	53.0	71.0	0.1	1013.0	28.0	9.0	175.0	15.0
2020-05-26 18:00:00	76.0	31.0	25.0	23.0	33.0	33.0	29.0	23.0	63.0	68.0	0.2	1013.0	29.0	9.0	182.0	17.0
2020-05-26 17:00:00	68.0	31.0	25.0	23.0	33.0	33.0	30.0	24.0	58.0	66.0	0.2	1013.0	30.0	9.0	185.0	19.0
2020-05-26 16:00:00	65.0	31.0	25.0	23.0	34.0	34.0	30.0	25.0	52.0	64.0	0.1	1013.0	30.0	10.0	189.0	20.0
2020-05-26 15:00:00	70.0	31.0	25.0	23.0	35.0	35.0	31.0	26.0	47.0	63.0	0.1	1013.0	31.0	10.0	193.0	22.0
2020-05-26 14:00:00	64.0	31.0	25.0	23.0	34.0	34.0	30.0	26.0	47.0	64.0	0.1	1013.0	30.0	10.0	194.0	22.0
2020-05-26 13:00:00	56.0	31.0	25.0	23.0	34.0	34.0	30.0	26.0	47.0	65.0	0.0	1013.0	30.0	10.0	195.0	22.0
2020-05-26 12:00:00	53.0	31.0	25.0	23.0	34.0	34.0	30.0	26.0	47.0	66.0	0.0	1014.0	30.0	10.0	196.0	22.0
2020-05-26 11:00:00	52.0	31.0	25.0	23.0	33.0	33.0	29.0	26.0	56.0	70.0	0.0	1013.0	29.0	10.0	196.0	20.0
2020-05-26 10:00:00	52.0	31.0	25.0	23.0	32.0	32.0	28.0	26.0	65.0	73.0	0.1	1013.0	28.0	10.0	197.0	19.0
2020-05-26 09:00:00	50.0	31.0	25.0	23.0	31.0	31.0	27.0	26.0	75.0	77.0	0.2	1013.0	27.0	9.0	198.0	17.0
2020-05-26 08:00:00	50.0	31.0	25.0	23.0	30.0	30.0	27.0	25.0	77.0	79.0	0.2	1012.0	27.0	9.0	197.0	16.0
2020-05-26 07:00:00	52.0	31.0	25.0	23.0	29.0	29.0	26.0	25.0	80.0	82.0	0.2	1012.0	26.0	10.0	196.0	15.0
2020-05-26 06:00:00	55.0	31.0	25.0	23.0	28.0	28.0	26.0	25.0	83.0	84.0	0.4	1011.0	26.0	10.0	195.0	14.0
2020-05-26 05:00:00	59.0	31.0	25.0	23.0	28.0	28.0	25.0	25.0	82.0	85.0	0.3	1011.0	25.0	10.0	193.0	13.0
2020-05-26 04:00:00	66.0	31.0	25.0	23.0	28.0	28.0	25.0	24.0	82.0	85.0	0.1	1011.0	25.0	9.0	191.0	12.0
2020-05-26 03:00:00	72.0	31.0	25.0	23.0	28.0	28.0	25.0	23.0	81.0	86.0	0.2	1011.0	25.0	9.0	189.0	12.0
2020-05-26 02:00:00	77.0	31.0	25.0	23.0	28.0	28.0	25.0	22.0	79.0	85.0	0.2	1011.0	25.0	9.0	189.0	11.0
2020-05-26 01:00:00	78.0	31.0	25.0	23.0	28.0	28.0	25.0	20.0	76.0	85.0	0.4	1011.0	25.0	9.0	189.0	10.0
2020-05-26 00:00:00	74.0	31.0	25.0	23.0	28.0	28.0	26.0	19.0	74.0	84.0	0.8	1011.0	26.0	9.0	189.0	10.0
2020-05-25 23:00:00	73.0	29.0	24.0	23.0	28.0	28.0	26.0	21.0	71.0	83.0	0.6	1011.0	26.0	9.0	185.0	11.0
2020-05-25 22:00:00	72.0	29.0	24.0	23.0	29.0	29.0	26.0	24.0	68.0	82.0	0.2	1011.0	26.0	9.0	180.0	13.0
2020-05-25 21:00:00	69.0	29.0	24.0	23.0	29.0	29.0	26.0	27.0	65.0	81.0	0.4	1011.0	26.0	10.0	175.0	15.0
2020-05-25 20:00:00	69.0	29.0	24.0	23.0	30.0	30.0	27.0	32.0	68.0	78.0	0.3	1011.0	27.0	10.0	171.0	18.0
2020-05-25 19:00:00	72.0	29.0	24.0	23.0	31.0	31.0	27.0	36.0	70.0	76.0	0.4	1011.0	27.0	9.0	166.0	22.0
2020-05-25 18:00:00	70.0	29.0	24.0	23.0	32.0	32.0	28.0	41.0	73.0	73.0	0.8	1011.0	28.0	9.0	162.0	25.0
2020-05-25 17:00:00	66.0	29.0	24.0	23.0	32.0	32.0	28.0	40.0	70.0	72.0	0.6	1011.0	28.0	9.0	161.0	27.0
2020-05-25 16:00:00	64.0	29.0	24.0	23.0	32.0	32.0	29.0	39.0	66.0	71.0	0.2	1011.0	29.0	10.0	160.0	28.0
2020-05-25 15:00:00	60.0	29.0	24.0	23.0	33.0	33.0	29.0	39.0	63.0	70.0	0.4	1012.0	29.0	10.0	160.0	30.0
2020-05-25 14:00:00	54.0	29.0	24.0	23.0	32.0	32.0	28.0	38.0	61.0	73.0	0.3	1012.0	28.0	9.0	157.0	28.0
2020-05-25 13:00:00	49.0	29.0	24.0	23.0	31.0	31.0	27.0	37.0	58.0	76.0	0.6	1012.0	27.0	9.0	154.0	26.0
2020-05-25 12:00:00	49.0	29.0	24.0	23.0	30.0	30.0	27.0	37.0	55.0	79.0	1.1	1013.0	27.0	8.0	151.0	24.0
2020-05-25 11:00:00	49.0	29.0	24.0	22.0	29.0	29.0	26.0	37.0	57.0	81.0	0.8	1012.0	26.0	8.0	149.0	24.0
2020-05-25 10:00:00	46.0	29.0	24.0	22.0	28.0	28.0	25.0	38.0	60.0	84.0	0.3	1012.0	25.0	9.0	146.0	24.0
2020-05-25 09:00:00	43.0	29.0	24.0	22.0	27.0	27.0	25.0	39.0	62.0	86.0	0.5	1012.0	25.0	9.0	144.0	24.0
2020-05-25 08:00:00	45.0	29.0	24.0	22.0	27.0	27.0	25.0	37.0	71.0	87.0	0.4	1012.0	25.0	8.0	140.0	24.0
2020-05-25 07:00:00	50.0	29.0	24.0	22.0	27.0	27.0	24.0	36.0	79.0	88.0	1.3	1011.0	24.0	7.0	137.0	23.0
2020-05-25 06:00:00	53.0	29.0	24.0	22.0	27.0	27.0	24.0	35.0	88.0	89.0	2.5	1011.0	24.0	7.0	133.0	23.0
2020-05-25 05:00:00	57.0	29.0	24.0	22.0	26.0	26.0	24.0	40.0	92.0	89.0	1.9	1011.0	24.0	7.0	131.0	24.0
2020-05-25 04:00:00	63.0	29.0	24.0	22.0	26.0	26.0	24.0	45.0	96.0	89.0	1.7	1011.0	24.0	6.0	128.0	25.0
2020-05-25 03:00:00	67.0	29.0	24.0	22.0	26.0	26.0	24.0	50.0	100.0	89.0	3.3	1012.0	24.0	6.0	126.0	27.0
2020-05-25 02:00:00	71.0	29.0	24.0	22.0	26.0	26.0	24.0	50.0	97.0	89.0	2.5	1012.0	24.0	7.0	117.0	27.0
2020-05-25 01:00:00	70.0	29.0	24.0	22.0	27.0	27.0	24.0	50.0	95.0	89.0	1.1	1013.0	24.0	7.0	108.0	27.0
2020-05-25 00:00:00	67.0	29.0	24.0	22.0	27.0	27.0	24.0	50.0	92.0	89.0	2.2	1013.0	24.0	7.0	98.0	28.0
2020-05-24 23:00:00	67.0	27.0	24.0	22.0	27.0	27.0	24.0	46.0	84.0	88.0	1.6	1013.0	24.0	8.0	99.0	26.0
2020-05-24 22:00:00	67.0	27.0	24.0	22.0	27.0	27.0	25.0	42.0	76.0	86.0	0.4	1013.0	25.0	8.0	101.0	25.0
2020-05-24 21:00:00	66.0	27.0	24.0	22.0	27.0	27.0	25.0	37.0	69.0	85.0	0.8	1013.0	25.0	9.0	102.0	23.0
2020-05-24 20:00:00	67.0	27.0	24.0	22.0	28.0	28.0	25.0	37.0	73.0	83.0	0.6	1013.0	25.0	9.0	102.0	23.0
2020-05-24 19:00:00	66.0	27.0	24.0	22.0	28.0	28.0	26.0	36.0	76.0	81.0	0.5	1013.0	26.0	8.0	101.0	22.0
2020-05-24 18:00:00	64.0	27.0	24.0	22.0	29.0	29.0	26.0	36.0	80.0	79.0	1.0	1013.0	26.0	8.0	101.0	22.0
2020-05-24 17:00:00	64.0	27.0	24.0	22.0	29.0	29.0	26.0	34.0	80.0	79.0	0.8	1013.0	26.0	8.0	100.0	22.0
2020-05-24 16:00:00	64.0	27.0	24.0	22.0	29.0	29.0	26.0	32.0	81.0	78.0	0.2	1014.0	26.0	9.0	99.0	22.0
2020-05-24 15:00:00	61.0	27.0	24.0	23.0	30.0	30.0	27.0	30.0	81.0	78.0	0.4	1014.0	27.0	9.0	99.0	22.0
2020-05-24 14:00:00	56.0	27.0	24.0	22.0	29.0	29.0	26.0	30.0	78.0	80.0	0.3	1014.0	26.0	9.0	103.0	21.0
2020-05-24 13:00:00	53.0	27.0	24.0	22.0	29.0	29.0	26.0	31.0	74.0	82.0	0.7	1015.0	26.0	8.0	107.0	20.0
2020-05-24 12:00:00	51.0	27.0	24.0	22.0	28.0	28.0	25.0	31.0	71.0	84.0	1.5	1015.0	25.0	8.0	111.0	19.0
2020-05-24 11:00:00	53.0	27.0	24.0	22.0	28.0	28.0	25.0	31.0	68.0	84.0	1.1	1015.0	25.0	8.0	113.0	19.0
2020-05-24 10:00:00	53.0	27.0	24.0	22.0	27.0	27.0	25.0	31.0	66.0	84.0	0.7	1015.0	25.0	9.0	116.0	19.0
2020-05-24 09:00:00	53.0	27.0	24.0	22.0	27.0	27.0	25.0	31.0	63.0	85.0	1.4	1015.0	25.0	9.0	118.0	19.0
2020-05-24 08:00:00	55.0	27.0	24.0	22.0	27.0	27.0	25.0	30.0	60.0	85.0	1.0	1015.0	25.0	9.0	112.0	18.0
2020-05-24 07:00:00	58.0	27.0	24.0	22.0	27.0	27.0	25.0	28.0	58.0	85.0	0.8	1014.0	25.0	9.0	106.0	17.0
2020-05-24 06:00:00	62.0	27.0	24.0	22.0	27.0	27.0	25.0	27.0	55.0	85.0	1.5	1014.0	25.0	9.0	100.0	17.0
2020-05-24 05:00:00	65.0	27.0	24.0	22.0	27.0	27.0	25.0	27.0	65.0	85.0	1.1	1014.0	25.0	8.0	98.0	17.0
2020-05-24 04:00:00	70.0	27.0	24.0	22.0	27.0	27.0	25.0	28.0	74.0	85.0	0.7	1014.0	25.0	8.0	95.0	18.0
2020-05-24 03:00:00	74.0	27.0	24.0	22.0	27.0	27.0	25.0	28.0	84.0	85.0	1.5	1015.0	25.0	7.0	93.0	18.0
2020-05-24 02:00:00	77.0	27.0	24.0	22.0	27.0	27.0	25.0	29.0	83.0	83.0	1.1	1015.0	25.0	8.0	92.0	18.0
2020-05-24 01:00:00	78.0	27.0	24.0	22.0	28.0	28.0	25.0	29.0	82.0	82.0	0.5	1015.0	25.0	8.0	91.0	18.0
2020-05-24 00:00:00	79.0	27.0	24.0	22.0	28.0	28.0	26.0	29.0	81.0	81.0	0.9	1016.0	26.0	9.0	89.0	19.0
2020-05-23 23:00:00	85.0	30.0	25.0	22.0	28.0	28.0	26.0	29.0	80.0	79.0	0.7	1016.0	26.0	9.0	91.0	19.0
2020-05-23 22:00:00	87.0	30.0	25.0	22.0	28.0	28.0	26.0	30.0	80.0	78.0	0.1	1016.0	26.0	10.0	93.0	20.0
2020-05-23 21:00:00	90.0	30.0	25.0	22.0	29.0	29.0	26.0	30.0	79.0	76.0	0.3	1016.0	26.0	10.0	95.0	20.0
2020-05-23 20:00:00	91.0	30.0	25.0	22.0	29.0	29.0	27.0	30.0	82.0	74.0	0.2	1016.0	27.0	10.0	96.0	21.0
2020-05-23 19:00:00	94.0	30.0	25.0	22.0	30.0	30.0	28.0	29.0	86.0	71.0	0.0	1015.0	28.0	10.0	97.0	22.0
2020-05-23 18:00:00	93.0	30.0	25.0	22.0	31.0	31.0	28.0	29.0	89.0	69.0	0.0	1015.0	28.0	10.0	98.0	23.0
2020-05-23 17:00:00	89.0	30.0	25.0	22.0	32.0	32.0	29.0	29.0	85.0	67.0	0.0	1016.0	29.0	10.0	98.0	24.0
2020-05-23 16:00:00	85.0	30.0	25.0	22.0	32.0	32.0	29.0	28.0	81.0	65.0	0.0	1016.0	29.0	10.0	98.0	24.0
2020-05-23 15:00:00	78.0	30.0	25.0	22.0	33.0	33.0	30.0	28.0	77.0	64.0	0.0	1016.0	30.0	9.0	98.0	24.0
2020-05-23 14:00:00	70.0	30.0	25.0	22.0	33.0	33.0	29.0	28.0	73.0	64.0	0.0	1016.0	29.0	9.0	96.0	24.0
2020-05-23 13:00:00	63.0	30.0	25.0	22.0	32.0	32.0	29.0	28.0	69.0	65.0	0.2	1017.0	29.0	10.0	95.0	23.0
2020-05-23 12:00:00	57.0	30.0	25.0	22.0	32.0	32.0	29.0	28.0	64.0	66.0	0.3	1017.0	29.0	10.0	93.0	23.0
2020-05-23 11:00:00	58.0	30.0	25.0	22.0	31.0	31.0	28.0	27.0	63.0	69.0	0.2	1017.0	28.0	10.0	89.0	21.0
2020-05-23 10:00:00	60.0	30.0	25.0	22.0	31.0	31.0	28.0	27.0	62.0	72.0	0.1	1017.0	28.0	10.0	85.0	20.0
2020-05-23 09:00:00	59.0	30.0	25.0	22.0	30.0	30.0	27.0	26.0	60.0	75.0	0.2	1017.0	27.0	10.0	81.0	19.0
2020-05-23 08:00:00	60.0	30.0	25.0	22.0	29.0	29.0	27.0	24.0	59.0	77.0	0.1	1017.0	27.0	10.0	82.0	18.0
2020-05-23 07:00:00	63.0	30.0	25.0	22.0	29.0	29.0	26.0	23.0	58.0	80.0	0.0	1017.0	26.0	10.0	82.0	16.0
2020-05-23 06:00:00	66.0	30.0	25.0	22.0	28.0	28.0	26.0	22.0	57.0	82.0	0.0	1016.0	26.0	10.0	82.0	14.0
2020-05-23 05:00:00	71.0	30.0	25.0	22.0	28.0	28.0	26.0	21.0	62.0	82.0	0.0	1016.0	26.0	10.0	87.0	14.0
2020-05-23 04:00:00	77.0	30.0	25.0	22.0	28.0	28.0	26.0	21.0	67.0	82.0	0.1	1017.0	26.0	10.0	92.0	13.0
2020-05-23 03:00:00	84.0	30.0	25.0	22.0	28.0	28.0	26.0	21.0	73.0	82.0	0.1	1017.0	26.0	9.0	97.0	13.0
2020-05-23 02:00:00	89.0	30.0	25.0	22.0	28.0	28.0	26.0	22.0	75.0	81.0	0.1	1017.0	26.0	9.0	99.0	14.0
2020-05-23 01:00:00	93.0	30.0	25.0	22.0	28.0	28.0	26.0	23.0	78.0	81.0	0.1	1017.0	26.0	9.0	102.0	14.0
2020-05-23 00:00:00	94.0	30.0	25.0	22.0	28.0	28.0	26.0	24.0	80.0	80.0	0.1	1017.0	26.0	9.0	104.0	15.0
2020-05-22 23:00:00	98.0	31.0	25.0	22.0	29.0	29.0	26.0	24.0	66.0	78.0	0.1	1017.0	26.0	9.0	100.0	16.0
2020-05-22 22:00:00	99.0	31.0	25.0	22.0	29.0	29.0	26.0	25.0	52.0	76.0	0.0	1017.0	26.0	9.0	97.0	16.0
2020-05-22 21:00:00	98.0	31.0	25.0	22.0	29.0	29.0	27.0	26.0	37.0	75.0	0.0	1017.0	27.0	10.0	94.0	17.0
2020-05-22 20:00:00	97.0	31.0	25.0	21.0	30.0	30.0	27.0	26.0	29.0	71.0	0.0	1017.0	27.0	10.0	92.0	18.0
2020-05-22 19:00:00	94.0	31.0	25.0	21.0	31.0	31.0	28.0	27.0	21.0	67.0	0.0	1016.0	28.0	10.0	91.0	20.0
2020-05-22 18:00:00	93.0	31.0	25.0	21.0	31.0	31.0	29.0	27.0	13.0	63.0	0.0	1016.0	29.0	10.0	90.0	22.0
2020-05-22 17:00:00	89.0	31.0	25.0	21.0	32.0	32.0	29.0	27.0	13.0	61.0	0.0	1016.0	29.0	10.0	92.0	22.0
2020-05-22 16:00:00	83.0	31.0	25.0	21.0	33.0	33.0	30.0	27.0	13.0	58.0	0.0	1016.0	30.0	10.0	94.0	23.0
2020-05-22 15:00:00	77.0	31.0	25.0	21.0	34.0	34.0	31.0	26.0	13.0	56.0	0.0	1017.0	31.0	10.0	96.0	23.0
2020-05-22 14:00:00	69.0	31.0	25.0	21.0	34.0	34.0	31.0	25.0	13.0	56.0	0.0	1017.0	31.0	10.0	97.0	22.0
2020-05-22 13:00:00	60.0	31.0	25.0	21.0	34.0	34.0	31.0	24.0	12.0	56.0	0.0	1017.0	31.0	10.0	98.0	21.0
2020-05-22 12:00:00	56.0	31.0	25.0	21.0	34.0	34.0	31.0	23.0	11.0	56.0	0.0	1018.0	31.0	10.0	99.0	20.0
2020-05-22 11:00:00	55.0	31.0	25.0	21.0	33.0	33.0	30.0	22.0	10.0	61.0	0.0	1018.0	30.0	10.0	100.0	18.0
2020-05-22 10:00:00	56.0	31.0	25.0	21.0	32.0	32.0	29.0	21.0	9.0	65.0	0.0	1017.0	29.0	10.0	101.0	17.0
2020-05-22 09:00:00	56.0	31.0	25.0	22.0	31.0	31.0	28.0	21.0	8.0	69.0	0.0	1017.0	28.0	10.0	103.0	15.0
2020-05-22 08:00:00	57.0	31.0	25.0	22.0	30.0	30.0	27.0	21.0	24.0	73.0	0.0	1017.0	27.0	10.0	102.0	14.0
2020-05-22 07:00:00	59.0	31.0	25.0	22.0	29.0	29.0	27.0	20.0	39.0	78.0	0.0	1017.0	27.0	10.0	102.0	13.0
2020-05-22 06:00:00	63.0	31.0	25.0	23.0	29.0	29.0	26.0	20.0	55.0	82.0	0.0	1016.0	26.0	10.0	101.0	12.0
2020-05-22 05:00:00	70.0	31.0	25.0	23.0	28.0	28.0	26.0	20.0	61.0	83.0	0.0	1016.0	26.0	10.0	95.0	12.0
2020-05-22 04:00:00	78.0	31.0	25.0	23.0	28.0	28.0	26.0	21.0	68.0	84.0	0.1	1017.0	26.0	10.0	88.0	12.0
2020-05-22 03:00:00	84.0	31.0	25.0	23.0	28.0	28.0	26.0	21.0	75.0	85.0	0.1	1017.0	26.0	10.0	82.0	12.0
2020-05-22 02:00:00	90.0	31.0	25.0	23.0	29.0	29.0	26.0	21.0	75.0	84.0	0.1	1017.0	26.0	10.0	81.0	12.0
2020-05-22 01:00:00	93.0	31.0	25.0	23.0	29.0	29.0	26.0	20.0	76.0	84.0	0.2	1017.0	26.0	10.0	80.0	11.0
2020-05-22 00:00:00	94.0	31.0	25.0	23.0	29.0	29.0	26.0	19.0	77.0	83.0	0.3	1018.0	26.0	10.0	79.0	11.0
2020-05-21 23:00:00	96.0	33.0	26.0	23.0	30.0	30.0	27.0	18.0	70.0	79.0	0.2	1017.0	27.0	10.0	86.0	11.0
2020-05-21 22:00:00	98.0	33.0	26.0	22.0	30.0	30.0	27.0	17.0	64.0	76.0	0.1	1017.0	27.0	10.0	93.0	10.0
2020-05-21 21:00:00	93.0	33.0	26.0	22.0	30.0	30.0	28.0	16.0	57.0	72.0	0.1	1017.0	28.0	10.0	100.0	10.0
2020-05-21 20:00:00	88.0	33.0	26.0	21.0	31.0	31.0	28.0	17.0	49.0	66.0	0.1	1016.0	28.0	10.0	106.0	12.0
2020-05-21 19:00:00	93.0	33.0	26.0	21.0	32.0	32.0	29.0	18.0	40.0	61.0	0.0	1016.0	29.0	10.0	112.0	14.0
2020-05-21 18:00:00	100.0	33.0	26.0	20.0	33.0	33.0	30.0	19.0	32.0	55.0	0.0	1015.0	30.0	10.0	119.0	16.0
2020-05-21 17:00:00	97.0	33.0	26.0	20.0	33.0	33.0	31.0	20.0	28.0	52.0	0.0	1015.0	31.0	10.0	124.0	16.0
2020-05-21 16:00:00	91.0	33.0	26.0	20.0	34.0	34.0	32.0	20.0	24.0	50.0	0.0	1016.0	32.0	10.0	129.0	17.0
2020-05-21 15:00:00	82.0	33.0	26.0	20.0	35.0	35.0	32.0	20.0	20.0	48.0	0.0	1016.0	32.0	10.0	134.0	18.0
2020-05-21 14:00:00	73.0	33.0	26.0	20.0	35.0	35.0	32.0	19.0	21.0	48.0	0.0	1016.0	32.0	10.0	138.0	16.0
2020-05-21 13:00:00	65.0	33.0	26.0	20.0	34.0	34.0	32.0	17.0	22.0	49.0	0.0	1016.0	32.0	10.0	142.0	15.0
2020-05-21 12:00:00	59.0	33.0	26.0	20.0	34.0	34.0	32.0	15.0	22.0	50.0	0.0	1017.0	32.0	10.0	147.0	14.0
2020-05-21 11:00:00	59.0	33.0	26.0	20.0	33.0	33.0	30.0	15.0	34.0	56.0	0.0	1016.0	30.0	10.0	148.0	13.0
2020-05-21 10:00:00	59.0	33.0	26.0	21.0	32.0	32.0	29.0	15.0	46.0	62.0	0.0	1016.0	29.0	10.0	149.0	12.0
2020-05-21 09:00:00	59.0	33.0	26.0	22.0	31.0	31.0	28.0	15.0	58.0	68.0	0.0	1016.0	28.0	10.0	150.0	12.0
2020-05-21 08:00:00	61.0	33.0	26.0	22.0	30.0	30.0	28.0	14.0	64.0	73.0	0.0	1015.0	28.0	10.0	150.0	10.0
2020-05-21 07:00:00	64.0	33.0	26.0	22.0	30.0	30.0	27.0	13.0	70.0	78.0	0.0	1015.0	27.0	10.0	151.0	9.0
2020-05-21 06:00:00	68.0	33.0	26.0	23.0	29.0	29.0	26.0	12.0	76.0	83.0	0.1	1014.0	26.0	10.0	151.0	8.0
2020-05-21 05:00:00	74.0	33.0	26.0	23.0	29.0	29.0	26.0	11.0	61.0	83.0	0.1	1014.0	26.0	10.0	156.0	7.0
2020-05-21 04:00:00	82.0	33.0	26.0	23.0	29.0	29.0	26.0	9.0	46.0	84.0	0.0	1014.0	26.0	10.0	160.0	6.0
2020-05-21 03:00:00	90.0	33.0	26.0	23.0	29.0	29.0	26.0	8.0	31.0	85.0	0.0	1014.0	26.0	10.0	164.0	5.0
2020-05-21 02:00:00	97.0	33.0	26.0	23.0	29.0	29.0	26.0	9.0	41.0	84.0	0.0	1015.0	26.0	10.0	168.0	5.0
2020-05-21 01:00:00	100.0	33.0	26.0	23.0	30.0	30.0	26.0	10.0	51.0	83.0	0.0	1015.0	26.0	10.0	172.0	6.0
2020-05-21 00:00:00	103.0	33.0	26.0	23.0	30.0	30.0	27.0	11.0	61.0	82.0	0.0	1015.0	27.0	9.0	176.0	7.0
2020-05-20 23:00:00	108.0	32.0	25.0	23.0	30.0	30.0	27.0	12.0	53.0	78.0	0.0	1015.0	27.0	9.0	190.0	8.0
2020-05-20 22:00:00	108.0	32.0	25.0	22.0	30.0	30.0	27.0	14.0	45.0	75.0	0.0	1014.0	27.0	10.0	204.0	9.0
2020-05-20 21:00:00	105.0	32.0	25.0	22.0	30.0	30.0	28.0	16.0	37.0	71.0	0.0	1014.0	28.0	10.0	218.0	10.0
2020-05-20 20:00:00	104.0	32.0	25.0	22.0	31.0	31.0	29.0	19.0	42.0	67.0	0.0	1014.0	29.0	10.0	224.0	12.0
2020-05-20 19:00:00	100.0	32.0	25.0	21.0	32.0	32.0	29.0	21.0	47.0	62.0	0.4	1013.0	29.0	10.0	230.0	14.0
2020-05-20 18:00:00	95.0	32.0	25.0	21.0	33.0	33.0	30.0	24.0	52.0	57.0	0.7	1013.0	30.0	10.0	237.0	15.0
2020-05-20 17:00:00	90.0	32.0	25.0	21.0	34.0	34.0	31.0	23.0	52.0	56.0	0.5	1013.0	31.0	10.0	235.0	16.0
2020-05-20 16:00:00	84.0	32.0	25.0	21.0	35.0	35.0	31.0	23.0	51.0	54.0	0.2	1014.0	31.0	10.0	233.0	16.0
2020-05-20 15:00:00	76.0	32.0	25.0	21.0	35.0	35.0	32.0	22.0	51.0	53.0	0.4	1014.0	32.0	9.0	231.0	17.0
2020-05-20 14:00:00	68.0	32.0	25.0	21.0	35.0	35.0	32.0	21.0	58.0	54.0	0.3	1014.0	32.0	9.0	234.0	16.0
2020-05-20 13:00:00	60.0	32.0	25.0	21.0	34.0	34.0	31.0	19.0	65.0	55.0	0.0	1015.0	31.0	10.0	236.0	16.0
2020-05-20 12:00:00	53.0	32.0	25.0	21.0	34.0	34.0	31.0	18.0	71.0	57.0	0.0	1015.0	31.0	10.0	239.0	15.0
2020-05-20 11:00:00	52.0	32.0	25.0	21.0	33.0	33.0	30.0	17.0	76.0	62.0	0.0	1015.0	30.0	10.0	242.0	14.0
2020-05-20 10:00:00	52.0	32.0	25.0	22.0	32.0	32.0	29.0	16.0	81.0	67.0	0.0	1014.0	29.0	10.0	244.0	13.0
2020-05-20 09:00:00	51.0	32.0	25.0	22.0	30.0	30.0	28.0	14.0	86.0	73.0	0.0	1014.0	28.0	10.0	247.0	12.0
2020-05-20 08:00:00	52.0	32.0	25.0	22.0	29.0	29.0	27.0	15.0	69.0	76.0	0.0	1013.0	27.0	10.0	244.0	11.0
2020-05-20 07:00:00	54.0	32.0	25.0	22.0	29.0	29.0	26.0	16.0	52.0	80.0	0.0	1013.0	26.0	10.0	241.0	11.0
2020-05-20 06:00:00	58.0	32.0	25.0	22.0	28.0	28.0	25.0	16.0	35.0	83.0	0.0	1013.0	25.0	10.0	238.0	10.0
2020-05-20 05:00:00	63.0	32.0	25.0	22.0	28.0	28.0	25.0	17.0	26.0	83.0	0.0	1013.0	25.0	10.0	232.0	10.0
2020-05-20 04:00:00	71.0	32.0	25.0	22.0	28.0	28.0	25.0	18.0	18.0	83.0	0.0	1013.0	25.0	10.0	226.0	11.0
2020-05-20 03:00:00	78.0	32.0	25.0	22.0	27.0	27.0	25.0	19.0	9.0	83.0	0.0	1013.0	25.0	10.0	221.0	11.0
2020-05-20 02:00:00	85.0	32.0	25.0	22.0	28.0	28.0	25.0	19.0	26.0	83.0	0.0	1013.0	25.0	9.0	220.0	11.0
2020-05-20 01:00:00	89.0	32.0	25.0	22.0	28.0	28.0	26.0	19.0	43.0	83.0	0.5	1013.0	26.0	9.0	220.0	11.0
2020-05-20 00:00:00	90.0	32.0	25.0	23.0	28.0	28.0	26.0	18.0	60.0	82.0	0.9	1013.0	26.0	8.0	219.0	10.0
2020-05-19 23:00:00	92.0	32.0	25.0	22.0	29.0	29.0	26.0	19.0	51.0	80.0	0.7	1013.0	26.0	8.0	221.0	11.0
2020-05-19 22:00:00	91.0	32.0	25.0	22.0	29.0	29.0	27.0	20.0	41.0	77.0	0.2	1013.0	27.0	9.0	223.0	12.0
2020-05-19 21:00:00	82.0	32.0	25.0	22.0	30.0	30.0	27.0	21.0	32.0	75.0	0.4	1013.0	27.0	9.0	225.0	13.0
2020-05-19 20:00:00	80.0	32.0	25.0	22.0	31.0	31.0	28.0	23.0	41.0	70.0	0.3	1012.0	28.0	9.0	225.0	15.0
2020-05-19 19:00:00	78.0	32.0	25.0	22.0	32.0	32.0	29.0	25.0	50.0	66.0	0.0	1012.0	29.0	9.0	226.0	18.0
2020-05-19 18:00:00	80.0	32.0	25.0	21.0	33.0	33.0	30.0	27.0	58.0	61.0	0.1	1012.0	30.0	9.0	226.0	21.0
2020-05-19 17:00:00	80.0	32.0	25.0	21.0	34.0	34.0	30.0	27.0	53.0	59.0	0.1	1012.0	30.0	9.0	226.0	22.0
2020-05-19 16:00:00	74.0	32.0	25.0	21.0	34.0	34.0	31.0	28.0	48.0	57.0	0.0	1012.0	31.0	10.0	226.0	24.0
2020-05-19 15:00:00	69.0	32.0	25.0	21.0	35.0	35.0	31.0	28.0	43.0	55.0	0.0	1012.0	31.0	10.0	227.0	25.0
2020-05-19 14:00:00	60.0	32.0	25.0	21.0	35.0	35.0	31.0	29.0	48.0	56.0	0.0	1013.0	31.0	10.0	222.0	25.0
2020-05-19 13:00:00	55.0	32.0	25.0	22.0	34.0	34.0	31.0	29.0	53.0	58.0	0.1	1013.0	31.0	10.0	218.0	25.0
2020-05-19 12:00:00	51.0	32.0	25.0	22.0	34.0	34.0	31.0	29.0	57.0	60.0	0.1	1013.0	31.0	10.0	214.0	24.0
2020-05-19 11:00:00	50.0	32.0	25.0	22.0	33.0	33.0	30.0	28.0	49.0	64.0	0.1	1013.0	30.0	10.0	209.0	23.0
2020-05-19 10:00:00	48.0	32.0	25.0	22.0	32.0	32.0	29.0	28.0	41.0	69.0	0.0	1013.0	29.0	10.0	204.0	21.0
2020-05-19 09:00:00	46.0	32.0	25.0	23.0	31.0	31.0	28.0	27.0	32.0	74.0	0.1	1013.0	28.0	10.0	200.0	19.0
2020-05-19 08:00:00	47.0	32.0	25.0	22.0	30.0	30.0	27.0	26.0	27.0	77.0	0.1	1013.0	27.0	10.0	194.0	18.0
2020-05-19 07:00:00	49.0	32.0	25.0	22.0	29.0	29.0	26.0	26.0	21.0	80.0	0.0	1012.0	26.0	10.0	189.0	17.0
2020-05-19 06:00:00	52.0	32.0	25.0	22.0	28.0	28.0	25.0	25.0	16.0	84.0	0.0	1012.0	25.0	10.0	183.0	15.0
2020-05-19 05:00:00	57.0	32.0	25.0	22.0	28.0	28.0	25.0	25.0	20.0	84.0	0.0	1012.0	25.0	10.0	178.0	15.0
2020-05-19 04:00:00	64.0	32.0	25.0	22.0	28.0	28.0	25.0	26.0	24.0	85.0	0.0	1013.0	25.0	10.0	172.0	15.0
2020-05-19 03:00:00	70.0	32.0	25.0	23.0	28.0	28.0	25.0	27.0	29.0	85.0	0.0	1013.0	25.0	10.0	166.0	15.0
2020-05-19 02:00:00	77.0	32.0	25.0	23.0	28.0	28.0	25.0	25.0	39.0	86.0	0.0	1013.0	25.0	10.0	161.0	14.0
2020-05-19 01:00:00	76.0	32.0	25.0	23.0	28.0	28.0	25.0	23.0	49.0	86.0	0.2	1014.0	25.0	10.0	157.0	13.0
2020-05-19 00:00:00	91.0	32.0	25.0	23.0	28.0	28.0	25.0	22.0	59.0	86.0	0.4	1014.0	25.0	9.0	152.0	13.0
2020-05-18 23:00:00	94.0	32.0	25.0	22.0	28.0	28.0	26.0	21.0	51.0	82.0	0.3	1014.0	26.0	9.0	163.0	12.0
2020-05-18 22:00:00	94.0	32.0	25.0	22.0	29.0	29.0	26.0	20.0	43.0	78.0	0.1	1014.0	26.0	10.0	175.0	12.0
2020-05-18 21:00:00	95.0	32.0	25.0	22.0	29.0	29.0	27.0	19.0	35.0	74.0	0.2	1014.0	27.0	10.0	186.0	12.0
2020-05-18 20:00:00	94.0	32.0	25.0	21.0	30.0	30.0	28.0	20.0	30.0	68.0	0.2	1014.0	28.0	10.0	192.0	14.0
2020-05-18 19:00:00	90.0	32.0	25.0	21.0	31.0	31.0	29.0	21.0	24.0	63.0	0.0	1013.0	29.0	10.0	198.0	16.0
2020-05-18 18:00:00	83.0	32.0	25.0	21.0	33.0	33.0	30.0	22.0	18.0	57.0	0.0	1013.0	30.0	10.0	204.0	18.0
2020-05-18 17:00:00	78.0	32.0	25.0	20.0	33.0	33.0	31.0	23.0	19.0	55.0	0.0	1013.0	31.0	10.0	202.0	19.0
2020-05-18 16:00:00	71.0	32.0	25.0	20.0	34.0	34.0	31.0	23.0	20.0	53.0	0.0	1014.0	31.0	10.0	201.0	20.0
2020-05-18 15:00:00	67.0	32.0	25.0	20.0	35.0	35.0	32.0	24.0	21.0	50.0	0.0	1014.0	32.0	10.0	200.0	21.0
2020-05-18 14:00:00	63.0	32.0	25.0	21.0	35.0	35.0	32.0	23.0	21.0	52.0	0.0	1014.0	32.0	10.0	198.0	20.0
2020-05-18 13:00:00	59.0	32.0	25.0	21.0	34.0	34.0	31.0	22.0	21.0	54.0	0.0	1014.0	31.0	10.0	195.0	19.0
2020-05-18 12:00:00	55.0	32.0	25.0	21.0	34.0	34.0	31.0	22.0	21.0	55.0	0.0	1015.0	31.0	10.0	193.0	18.0
2020-05-18 11:00:00	55.0	32.0	25.0	21.0	33.0	33.0	30.0	19.0	32.0	60.0	0.0	1015.0	30.0	10.0	196.0	15.0
2020-05-18 10:00:00	56.0	32.0	25.0	22.0	32.0	32.0	29.0	17.0	43.0	66.0	0.0	1015.0	29.0	10.0	198.0	13.0
2020-05-18 09:00:00	56.0	32.0	25.0	22.0	31.0	31.0	28.0	15.0	54.0	71.0	0.1	1015.0	28.0	9.0	201.0	11.0
2020-05-18 08:00:00	57.0	32.0	25.0	22.0	30.0	30.0	27.0	14.0	60.0	74.0	0.1	1014.0	27.0	9.0	201.0	10.0
2020-05-18 07:00:00	59.0	32.0	25.0	23.0	30.0	30.0	27.0	12.0	65.0	78.0	0.0	1014.0	27.0	10.0	202.0	8.0
2020-05-18 06:00:00	63.0	32.0	25.0	23.0	29.0	29.0	26.0	10.0	70.0	81.0	0.1	1014.0	26.0	10.0	202.0	6.0
2020-05-18 05:00:00	69.0	32.0	25.0	23.0	29.0	29.0	26.0	11.0	56.0	81.0	0.1	1014.0	26.0	10.0	196.0	7.0
2020-05-18 04:00:00	78.0	32.0	25.0	23.0	29.0	29.0	26.0	11.0	42.0	82.0	0.0	1014.0	26.0	10.0	189.0	7.0
2020-05-18 03:00:00	86.0	32.0	25.0	23.0	29.0	29.0	26.0	12.0	29.0	82.0	0.0	1014.0	26.0	10.0	183.0	7.0
2020-05-18 02:00:00	94.0	32.0	25.0	23.0	28.0	28.0	25.0	12.0	37.0	82.0	0.0	1014.0	25.0	10.0	182.0	7.0
2020-05-18 01:00:00	97.0	32.0	25.0	23.0	27.0	27.0	24.0	12.0	45.0	82.0	0.2	1014.0	24.0	10.0	181.0	7.0
2020-05-18 00:00:00	99.0	32.0	25.0	23.0	26.0	26.0	23.0	12.0	54.0	82.0	0.3	1014.0	23.0	9.0	179.0	7.0
2020-05-17 23:00:00	102.0	29.0	22.0	23.0	26.0	26.0	23.0	16.0	47.0	81.0	0.2	1014.0	23.0	9.0	155.0	11.0
2020-05-17 22:00:00	104.0	29.0	22.0	22.0	26.0	26.0	24.0	21.0	40.0	81.0	0.1	1015.0	24.0	10.0	131.0	14.0
2020-05-17 21:00:00	104.0	29.0	22.0	22.0	26.0	26.0	24.0	26.0	33.0	80.0	0.1	1015.0	24.0	10.0	107.0	17.0
2020-05-17 20:00:00	103.0	29.0	22.0	21.0	27.0	27.0	25.0	26.0	28.0	75.0	0.1	1015.0	25.0	10.0	96.0	19.0
2020-05-17 19:00:00	100.0	29.0	22.0	20.0	28.0	28.0	26.0	26.0	24.0	70.0	0.0	1015.0	26.0	10.0	85.0	20.0
2020-05-17 18:00:00	96.0	29.0	22.0	20.0	29.0	29.0	27.0	27.0	19.0	65.0	0.0	1015.0	27.0	10.0	74.0	21.0
2020-05-17 17:00:00	92.0	29.0	22.0	20.0	29.0	29.0	28.0	25.0	28.0	62.0	0.0	1015.0	28.0	10.0	74.0	21.0
2020-05-17 16:00:00	84.0	29.0	22.0	20.0	30.0	30.0	28.0	24.0	36.0	60.0	0.0	1015.0	28.0	10.0	74.0	20.0
2020-05-17 15:00:00	74.0	29.0	22.0	19.0	31.0	31.0	29.0	23.0	45.0	57.0	0.0	1016.0	29.0	10.0	74.0	19.0
2020-05-17 14:00:00	65.0	29.0	22.0	19.0	30.0	30.0	28.0	22.0	53.0	59.0	0.0	1016.0	28.0	10.0	73.0	19.0
2020-05-17 13:00:00	55.0	29.0	22.0	19.0	30.0	30.0	28.0	21.0	61.0	61.0	0.0	1016.0	28.0	10.0	72.0	18.0
2020-05-17 12:00:00	47.0	29.0	22.0	20.0	29.0	29.0	27.0	20.0	69.0	63.0	0.0	1016.0	27.0	10.0	71.0	17.0
2020-05-17 11:00:00	46.0	29.0	22.0	20.0	28.0	28.0	27.0	20.0	69.0	66.0	0.0	1016.0	27.0	10.0	69.0	17.0
2020-05-17 10:00:00	47.0	29.0	22.0	20.0	28.0	28.0	26.0	19.0	69.0	70.0	0.0	1016.0	26.0	10.0	67.0	16.0
2020-05-17 09:00:00	48.0	29.0	22.0	20.0	27.0	27.0	25.0	19.0	68.0	74.0	0.0	1016.0	25.0	10.0	66.0	15.0
2020-05-17 08:00:00	51.0	29.0	22.0	20.0	27.0	27.0	25.0	18.0	65.0	77.0	0.0	1015.0	25.0	10.0	66.0	14.0
2020-05-17 07:00:00	53.0	29.0	22.0	20.0	26.0	26.0	24.0	18.0	61.0	80.0	0.0	1015.0	24.0	10.0	66.0	13.0
2020-05-17 06:00:00	57.0	29.0	22.0	21.0	26.0	26.0	24.0	17.0	57.0	83.0	0.0	1015.0	24.0	10.0	66.0	12.0
2020-05-17 05:00:00	62.0	29.0	22.0	21.0	26.0	26.0	24.0	18.0	51.0	83.0	0.0	1014.0	24.0	10.0	69.0	12.0
2020-05-17 04:00:00	69.0	29.0	22.0	20.0	26.0	26.0	24.0	19.0	44.0	83.0	0.0	1014.0	24.0	10.0	72.0	12.0
2020-05-17 03:00:00	77.0	29.0	22.0	20.0	26.0	26.0	24.0	20.0	38.0	83.0	0.0	1014.0	24.0	10.0	75.0	12.0
2020-05-17 02:00:00	84.0	29.0	22.0	20.0	26.0	26.0	24.0	21.0	40.0	82.0	0.0	1015.0	24.0	10.0	72.0	13.0
2020-05-17 01:00:00	88.0	29.0	22.0	20.0	26.0	26.0	24.0	23.0	41.0	81.0	0.0	1015.0	24.0	10.0	70.0	14.0
2020-05-17 00:00:00	90.0	29.0	22.0	20.0	26.0	26.0	24.0	25.0	43.0	80.0	0.0	1015.0	24.0	10.0	68.0	15.0
2020-05-16 23:00:00	95.0	28.0	24.0	20.0	26.0	26.0	24.0	27.0	45.0	79.0	0.0	1015.0	24.0	10.0	66.0	17.0
2020-05-16 22:00:00	95.0	28.0	24.0	20.0	26.0	26.0	24.0	28.0	47.0	78.0	0.0	1015.0	24.0	10.0	63.0	18.0
2020-05-16 21:00:00	94.0	28.0	24.0	20.0	27.0	27.0	25.0	30.0	50.0	77.0	0.0	1015.0	25.0	10.0	61.0	20.0
2020-05-16 20:00:00	91.0	28.0	24.0	20.0	27.0	27.0	25.0	31.0	53.0	74.0	0.0	1014.0	25.0	10.0	61.0	22.0
2020-05-16 19:00:00	88.0	28.0	24.0	20.0	28.0	28.0	26.0	31.0	57.0	71.0	0.0	1014.0	26.0	10.0	61.0	24.0
2020-05-16 18:00:00	84.0	28.0	24.0	20.0	29.0	29.0	27.0	32.0	60.0	68.0	0.0	1014.0	27.0	10.0	61.0	26.0
2020-05-16 17:00:00	78.0	28.0	24.0	20.0	29.0	29.0	27.0	32.0	65.0	67.0	0.0	1014.0	27.0	10.0	60.0	27.0
2020-05-16 16:00:00	71.0	28.0	24.0	20.0	29.0	29.0	27.0	33.0	70.0	66.0	0.0	1014.0	27.0	10.0	60.0	28.0
2020-05-16 15:00:00	62.0	28.0	24.0	20.0	30.0	30.0	28.0	33.0	75.0	64.0	0.0	1014.0	28.0	10.0	60.0	29.0
2020-05-16 14:00:00	55.0	28.0	24.0	20.0	30.0	30.0	28.0	33.0	67.0	64.0	0.0	1014.0	28.0	10.0	59.0	28.0
2020-05-16 13:00:00	47.0	28.0	24.0	20.0	30.0	30.0	28.0	32.0	59.0	64.0	0.0	1014.0	28.0	10.0	59.0	28.0
2020-05-16 12:00:00	44.0	28.0	24.0	20.0	30.0	30.0	28.0	31.0	52.0	64.0	0.0	1015.0	28.0	10.0	58.0	27.0
2020-05-16 11:00:00	45.0	28.0	24.0	20.0	29.0	29.0	27.0	31.0	47.0	67.0	0.0	1014.0	27.0	10.0	59.0	26.0
2020-05-16 10:00:00	44.0	28.0	24.0	21.0	29.0	29.0	27.0	30.0	42.0	70.0	0.0	1014.0	27.0	10.0	59.0	24.0
2020-05-16 09:00:00	43.0	28.0	24.0	21.0	28.0	28.0	26.0	29.0	37.0	73.0	0.0	1014.0	26.0	10.0	60.0	22.0
2020-05-16 08:00:00	45.0	28.0	24.0	21.0	27.0	27.0	25.0	29.0	42.0	76.0	0.0	1013.0	25.0	10.0	55.0	21.0
2020-05-16 07:00:00	47.0	28.0	24.0	21.0	27.0	27.0	25.0	28.0	46.0	79.0	0.0	1013.0	25.0	10.0	51.0	19.0
2020-05-16 06:00:00	50.0	28.0	24.0	21.0	26.0	26.0	24.0	28.0	51.0	81.0	0.0	1013.0	24.0	10.0	47.0	18.0
2020-05-16 05:00:00	54.0	28.0	24.0	21.0	26.0	26.0	24.0	29.0	54.0	81.0	0.0	1013.0	24.0	10.0	49.0	18.0
2020-05-16 04:00:00	60.0	28.0	24.0	21.0	26.0	26.0	24.0	29.0	57.0	82.0	0.0	1013.0	24.0	10.0	51.0	17.0
2020-05-16 03:00:00	65.0	28.0	24.0	20.0	26.0	26.0	24.0	30.0	59.0	82.0	0.0	1013.0	24.0	10.0	54.0	17.0
2020-05-16 02:00:00	70.0	28.0	24.0	20.0	26.0	26.0	24.0	31.0	53.0	81.0	0.0	1014.0	24.0	10.0	57.0	18.0
2020-05-16 01:00:00	71.0	28.0	24.0	20.0	26.0	26.0	24.0	32.0	47.0	79.0	0.0	1014.0	24.0	10.0	60.0	19.0
2020-05-16 00:00:00	69.0	28.0	24.0	20.0	26.0	26.0	24.0	34.0	41.0	78.0	0.0	1014.0	24.0	10.0	63.0	21.0
2020-05-15 23:00:00	70.0	27.0	22.0	20.0	26.0	26.0	24.0	29.0	46.0	81.0	0.0	1013.0	24.0	10.0	142.0	18.0
2020-05-15 22:00:00	72.0	27.0	22.0	20.0	26.0	26.0	23.0	24.0	51.0	83.0	0.0	1012.0	23.0	10.0	221.0	15.0
2020-05-15 21:00:00	71.0	27.0	22.0	20.0	25.0	25.0	23.0	19.0	57.0	85.0	0.0	1010.0	23.0	10.0	300.0	13.0
2020-05-15 20:00:00	72.0	27.0	22.0	21.0	26.0	26.0	24.0	18.0	64.0	82.0	0.0	1010.0	24.0	10.0	290.0	12.0
2020-05-15 19:00:00	71.0	27.0	22.0	21.0	27.0	27.0	25.0	17.0	71.0	80.0	0.1	1010.0	25.0	10.0	281.0	12.0
2020-05-15 18:00:00	68.0	27.0	22.0	21.0	28.0	28.0	26.0	15.0	78.0	77.0	0.2	1010.0	26.0	10.0	272.0	11.0
2020-05-15 17:00:00	63.0	27.0	22.0	21.0	28.0	28.0	25.0	15.0	75.0	79.0	0.1	1010.0	25.0	10.0	287.0	11.0
2020-05-15 16:00:00	58.0	27.0	22.0	22.0	27.0	27.0	25.0	15.0	71.0	81.0	0.0	1011.0	25.0	10.0	301.0	11.0
2020-05-15 15:00:00	57.0	27.0	22.0	22.0	27.0	27.0	25.0	15.0	68.0	83.0	0.1	1011.0	25.0	10.0	316.0	12.0
2020-05-15 14:00:00	53.0	27.0	22.0	22.0	26.0	26.0	24.0	19.0	70.0	86.0	0.1	1012.0	24.0	9.0	279.0	13.0
2020-05-15 13:00:00	51.0	27.0	22.0	22.0	26.0	26.0	24.0	24.0	72.0	89.0	3.6	1012.0	24.0	8.0	242.0	14.0
2020-05-15 12:00:00	47.0	27.0	22.0	22.0	25.0	25.0	23.0	28.0	74.0	92.0	7.2	1013.0	23.0	7.0	205.0	16.0
2020-05-15 11:00:00	47.0	27.0	22.0	21.0	25.0	25.0	23.0	30.0	80.0	92.0	5.4	1013.0	23.0	7.0	172.0	17.0
2020-05-15 10:00:00	46.0	27.0	22.0	21.0	25.0	25.0	23.0	32.0	87.0	92.0	1.8	1013.0	23.0	8.0	140.0	19.0
2020-05-15 09:00:00	45.0	27.0	22.0	21.0	25.0	25.0	23.0	33.0	94.0	92.0	3.6	1014.0	23.0	8.0	107.0	20.0
2020-05-15 08:00:00	45.0	27.0	22.0	21.0	25.0	25.0	23.0	37.0	95.0	92.0	2.7	1014.0	23.0	7.0	104.0	21.0
2020-05-15 07:00:00	47.0	27.0	22.0	21.0	25.0	25.0	23.0	40.0	95.0	92.0	1.7	1014.0	23.0	6.0	101.0	23.0
2020-05-15 06:00:00	50.0	27.0	22.0	21.0	25.0	25.0	23.0	44.0	96.0	91.0	3.4	1014.0	23.0	5.0	97.0	24.0
2020-05-15 05:00:00	54.0	27.0	22.0	21.0	25.0	25.0	23.0	47.0	96.0	91.0	2.6	1014.0	23.0	5.0	97.0	26.0
2020-05-15 04:00:00	59.0	27.0	22.0	21.0	25.0	25.0	23.0	51.0	97.0	91.0	2.3	1015.0	23.0	5.0	97.0	28.0
2020-05-15 03:00:00	64.0	27.0	22.0	21.0	25.0	25.0	23.0	54.0	98.0	90.0	4.6	1015.0	23.0	4.0	96.0	30.0
2020-05-15 02:00:00	69.0	27.0	22.0	21.0	25.0	25.0	23.0	57.0	97.0	90.0	3.4	1015.0	23.0	4.0	95.0	30.0
2020-05-15 01:00:00	70.0	27.0	22.0	21.0	25.0	25.0	23.0	60.0	97.0	89.0	2.4	1016.0	23.0	4.0	94.0	31.0
2020-05-15 00:00:00	68.0	27.0	22.0	21.0	25.0	25.0	23.0	63.0	96.0	88.0	4.7	1016.0	23.0	4.0	92.0	32.0
2020-05-14 23:00:00	67.0	26.0	23.0	21.0	26.0	26.0	23.0	60.0	95.0	87.0	3.5	1016.0	23.0	4.0	90.0	31.0
2020-05-14 22:00:00	65.0	26.0	23.0	21.0	26.0	26.0	24.0	58.0	95.0	85.0	1.6	1017.0	24.0	5.0	87.0	30.0
2020-05-14 21:00:00	63.0	26.0	23.0	21.0	26.0	26.0	24.0	56.0	94.0	83.0	3.2	1017.0	24.0	6.0	84.0	29.0
2020-05-14 20:00:00	61.0	26.0	23.0	21.0	26.0	26.0	24.0	55.0	95.0	80.0	2.4	1017.0	24.0	6.0	82.0	30.0
2020-05-14 19:00:00	60.0	26.0	23.0	21.0	27.0	27.0	25.0	54.0	96.0	78.0	0.8	1016.0	25.0	7.0	79.0	31.0
2020-05-14 18:00:00	60.0	26.0	23.0	21.0	27.0	27.0	25.0	53.0	98.0	75.0	1.6	1016.0	25.0	7.0	76.0	32.0
2020-05-14 17:00:00	59.0	26.0	23.0	20.0	27.0	27.0	26.0	51.0	98.0	74.0	1.2	1017.0	26.0	8.0	76.0	33.0
2020-05-14 16:00:00	58.0	26.0	23.0	20.0	28.0	28.0	26.0	49.0	99.0	72.0	0.3	1017.0	26.0	8.0	77.0	34.0
2020-05-14 15:00:00	55.0	26.0	23.0	20.0	28.0	28.0	26.0	47.0	100.0	71.0	0.6	1018.0	26.0	9.0	77.0	35.0
2020-05-14 14:00:00	53.0	26.0	23.0	20.0	28.0	28.0	26.0	45.0	100.0	70.0	0.5	1018.0	26.0	9.0	78.0	34.0
2020-05-14 13:00:00	50.0	26.0	23.0	20.0	28.0	28.0	26.0	43.0	100.0	70.0	0.0	1019.0	26.0	10.0	79.0	34.0
2020-05-14 12:00:00	49.0	26.0	23.0	20.0	28.0	28.0	26.0	40.0	100.0	70.0	0.1	1019.0	26.0	10.0	80.0	34.0
2020-05-14 11:00:00	50.0	26.0	23.0	20.0	28.0	28.0	26.0	41.0	91.0	70.0	0.1	1019.0	26.0	10.0	80.0	33.0
2020-05-14 10:00:00	50.0	26.0	23.0	20.0	27.0	27.0	25.0	42.0	82.0	71.0	0.0	1019.0	25.0	10.0	79.0	33.0
2020-05-14 09:00:00	49.0	26.0	23.0	20.0	27.0	27.0	25.0	42.0	73.0	72.0	0.0	1019.0	25.0	10.0	79.0	32.0
2020-05-14 08:00:00	49.0	26.0	23.0	19.0	26.0	26.0	25.0	43.0	78.0	73.0	0.0	1019.0	25.0	10.0	77.0	32.0
2020-05-14 07:00:00	52.0	26.0	23.0	19.0	26.0	26.0	24.0	43.0	82.0	74.0	0.0	1019.0	24.0	10.0	76.0	31.0
2020-05-14 06:00:00	56.0	26.0	23.0	19.0	26.0	26.0	24.0	44.0	87.0	75.0	0.1	1018.0	24.0	10.0	74.0	30.0
2020-05-14 05:00:00	60.0	26.0	23.0	19.0	26.0	26.0	24.0	43.0	89.0	75.0	0.1	1018.0	24.0	10.0	75.0	30.0
2020-05-14 04:00:00	66.0	26.0	23.0	19.0	26.0	26.0	24.0	43.0	92.0	76.0	0.0	1019.0	24.0	10.0	76.0	29.0
2020-05-14 03:00:00	72.0	26.0	23.0	19.0	26.0	26.0	24.0	43.0	95.0	76.0	0.0	1019.0	24.0	10.0	77.0	29.0
2020-05-14 02:00:00	78.0	26.0	23.0	19.0	26.0	26.0	24.0	44.0	90.0	76.0	0.0	1019.0	24.0	10.0	78.0	30.0
2020-05-14 01:00:00	79.0	26.0	23.0	19.0	26.0	26.0	24.0	44.0	86.0	75.0	0.0	1020.0	24.0	10.0	80.0	31.0
2020-05-14 00:00:00	77.0	26.0	23.0	19.0	26.0	26.0	24.0	45.0	82.0	75.0	0.0	1020.0	24.0	10.0	81.0	31.0
2020-05-13 23:00:00	79.0	28.0	23.0	19.0	26.0	26.0	24.0	45.0	81.0	75.0	0.0	1020.0	24.0	10.0	80.0	31.0
2020-05-13 22:00:00	78.0	28.0	23.0	19.0	26.0	26.0	24.0	45.0	79.0	74.0	0.0	1020.0	24.0	10.0	80.0	32.0
2020-05-13 21:00:00	77.0	28.0	23.0	19.0	26.0	26.0	24.0	45.0	78.0	74.0	0.0	1020.0	24.0	10.0	80.0	32.0
2020-05-13 20:00:00	77.0	28.0	23.0	20.0	26.0	26.0	25.0	44.0	82.0	73.0	0.0	1019.0	25.0	10.0	78.0	32.0
2020-05-13 19:00:00	75.0	28.0	23.0	20.0	27.0	27.0	25.0	42.0	85.0	72.0	0.0	1019.0	25.0	10.0	77.0	32.0
2020-05-13 18:00:00	75.0	28.0	23.0	20.0	27.0	27.0	25.0	41.0	89.0	71.0	0.0	1019.0	25.0	10.0	76.0	33.0
2020-05-13 17:00:00	73.0	28.0	23.0	20.0	28.0	28.0	26.0	40.0	75.0	69.0	0.0	1019.0	26.0	10.0	75.0	33.0
2020-05-13 16:00:00	69.0	28.0	23.0	20.0	28.0	28.0	26.0	40.0	62.0	66.0	0.0	1019.0	26.0	10.0	75.0	33.0
2020-05-13 15:00:00	64.0	28.0	23.0	20.0	29.0	29.0	27.0	39.0	48.0	64.0	0.0	1019.0	27.0	10.0	74.0	34.0
2020-05-13 14:00:00	57.0	28.0	23.0	19.0	28.0	28.0	27.0	39.0	45.0	63.0	0.0	1020.0	27.0	10.0	77.0	33.0
2020-05-13 13:00:00	53.0	28.0	23.0	19.0	28.0	28.0	27.0	38.0	41.0	63.0	0.0	1020.0	27.0	10.0	79.0	33.0
2020-05-13 12:00:00	49.0	28.0	23.0	19.0	28.0	28.0	27.0	37.0	38.0	62.0	0.0	1020.0	27.0	10.0	82.0	32.0
2020-05-13 11:00:00	49.0	28.0	23.0	19.0	28.0	28.0	26.0	37.0	43.0	65.0	0.0	1020.0	26.0	10.0	82.0	31.0
2020-05-13 10:00:00	49.0	28.0	23.0	19.0	27.0	27.0	25.0	36.0	49.0	68.0	0.0	1020.0	25.0	10.0	82.0	29.0
2020-05-13 09:00:00	47.0	28.0	23.0	19.0	26.0	26.0	25.0	36.0	55.0	70.0	0.0	1020.0	25.0	10.0	82.0	28.0
2020-05-13 08:00:00	47.0	28.0	23.0	19.0	26.0	26.0	24.0	35.0	55.0	71.0	0.0	1020.0	24.0	10.0	81.0	26.0
2020-05-13 07:00:00	49.0	28.0	23.0	19.0	26.0	26.0	24.0	34.0	55.0	73.0	0.0	1020.0	24.0	10.0	80.0	24.0
2020-05-13 06:00:00	52.0	28.0	23.0	19.0	25.0	25.0	23.0	33.0	56.0	74.0	0.0	1019.0	23.0	10.0	79.0	22.0
2020-05-13 05:00:00	57.0	28.0	23.0	19.0	25.0	25.0	23.0	33.0	54.0	75.0	0.0	1019.0	23.0	10.0	77.0	21.0
2020-05-13 04:00:00	64.0	28.0	23.0	19.0	25.0	25.0	23.0	33.0	51.0	76.0	0.0	1019.0	23.0	10.0	75.0	20.0
2020-05-13 03:00:00	71.0	28.0	23.0	19.0	25.0	25.0	23.0	32.0	49.0	77.0	0.0	1019.0	23.0	10.0	73.0	19.0
2020-05-13 02:00:00	77.0	28.0	23.0	19.0	25.0	25.0	23.0	33.0	40.0	77.0	0.0	1020.0	23.0	10.0	72.0	20.0
2020-05-13 01:00:00	79.0	28.0	23.0	18.0	25.0	25.0	23.0	33.0	31.0	76.0	0.0	1020.0	23.0	10.0	71.0	20.0
2020-05-13 00:00:00	79.0	28.0	23.0	18.0	25.0	25.0	23.0	34.0	22.0	76.0	0.0	1020.0	23.0	10.0	70.0	21.0
2020-05-12 23:00:00	83.0	27.0	22.0	18.0	25.0	25.0	23.0	34.0	17.0	74.0	0.0	1020.0	23.0	10.0	70.0	21.0
2020-05-12 22:00:00	83.0	27.0	22.0	18.0	25.0	25.0	23.0	34.0	13.0	73.0	0.0	1020.0	23.0	10.0	71.0	21.0
2020-05-12 21:00:00	81.0	27.0	22.0	18.0	25.0	25.0	23.0	34.0	8.0	71.0	0.0	1020.0	23.0	10.0	71.0	21.0
2020-05-12 20:00:00	80.0	27.0	22.0	18.0	26.0	26.0	24.0	35.0	29.0	67.0	0.0	1019.0	24.0	10.0	71.0	24.0
2020-05-12 19:00:00	78.0	27.0	22.0	17.0	26.0	26.0	25.0	35.0	49.0	64.0	0.0	1019.0	25.0	10.0	70.0	26.0
2020-05-12 18:00:00	75.0	27.0	22.0	17.0	27.0	27.0	26.0	36.0	69.0	60.0	0.0	1018.0	26.0	10.0	69.0	28.0
2020-05-12 17:00:00	72.0	27.0	22.0	17.0	27.0	27.0	26.0	37.0	64.0	57.0	0.0	1018.0	26.0	10.0	68.0	30.0
2020-05-12 16:00:00	68.0	27.0	22.0	17.0	27.0	27.0	27.0	38.0	60.0	55.0	0.0	1019.0	27.0	10.0	67.0	32.0
2020-05-12 15:00:00	63.0	27.0	22.0	16.0	28.0	28.0	27.0	39.0	55.0	52.0	0.0	1019.0	27.0	10.0	66.0	34.0
2020-05-12 14:00:00	58.0	27.0	22.0	16.0	28.0	28.0	27.0	38.0	40.0	52.0	0.0	1019.0	27.0	10.0	64.0	33.0
2020-05-12 13:00:00	52.0	27.0	22.0	16.0	28.0	28.0	27.0	37.0	26.0	52.0	0.0	1020.0	27.0	10.0	63.0	32.0
2020-05-12 12:00:00	46.0	27.0	22.0	17.0	28.0	28.0	27.0	36.0	11.0	52.0	0.0	1020.0	27.0	10.0	61.0	31.0
2020-05-12 11:00:00	46.0	27.0	22.0	17.0	27.0	27.0	26.0	34.0	9.0	58.0	0.0	1020.0	26.0	10.0	59.0	28.0
2020-05-12 10:00:00	46.0	27.0	22.0	18.0	27.0	27.0	26.0	31.0	7.0	63.0	0.0	1020.0	26.0	10.0	56.0	25.0
2020-05-12 09:00:00	44.0	27.0	22.0	18.0	26.0	26.0	25.0	29.0	5.0	68.0	0.0	1019.0	25.0	10.0	54.0	22.0
2020-05-12 08:00:00	45.0	27.0	22.0	19.0	26.0	26.0	24.0	28.0	7.0	72.0	0.0	1019.0	24.0	10.0	56.0	20.0
2020-05-12 07:00:00	48.0	27.0	22.0	19.0	25.0	25.0	23.0	28.0	9.0	76.0	0.0	1018.0	23.0	10.0	58.0	18.0
2020-05-12 06:00:00	52.0	27.0	22.0	19.0	25.0	25.0	23.0	27.0	11.0	80.0	0.0	1017.0	23.0	10.0	61.0	17.0
2020-05-12 05:00:00	57.0	27.0	22.0	19.0	25.0	25.0	23.0	28.0	16.0	80.0	0.0	1017.0	23.0	10.0	60.0	17.0
2020-05-12 04:00:00	64.0	27.0	22.0	19.0	25.0	25.0	23.0	29.0	20.0	80.0	0.0	1017.0	23.0	10.0	60.0	17.0
2020-05-12 03:00:00	72.0	27.0	22.0	19.0	25.0	25.0	23.0	30.0	25.0	81.0	0.0	1018.0	23.0	10.0	60.0	17.0
2020-05-12 02:00:00	78.0	27.0	22.0	19.0	25.0	25.0	23.0	30.0	37.0	80.0	0.0	1018.0	23.0	10.0	59.0	18.0
2020-05-12 01:00:00	81.0	27.0	22.0	20.0	25.0	25.0	23.0	31.0	49.0	80.0	0.0	1018.0	23.0	10.0	57.0	18.0
2020-05-12 00:00:00	81.0	27.0	22.0	20.0	25.0	25.0	23.0	31.0	61.0	80.0	0.0	1018.0	23.0	10.0	56.0	19.0
2020-05-11 23:00:00	84.0	29.0	22.0	20.0	26.0	26.0	24.0	32.0	65.0	79.0	0.0	1018.0	24.0	10.0	55.0	20.0
2020-05-11 22:00:00	83.0	29.0	22.0	20.0	26.0	26.0	24.0	33.0	69.0	78.0	0.3	1017.0	24.0	10.0	54.0	20.0
2020-05-11 21:00:00	81.0	29.0	22.0	20.0	26.0	26.0	24.0	35.0	73.0	78.0	0.6	1017.0	24.0	9.0	53.0	21.0
2020-05-11 20:00:00	78.0	29.0	22.0	20.0	26.0	26.0	24.0	35.0	75.0	76.0	0.5	1017.0	24.0	9.0	53.0	21.0
2020-05-11 19:00:00	72.0	29.0	22.0	20.0	27.0	27.0	25.0	36.0	76.0	74.0	0.6	1016.0	25.0	8.0	54.0	22.0
2020-05-11 18:00:00	73.0	29.0	22.0	20.0	27.0	27.0	25.0	36.0	78.0	72.0	1.2	1016.0	25.0	8.0	54.0	22.0
2020-05-11 17:00:00	71.0	29.0	22.0	20.0	28.0	28.0	26.0	32.0	80.0	69.0	0.9	1016.0	26.0	8.0	48.0	20.0
2020-05-11 16:00:00	65.0	29.0	22.0	20.0	29.0	29.0	27.0	27.0	82.0	65.0	0.2	1016.0	27.0	9.0	42.0	18.0
2020-05-11 15:00:00	57.0	29.0	22.0	20.0	29.0	29.0	28.0	23.0	84.0	62.0	0.5	1016.0	28.0	9.0	36.0	17.0
2020-05-11 14:00:00	51.0	29.0	22.0	20.0	29.0	29.0	27.0	22.0	81.0	64.0	0.4	1017.0	27.0	9.0	103.0	16.0
2020-05-11 13:00:00	47.0	29.0	22.0	20.0	28.0	28.0	27.0	20.0	78.0	67.0	0.0	1017.0	27.0	9.0	169.0	16.0
2020-05-11 12:00:00	44.0	29.0	22.0	20.0	28.0	28.0	26.0	19.0	75.0	69.0	0.0	1017.0	26.0	9.0	236.0	16.0
2020-05-11 11:00:00	45.0	29.0	22.0	20.0	27.0	27.0	25.0	18.0	74.0	74.0	0.0	1017.0	25.0	9.0	268.0	15.0
2020-05-11 10:00:00	44.0	29.0	22.0	20.0	26.0	26.0	24.0	18.0	72.0	79.0	0.3	1016.0	24.0	9.0	301.0	14.0
2020-05-11 09:00:00	42.0	29.0	22.0	20.0	25.0	25.0	23.0	17.0	70.0	84.0	0.6	1016.0	23.0	9.0	333.0	13.0
2020-05-11 08:00:00	42.0	29.0	22.0	20.0	25.0	25.0	23.0	17.0	68.0	86.0	0.4	1016.0	23.0	9.0	260.0	12.0
2020-05-11 07:00:00	44.0	29.0	22.0	20.0	25.0	25.0	22.0	17.0	66.0	88.0	0.3	1015.0	22.0	9.0	187.0	12.0
2020-05-11 06:00:00	46.0	29.0	22.0	20.0	25.0	25.0	22.0	17.0	64.0	90.0	0.7	1015.0	22.0	10.0	114.0	11.0
2020-05-11 05:00:00	50.0	29.0	22.0	20.0	25.0	25.0	22.0	17.0	70.0	91.0	0.5	1014.0	22.0	10.0	85.0	11.0
2020-05-11 04:00:00	55.0	29.0	22.0	21.0	25.0	25.0	22.0	17.0	76.0	91.0	0.1	1014.0	22.0	10.0	56.0	11.0
2020-05-11 03:00:00	60.0	29.0	22.0	21.0	25.0	25.0	22.0	17.0	81.0	92.0	0.2	1014.0	22.0	10.0	26.0	11.0
2020-05-11 02:00:00	63.0	29.0	22.0	21.0	20.0	23.0	20.0	16.0	86.0	92.0	0.2	1015.0	20.0	9.0	34.0	10.0
2020-05-11 01:00:00	64.0	29.0	22.0	21.0	18.0	21.0	18.0	15.0	92.0	93.0	1.1	1016.0	18.0	9.0	41.0	10.0
2020-05-11 00:00:00	60.0	29.0	22.0	21.0	15.0	19.0	15.0	14.0	97.0	93.0	2.2	1016.0	15.0	8.0	49.0	9.0
2020-05-10 23:00:00	61.0	24.0	12.0	21.0	15.0	19.0	15.0	14.0	98.0	94.0	1.6	1016.0	15.0	7.0	51.0	9.0
2020-05-10 22:00:00	60.0	24.0	12.0	20.0	15.0	18.0	15.0	14.0	99.0	94.0	0.6	1016.0	15.0	5.0	54.0	10.0
2020-05-10 21:00:00	60.0	24.0	12.0	20.0	15.0	18.0	15.0	14.0	100.0	94.0	1.1	1016.0	15.0	4.0	56.0	10.0
2020-05-10 20:00:00	60.0	24.0	12.0	19.0	16.0	19.0	16.0	19.0	100.0	93.0	0.8	1016.0	16.0	4.0	60.0	13.0
2020-05-10 19:00:00	61.0	24.0	12.0	19.0	17.0	19.0	17.0	23.0	100.0	92.0	0.5	1016.0	17.0	5.0	64.0	17.0
2020-05-10 18:00:00	62.0	24.0	12.0	18.0	19.0	20.0	19.0	27.0	100.0	90.0	1.1	1016.0	19.0	5.0	67.0	20.0
2020-05-10 17:00:00	63.0	24.0	12.0	19.0	19.0	21.0	19.0	26.0	100.0	89.0	0.8	1016.0	19.0	6.0	70.0	19.0
2020-05-10 16:00:00	63.0	24.0	12.0	19.0	20.0	22.0	20.0	26.0	100.0	88.0	0.4	1016.0	20.0	7.0	72.0	19.0
2020-05-10 15:00:00	59.0	24.0	12.0	19.0	21.0	23.0	21.0	25.0	100.0	87.0	0.8	1017.0	21.0	8.0	75.0	19.0
2020-05-10 14:00:00	56.0	24.0	12.0	19.0	21.0	23.0	21.0	22.0	100.0	87.0	0.6	1017.0	21.0	8.0	82.0	16.0
2020-05-10 13:00:00	53.0	24.0	12.0	19.0	22.0	24.0	22.0	19.0	100.0	86.0	0.5	1018.0	22.0	8.0	89.0	14.0
2020-05-10 12:00:00	50.0	24.0	12.0	19.0	25.0	25.0	22.0	15.0	100.0	85.0	1.0	1018.0	22.0	8.0	96.0	12.0
2020-05-10 11:00:00	51.0	24.0	12.0	20.0	25.0	25.0	23.0	17.0	89.0	84.0	0.7	1018.0	23.0	8.0	95.0	12.0
2020-05-10 10:00:00	51.0	24.0	12.0	20.0	25.0	25.0	23.0	18.0	79.0	82.0	0.4	1018.0	23.0	9.0	95.0	13.0
2020-05-10 09:00:00	52.0	24.0	12.0	20.0	26.0	26.0	24.0	19.0	68.0	80.0	0.8	1017.0	24.0	9.0	94.0	13.0
2020-05-10 08:00:00	53.0	24.0	12.0	20.0	26.0	26.0	24.0	21.0	61.0	80.0	0.6	1017.0	24.0	9.0	92.0	13.0
2020-05-10 07:00:00	54.0	24.0	12.0	20.0	26.0	26.0	24.0	22.0	54.0	79.0	0.1	1017.0	24.0	10.0	89.0	14.0
2020-05-10 06:00:00	57.0	24.0	12.0	20.0	26.0	26.0	24.0	23.0	48.0	79.0	0.2	1017.0	24.0	10.0	87.0	14.0
2020-05-10 05:00:00	62.0	24.0	12.0	20.0	26.0	26.0	24.0	24.0	41.0	77.0	0.1	1017.0	24.0	10.0	88.0	14.0
2020-05-10 04:00:00	68.0	24.0	12.0	20.0	26.0	26.0	24.0	24.0	34.0	76.0	0.0	1017.0	24.0	10.0	89.0	15.0
2020-05-10 03:00:00	75.0	24.0	12.0	20.0	26.0	26.0	24.0	25.0	27.0	75.0	0.0	1017.0	24.0	10.0	90.0	15.0
2020-05-10 02:00:00	81.0	24.0	12.0	19.0	26.0	26.0	24.0	24.0	25.0	73.0	0.0	1017.0	24.0	10.0	89.0	15.0
2020-05-10 01:00:00	84.0	24.0	12.0	19.0	26.0	26.0	24.0	24.0	23.0	71.0	0.0	1017.0	24.0	10.0	87.0	14.0
2020-05-10 00:00:00	84.0	24.0	12.0	18.0	26.0	26.0	24.0	23.0	21.0	69.0	0.0	1018.0	24.0	10.0	86.0	13.0
2020-05-09 23:00:00	88.0	31.0	23.0	18.0	26.0	26.0	24.0	23.0	21.0	69.0	0.0	1018.0	24.0	10.0	83.0	14.0
2020-05-09 22:00:00	91.0	31.0	23.0	18.0	26.0	26.0	25.0	24.0	21.0	68.0	0.0	1018.0	25.0	10.0	81.0	15.0
2020-05-09 21:00:00	92.0	31.0	23.0	19.0	27.0	27.0	25.0	24.0	22.0	68.0	0.0	1017.0	25.0	10.0	78.0	16.0
2020-05-09 20:00:00	90.0	31.0	23.0	19.0	27.0	27.0	26.0	26.0	21.0	65.0	0.0	1017.0	26.0	10.0	79.0	18.0
2020-05-09 19:00:00	89.0	31.0	23.0	19.0	28.0	28.0	27.0	27.0	20.0	63.0	0.0	1017.0	27.0	10.0	79.0	21.0
2020-05-09 18:00:00	87.0	31.0	23.0	19.0	29.0	29.0	27.0	29.0	19.0	60.0	0.0	1017.0	27.0	10.0	79.0	24.0
2020-05-09 17:00:00	80.0	31.0	23.0	18.0	29.0	29.0	28.0	28.0	16.0	56.0	0.0	1017.0	28.0	10.0	79.0	24.0
2020-05-09 16:00:00	72.0	31.0	23.0	18.0	30.0	30.0	29.0	28.0	12.0	51.0	0.0	1017.0	29.0	10.0	79.0	24.0
2020-05-09 15:00:00	64.0	31.0	23.0	17.0	31.0	31.0	30.0	27.0	9.0	47.0	0.0	1017.0	30.0	10.0	79.0	24.0
2020-05-09 14:00:00	57.0	31.0	23.0	17.0	31.0	31.0	30.0	24.0	7.0	46.0	0.0	1018.0	30.0	10.0	74.0	20.0
2020-05-09 13:00:00	49.0	31.0	23.0	16.0	30.0	30.0	30.0	20.0	5.0	45.0	0.0	1018.0	30.0	10.0	69.0	17.0
2020-05-09 12:00:00	42.0	31.0	23.0	16.0	30.0	30.0	30.0	16.0	3.0	43.0	0.0	1018.0	30.0	10.0	64.0	14.0
2020-05-09 11:00:00	42.0	31.0	23.0	16.0	29.0	29.0	29.0	13.0	2.0	48.0	0.0	1018.0	29.0	10.0	80.0	11.0
2020-05-09 10:00:00	42.0	31.0	23.0	17.0	29.0	29.0	28.0	10.0	1.0	53.0	0.0	1017.0	28.0	10.0	96.0	9.0
2020-05-09 09:00:00	42.0	31.0	23.0	18.0	28.0	28.0	27.0	7.0	1.0	58.0	0.0	1017.0	27.0	10.0	113.0	6.0
2020-05-09 08:00:00	44.0	31.0	23.0	18.0	27.0	27.0	26.0	6.0	0.0	63.0	0.0	1017.0	26.0	10.0	116.0	5.0
2020-05-09 07:00:00	47.0	31.0	23.0	18.0	27.0	27.0	25.0	5.0	0.0	67.0	0.0	1016.0	25.0	10.0	120.0	4.0
2020-05-09 06:00:00	51.0	31.0	23.0	19.0	26.0	26.0	24.0	4.0	0.0	72.0	0.0	1016.0	24.0	10.0	124.0	3.0
2020-05-09 05:00:00	57.0	31.0	23.0	18.0	26.0	26.0	24.0	4.0	5.0	72.0	0.0	1016.0	24.0	10.0	127.0	3.0
2020-05-09 04:00:00	65.0	31.0	23.0	18.0	25.0	25.0	23.0	4.0	9.0	72.0	0.0	1016.0	23.0	10.0	131.0	2.0
2020-05-09 03:00:00	72.0	31.0	23.0	18.0	25.0	25.0	23.0	4.0	14.0	72.0	0.0	1017.0	23.0	10.0	134.0	2.0
2020-05-09 02:00:00	77.0	31.0	23.0	17.0	25.0	25.0	23.0	6.0	13.0	71.0	0.0	1017.0	23.0	10.0	132.0	3.0
2020-05-09 01:00:00	81.0	31.0	23.0	17.0	25.0	25.0	23.0	8.0	12.0	69.0	0.0	1017.0	23.0	10.0	130.0	5.0
2020-05-09 00:00:00	82.0	31.0	23.0	17.0	25.0	25.0	23.0	10.0	10.0	67.0	0.0	1018.0	23.0	10.0	128.0	6.0
2020-05-08 23:00:00	86.0	28.0	20.0	17.0	25.0	25.0	23.0	13.0	8.0	65.0	0.0	1017.0	23.0	10.0	129.0	8.0
2020-05-08 22:00:00	86.0	28.0	20.0	16.0	25.0	25.0	24.0	16.0	5.0	64.0	0.0	1017.0	24.0	10.0	130.0	9.0
2020-05-08 21:00:00	85.0	28.0	20.0	16.0	25.0	25.0	24.0	18.0	2.0	62.0	0.0	1016.0	24.0	10.0	132.0	11.0
2020-05-08 20:00:00	83.0	28.0	20.0	16.0	26.0	26.0	25.0	19.0	1.0	58.0	0.0	1016.0	25.0	10.0	134.0	13.0
2020-05-08 19:00:00	79.0	28.0	20.0	15.0	27.0	27.0	26.0	19.0	1.0	54.0	0.0	1016.0	26.0	10.0	136.0	14.0
2020-05-08 18:00:00	75.0	28.0	20.0	15.0	27.0	27.0	27.0	20.0	0.0	49.0	0.0	1016.0	27.0	10.0	138.0	15.0
2020-05-08 17:00:00	70.0	28.0	20.0	15.0	28.0	28.0	27.0	20.0	0.0	47.0	0.0	1016.0	27.0	10.0	135.0	16.0
2020-05-08 16:00:00	66.0	28.0	20.0	14.0	28.0	28.0	28.0	20.0	0.0	44.0	0.0	1016.0	28.0	10.0	133.0	17.0
2020-05-08 15:00:00	60.0	28.0	20.0	14.0	28.0	28.0	28.0	21.0	0.0	42.0	0.0	1017.0	28.0	10.0	130.0	18.0
2020-05-08 14:00:00	55.0	28.0	20.0	14.0	28.0	28.0	28.0	21.0	0.0	43.0	0.0	1017.0	28.0	10.0	125.0	18.0
2020-05-08 13:00:00	48.0	28.0	20.0	14.0	28.0	28.0	27.0	22.0	0.0	44.0	0.0	1018.0	27.0	10.0	120.0	19.0
2020-05-08 12:00:00	43.0	28.0	20.0	14.0	27.0	27.0	27.0	23.0	0.0	45.0	0.0	1018.0	27.0	10.0	114.0	20.0
2020-05-08 11:00:00	42.0	28.0	20.0	14.0	27.0	27.0	26.0	23.0	0.0	48.0	0.0	1018.0	26.0	10.0	107.0	20.0
2020-05-08 10:00:00	42.0	28.0	20.0	14.0	26.0	26.0	25.0	24.0	0.0	51.0	0.0	1018.0	25.0	10.0	99.0	20.0
2020-05-08 09:00:00	40.0	28.0	20.0	14.0	25.0	25.0	24.0	25.0	0.0	54.0	0.0	1018.0	24.0	10.0	91.0	19.0
2020-05-08 08:00:00	43.0	28.0	20.0	14.0	24.0	24.0	23.0	25.0	0.0	57.0	0.0	1018.0	23.0	10.0	84.0	18.0
2020-05-08 07:00:00	46.0	28.0	20.0	14.0	22.0	23.0	22.0	25.0	0.0	61.0	0.0	1018.0	22.0	10.0	77.0	17.0
2020-05-08 06:00:00	51.0	28.0	20.0	14.0	21.0	22.0	21.0	24.0	0.0	64.0	0.0	1018.0	21.0	10.0	70.0	15.0
2020-05-08 05:00:00	57.0	28.0	20.0	14.0	21.0	22.0	21.0	25.0	3.0	66.0	0.0	1018.0	21.0	10.0	67.0	15.0
2020-05-08 04:00:00	65.0	28.0	20.0	15.0	21.0	23.0	21.0	25.0	7.0	67.0	0.0	1018.0	21.0	10.0	63.0	15.0
2020-05-08 03:00:00	72.0	28.0	20.0	15.0	21.0	23.0	21.0	25.0	10.0	69.0	0.0	1018.0	21.0	10.0	60.0	15.0
2020-05-08 02:00:00	79.0	28.0	20.0	15.0	21.0	24.0	21.0	26.0	29.0	70.0	0.0	1018.0	21.0	10.0	60.0	16.0
2020-05-08 01:00:00	83.0	28.0	20.0	16.0	21.0	24.0	21.0	27.0	47.0	70.0	0.0	1018.0	21.0	10.0	61.0	17.0
2020-05-08 00:00:00	84.0	28.0	20.0	16.0	22.0	25.0	22.0	27.0	66.0	70.0	0.0	1019.0	22.0	10.0	62.0	18.0
2020-05-07 23:00:00	88.0	30.0	22.0	16.0	25.0	25.0	22.0	28.0	55.0	68.0	0.0	1018.0	22.0	10.0	65.0	19.0
2020-05-07 22:00:00	90.0	30.0	22.0	15.0	26.0	26.0	23.0	29.0	44.0	66.0	0.0	1018.0	23.0	10.0	69.0	20.0
2020-05-07 21:00:00	89.0	30.0	22.0	15.0	27.0	27.0	24.0	30.0	34.0	63.0	0.0	1017.0	24.0	10.0	72.0	20.0
2020-05-07 20:00:00	86.0	30.0	22.0	14.0	27.0	27.0	25.0	28.0	24.0	56.0	0.0	1017.0	25.0	10.0	66.0	20.0
2020-05-07 19:00:00	82.0	30.0	22.0	13.0	28.0	28.0	27.0	26.0	14.0	49.0	0.0	1016.0	27.0	10.0	60.0	19.0
2020-05-07 18:00:00	77.0	30.0	22.0	12.0	28.0	28.0	28.0	24.0	5.0	42.0	0.0	1016.0	28.0	10.0	53.0	19.0
2020-05-07 17:00:00	72.0	30.0	22.0	12.0	28.0	28.0	29.0	22.0	5.0	38.0	0.0	1016.0	29.0	10.0	118.0	18.0
2020-05-07 16:00:00	65.0	30.0	22.0	11.0	29.0	29.0	29.0	21.0	5.0	33.0	0.0	1016.0	29.0	10.0	182.0	18.0
2020-05-07 15:00:00	60.0	30.0	22.0	10.0	29.0	29.0	30.0	20.0	5.0	29.0	0.0	1016.0	30.0	10.0	247.0	17.0
2020-05-07 14:00:00	56.0	30.0	22.0	10.0	28.0	28.0	29.0	21.0	11.0	31.0	0.0	1017.0	29.0	10.0	283.0	18.0
2020-05-07 13:00:00	51.0	30.0	22.0	11.0	28.0	28.0	29.0	22.0	17.0	33.0	0.0	1017.0	29.0	10.0	320.0	19.0
2020-05-07 12:00:00	47.0	30.0	22.0	11.0	28.0	28.0	28.0	23.0	24.0	35.0	0.0	1017.0	28.0	10.0	356.0	20.0
2020-05-07 11:00:00	48.0	30.0	22.0	12.0	27.0	27.0	27.0	25.0	20.0	44.0	0.0	1017.0	27.0	10.0	354.0	20.0
2020-05-07 10:00:00	48.0	30.0	22.0	14.0	26.0	26.0	25.0	26.0	17.0	52.0	0.0	1016.0	25.0	10.0	353.0	21.0
2020-05-07 09:00:00	46.0	30.0	22.0	15.0	25.0	25.0	24.0	28.0	14.0	60.0	0.0	1016.0	24.0	10.0	351.0	21.0
2020-05-07 08:00:00	47.0	30.0	22.0	16.0	25.0	25.0	23.0	26.0	13.0	67.0	0.0	1015.0	23.0	10.0	343.0	19.0
2020-05-07 07:00:00	50.0	30.0	22.0	17.0	25.0	25.0	23.0	25.0	12.0	74.0	0.0	1015.0	23.0	10.0	336.0	17.0
2020-05-07 06:00:00	53.0	30.0	22.0	19.0	25.0	25.0	22.0	24.0	12.0	81.0	0.0	1014.0	22.0	10.0	329.0	15.0
2020-05-07 05:00:00	59.0	30.0	22.0	19.0	25.0	25.0	22.0	23.0	10.0	82.0	0.0	1014.0	22.0	10.0	320.0	14.0
2020-05-07 04:00:00	67.0	30.0	22.0	19.0	25.0	25.0	22.0	21.0	8.0	84.0	0.0	1014.0	22.0	10.0	311.0	13.0
2020-05-07 03:00:00	75.0	30.0	22.0	20.0	25.0	25.0	22.0	20.0	6.0	85.0	0.0	1014.0	22.0	10.0	302.0	12.0
2020-05-07 02:00:00	83.0	30.0	22.0	20.0	25.0	25.0	23.0	21.0	5.0	83.0	0.0	1014.0	23.0	10.0	298.0	13.0
2020-05-07 01:00:00	87.0	30.0	22.0	19.0	25.0	25.0	23.0	22.0	4.0	81.0	0.0	1014.0	23.0	10.0	293.0	13.0
2020-05-07 00:00:00	91.0	30.0	22.0	19.0	25.0	25.0	23.0	23.0	3.0	79.0	0.0	1014.0	23.0	10.0	288.0	14.0
2020-05-06 23:00:00	96.0	32.0	23.0	19.0	26.0	26.0	24.0	25.0	3.0	74.0	0.0	1014.0	24.0	10.0	286.0	15.0
2020-05-06 22:00:00	97.0	32.0	23.0	18.0	26.0	26.0	25.0	27.0	3.0	69.0	0.0	1014.0	25.0	10.0	284.0	17.0
2020-05-06 21:00:00	96.0	32.0	23.0	18.0	27.0	27.0	25.0	28.0	3.0	64.0	0.0	1013.0	25.0	10.0	281.0	18.0
2020-05-06 20:00:00	93.0	32.0	23.0	17.0	28.0	28.0	27.0	29.0	3.0	58.0	0.0	1013.0	27.0	10.0	277.0	20.0
2020-05-06 19:00:00	90.0	32.0	23.0	17.0	29.0	29.0	28.0	30.0	3.0	53.0	0.0	1013.0	28.0	10.0	272.0	22.0
2020-05-06 18:00:00	86.0	32.0	23.0	17.0	30.0	30.0	29.0	31.0	4.0	47.0	0.0	1012.0	29.0	10.0	268.0	24.0
2020-05-06 17:00:00	80.0	32.0	23.0	17.0	31.0	31.0	30.0	29.0	10.0	45.0	0.0	1013.0	30.0	10.0	261.0	24.0
2020-05-06 16:00:00	74.0	32.0	23.0	17.0	32.0	32.0	31.0	28.0	16.0	42.0	0.0	1013.0	31.0	10.0	255.0	24.0
2020-05-06 15:00:00	69.0	32.0	23.0	17.0	33.0	33.0	32.0	26.0	22.0	40.0	0.0	1014.0	32.0	10.0	248.0	23.0
2020-05-06 14:00:00	62.0	32.0	23.0	17.0	32.0	32.0	31.0	23.0	19.0	42.0	0.0	1014.0	31.0	10.0	244.0	20.0
2020-05-06 13:00:00	54.0	32.0	23.0	17.0	32.0	32.0	31.0	20.0	17.0	44.0	0.0	1015.0	31.0	10.0	241.0	17.0
2020-05-06 12:00:00	48.0	32.0	23.0	17.0	31.0	31.0	30.0	17.0	15.0	46.0	0.0	1015.0	30.0	10.0	237.0	14.0
2020-05-06 11:00:00	48.0	32.0	23.0	17.0	30.0	30.0	29.0	13.0	14.0	51.0	0.0	1015.0	29.0	10.0	237.0	11.0
2020-05-06 10:00:00	48.0	32.0	23.0	18.0	29.0	29.0	28.0	10.0	13.0	56.0	0.0	1015.0	28.0	10.0	237.0	9.0
2020-05-06 09:00:00	47.0	32.0	23.0	18.0	28.0	28.0	26.0	7.0	12.0	62.0	0.0	1015.0	26.0	10.0	237.0	6.0
2020-05-06 08:00:00	48.0	32.0	23.0	19.0	27.0	27.0	26.0	7.0	10.0	66.0	0.0	1015.0	26.0	10.0	228.0	6.0
2020-05-06 07:00:00	52.0	32.0	23.0	19.0	26.0	26.0	25.0	7.0	9.0	71.0	0.0	1014.0	25.0	10.0	218.0	5.0
2020-05-06 06:00:00	55.0	32.0	23.0	19.0	26.0	26.0	24.0	7.0	7.0	75.0	0.0	1014.0	24.0	10.0	209.0	5.0
2020-05-06 05:00:00	62.0	32.0	23.0	20.0	26.0	26.0	24.0	8.0	6.0	76.0	0.0	1014.0	24.0	10.0	196.0	5.0
2020-05-06 04:00:00	70.0	32.0	23.0	20.0	26.0	26.0	24.0	8.0	4.0	78.0	0.0	1014.0	24.0	10.0	184.0	5.0
2020-05-06 03:00:00	79.0	32.0	23.0	20.0	26.0	26.0	24.0	8.0	3.0	79.0	0.0	1014.0	24.0	10.0	172.0	5.0
2020-05-06 02:00:00	86.0	32.0	23.0	21.0	27.0	27.0	25.0	7.0	2.0	78.0	0.0	1015.0	25.0	10.0	175.0	5.0
2020-05-06 01:00:00	92.0	32.0	23.0	21.0	28.0	28.0	25.0	7.0	2.0	77.0	0.0	1015.0	25.0	10.0	177.0	5.0
2020-05-06 00:00:00	95.0	32.0	23.0	22.0	28.0	28.0	26.0	6.0	1.0	77.0	0.0	1015.0	26.0	10.0	180.0	4.0
2020-05-05 23:00:00	99.0	31.0	23.0	21.0	29.0	29.0	26.0	9.0	1.0	74.0	0.0	1015.0	26.0	10.0	177.0	6.0
2020-05-05 22:00:00	100.0	31.0	23.0	20.0	30.0	30.0	27.0	11.0	0.0	70.0	0.0	1015.0	27.0	10.0	175.0	8.0
2020-05-05 21:00:00	98.0	31.0	23.0	19.0	30.0	30.0	27.0	14.0	0.0	67.0	0.0	1015.0	27.0	10.0	172.0	9.0
2020-05-05 20:00:00	96.0	31.0	23.0	19.0	31.0	31.0	28.0	15.0	0.0	61.0	0.0	1014.0	28.0	10.0	168.0	11.0
2020-05-05 19:00:00	92.0	31.0	23.0	18.0	31.0	31.0	29.0	16.0	0.0	55.0	0.0	1014.0	29.0	10.0	165.0	12.0
2020-05-05 18:00:00	88.0	31.0	23.0	17.0	31.0	31.0	30.0	18.0	0.0	50.0	0.0	1014.0	30.0	10.0	161.0	14.0
2020-05-05 17:00:00	83.0	31.0	23.0	17.0	31.0	31.0	30.0	18.0	0.0	47.0	0.0	1014.0	30.0	10.0	158.0	15.0
2020-05-05 16:00:00	75.0	31.0	23.0	16.0	31.0	31.0	31.0	18.0	0.0	44.0	0.0	1015.0	31.0	10.0	156.0	15.0
2020-05-05 15:00:00	67.0	31.0	23.0	16.0	32.0	32.0	31.0	18.0	0.0	41.0	0.0	1015.0	31.0	10.0	154.0	15.0
2020-05-05 14:00:00	60.0	31.0	23.0	17.0	31.0	31.0	31.0	17.0	0.0	43.0	0.0	1015.0	31.0	10.0	152.0	15.0
2020-05-05 13:00:00	52.0	31.0	23.0	17.0	31.0	31.0	30.0	17.0	0.0	45.0	0.0	1016.0	30.0	10.0	149.0	15.0
2020-05-05 12:00:00	46.0	31.0	23.0	17.0	30.0	30.0	30.0	17.0	0.0	47.0	0.0	1016.0	30.0	10.0	147.0	14.0
2020-05-05 11:00:00	45.0	31.0	23.0	18.0	29.0	29.0	28.0	14.0	4.0	53.0	0.0	1016.0	28.0	10.0	133.0	12.0
2020-05-05 10:00:00	45.0	31.0	23.0	18.0	28.0	28.0	27.0	11.0	8.0	59.0	0.0	1016.0	27.0	10.0	120.0	9.0
2020-05-05 09:00:00	44.0	31.0	23.0	19.0	28.0	28.0	26.0	8.0	11.0	65.0	0.0	1016.0	26.0	10.0	106.0	6.0
2020-05-05 08:00:00	45.0	31.0	23.0	19.0	27.0	27.0	25.0	7.0	10.0	68.0	0.0	1016.0	25.0	10.0	113.0	6.0
2020-05-05 07:00:00	48.0	31.0	23.0	19.0	26.0	26.0	24.0	6.0	9.0	72.0	0.0	1015.0	24.0	10.0	120.0	5.0
2020-05-05 06:00:00	52.0	31.0	23.0	19.0	26.0	26.0	24.0	5.0	8.0	76.0	0.0	1015.0	24.0	10.0	127.0	4.0
2020-05-05 05:00:00	58.0	31.0	23.0	19.0	26.0	26.0	24.0	6.0	5.0	75.0	0.0	1015.0	24.0	10.0	131.0	4.0
2020-05-05 04:00:00	67.0	31.0	23.0	19.0	26.0	26.0	24.0	6.0	3.0	74.0	0.0	1015.0	24.0	10.0	135.0	5.0
2020-05-05 03:00:00	75.0	31.0	23.0	19.0	26.0	26.0	25.0	7.0	1.0	73.0	0.0	1015.0	25.0	10.0	139.0	5.0
2020-05-05 02:00:00	83.0	31.0	23.0	20.0	26.0	26.0	24.0	7.0	1.0	72.0	0.0	1015.0	24.0	10.0	136.0	5.0
2020-05-05 01:00:00	88.0	31.0	23.0	20.0	25.0	25.0	23.0	7.0	0.0	70.0	0.0	1015.0	23.0	10.0	133.0	6.0
2020-05-05 00:00:00	89.0	31.0	23.0	20.0	25.0	25.0	23.0	7.0	0.0	69.0	0.0	1016.0	23.0	10.0	129.0	6.0
2020-05-04 23:00:00	94.0	30.0	22.0	19.0	25.0	25.0	23.0	9.0	0.0	68.0	0.0	1016.0	23.0	10.0	129.0	7.0
2020-05-04 22:00:00	94.0	30.0	22.0	19.0	25.0	25.0	24.0	10.0	0.0	66.0	0.0	1016.0	24.0	10.0	129.0	8.0
2020-05-04 21:00:00	93.0	30.0	22.0	19.0	26.0	26.0	24.0	12.0	0.0	65.0	0.0	1016.0	24.0	10.0	129.0	9.0
2020-05-04 20:00:00	91.0	30.0	22.0	18.0	27.0	27.0	25.0	15.0	0.0	61.0	0.0	1015.0	25.0	10.0	123.0	12.0
2020-05-04 19:00:00	88.0	30.0	22.0	18.0	27.0	27.0	26.0	17.0	0.0	57.0	0.0	1015.0	26.0	10.0	118.0	14.0
2020-05-04 18:00:00	84.0	30.0	22.0	17.0	28.0	28.0	27.0	20.0	0.0	54.0	0.0	1015.0	27.0	10.0	112.0	17.0
2020-05-04 17:00:00	77.0	30.0	22.0	17.0	29.0	29.0	28.0	20.0	0.0	50.0	0.0	1015.0	28.0	10.0	106.0	17.0
2020-05-04 16:00:00	70.0	30.0	22.0	16.0	30.0	30.0	29.0	19.0	0.0	47.0	0.0	1015.0	29.0	10.0	100.0	16.0
2020-05-04 15:00:00	63.0	30.0	22.0	16.0	30.0	30.0	30.0	18.0	0.0	44.0	0.0	1016.0	30.0	10.0	93.0	16.0
2020-05-04 14:00:00	57.0	30.0	22.0	16.0	30.0	30.0	30.0	16.0	0.0	44.0	0.0	1016.0	30.0	10.0	91.0	14.0
2020-05-04 13:00:00	50.0	30.0	22.0	16.0	30.0	30.0	30.0	13.0	0.0	45.0	0.0	1017.0	30.0	10.0	89.0	11.0
2020-05-04 12:00:00	44.0	30.0	22.0	17.0	30.0	30.0	29.0	10.0	0.0	46.0	0.0	1017.0	29.0	10.0	87.0	9.0
2020-05-04 11:00:00	43.0	30.0	22.0	17.0	29.0	29.0	28.0	9.0	6.0	52.0	0.0	1017.0	28.0	10.0	83.0	7.0
2020-05-04 10:00:00	43.0	30.0	22.0	17.0	28.0	28.0	27.0	7.0	12.0	57.0	0.0	1017.0	27.0	10.0	79.0	6.0
2020-05-04 09:00:00	42.0	30.0	22.0	18.0	27.0	27.0	26.0	5.0	18.0	63.0	0.0	1017.0	26.0	10.0	75.0	4.0
2020-05-04 08:00:00	43.0	30.0	22.0	18.0	26.0	26.0	24.0	7.0	28.0	68.0	0.0	1016.0	24.0	10.0	79.0	5.0
2020-05-04 07:00:00	45.0	30.0	22.0	18.0	26.0	26.0	23.0	8.0	38.0	73.0	0.0	1016.0	23.0	10.0	83.0	5.0
2020-05-04 06:00:00	50.0	30.0	22.0	18.0	25.0	25.0	22.0	9.0	49.0	77.0	0.0	1015.0	22.0	10.0	87.0	5.0
2020-05-04 05:00:00	56.0	30.0	22.0	18.0	25.0	25.0	22.0	10.0	43.0	78.0	0.0	1016.0	22.0	10.0	92.0	6.0
2020-05-04 04:00:00	65.0	30.0	22.0	18.0	25.0	25.0	22.0	11.0	38.0	78.0	0.0	1016.0	22.0	10.0	98.0	6.0
2020-05-04 03:00:00	72.0	30.0	22.0	18.0	25.0	25.0	22.0	12.0	32.0	78.0	0.0	1016.0	22.0	10.0	103.0	7.0
2020-05-04 02:00:00	79.0	30.0	22.0	18.0	25.0	25.0	22.0	14.0	24.0	77.0	0.0	1016.0	22.0	10.0	101.0	8.0
2020-05-04 01:00:00	82.0	30.0	22.0	18.0	25.0	25.0	22.0	15.0	15.0	75.0	0.0	1017.0	22.0	10.0	98.0	9.0
2020-05-04 00:00:00	82.0	30.0	22.0	18.0	25.0	25.0	23.0	17.0	6.0	74.0	0.0	1017.0	23.0	10.0	96.0	10.0
2020-05-03 23:00:00	87.0	29.0	22.0	18.0	25.0	25.0	23.0	19.0	4.0	72.0	0.0	1017.0	23.0	10.0	93.0	12.0
2020-05-03 22:00:00	88.0	29.0	22.0	18.0	25.0	25.0	23.0	21.0	2.0	69.0	0.0	1017.0	23.0	10.0	89.0	13.0
2020-05-03 21:00:00	87.0	29.0	22.0	17.0	26.0	26.0	24.0	24.0	0.0	67.0	0.0	1017.0	24.0	10.0	86.0	15.0
2020-05-03 20:00:00	86.0	29.0	22.0	17.0	26.0	26.0	25.0	23.0	1.0	62.0	0.0	1017.0	25.0	10.0	86.0	16.0
2020-05-03 19:00:00	84.0	29.0	22.0	17.0	27.0	27.0	26.0	23.0	1.0	58.0	0.0	1017.0	26.0	10.0	85.0	17.0
2020-05-03 18:00:00	81.0	29.0	22.0	16.0	28.0	28.0	27.0	22.0	2.0	53.0	0.0	1017.0	27.0	10.0	85.0	17.0
2020-05-03 17:00:00	77.0	29.0	22.0	16.0	28.0	28.0	27.0	22.0	24.0	51.0	0.0	1017.0	27.0	10.0	85.0	18.0
2020-05-03 16:00:00	71.0	29.0	22.0	16.0	28.0	28.0	28.0	22.0	45.0	49.0	0.0	1018.0	28.0	10.0	84.0	18.0
2020-05-03 15:00:00	64.0	29.0	22.0	16.0	29.0	29.0	29.0	21.0	67.0	46.0	0.0	1018.0	29.0	10.0	84.0	19.0
2020-05-03 14:00:00	56.0	29.0	22.0	16.0	29.0	29.0	28.0	21.0	78.0	47.0	0.0	1018.0	28.0	10.0	84.0	18.0
2020-05-03 13:00:00	47.0	29.0	22.0	16.0	28.0	28.0	28.0	21.0	89.0	47.0	0.0	1019.0	28.0	10.0	84.0	18.0
2020-05-03 12:00:00	39.0	29.0	22.0	16.0	28.0	28.0	28.0	20.0	100.0	47.0	0.0	1019.0	28.0	10.0	84.0	18.0
2020-05-03 11:00:00	38.0	29.0	22.0	16.0	28.0	28.0	27.0	19.0	80.0	51.0	0.0	1019.0	27.0	10.0	81.0	16.0
2020-05-03 10:00:00	39.0	29.0	22.0	16.0	27.0	27.0	26.0	17.0	60.0	56.0	0.0	1020.0	26.0	10.0	79.0	14.0
2020-05-03 09:00:00	40.0	29.0	22.0	16.0	26.0	26.0	25.0	16.0	40.0	60.0	0.0	1020.0	25.0	10.0	76.0	12.0
2020-05-03 08:00:00	42.0	29.0	22.0	17.0	26.0	26.0	24.0	17.0	35.0	64.0	0.0	1019.0	24.0	10.0	74.0	12.0
2020-05-03 07:00:00	45.0	29.0	22.0	17.0	25.0	25.0	23.0	18.0	29.0	68.0	0.0	1019.0	23.0	10.0	71.0	11.0
2020-05-03 06:00:00	50.0	29.0	22.0	17.0	25.0	25.0	22.0	19.0	24.0	71.0	0.0	1018.0	22.0	10.0	69.0	11.0
2020-05-03 05:00:00	55.0	29.0	22.0	17.0	25.0	25.0	22.0	20.0	33.0	71.0	0.0	1019.0	22.0	10.0	67.0	11.0
2020-05-03 04:00:00	62.0	29.0	22.0	16.0	25.0	25.0	22.0	20.0	42.0	71.0	0.0	1019.0	22.0	10.0	66.0	11.0
2020-05-03 03:00:00	67.0	29.0	22.0	16.0	22.0	25.0	22.0	21.0	51.0	71.0	0.0	1019.0	22.0	10.0	64.0	12.0
2020-05-03 02:00:00	72.0	29.0	22.0	16.0	25.0	25.0	22.0	22.0	63.0	69.0	0.0	1019.0	22.0	10.0	65.0	12.0
2020-05-03 01:00:00	75.0	29.0	22.0	16.0	25.0	25.0	22.0	22.0	75.0	68.0	0.0	1020.0	22.0	10.0	66.0	12.0
2020-05-03 00:00:00	75.0	29.0	22.0	16.0	25.0	25.0	23.0	22.0	87.0	66.0	0.0	1020.0	23.0	10.0	68.0	13.0
2020-05-02 23:00:00	79.0	28.0	22.0	16.0	25.0	25.0	23.0	24.0	71.0	64.0	0.0	1020.0	23.0	10.0	69.0	14.0
2020-05-02 22:00:00	81.0	28.0	22.0	15.0	25.0	25.0	23.0	25.0	56.0	62.0	0.0	1020.0	23.0	10.0	71.0	15.0
2020-05-02 21:00:00	82.0	28.0	22.0	15.0	25.0	25.0	23.0	27.0	40.0	60.0	0.0	1020.0	23.0	10.0	72.0	16.0
2020-05-02 20:00:00	81.0	28.0	22.0	15.0	26.0	26.0	24.0	27.0	29.0	56.0	0.0	1020.0	24.0	10.0	74.0	18.0
2020-05-02 19:00:00	78.0	28.0	22.0	14.0	26.0	26.0	25.0	27.0	18.0	52.0	0.0	1019.0	25.0	10.0	75.0	20.0
2020-05-02 18:00:00	75.0	28.0	22.0	14.0	27.0	27.0	26.0	27.0	7.0	49.0	0.0	1019.0	26.0	10.0	77.0	22.0
2020-05-02 17:00:00	70.0	28.0	22.0	14.0	27.0	27.0	26.0	27.0	6.0	47.0	0.0	1019.0	26.0	10.0	77.0	22.0
2020-05-02 16:00:00	65.0	28.0	22.0	14.0	27.0	27.0	27.0	27.0	4.0	44.0	0.0	1019.0	27.0	10.0	78.0	23.0
2020-05-02 15:00:00	60.0	28.0	22.0	13.0	28.0	28.0	28.0	26.0	2.0	42.0	0.0	1020.0	28.0	10.0	79.0	23.0
2020-05-02 14:00:00	52.0	28.0	22.0	13.0	27.0	27.0	27.0	26.0	1.0	42.0	0.0	1020.0	27.0	10.0	78.0	23.0
2020-05-02 13:00:00	44.0	28.0	22.0	13.0	27.0	27.0	27.0	25.0	1.0	42.0	0.0	1020.0	27.0	10.0	77.0	22.0
2020-05-02 12:00:00	39.0	28.0	22.0	13.0	27.0	27.0	27.0	25.0	0.0	42.0	0.0	1021.0	27.0	10.0	76.0	22.0
2020-05-02 11:00:00	39.0	28.0	22.0	14.0	27.0	27.0	26.0	23.0	0.0	47.0	0.0	1021.0	26.0	10.0	70.0	19.0
2020-05-02 10:00:00	39.0	28.0	22.0	14.0	26.0	26.0	25.0	22.0	0.0	51.0	0.0	1020.0	25.0	10.0	64.0	17.0
2020-05-02 09:00:00	39.0	28.0	22.0	15.0	26.0	26.0	24.0	21.0	0.0	56.0	0.0	1020.0	24.0	10.0	58.0	15.0
2020-05-02 08:00:00	40.0	28.0	22.0	15.0	25.0	25.0	24.0	19.0	1.0	60.0	0.0	1020.0	24.0	10.0	55.0	13.0
2020-05-02 07:00:00	43.0	28.0	22.0	16.0	25.0	25.0	23.0	18.0	2.0	63.0	0.0	1019.0	23.0	10.0	52.0	12.0
2020-05-02 06:00:00	47.0	28.0	22.0	16.0	25.0	25.0	22.0	17.0	3.0	67.0	0.0	1018.0	22.0	10.0	50.0	10.0
2020-05-02 05:00:00	53.0	28.0	22.0	16.0	25.0	25.0	23.0	15.0	3.0	68.0	0.0	1018.0	23.0	10.0	56.0	9.0
2020-05-02 04:00:00	60.0	28.0	22.0	17.0	25.0	25.0	23.0	13.0	2.0	69.0	0.0	1018.0	23.0	10.0	62.0	8.0
2020-05-02 03:00:00	67.0	28.0	22.0	17.0	25.0	25.0	23.0	11.0	2.0	69.0	0.0	1018.0	23.0	10.0	68.0	7.0
2020-05-02 02:00:00	73.0	28.0	22.0	17.0	25.0	25.0	24.0	11.0	1.0	68.0	0.0	1018.0	24.0	10.0	79.0	7.0
2020-05-02 01:00:00	77.0	28.0	22.0	17.0	25.0	25.0	24.0	10.0	1.0	67.0	0.0	1018.0	24.0	10.0	90.0	7.0
2020-05-02 00:00:00	79.0	28.0	22.0	17.0	26.0	26.0	24.0	10.0	0.0	65.0	0.0	1018.0	24.0	10.0	101.0	7.0
2020-05-01 23:00:00	83.0	31.0	19.0	17.0	26.0	26.0	24.0	10.0	0.0	63.0	0.0	1018.0	24.0	10.0	109.0	7.0
2020-05-01 22:00:00	84.0	31.0	19.0	16.0	26.0	26.0	25.0	10.0	0.0	60.0	0.0	1018.0	25.0	10.0	116.0	8.0
2020-05-01 21:00:00	82.0	31.0	19.0	16.0	26.0	26.0	25.0	10.0	0.0	58.0	0.0	1018.0	25.0	10.0	123.0	8.0
2020-05-01 20:00:00	79.0	31.0	19.0	15.0	27.0	27.0	26.0	11.0	0.0	53.0	0.0	1017.0	26.0	10.0	123.0	8.0
2020-05-01 19:00:00	75.0	31.0	19.0	14.0	27.0	27.0	27.0	11.0	1.0	48.0	0.0	1017.0	27.0	10.0	122.0	9.0
2020-05-01 18:00:00	69.0	31.0	19.0	14.0	28.0	28.0	28.0	11.0	1.0	43.0	0.0	1016.0	28.0	10.0	121.0	9.0
2020-05-01 17:00:00	63.0	31.0	19.0	13.0	28.0	28.0	28.0	10.0	1.0	39.0	0.0	1017.0	28.0	10.0	97.0	9.0
2020-05-01 16:00:00	57.0	31.0	19.0	12.0	29.0	29.0	29.0	9.0	1.0	36.0	0.0	1017.0	29.0	10.0	73.0	8.0
2020-05-01 15:00:00	52.0	31.0	19.0	12.0	29.0	29.0	30.0	8.0	1.0	33.0	0.0	1017.0	30.0	10.0	49.0	7.0
2020-05-01 14:00:00	48.0	31.0	19.0	11.0	28.0	28.0	29.0	10.0	0.0	34.0	0.0	1017.0	29.0	10.0	35.0	9.0
2020-05-01 13:00:00	43.0	31.0	19.0	11.0	27.0	27.0	28.0	12.0	0.0	35.0	0.0	1018.0	28.0	10.0	21.0	10.0
2020-05-01 12:00:00	39.0	31.0	19.0	10.0	27.0	27.0	27.0	14.0	0.0	36.0	0.0	1018.0	27.0	10.0	8.0	12.0
2020-05-01 11:00:00	40.0	31.0	19.0	11.0	25.0	25.0	25.0	17.0	0.0	42.0	0.0	1018.0	25.0	10.0	82.0	14.0
2020-05-01 10:00:00	40.0	31.0	19.0	11.0	23.0	23.0	23.0	21.0	1.0	48.0	0.0	1017.0	23.0	10.0	157.0	16.0
2020-05-01 09:00:00	39.0	31.0	19.0	11.0	21.0	21.0	21.0	24.0	1.0	54.0	0.0	1017.0	21.0	10.0	232.0	18.0
2020-05-01 08:00:00	41.0	31.0	19.0	11.0	20.0	20.0	20.0	25.0	2.0	58.0	0.0	1017.0	20.0	10.0	267.0	18.0
2020-05-01 07:00:00	45.0	31.0	19.0	12.0	20.0	20.0	20.0	26.0	3.0	61.0	0.0	1016.0	20.0	10.0	303.0	18.0
2020-05-01 06:00:00	49.0	31.0	19.0	12.0	19.0	19.0	19.0	27.0	4.0	64.0	0.0	1015.0	19.0	10.0	338.0	18.0
2020-05-01 05:00:00	54.0	31.0	19.0	13.0	20.0	20.0	20.0	28.0	22.0	67.0	0.0	1015.0	20.0	10.0	336.0	19.0
2020-05-01 04:00:00	60.0	31.0	19.0	15.0	21.0	22.0	21.0	29.0	39.0	70.0	0.1	1015.0	21.0	10.0	334.0	20.0
2020-05-01 03:00:00	65.0	31.0	19.0	16.0	21.0	23.0	21.0	30.0	57.0	73.0	0.2	1015.0	21.0	9.0	332.0	21.0
2020-05-01 02:00:00	70.0	31.0	19.0	17.0	24.0	24.0	22.0	27.0	57.0	74.0	0.2	1014.0	22.0	9.0	315.0	18.0
2020-05-01 01:00:00	72.0	31.0	19.0	18.0	25.0	25.0	23.0	24.0	57.0	75.0	0.1	1014.0	23.0	10.0	298.0	16.0
2020-05-01 00:00:00	70.0	31.0	19.0	20.0	26.0	26.0	24.0	22.0	57.0	76.0	0.1	1014.0	24.0	10.0	281.0	14.0
2020-04-30 23:00:00	70.0	32.0	24.0	19.0	27.0	27.0	25.0	22.0	46.0	72.0	0.1	1014.0	25.0	10.0	278.0	14.0
2020-04-30 22:00:00	68.0	32.0	24.0	19.0	27.0	27.0	26.0	22.0	34.0	68.0	0.0	1014.0	26.0	10.0	274.0	14.0
2020-04-30 21:00:00	66.0	32.0	24.0	19.0	28.0	28.0	26.0	22.0	23.0	64.0	0.0	1013.0	26.0	10.0	271.0	14.0
2020-04-30 20:00:00	68.0	32.0	24.0	19.0	29.0	29.0	28.0	24.0	22.0	59.0	0.0	1013.0	28.0	10.0	267.0	16.0
2020-04-30 19:00:00	71.0	32.0	24.0	18.0	30.0	30.0	29.0	26.0	21.0	54.0	0.0	1013.0	29.0	10.0	263.0	19.0
2020-04-30 18:00:00	83.0	32.0	24.0	18.0	32.0	32.0	30.0	28.0	20.0	50.0	0.0	1012.0	30.0	10.0	259.0	22.0
2020-04-30 17:00:00	80.0	32.0	24.0	18.0	32.0	32.0	31.0	27.0	26.0	48.0	0.0	1013.0	31.0	10.0	252.0	22.0
2020-04-30 16:00:00	75.0	32.0	24.0	18.0	33.0	33.0	31.0	26.0	32.0	46.0	0.0	1013.0	31.0	10.0	245.0	22.0
2020-04-30 15:00:00	68.0	32.0	24.0	18.0	33.0	33.0	32.0	26.0	39.0	44.0	0.0	1013.0	32.0	10.0	238.0	22.0
2020-04-30 14:00:00	60.0	32.0	24.0	18.0	33.0	33.0	31.0	24.0	45.0	46.0	0.0	1014.0	31.0	10.0	231.0	21.0
2020-04-30 13:00:00	55.0	32.0	24.0	19.0	33.0	33.0	31.0	23.0	52.0	47.0	0.1	1014.0	31.0	10.0	224.0	19.0
2020-04-30 12:00:00	52.0	32.0	24.0	19.0	33.0	33.0	31.0	21.0	59.0	49.0	0.1	1015.0	31.0	10.0	217.0	18.0
2020-04-30 11:00:00	53.0	32.0	24.0	19.0	31.0	31.0	30.0	22.0	66.0	56.0	0.1	1015.0	30.0	10.0	208.0	17.0
2020-04-30 10:00:00	52.0	32.0	24.0	20.0	30.0	30.0	28.0	22.0	73.0	62.0	0.1	1015.0	28.0	10.0	199.0	17.0
2020-04-30 09:00:00	51.0	32.0	24.0	21.0	29.0	29.0	27.0	23.0	81.0	69.0	0.1	1015.0	27.0	9.0	190.0	16.0
2020-04-30 08:00:00	52.0	32.0	24.0	21.0	29.0	29.0	26.0	23.0	82.0	74.0	0.1	1014.0	26.0	9.0	185.0	15.0
2020-04-30 07:00:00	54.0	32.0	24.0	21.0	28.0	28.0	26.0	22.0	82.0	78.0	0.0	1014.0	26.0	10.0	180.0	15.0
2020-04-30 06:00:00	57.0	32.0	24.0	22.0	27.0	27.0	25.0	22.0	83.0	83.0	0.1	1014.0	25.0	10.0	175.0	14.0
2020-04-30 05:00:00	62.0	32.0	24.0	22.0	27.0	27.0	25.0	22.0	73.0	84.0	0.1	1014.0	25.0	10.0	171.0	13.0
2020-04-30 04:00:00	70.0	32.0	24.0	22.0	27.0	27.0	25.0	22.0	63.0	85.0	0.0	1014.0	25.0	10.0	167.0	13.0
2020-04-30 03:00:00	77.0	32.0	24.0	22.0	27.0	27.0	24.0	22.0	52.0	86.0	0.0	1014.0	24.0	10.0	163.0	13.0
2020-04-30 02:00:00	83.0	32.0	24.0	22.0	27.0	27.0	24.0	21.0	42.0	86.0	0.0	1015.0	24.0	10.0	151.0	12.0
2020-04-30 01:00:00	88.0	32.0	24.0	22.0	27.0	27.0	24.0	21.0	32.0	85.0	0.0	1015.0	24.0	10.0	140.0	12.0
2020-04-30 00:00:00	88.0	32.0	24.0	22.0	27.0	27.0	25.0	21.0	21.0	85.0	0.0	1015.0	25.0	10.0	128.0	12.0
2020-04-29 23:00:00	92.0	29.0	22.0	22.0	27.0	27.0	25.0	21.0	32.0	83.0	0.0	1015.0	25.0	10.0	122.0	13.0
2020-04-29 22:00:00	92.0	29.0	22.0	22.0	27.0	27.0	25.0	21.0	43.0	82.0	0.0	1015.0	25.0	10.0	116.0	13.0
2020-04-29 21:00:00	90.0	29.0	22.0	21.0	27.0	27.0	25.0	21.0	54.0	80.0	0.0	1015.0	25.0	9.0	111.0	14.0
2020-04-29 20:00:00	88.0	29.0	22.0	21.0	28.0	28.0	26.0	22.0	62.0	76.0	0.0	1015.0	26.0	9.0	113.0	15.0
2020-04-29 19:00:00	85.0	29.0	22.0	21.0	29.0	29.0	27.0	23.0	70.0	71.0	0.1	1015.0	27.0	9.0	116.0	17.0
2020-04-29 18:00:00	81.0	29.0	22.0	21.0	30.0	30.0	28.0	23.0	79.0	67.0	0.1	1015.0	28.0	9.0	119.0	18.0
2020-04-29 17:00:00	77.0	29.0	22.0	20.0	30.0	30.0	28.0	23.0	79.0	64.0	0.1	1015.0	28.0	9.0	119.0	19.0
2020-04-29 16:00:00	71.0	29.0	22.0	20.0	31.0	31.0	29.0	23.0	79.0	61.0	0.0	1016.0	29.0	9.0	119.0	19.0
2020-04-29 15:00:00	65.0	29.0	22.0	20.0	31.0	31.0	29.0	23.0	79.0	58.0	0.1	1016.0	29.0	10.0	119.0	20.0
2020-04-29 14:00:00	58.0	29.0	22.0	20.0	31.0	31.0	29.0	22.0	76.0	58.0	0.1	1017.0	29.0	10.0	119.0	19.0
2020-04-29 13:00:00	53.0	29.0	22.0	19.0	30.0	30.0	29.0	21.0	73.0	58.0	0.0	1017.0	29.0	10.0	118.0	18.0
2020-04-29 12:00:00	47.0	29.0	22.0	19.0	30.0	30.0	28.0	21.0	70.0	58.0	0.0	1018.0	28.0	10.0	118.0	18.0
2020-04-29 11:00:00	46.0	29.0	22.0	19.0	29.0	29.0	27.0	20.0	59.0	62.0	0.0	1018.0	27.0	10.0	117.0	17.0
2020-04-29 10:00:00	46.0	29.0	22.0	19.0	28.0	28.0	26.0	20.0	48.0	65.0	0.0	1018.0	26.0	10.0	115.0	16.0
2020-04-29 09:00:00	44.0	29.0	22.0	19.0	27.0	27.0	25.0	20.0	36.0	69.0	0.0	1017.0	25.0	10.0	114.0	15.0
2020-04-29 08:00:00	44.0	29.0	22.0	19.0	26.0	26.0	24.0	20.0	31.0	72.0	0.0	1017.0	24.0	10.0	113.0	14.0
2020-04-29 07:00:00	46.0	29.0	22.0	19.0	25.0	25.0	23.0	20.0	26.0	74.0	0.0	1017.0	23.0	10.0	112.0	13.0
2020-04-29 06:00:00	50.0	29.0	22.0	18.0	25.0	25.0	22.0	21.0	21.0	77.0	0.0	1017.0	22.0	10.0	110.0	12.0
2020-04-29 05:00:00	55.0	29.0	22.0	18.0	25.0	25.0	22.0	21.0	25.0	77.0	0.0	1017.0	22.0	10.0	106.0	12.0
2020-04-29 04:00:00	62.0	29.0	22.0	18.0	25.0	25.0	22.0	22.0	28.0	76.0	0.0	1017.0	22.0	10.0	103.0	12.0
2020-04-29 03:00:00	69.0	29.0	22.0	18.0	25.0	25.0	22.0	22.0	32.0	76.0	0.0	1018.0	22.0	10.0	99.0	13.0
2020-04-29 02:00:00	75.0	29.0	22.0	18.0	25.0	25.0	22.0	23.0	28.0	74.0	0.0	1018.0	22.0	10.0	94.0	13.0
2020-04-29 01:00:00	79.0	29.0	22.0	17.0	25.0	25.0	23.0	24.0	24.0	73.0	0.0	1019.0	23.0	10.0	88.0	14.0
2020-04-29 00:00:00	79.0	29.0	22.0	17.0	25.0	25.0	23.0	25.0	21.0	71.0	0.0	1019.0	23.0	10.0	83.0	15.0
2020-04-28 23:00:00	83.0	28.0	21.0	17.0	25.0	25.0	23.0	26.0	16.0	69.0	0.0	1019.0	23.0	10.0	80.0	15.0
2020-04-28 22:00:00	83.0	28.0	21.0	17.0	25.0	25.0	23.0	26.0	11.0	67.0	0.0	1019.0	23.0	10.0	77.0	16.0
2020-04-28 21:00:00	81.0	28.0	21.0	16.0	25.0	25.0	23.0	27.0	6.0	65.0	0.0	1019.0	23.0	10.0	74.0	17.0
2020-04-28 20:00:00	79.0	28.0	21.0	16.0	25.0	25.0	24.0	26.0	4.0	61.0	0.0	1019.0	24.0	10.0	73.0	18.0
2020-04-28 19:00:00	76.0	28.0	21.0	15.0	26.0	26.0	25.0	26.0	3.0	57.0	0.0	1019.0	25.0	10.0	73.0	19.0
2020-04-28 18:00:00	73.0	28.0	21.0	15.0	26.0	26.0	25.0	26.0	1.0	54.0	0.0	1019.0	25.0	10.0	73.0	20.0
2020-04-28 17:00:00	69.0	28.0	21.0	15.0	27.0	27.0	26.0	25.0	1.0	51.0	0.0	1019.0	26.0	10.0	74.0	21.0
2020-04-28 16:00:00	64.0	28.0	21.0	15.0	27.0	27.0	27.0	25.0	0.0	48.0	0.0	1019.0	27.0	10.0	75.0	21.0
2020-04-28 15:00:00	59.0	28.0	21.0	14.0	28.0	28.0	27.0	25.0	0.0	46.0	0.0	1020.0	27.0	10.0	76.0	22.0
2020-04-28 14:00:00	54.0	28.0	21.0	14.0	27.0	27.0	27.0	25.0	0.0	45.0	0.0	1020.0	27.0	10.0	75.0	21.0
2020-04-28 13:00:00	47.0	28.0	21.0	14.0	27.0	27.0	27.0	24.0	0.0	45.0	0.0	1021.0	27.0	10.0	73.0	21.0
2020-04-28 12:00:00	42.0	28.0	21.0	14.0	27.0	27.0	27.0	24.0	0.0	45.0	0.0	1021.0	27.0	10.0	72.0	21.0
2020-04-28 11:00:00	42.0	28.0	21.0	14.0	26.0	26.0	26.0	23.0	0.0	48.0	0.0	1021.0	26.0	10.0	69.0	19.0
2020-04-28 10:00:00	42.0	28.0	21.0	14.0	26.0	26.0	25.0	21.0	0.0	50.0	0.0	1021.0	25.0	10.0	66.0	17.0
2020-04-28 09:00:00	41.0	28.0	21.0	13.0	25.0	25.0	24.0	20.0	0.0	53.0	0.0	1021.0	24.0	10.0	63.0	15.0
2020-04-28 08:00:00	42.0	28.0	21.0	14.0	25.0	25.0	23.0	20.0	0.0	57.0	0.0	1020.0	23.0	10.0	61.0	14.0
2020-04-28 07:00:00	45.0	28.0	21.0	14.0	25.0	25.0	22.0	19.0	0.0	60.0	0.0	1020.0	22.0	10.0	59.0	12.0
2020-04-28 06:00:00	50.0	28.0	21.0	14.0	22.0	25.0	22.0	19.0	0.0	63.0	0.0	1019.0	22.0	10.0	57.0	11.0
2020-04-28 05:00:00	55.0	28.0	21.0	14.0	22.0	25.0	22.0	20.0	0.0	64.0	0.0	1019.0	22.0	10.0	57.0	12.0
2020-04-28 04:00:00	63.0	28.0	21.0	15.0	22.0	25.0	22.0	21.0	0.0	66.0	0.0	1019.0	22.0	10.0	57.0	13.0
2020-04-28 03:00:00	71.0	28.0	21.0	15.0	22.0	25.0	22.0	23.0	0.0	67.0	0.0	1019.0	22.0	10.0	58.0	13.0
2020-04-28 02:00:00	78.0	28.0	21.0	16.0	22.0	25.0	22.0	24.0	0.0	68.0	0.0	1019.0	22.0	10.0	58.0	14.0
2020-04-28 01:00:00	83.0	28.0	21.0	16.0	25.0	25.0	22.0	25.0	0.0	69.0	0.0	1020.0	22.0	10.0	59.0	15.0
2020-04-28 00:00:00	84.0	28.0	21.0	17.0	25.0	25.0	22.0	26.0	0.0	70.0	0.0	1020.0	22.0	10.0	59.0	17.0
2020-04-27 23:00:00	89.0	30.0	23.0	17.0	25.0	25.0	23.0	28.0	0.0	71.0	0.0	1020.0	23.0	10.0	59.0	18.0
2020-04-27 22:00:00	90.0	30.0	23.0	17.0	25.0	25.0	23.0	30.0	0.0	72.0	0.0	1020.0	23.0	10.0	58.0	20.0
2020-04-27 21:00:00	88.0	30.0	23.0	18.0	25.0	25.0	23.0	32.0	0.0	72.0	0.0	1019.0	23.0	10.0	57.0	22.0
2020-04-27 20:00:00	86.0	30.0	23.0	18.0	26.0	26.0	24.0	32.0	1.0	69.0	0.0	1019.0	24.0	10.0	59.0	23.0
2020-04-27 19:00:00	81.0	30.0	23.0	18.0	26.0	26.0	25.0	32.0	1.0	65.0	0.0	1019.0	25.0	10.0	62.0	24.0
2020-04-27 18:00:00	75.0	30.0	23.0	17.0	27.0	27.0	26.0	32.0	2.0	62.0	0.0	1018.0	26.0	10.0	64.0	26.0
2020-04-27 17:00:00	68.0	30.0	23.0	17.0	28.0	28.0	27.0	28.0	10.0	57.0	0.0	1018.0	27.0	10.0	63.0	23.0
2020-04-27 16:00:00	63.0	30.0	23.0	17.0	28.0	28.0	28.0	25.0	17.0	53.0	0.0	1019.0	28.0	10.0	61.0	21.0
2020-04-27 15:00:00	58.0	30.0	23.0	16.0	29.0	29.0	29.0	22.0	24.0	48.0	0.0	1019.0	29.0	10.0	60.0	19.0
2020-04-27 14:00:00	54.0	30.0	23.0	16.0	29.0	29.0	28.0	21.0	34.0	46.0	0.0	1019.0	28.0	10.0	48.0	18.0
2020-04-27 13:00:00	49.0	30.0	23.0	15.0	28.0	28.0	28.0	19.0	43.0	45.0	0.0	1019.0	28.0	10.0	37.0	17.0
2020-04-27 12:00:00	46.0	30.0	23.0	14.0	28.0	28.0	28.0	18.0	52.0	43.0	0.0	1019.0	28.0	10.0	26.0	16.0
2020-04-27 11:00:00	47.0	30.0	23.0	15.0	27.0	27.0	27.0	21.0	56.0	49.0	0.0	1019.0	27.0	10.0	96.0	17.0
2020-04-27 10:00:00	46.0	30.0	23.0	15.0	26.0	26.0	25.0	23.0	60.0	56.0	0.0	1019.0	25.0	10.0	166.0	18.0
2020-04-27 09:00:00	44.0	30.0	23.0	16.0	26.0	26.0	24.0	25.0	64.0	62.0	0.0	1018.0	24.0	10.0	237.0	18.0
2020-04-27 08:00:00	44.0	30.0	23.0	17.0	26.0	26.0	24.0	24.0	63.0	68.0	0.0	1018.0	24.0	10.0	270.0	17.0
2020-04-27 07:00:00	46.0	30.0	23.0	19.0	26.0	26.0	24.0	23.0	62.0	73.0	0.0	1017.0	24.0	10.0	303.0	16.0
2020-04-27 06:00:00	49.0	30.0	23.0	20.0	26.0	26.0	24.0	23.0	61.0	79.0	0.1	1017.0	24.0	10.0	337.0	15.0
2020-04-27 05:00:00	54.0	30.0	23.0	21.0	27.0	27.0	24.0	19.0	53.0	79.0	0.1	1017.0	24.0	10.0	304.0	13.0
2020-04-27 04:00:00	60.0	30.0	23.0	21.0	27.0	27.0	25.0	16.0	44.0	80.0	0.0	1017.0	25.0	10.0	271.0	10.0
2020-04-27 03:00:00	66.0	30.0	23.0	22.0	28.0	28.0	25.0	13.0	36.0	80.0	0.0	1017.0	25.0	10.0	238.0	8.0
2020-04-27 02:00:00	71.0	30.0	23.0	22.0	28.0	28.0	26.0	11.0	38.0	79.0	0.0	1017.0	26.0	10.0	221.0	7.0
2020-04-27 01:00:00	74.0	30.0	23.0	22.0	28.0	28.0	26.0	10.0	40.0	78.0	0.0	1017.0	26.0	10.0	204.0	6.0
2020-04-27 00:00:00	72.0	30.0	23.0	22.0	29.0	29.0	26.0	8.0	42.0	77.0	0.0	1017.0	26.0	10.0	187.0	5.0
2020-04-26 23:00:00	73.0	31.0	26.0	22.0	29.0	29.0	27.0	9.0	49.0	75.0	0.0	1017.0	27.0	9.0	194.0	6.0
2020-04-26 22:00:00	73.0	31.0	26.0	22.0	30.0	30.0	27.0	11.0	57.0	73.0	0.4	1017.0	27.0	9.0	200.0	6.0
2020-04-26 21:00:00	75.0	31.0	26.0	22.0	31.0	31.0	28.0	12.0	65.0	71.0	0.8	1017.0	28.0	8.0	207.0	7.0
2020-04-26 20:00:00	86.0	31.0	26.0	22.0	31.0	31.0	28.0	15.0	66.0	68.0	0.6	1016.0	28.0	8.0	212.0	9.0
2020-04-26 19:00:00	84.0	31.0	26.0	22.0	32.0	32.0	29.0	18.0	68.0	65.0	0.8	1016.0	29.0	7.0	217.0	11.0
2020-04-26 18:00:00	81.0	31.0	26.0	22.0	33.0	33.0	30.0	22.0	69.0	61.0	1.6	1016.0	30.0	7.0	222.0	12.0
2020-04-26 17:00:00	77.0	31.0	26.0	22.0	34.0	34.0	30.0	22.0	68.0	60.0	1.2	1016.0	30.0	7.0	221.0	12.0
2020-04-26 16:00:00	69.0	31.0	26.0	21.0	34.0	34.0	31.0	22.0	66.0	58.0	0.8	1016.0	31.0	7.0	220.0	13.0
2020-04-26 15:00:00	65.0	31.0	26.0	21.0	35.0	35.0	31.0	22.0	65.0	56.0	1.6	1017.0	31.0	7.0	218.0	13.0
2020-04-26 14:00:00	62.0	31.0	26.0	21.0	34.0	34.0	31.0	21.0	66.0	56.0	1.2	1017.0	31.0	7.0	221.0	13.0
2020-04-26 13:00:00	58.0	31.0	26.0	21.0	34.0	34.0	31.0	19.0	67.0	56.0	0.3	1018.0	31.0	8.0	224.0	13.0
2020-04-26 12:00:00	54.0	31.0	26.0	21.0	34.0	34.0	31.0	17.0	69.0	56.0	0.5	1018.0	31.0	8.0	227.0	13.0
2020-04-26 11:00:00	55.0	31.0	26.0	21.0	33.0	33.0	30.0	16.0	64.0	61.0	0.4	1018.0	30.0	9.0	226.0	12.0
2020-04-26 10:00:00	56.0	31.0	26.0	22.0	32.0	32.0	29.0	16.0	59.0	66.0	0.0	1017.0	29.0	9.0	225.0	11.0
2020-04-26 09:00:00	57.0	31.0	26.0	22.0	31.0	31.0	28.0	15.0	55.0	70.0	0.0	1017.0	28.0	9.0	224.0	10.0
2020-04-26 08:00:00	60.0	31.0	26.0	22.0	30.0	30.0	28.0	16.0	58.0	73.0	0.0	1017.0	28.0	9.0	217.0	10.0
2020-04-26 07:00:00	63.0	31.0	26.0	22.0	30.0	30.0	27.0	17.0	61.0	77.0	0.1	1016.0	27.0	9.0	210.0	10.0
2020-04-26 06:00:00	66.0	31.0	26.0	23.0	29.0	29.0	26.0	18.0	65.0	80.0	0.2	1015.0	26.0	10.0	203.0	10.0
2020-04-26 05:00:00	71.0	31.0	26.0	23.0	29.0	29.0	26.0	19.0	67.0	80.0	0.1	1016.0	26.0	10.0	195.0	11.0
2020-04-26 04:00:00	78.0	31.0	26.0	23.0	29.0	29.0	26.0	19.0	69.0	80.0	0.2	1016.0	26.0	10.0	187.0	11.0
2020-04-26 03:00:00	84.0	31.0	26.0	23.0	29.0	29.0	26.0	20.0	71.0	80.0	0.4	1016.0	26.0	10.0	179.0	11.0
2020-04-26 02:00:00	90.0	31.0	26.0	23.0	30.0	30.0	27.0	16.0	75.0	80.0	0.3	1016.0	27.0	10.0	147.0	9.0
2020-04-26 01:00:00	94.0	31.0	26.0	23.0	30.0	30.0	27.0	12.0	79.0	80.0	0.2	1016.0	27.0	10.0	114.0	7.0
2020-04-26 00:00:00	94.0	31.0	26.0	24.0	31.0	31.0	27.0	8.0	83.0	80.0	0.4	1016.0	27.0	10.0	81.0	5.0
2020-04-25 23:00:00	96.0	32.0	26.0	23.0	31.0	31.0	28.0	9.0	76.0	76.0	0.3	1016.0	28.0	10.0	118.0	5.0
2020-04-25 22:00:00	98.0	32.0	26.0	23.0	32.0	32.0	28.0	10.0	69.0	73.0	0.1	1016.0	28.0	10.0	155.0	6.0
2020-04-25 21:00:00	99.0	32.0	26.0	22.0	32.0	32.0	28.0	10.0	62.0	70.0	0.1	1015.0	28.0	10.0	193.0	6.0
2020-04-25 20:00:00	98.0	32.0	26.0	22.0	32.0	32.0	29.0	14.0	50.0	66.0	0.1	1015.0	29.0	10.0	206.0	10.0
2020-04-25 19:00:00	96.0	32.0	26.0	22.0	33.0	33.0	30.0	17.0	39.0	63.0	0.0	1014.0	30.0	10.0	220.0	13.0
2020-04-25 18:00:00	93.0	32.0	26.0	22.0	34.0	34.0	31.0	21.0	28.0	59.0	0.0	1014.0	31.0	10.0	234.0	17.0
2020-04-25 17:00:00	88.0	32.0	26.0	22.0	35.0	35.0	31.0	22.0	39.0	58.0	0.0	1014.0	31.0	10.0	226.0	18.0
2020-04-25 16:00:00	80.0	32.0	26.0	22.0	35.0	35.0	31.0	24.0	50.0	57.0	0.1	1015.0	31.0	10.0	219.0	20.0
2020-04-25 15:00:00	70.0	32.0	26.0	22.0	36.0	36.0	32.0	26.0	61.0	57.0	0.2	1015.0	32.0	10.0	212.0	22.0
2020-04-25 14:00:00	62.0	32.0	26.0	22.0	36.0	36.0	31.0	26.0	66.0	58.0	0.1	1015.0	31.0	10.0	212.0	21.0
2020-04-25 13:00:00	58.0	32.0	26.0	22.0	35.0	35.0	31.0	25.0	70.0	60.0	0.2	1016.0	31.0	10.0	212.0	20.0
2020-04-25 12:00:00	56.0	32.0	26.0	23.0	35.0	35.0	31.0	24.0	75.0	62.0	0.3	1016.0	31.0	10.0	213.0	19.0
2020-04-25 11:00:00	57.0	32.0	26.0	23.0	34.0	34.0	30.0	22.0	61.0	66.0	0.2	1016.0	30.0	10.0	212.0	17.0
2020-04-25 10:00:00	57.0	32.0	26.0	23.0	33.0	33.0	29.0	20.0	48.0	71.0	0.1	1015.0	29.0	10.0	211.0	15.0
2020-04-25 09:00:00	57.0	32.0	26.0	23.0	31.0	31.0	28.0	18.0	34.0	76.0	0.1	1015.0	28.0	10.0	210.0	13.0
2020-04-25 08:00:00	58.0	32.0	26.0	23.0	31.0	31.0	27.0	17.0	43.0	78.0	0.1	1015.0	27.0	10.0	202.0	12.0
2020-04-25 07:00:00	62.0	32.0	26.0	23.0	30.0	30.0	27.0	15.0	52.0	80.0	0.1	1014.0	27.0	10.0	193.0	10.0
2020-04-25 06:00:00	68.0	32.0	26.0	23.0	30.0	30.0	27.0	13.0	61.0	81.0	0.2	1013.0	27.0	10.0	185.0	8.0
2020-04-25 05:00:00	73.0	32.0	26.0	23.0	30.0	30.0	27.0	13.0	64.0	82.0	0.1	1013.0	27.0	10.0	168.0	8.0
2020-04-25 04:00:00	78.0	32.0	26.0	23.0	30.0	30.0	26.0	13.0	67.0	82.0	0.0	1013.0	26.0	10.0	151.0	8.0
2020-04-25 03:00:00	84.0	32.0	26.0	23.0	30.0	30.0	26.0	12.0	70.0	83.0	0.1	1013.0	26.0	10.0	134.0	7.0
2020-04-25 02:00:00	90.0	32.0	26.0	23.0	29.0	29.0	26.0	12.0	70.0	83.0	0.1	1013.0	26.0	8.0	132.0	7.0
2020-04-25 01:00:00	97.0	32.0	26.0	23.0	29.0	29.0	26.0	13.0	71.0	84.0	1.2	1013.0	26.0	7.0	131.0	7.0
2020-04-25 00:00:00	101.0	32.0	26.0	23.0	29.0	29.0	26.0	13.0	72.0	85.0	2.4	1014.0	26.0	5.0	129.0	7.0
2020-04-24 23:00:00	103.0	32.0	26.0	23.0	30.0	30.0	26.0	14.0	63.0	82.0	1.8	1013.0	26.0	6.0	142.0	8.0
2020-04-24 22:00:00	104.0	32.0	26.0	23.0	30.0	30.0	27.0	15.0	54.0	78.0	0.6	1013.0	27.0	7.0	155.0	9.0
2020-04-24 21:00:00	105.0	32.0	26.0	22.0	30.0	30.0	27.0	15.0	44.0	74.0	1.2	1013.0	27.0	8.0	168.0	9.0
2020-04-24 20:00:00	105.0	32.0	26.0	22.0	31.0	31.0	28.0	18.0	34.0	68.0	0.9	1012.0	28.0	8.0	178.0	12.0
2020-04-24 19:00:00	102.0	32.0	26.0	21.0	32.0	32.0	30.0	20.0	25.0	62.0	0.0	1012.0	30.0	9.0	189.0	15.0
2020-04-24 18:00:00	98.0	32.0	26.0	21.0	33.0	33.0	31.0	22.0	15.0	56.0	0.0	1011.0	31.0	10.0	199.0	18.0
2020-04-24 17:00:00	94.0	32.0	26.0	21.0	34.0	34.0	31.0	25.0	12.0	55.0	0.0	1012.0	31.0	10.0	198.0	21.0
2020-04-24 16:00:00	87.0	32.0	26.0	21.0	35.0	35.0	32.0	28.0	9.0	53.0	0.0	1012.0	32.0	10.0	198.0	24.0
2020-04-24 15:00:00	79.0	32.0	26.0	21.0	35.0	35.0	32.0	31.0	6.0	51.0	0.0	1013.0	32.0	10.0	198.0	27.0
2020-04-24 14:00:00	72.0	32.0	26.0	21.0	35.0	35.0	32.0	32.0	6.0	54.0	0.0	1013.0	32.0	10.0	195.0	28.0
2020-04-24 13:00:00	67.0	32.0	26.0	21.0	35.0	35.0	31.0	33.0	6.0	56.0	0.0	1014.0	31.0	10.0	193.0	29.0
2020-04-24 12:00:00	62.0	32.0	26.0	22.0	35.0	35.0	31.0	35.0	6.0	58.0	0.0	1014.0	31.0	10.0	191.0	30.0
2020-04-24 11:00:00	64.0	32.0	26.0	22.0	34.0	34.0	30.0	32.0	6.0	63.0	0.0	1014.0	30.0	10.0	193.0	27.0
2020-04-24 10:00:00	65.0	32.0	26.0	23.0	33.0	33.0	29.0	30.0	7.0	69.0	0.0	1014.0	29.0	10.0	195.0	24.0
2020-04-24 09:00:00	64.0	32.0	26.0	23.0	32.0	32.0	28.0	28.0	7.0	74.0	0.0	1014.0	28.0	10.0	197.0	21.0
2020-04-24 08:00:00	65.0	32.0	26.0	23.0	31.0	31.0	28.0	29.0	23.0	76.0	0.0	1014.0	28.0	10.0	192.0	21.0
2020-04-24 07:00:00	67.0	32.0	26.0	23.0	30.0	30.0	27.0	31.0	38.0	78.0	0.2	1013.0	27.0	10.0	188.0	21.0
2020-04-24 06:00:00	70.0	32.0	26.0	23.0	30.0	30.0	27.0	32.0	53.0	80.0	0.3	1013.0	27.0	9.0	183.0	20.0
2020-04-24 05:00:00	74.0	32.0	26.0	23.0	30.0	30.0	27.0	33.0	60.0	78.0	0.2	1013.0	27.0	9.0	176.0	21.0
2020-04-24 04:00:00	80.0	32.0	26.0	23.0	30.0	30.0	27.0	35.0	68.0	76.0	0.1	1013.0	27.0	10.0	168.0	22.0
2020-04-24 03:00:00	85.0	32.0	26.0	22.0	30.0	30.0	27.0	36.0	75.0	75.0	0.2	1013.0	27.0	10.0	161.0	23.0
2020-04-24 02:00:00	91.0	32.0	26.0	23.0	30.0	30.0	27.0	34.0	64.0	76.0	0.1	1013.0	27.0	10.0	156.0	21.0
2020-04-24 01:00:00	95.0	32.0	26.0	23.0	30.0	30.0	27.0	32.0	53.0	78.0	0.0	1013.0	27.0	10.0	151.0	20.0
2020-04-24 00:00:00	95.0	32.0	26.0	23.0	30.0	30.0	27.0	30.0	42.0	79.0	0.0	1014.0	27.0	10.0	145.0	19.0
2020-04-23 23:00:00	99.0	30.0	24.0	23.0	30.0	30.0	27.0	29.0	34.0	80.0	0.0	1014.0	27.0	10.0	140.0	18.0
2020-04-23 22:00:00	99.0	30.0	24.0	23.0	30.0	30.0	27.0	27.0	27.0	80.0	0.0	1014.0	27.0	10.0	136.0	18.0
2020-04-23 21:00:00	97.0	30.0	24.0	23.0	30.0	30.0	27.0	26.0	19.0	81.0	0.0	1014.0	27.0	10.0	131.0	17.0
2020-04-23 20:00:00	95.0	30.0	24.0	23.0	30.0	30.0	27.0	26.0	29.0	77.0	0.0	1013.0	27.0	10.0	135.0	19.0
2020-04-23 19:00:00	92.0	30.0	24.0	23.0	31.0	31.0	28.0	27.0	39.0	74.0	0.0	1013.0	28.0	10.0	139.0	21.0
2020-04-23 18:00:00	89.0	30.0	24.0	22.0	32.0	32.0	28.0	27.0	50.0	70.0	0.0	1013.0	28.0	10.0	143.0	22.0
2020-04-23 17:00:00	85.0	30.0	24.0	22.0	32.0	32.0	29.0	29.0	41.0	67.0	0.0	1013.0	29.0	10.0	145.0	24.0
2020-04-23 16:00:00	79.0	30.0	24.0	22.0	32.0	32.0	29.0	30.0	33.0	64.0	0.0	1014.0	29.0	10.0	146.0	26.0
2020-04-23 15:00:00	72.0	30.0	24.0	21.0	33.0	33.0	30.0	32.0	24.0	61.0	0.0	1014.0	30.0	10.0	148.0	27.0
2020-04-23 14:00:00	65.0	30.0	24.0	21.0	32.0	32.0	30.0	32.0	17.0	59.0	0.0	1015.0	30.0	10.0	147.0	28.0
2020-04-23 13:00:00	59.0	30.0	24.0	20.0	32.0	32.0	30.0	32.0	10.0	58.0	0.0	1015.0	30.0	10.0	145.0	28.0
2020-04-23 12:00:00	53.0	30.0	24.0	20.0	32.0	32.0	29.0	32.0	2.0	57.0	0.0	1016.0	29.0	10.0	144.0	28.0
2020-04-23 11:00:00	55.0	30.0	24.0	20.0	30.0	30.0	28.0	31.0	2.0	60.0	0.0	1016.0	28.0	10.0	142.0	26.0
2020-04-23 10:00:00	55.0	30.0	24.0	20.0	29.0	29.0	27.0	30.0	2.0	63.0	0.0	1016.0	27.0	10.0	141.0	24.0
2020-04-23 09:00:00	53.0	30.0	24.0	20.0	28.0	28.0	26.0	29.0	2.0	67.0	0.0	1016.0	26.0	10.0	139.0	22.0
2020-04-23 08:00:00	54.0	30.0	24.0	20.0	27.0	27.0	26.0	29.0	5.0	69.0	0.0	1016.0	26.0	10.0	136.0	20.0
2020-04-23 07:00:00	56.0	30.0	24.0	20.0	27.0	27.0	25.0	29.0	8.0	72.0	0.0	1015.0	25.0	10.0	133.0	19.0
2020-04-23 06:00:00	59.0	30.0	24.0	20.0	26.0	26.0	24.0	29.0	10.0	74.0	0.0	1015.0	24.0	10.0	130.0	18.0
2020-04-23 05:00:00	64.0	30.0	24.0	20.0	26.0	26.0	24.0	29.0	9.0	74.0	0.0	1015.0	24.0	10.0	125.0	18.0
2020-04-23 04:00:00	72.0	30.0	24.0	20.0	26.0	26.0	24.0	29.0	7.0	75.0	0.0	1016.0	24.0	10.0	119.0	17.0
2020-04-23 03:00:00	79.0	30.0	24.0	20.0	26.0	26.0	24.0	29.0	5.0	75.0	0.0	1016.0	24.0	10.0	114.0	17.0
2020-04-23 02:00:00	86.0	30.0	24.0	20.0	26.0	26.0	24.0	28.0	3.0	74.0	0.0	1016.0	24.0	10.0	110.0	16.0
2020-04-23 01:00:00	91.0	30.0	24.0	20.0	26.0	26.0	25.0	27.0	2.0	74.0	0.0	1016.0	25.0	10.0	106.0	15.0
2020-04-23 00:00:00	91.0	30.0	24.0	20.0	27.0	27.0	25.0	26.0	0.0	73.0	0.0	1017.0	25.0	10.0	103.0	15.0
2020-04-22 23:00:00	95.0	31.0	21.0	19.0	27.0	27.0	25.0	26.0	0.0	71.0	0.0	1017.0	25.0	10.0	100.0	15.0
2020-04-22 22:00:00	96.0	31.0	21.0	19.0	27.0	27.0	25.0	26.0	0.0	69.0	0.0	1017.0	25.0	10.0	97.0	16.0
2020-04-22 21:00:00	94.0	31.0	21.0	19.0	27.0	27.0	25.0	26.0	0.0	67.0	0.0	1017.0	25.0	10.0	94.0	16.0
2020-04-22 20:00:00	91.0	31.0	21.0	18.0	28.0	28.0	26.0	26.0	0.0	62.0	0.0	1016.0	26.0	10.0	93.0	17.0
2020-04-22 19:00:00	87.0	31.0	21.0	18.0	29.0	29.0	27.0	26.0	0.0	58.0	0.0	1016.0	27.0	10.0	93.0	19.0
2020-04-22 18:00:00	82.0	31.0	21.0	18.0	29.0	29.0	28.0	25.0	0.0	53.0	0.0	1016.0	28.0	10.0	92.0	20.0
2020-04-22 17:00:00	75.0	31.0	21.0	17.0	30.0	30.0	29.0	24.0	0.0	50.0	0.0	1016.0	29.0	10.0	88.0	20.0
2020-04-22 16:00:00	67.0	31.0	21.0	17.0	30.0	30.0	30.0	23.0	0.0	46.0	0.0	1016.0	30.0	10.0	83.0	19.0
2020-04-22 15:00:00	60.0	31.0	21.0	16.0	31.0	31.0	30.0	22.0	0.0	43.0	0.0	1017.0	30.0	10.0	79.0	19.0
2020-04-22 14:00:00	53.0	31.0	21.0	15.0	30.0	30.0	30.0	21.0	0.0	40.0	0.0	1017.0	30.0	10.0	70.0	18.0
2020-04-22 13:00:00	48.0	31.0	21.0	13.0	29.0	29.0	30.0	19.0	0.0	36.0	0.0	1017.0	30.0	10.0	61.0	16.0
2020-04-22 12:00:00	43.0	31.0	21.0	11.0	29.0	29.0	29.0	18.0	0.0	33.0	0.0	1018.0	29.0	10.0	52.0	15.0
2020-04-22 11:00:00	44.0	31.0	21.0	12.0	28.0	28.0	28.0	18.0	0.0	40.0	0.0	1018.0	28.0	10.0	119.0	14.0
2020-04-22 10:00:00	44.0	31.0	21.0	12.0	27.0	27.0	26.0	18.0	0.0	47.0	0.0	1018.0	26.0	10.0	186.0	13.0
2020-04-22 09:00:00	44.0	31.0	21.0	13.0	26.0	26.0	24.0	19.0	0.0	54.0	0.0	1017.0	24.0	10.0	254.0	13.0
2020-04-22 08:00:00	45.0	31.0	21.0	13.0	24.0	24.0	23.0	20.0	0.0	57.0	0.0	1017.0	23.0	10.0	284.0	12.0
2020-04-22 07:00:00	48.0	31.0	21.0	14.0	22.0	23.0	22.0	22.0	0.0	61.0	0.0	1016.0	22.0	10.0	315.0	12.0
2020-04-22 06:00:00	53.0	31.0	21.0	14.0	21.0	22.0	21.0	23.0	1.0	64.0	0.0	1016.0	21.0	10.0	346.0	12.0
2020-04-22 05:00:00	60.0	31.0	21.0	14.0	21.0	23.0	21.0	24.0	0.0	63.0	0.0	1015.0	21.0	10.0	340.0	12.0
2020-04-22 04:00:00	69.0	31.0	21.0	14.0	21.0	23.0	21.0	25.0	0.0	62.0	0.0	1015.0	21.0	10.0	335.0	13.0
2020-04-22 03:00:00	79.0	31.0	21.0	14.0	22.0	23.0	22.0	26.0	0.0	61.0	0.0	1015.0	22.0	10.0	329.0	13.0
2020-04-22 02:00:00	89.0	31.0	21.0	15.0	24.0	24.0	22.0	25.0	0.0	63.0	0.0	1015.0	22.0	10.0	324.0	13.0
2020-04-22 01:00:00	97.0	31.0	21.0	16.0	25.0	25.0	23.0	24.0	0.0	65.0	0.0	1015.0	23.0	10.0	320.0	13.0
2020-04-22 00:00:00	100.0	31.0	21.0	17.0	26.0	26.0	24.0	24.0	0.0	67.0	0.0	1016.0	24.0	10.0	315.0	13.0
2020-04-21 23:00:00	106.0	31.0	25.0	18.0	27.0	27.0	25.0	25.0	19.0	67.0	0.0	1015.0	25.0	10.0	303.0	14.0
2020-04-21 22:00:00	107.0	31.0	25.0	19.0	28.0	28.0	26.0	26.0	38.0	68.0	0.0	1015.0	26.0	10.0	291.0	15.0
2020-04-21 21:00:00	105.0	31.0	25.0	20.0	29.0	29.0	26.0	27.0	57.0	69.0	0.0	1014.0	26.0	10.0	279.0	16.0
2020-04-21 20:00:00	103.0	31.0	25.0	21.0	30.0	30.0	27.0	28.0	66.0	66.0	0.0	1014.0	27.0	10.0	272.0	17.0
2020-04-21 19:00:00	99.0	31.0	25.0	21.0	31.0	31.0	28.0	29.0	74.0	64.0	0.3	1013.0	28.0	10.0	265.0	19.0
2020-04-21 18:00:00	93.0	31.0	25.0	21.0	32.0	32.0	29.0	30.0	83.0	62.0	0.5	1013.0	29.0	10.0	257.0	20.0
2020-04-21 17:00:00	89.0	31.0	25.0	21.0	33.0	33.0	30.0	30.0	73.0	59.0	0.4	1013.0	30.0	10.0	257.0	21.0
2020-04-21 16:00:00	84.0	31.0	25.0	21.0	33.0	33.0	30.0	30.0	64.0	57.0	0.1	1013.0	30.0	10.0	256.0	23.0
2020-04-21 15:00:00	77.0	31.0	25.0	21.0	34.0	34.0	31.0	30.0	54.0	54.0	0.3	1013.0	31.0	10.0	255.0	24.0
2020-04-21 14:00:00	70.0	31.0	25.0	21.0	34.0	34.0	31.0	29.0	60.0	54.0	0.2	1014.0	31.0	10.0	256.0	24.0
2020-04-21 13:00:00	63.0	31.0	25.0	21.0	34.0	34.0	31.0	28.0	66.0	54.0	0.0	1014.0	31.0	10.0	257.0	23.0
2020-04-21 12:00:00	58.0	31.0	25.0	21.0	34.0	34.0	31.0	27.0	72.0	54.0	0.0	1015.0	31.0	9.0	258.0	23.0
2020-04-21 11:00:00	60.0	31.0	25.0	21.0	33.0	33.0	30.0	25.0	63.0	60.0	0.0	1014.0	30.0	9.0	260.0	21.0
2020-04-21 10:00:00	61.0	31.0	25.0	21.0	32.0	32.0	29.0	23.0	54.0	65.0	0.0	1014.0	29.0	10.0	261.0	18.0
2020-04-21 09:00:00	60.0	31.0	25.0	22.0	30.0	30.0	28.0	22.0	45.0	70.0	0.0	1014.0	28.0	10.0	263.0	16.0
2020-04-21 08:00:00	60.0	31.0	25.0	22.0	30.0	30.0	27.0	20.0	34.0	74.0	0.0	1013.0	27.0	10.0	262.0	15.0
2020-04-21 07:00:00	63.0	31.0	25.0	22.0	29.0	29.0	26.0	19.0	23.0	78.0	0.0	1013.0	26.0	10.0	261.0	13.0
2020-04-21 06:00:00	67.0	31.0	25.0	22.0	28.0	28.0	26.0	18.0	12.0	82.0	0.0	1012.0	26.0	10.0	260.0	11.0
2020-04-21 05:00:00	72.0	31.0	25.0	22.0	28.0	28.0	26.0	18.0	13.0	82.0	0.0	1012.0	26.0	10.0	258.0	11.0
2020-04-21 04:00:00	79.0	31.0	25.0	22.0	28.0	28.0	26.0	18.0	14.0	82.0	0.0	1012.0	26.0	10.0	257.0	11.0
2020-04-21 03:00:00	86.0	31.0	25.0	22.0	28.0	28.0	26.0	19.0	14.0	82.0	0.0	1012.0	26.0	10.0	255.0	11.0
2020-04-21 02:00:00	93.0	31.0	25.0	22.0	28.0	28.0	26.0	20.0	13.0	81.0	0.0	1012.0	26.0	10.0	255.0	12.0
2020-04-21 01:00:00	100.0	31.0	25.0	22.0	28.0	28.0	26.0	21.0	11.0	80.0	0.0	1013.0	26.0	10.0	255.0	13.0
2020-04-21 00:00:00	102.0	31.0	25.0	22.0	29.0	29.0	26.0	22.0	9.0	79.0	0.0	1013.0	26.0	10.0	254.0	13.0
2020-04-20 23:00:00	105.0	32.0	26.0	22.0	29.0	29.0	27.0	23.0	8.0	76.0	0.0	1012.0	27.0	10.0	256.0	14.0
2020-04-20 22:00:00	106.0	32.0	26.0	22.0	29.0	29.0	27.0	24.0	6.0	72.0	0.0	1012.0	27.0	10.0	258.0	15.0
2020-04-20 21:00:00	105.0	32.0	26.0	21.0	30.0	30.0	28.0	26.0	4.0	69.0	0.0	1012.0	28.0	10.0	260.0	16.0
2020-04-20 20:00:00	103.0	32.0	26.0	21.0	31.0	31.0	29.0	28.0	4.0	64.0	0.0	1011.0	29.0	10.0	256.0	19.0
2020-04-20 19:00:00	101.0	32.0	26.0	21.0	32.0	32.0	30.0	30.0	4.0	60.0	0.0	1011.0	30.0	10.0	252.0	23.0
2020-04-20 18:00:00	97.0	32.0	26.0	20.0	33.0	33.0	31.0	33.0	5.0	55.0	0.0	1011.0	31.0	10.0	248.0	26.0
2020-04-20 17:00:00	92.0	32.0	26.0	21.0	34.0	34.0	31.0	34.0	4.0	54.0	0.0	1011.0	31.0	10.0	241.0	28.0
2020-04-20 16:00:00	86.0	32.0	26.0	21.0	35.0	35.0	32.0	36.0	4.0	53.0	0.0	1011.0	32.0	10.0	233.0	30.0
2020-04-20 15:00:00	79.0	32.0	26.0	21.0	35.0	35.0	32.0	37.0	3.0	52.0	0.0	1011.0	32.0	10.0	226.0	32.0
2020-04-20 14:00:00	70.0	32.0	26.0	21.0	35.0	35.0	32.0	36.0	2.0	53.0	0.0	1012.0	32.0	10.0	225.0	32.0
2020-04-20 13:00:00	62.0	32.0	26.0	21.0	35.0	35.0	32.0	36.0	1.0	54.0	0.0	1012.0	32.0	10.0	223.0	31.0
2020-04-20 12:00:00	57.0	32.0	26.0	21.0	35.0	35.0	31.0	35.0	1.0	55.0	0.0	1013.0	31.0	10.0	222.0	30.0
2020-04-20 11:00:00	58.0	32.0	26.0	22.0	33.0	33.0	30.0	34.0	19.0	61.0	0.0	1013.0	30.0	10.0	222.0	28.0
2020-04-20 10:00:00	58.0	32.0	26.0	22.0	32.0	32.0	29.0	33.0	37.0	67.0	0.0	1012.0	29.0	10.0	222.0	26.0
2020-04-20 09:00:00	58.0	32.0	26.0	22.0	31.0	31.0	28.0	32.0	55.0	73.0	0.0	1012.0	28.0	10.0	222.0	24.0
2020-04-20 08:00:00	59.0	32.0	26.0	23.0	30.0	30.0	27.0	30.0	51.0	77.0	0.0	1011.0	27.0	10.0	213.0	21.0
2020-04-20 07:00:00	61.0	32.0	26.0	23.0	30.0	30.0	27.0	28.0	47.0	81.0	0.0	1011.0	27.0	10.0	203.0	19.0
2020-04-20 06:00:00	64.0	32.0	26.0	23.0	29.0	29.0	26.0	27.0	43.0	85.0	0.0	1010.0	26.0	10.0	194.0	17.0
2020-04-20 05:00:00	69.0	32.0	26.0	23.0	29.0	29.0	26.0	26.0	40.0	83.0	0.0	1011.0	26.0	10.0	186.0	16.0
2020-04-20 04:00:00	77.0	32.0	26.0	23.0	29.0	29.0	26.0	26.0	38.0	82.0	0.0	1011.0	26.0	10.0	178.0	16.0
2020-04-20 03:00:00	83.0	32.0	26.0	22.0	28.0	28.0	26.0	26.0	36.0	81.0	0.0	1011.0	26.0	10.0	170.0	15.0
2020-04-20 02:00:00	90.0	32.0	26.0	23.0	28.0	28.0	26.0	24.0	35.0	82.0	0.0	1012.0	26.0	10.0	167.0	14.0
2020-04-20 01:00:00	95.0	32.0	26.0	23.0	29.0	29.0	26.0	23.0	34.0	83.0	0.0	1012.0	26.0	10.0	164.0	14.0
2020-04-20 00:00:00	95.0	32.0	26.0	23.0	29.0	29.0	26.0	21.0	34.0	84.0	0.0	1013.0	26.0	10.0	161.0	13.0
2020-04-19 23:00:00	99.0	31.0	25.0	23.0	29.0	29.0	26.0	20.0	27.0	83.0	0.0	1013.0	26.0	10.0	159.0	12.0
2020-04-19 22:00:00	101.0	31.0	25.0	23.0	29.0	29.0	26.0	19.0	20.0	82.0	0.0	1013.0	26.0	10.0	156.0	12.0
2020-04-19 21:00:00	102.0	31.0	25.0	23.0	29.0	29.0	26.0	17.0	13.0	81.0	0.0	1013.0	26.0	10.0	154.0	11.0
2020-04-19 20:00:00	102.0	31.0	25.0	23.0	30.0	30.0	27.0	19.0	10.0	76.0	0.0	1013.0	27.0	10.0	159.0	13.0
2020-04-19 19:00:00	100.0	31.0	25.0	22.0	31.0	31.0	28.0	20.0	7.0	72.0	0.0	1013.0	28.0	10.0	164.0	16.0
2020-04-19 18:00:00	97.0	31.0	25.0	22.0	32.0	32.0	29.0	22.0	4.0	68.0	0.0	1013.0	29.0	10.0	170.0	18.0
2020-04-19 17:00:00	93.0	31.0	25.0	22.0	33.0	33.0	29.0	23.0	4.0	65.0	0.0	1014.0	29.0	10.0	171.0	19.0
2020-04-19 16:00:00	86.0	31.0	25.0	22.0	34.0	34.0	30.0	24.0	4.0	62.0	0.0	1014.0	30.0	10.0	172.0	21.0
2020-04-19 15:00:00	77.0	31.0	25.0	22.0	34.0	34.0	31.0	26.0	4.0	59.0	0.0	1015.0	31.0	10.0	173.0	22.0
2020-04-19 14:00:00	66.0	31.0	25.0	22.0	34.0	34.0	31.0	24.0	8.0	59.0	0.0	1015.0	31.0	10.0	170.0	21.0
2020-04-19 13:00:00	55.0	31.0	25.0	22.0	34.0	34.0	31.0	23.0	11.0	60.0	0.0	1016.0	31.0	10.0	167.0	20.0
2020-04-19 12:00:00	47.0	31.0	25.0	22.0	34.0	34.0	30.0	22.0	15.0	60.0	0.0	1016.0	30.0	10.0	163.0	19.0
2020-04-19 11:00:00	47.0	31.0	25.0	22.0	33.0	33.0	29.0	19.0	13.0	65.0	0.0	1016.0	29.0	10.0	165.0	16.0
2020-04-19 10:00:00	48.0	31.0	25.0	22.0	31.0	31.0	28.0	16.0	11.0	71.0	0.0	1016.0	28.0	10.0	167.0	13.0
2020-04-19 09:00:00	49.0	31.0	25.0	22.0	30.0	30.0	27.0	13.0	9.0	76.0	0.0	1016.0	27.0	10.0	169.0	10.0
2020-04-19 08:00:00	51.0	31.0	25.0	23.0	29.0	29.0	27.0	11.0	7.0	80.0	0.0	1016.0	27.0	10.0	200.0	8.0
2020-04-19 07:00:00	54.0	31.0	25.0	23.0	29.0	29.0	26.0	8.0	6.0	83.0	0.0	1016.0	26.0	10.0	231.0	6.0
2020-04-19 06:00:00	59.0	31.0	25.0	23.0	28.0	28.0	25.0	6.0	4.0	87.0	0.0	1015.0	25.0	10.0	262.0	4.0
2020-04-19 05:00:00	65.0	31.0	25.0	23.0	28.0	28.0	25.0	6.0	4.0	87.0	0.0	1016.0	25.0	10.0	268.0	4.0
2020-04-19 04:00:00	73.0	31.0	25.0	23.0	28.0	28.0	26.0	7.0	4.0	88.0	0.0	1016.0	26.0	10.0	275.0	5.0
2020-04-19 03:00:00	79.0	31.0	25.0	23.0	29.0	29.0	26.0	8.0	4.0	88.0	0.0	1016.0	26.0	10.0	281.0	5.0
2020-04-19 02:00:00	85.0	31.0	25.0	24.0	29.0	29.0	26.0	9.0	4.0	88.0	0.0	1016.0	26.0	10.0	262.0	6.0
2020-04-19 01:00:00	90.0	31.0	25.0	24.0	29.0	29.0	26.0	11.0	4.0	87.0	0.0	1017.0	26.0	10.0	243.0	7.0
2020-04-19 00:00:00	90.0	31.0	25.0	24.0	29.0	29.0	26.0	13.0	4.0	87.0	0.0	1017.0	26.0	10.0	224.0	8.0
2020-04-18 23:00:00	94.0	31.0	25.0	23.0	29.0	29.0	26.0	14.0	7.0	84.0	0.0	1017.0	26.0	10.0	217.0	9.0
2020-04-18 22:00:00	98.0	31.0	25.0	23.0	30.0	30.0	27.0	16.0	11.0	81.0	0.0	1017.0	27.0	10.0	211.0	10.0
2020-04-18 21:00:00	102.0	31.0	25.0	23.0	30.0	30.0	27.0	18.0	15.0	79.0	0.0	1017.0	27.0	10.0	205.0	11.0
2020-04-18 20:00:00	103.0	31.0	25.0	23.0	31.0	31.0	28.0	19.0	32.0	74.0	0.0	1016.0	28.0	10.0	205.0	13.0
2020-04-18 19:00:00	102.0	31.0	25.0	22.0	32.0	32.0	29.0	20.0	49.0	70.0	0.2	1016.0	29.0	10.0	204.0	14.0
2020-04-18 18:00:00	97.0	31.0	25.0	22.0	33.0	33.0	30.0	22.0	66.0	65.0	0.3	1015.0	30.0	9.0	204.0	15.0
2020-04-18 17:00:00	93.0	31.0	25.0	22.0	34.0	34.0	30.0	22.0	60.0	63.0	0.2	1016.0	30.0	9.0	200.0	17.0
2020-04-18 16:00:00	85.0	31.0	25.0	22.0	34.0	34.0	31.0	23.0	54.0	62.0	0.1	1016.0	31.0	10.0	196.0	18.0
2020-04-18 15:00:00	77.0	31.0	25.0	22.0	35.0	35.0	31.0	24.0	48.0	60.0	0.2	1016.0	31.0	10.0	193.0	19.0
2020-04-18 14:00:00	68.0	31.0	25.0	22.0	35.0	35.0	31.0	22.0	40.0	60.0	0.1	1017.0	31.0	10.0	189.0	18.0
2020-04-18 13:00:00	57.0	31.0	25.0	22.0	34.0	34.0	31.0	20.0	32.0	61.0	0.0	1017.0	31.0	10.0	185.0	17.0
2020-04-18 12:00:00	50.0	31.0	25.0	22.0	34.0	34.0	30.0	19.0	25.0	61.0	0.0	1018.0	30.0	10.0	182.0	16.0
2020-04-18 11:00:00	51.0	31.0	25.0	22.0	33.0	33.0	29.0	17.0	21.0	67.0	0.0	1018.0	29.0	10.0	178.0	15.0
2020-04-18 10:00:00	52.0	31.0	25.0	22.0	31.0	31.0	28.0	16.0	18.0	72.0	0.0	1018.0	28.0	10.0	175.0	13.0
2020-04-18 09:00:00	53.0	31.0	25.0	23.0	30.0	30.0	27.0	15.0	15.0	78.0	0.0	1018.0	27.0	10.0	172.0	12.0
2020-04-18 08:00:00	55.0	31.0	25.0	23.0	29.0	29.0	26.0	14.0	13.0	81.0	0.0	1018.0	26.0	10.0	171.0	10.0
2020-04-18 07:00:00	58.0	31.0	25.0	23.0	29.0	29.0	26.0	13.0	12.0	85.0	0.0	1017.0	26.0	10.0	170.0	9.0
2020-04-18 06:00:00	61.0	31.0	25.0	23.0	28.0	28.0	25.0	12.0	10.0	89.0	0.0	1017.0	25.0	10.0	169.0	8.0
2020-04-18 05:00:00	67.0	31.0	25.0	23.0	28.0	28.0	25.0	11.0	10.0	90.0	0.0	1017.0	25.0	10.0	169.0	7.0
2020-04-18 04:00:00	73.0	31.0	25.0	24.0	28.0	28.0	25.0	10.0	11.0	90.0	0.0	1017.0	25.0	10.0	170.0	6.0
2020-04-18 03:00:00	80.0	31.0	25.0	24.0	29.0	29.0	25.0	9.0	11.0	91.0	0.0	1017.0	25.0	10.0	170.0	6.0
2020-04-18 02:00:00	86.0	31.0	25.0	24.0	29.0	29.0	26.0	9.0	27.0	90.0	0.0	1018.0	26.0	10.0	169.0	6.0
2020-04-18 01:00:00	90.0	31.0	25.0	24.0	29.0	29.0	26.0	10.0	42.0	89.0	0.1	1018.0	26.0	10.0	167.0	6.0
2020-04-18 00:00:00	89.0	31.0	25.0	24.0	29.0	29.0	26.0	10.0	57.0	89.0	0.3	1018.0	26.0	9.0	166.0	6.0
2020-04-17 23:00:00	91.0	31.0	24.0	24.0	29.0	29.0	26.0	12.0	49.0	87.0	0.2	1018.0	26.0	9.0	168.0	7.0
2020-04-17 22:00:00	92.0	31.0	24.0	23.0	29.0	29.0	26.0	13.0	40.0	85.0	0.1	1018.0	26.0	10.0	169.0	8.0
2020-04-17 21:00:00	93.0	31.0	24.0	23.0	30.0	30.0	26.0	14.0	31.0	82.0	0.1	1018.0	26.0	10.0	171.0	9.0
2020-04-17 20:00:00	95.0	31.0	24.0	23.0	30.0	30.0	27.0	16.0	40.0	77.0	0.1	1018.0	27.0	10.0	170.0	11.0
2020-04-17 19:00:00	95.0	31.0	24.0	23.0	31.0	31.0	28.0	18.0	49.0	72.0	0.2	1018.0	28.0	9.0	169.0	13.0
2020-04-17 18:00:00	93.0	31.0	24.0	22.0	32.0	32.0	29.0	20.0	58.0	67.0	0.3	1017.0	29.0	9.0	168.0	15.0
2020-04-17 17:00:00	88.0	31.0	24.0	22.0	33.0	33.0	30.0	21.0	54.0	64.0	0.2	1018.0	30.0	9.0	161.0	16.0
2020-04-17 16:00:00	82.0	31.0	24.0	22.0	34.0	34.0	30.0	22.0	50.0	62.0	0.1	1018.0	30.0	10.0	154.0	17.0
2020-04-17 15:00:00	74.0	31.0	24.0	22.0	34.0	34.0	31.0	22.0	46.0	59.0	0.1	1018.0	31.0	10.0	147.0	18.0
2020-04-17 14:00:00	65.0	31.0	24.0	22.0	34.0	34.0	31.0	21.0	51.0	60.0	0.1	1019.0	31.0	10.0	139.0	18.0
2020-04-17 13:00:00	59.0	31.0	24.0	22.0	34.0	34.0	30.0	21.0	56.0	61.0	0.0	1019.0	30.0	9.0	132.0	17.0
2020-04-17 12:00:00	55.0	31.0	24.0	22.0	33.0	33.0	30.0	20.0	61.0	62.0	0.1	1020.0	30.0	9.0	125.0	17.0
2020-04-17 11:00:00	57.0	31.0	24.0	22.0	32.0	32.0	29.0	20.0	57.0	67.0	0.1	1019.0	29.0	9.0	117.0	16.0
2020-04-17 10:00:00	56.0	31.0	24.0	22.0	31.0	31.0	28.0	20.0	52.0	72.0	0.0	1019.0	28.0	10.0	110.0	16.0
2020-04-17 09:00:00	56.0	31.0	24.0	23.0	30.0	30.0	27.0	20.0	48.0	78.0	0.0	1019.0	27.0	10.0	102.0	15.0
2020-04-17 08:00:00	56.0	31.0	24.0	23.0	29.0	29.0	26.0	21.0	50.0	81.0	0.0	1019.0	26.0	10.0	95.0	15.0
2020-04-17 07:00:00	58.0	31.0	24.0	23.0	28.0	28.0	25.0	22.0	53.0	85.0	0.0	1018.0	25.0	10.0	88.0	15.0
2020-04-17 06:00:00	60.0	31.0	24.0	23.0	27.0	27.0	25.0	23.0	55.0	89.0	0.0	1018.0	25.0	10.0	81.0	15.0
2020-04-17 05:00:00	65.0	31.0	24.0	22.0	27.0	27.0	24.0	24.0	60.0	89.0	0.0	1018.0	24.0	10.0	74.0	15.0
2020-04-17 04:00:00	72.0	31.0	24.0	22.0	27.0	27.0	24.0	24.0	64.0	89.0	0.0	1018.0	24.0	10.0	68.0	15.0
2020-04-17 03:00:00	79.0	31.0	24.0	22.0	27.0	27.0	24.0	25.0	69.0	89.0	0.1	1018.0	24.0	9.0	61.0	16.0
2020-04-17 02:00:00	87.0	31.0	24.0	22.0	27.0	27.0	24.0	25.0	71.0	87.0	0.1	1019.0	24.0	9.0	57.0	16.0
2020-04-17 01:00:00	93.0	31.0	24.0	22.0	27.0	27.0	24.0	25.0	73.0	85.0	0.1	1019.0	24.0	9.0	52.0	16.0
2020-04-17 00:00:00	94.0	31.0	24.0	22.0	27.0	27.0	25.0	25.0	75.0	84.0	0.1	1019.0	25.0	9.0	47.0	16.0
2020-04-16 23:00:00	98.0	31.0	25.0	22.0	27.0	27.0	25.0	27.0	67.0	82.0	0.1	1019.0	25.0	9.0	45.0	17.0
2020-04-16 22:00:00	100.0	31.0	25.0	22.0	28.0	28.0	25.0	29.0	59.0	81.0	0.0	1018.0	25.0	9.0	43.0	19.0
2020-04-16 21:00:00	103.0	31.0	25.0	22.0	28.0	28.0	26.0	31.0	51.0	79.0	0.0	1018.0	26.0	10.0	40.0	20.0
2020-04-16 20:00:00	102.0	31.0	25.0	22.0	29.0	29.0	27.0	27.0	54.0	74.0	0.0	1018.0	27.0	10.0	72.0	18.0
2020-04-16 19:00:00	99.0	31.0	25.0	22.0	31.0	31.0	28.0	24.0	57.0	69.0	0.4	1017.0	28.0	10.0	105.0	16.0
2020-04-16 18:00:00	96.0	31.0	25.0	22.0	32.0	32.0	29.0	21.0	61.0	64.0	0.8	1017.0	29.0	10.0	137.0	13.0
2020-04-16 17:00:00	91.0	31.0	25.0	22.0	33.0	33.0	30.0	17.0	65.0	62.0	0.6	1017.0	30.0	10.0	153.0	11.0
2020-04-16 16:00:00	84.0	31.0	25.0	21.0	33.0	33.0	30.0	13.0	70.0	59.0	0.3	1017.0	30.0	10.0	169.0	9.0
2020-04-16 15:00:00	75.0	31.0	25.0	21.0	34.0	34.0	31.0	9.0	75.0	57.0	0.6	1017.0	31.0	10.0	185.0	6.0
2020-04-16 14:00:00	66.0	31.0	25.0	21.0	34.0	34.0	31.0	8.0	72.0	58.0	0.5	1017.0	31.0	10.0	203.0	6.0
2020-04-16 13:00:00	59.0	31.0	25.0	21.0	34.0	34.0	31.0	6.0	68.0	58.0	0.1	1017.0	31.0	10.0	222.0	5.0
2020-04-16 12:00:00	54.0	31.0	25.0	21.0	34.0	34.0	30.0	5.0	65.0	59.0	0.1	1017.0	30.0	10.0	240.0	4.0
2020-04-16 11:00:00	56.0	31.0	25.0	22.0	33.0	33.0	29.0	5.0	52.0	64.0	0.1	1017.0	29.0	10.0	238.0	4.0
2020-04-16 10:00:00	56.0	31.0	25.0	22.0	32.0	32.0	29.0	4.0	39.0	69.0	0.0	1017.0	29.0	10.0	237.0	4.0
2020-04-16 09:00:00	55.0	31.0	25.0	22.0	31.0	31.0	28.0	4.0	26.0	74.0	0.0	1016.0	28.0	10.0	235.0	4.0
2020-04-16 08:00:00	56.0	31.0	25.0	23.0	30.0	30.0	27.0	4.0	24.0	78.0	0.0	1016.0	27.0	10.0	234.0	3.0
2020-04-16 07:00:00	59.0	31.0	25.0	23.0	29.0	29.0	26.0	4.0	22.0	83.0	0.0	1015.0	26.0	10.0	233.0	3.0
2020-04-16 06:00:00	62.0	31.0	25.0	23.0	28.0	28.0	25.0	4.0	20.0	87.0	0.0	1015.0	25.0	10.0	232.0	3.0
2020-04-16 05:00:00	68.0	31.0	25.0	23.0	28.0	28.0	25.0	5.0	34.0	87.0	0.0	1015.0	25.0	10.0	249.0	3.0
2020-04-16 04:00:00	76.0	31.0	25.0	23.0	28.0	28.0	26.0	6.0	47.0	87.0	0.1	1015.0	26.0	10.0	265.0	4.0
2020-04-16 03:00:00	84.0	31.0	25.0	23.0	29.0	29.0	26.0	6.0	61.0	88.0	0.1	1015.0	26.0	9.0	282.0	4.0
2020-04-16 02:00:00	92.0	31.0	25.0	24.0	29.0	29.0	26.0	8.0	68.0	87.0	0.1	1015.0	26.0	9.0	290.0	5.0
2020-04-16 01:00:00	98.0	31.0	25.0	24.0	29.0	29.0	26.0	9.0	76.0	86.0	0.2	1015.0	26.0	9.0	299.0	6.0
2020-04-16 00:00:00	100.0	31.0	25.0	24.0	30.0	30.0	26.0	11.0	84.0	85.0	0.5	1016.0	26.0	9.0	308.0	7.0
2020-04-15 23:00:00	103.0	32.0	25.0	24.0	30.0	30.0	27.0	12.0	68.0	83.0	0.4	1015.0	27.0	9.0	289.0	8.0
2020-04-15 22:00:00	104.0	32.0	25.0	23.0	30.0	30.0	27.0	14.0	52.0	81.0	0.1	1015.0	27.0	9.0	269.0	9.0
2020-04-15 21:00:00	102.0	32.0	25.0	23.0	30.0	30.0	27.0	15.0	36.0	79.0	0.2	1014.0	27.0	10.0	250.0	10.0
2020-04-15 20:00:00	100.0	32.0	25.0	23.0	31.0	31.0	28.0	18.0	28.0	76.0	0.2	1014.0	28.0	10.0	235.0	13.0
2020-04-15 19:00:00	97.0	32.0	25.0	23.0	32.0	32.0	29.0	20.0	21.0	72.0	0.0	1013.0	29.0	10.0	219.0	16.0
2020-04-15 18:00:00	94.0	32.0	25.0	23.0	33.0	33.0	29.0	22.0	13.0	68.0	0.0	1013.0	29.0	10.0	204.0	18.0
2020-04-15 17:00:00	88.0	32.0	25.0	23.0	34.0	34.0	30.0	24.0	16.0	66.0	0.0	1013.0	30.0	10.0	198.0	20.0
2020-04-15 16:00:00	81.0	32.0	25.0	23.0	35.0	35.0	30.0	25.0	19.0	63.0	0.0	1014.0	30.0	10.0	193.0	21.0
2020-04-15 15:00:00	74.0	32.0	25.0	23.0	35.0	35.0	31.0	26.0	22.0	60.0	0.0	1014.0	31.0	10.0	187.0	23.0
2020-04-15 14:00:00	66.0	32.0	25.0	22.0	35.0	35.0	31.0	27.0	25.0	61.0	0.0	1014.0	31.0	10.0	185.0	23.0
2020-04-15 13:00:00	59.0	32.0	25.0	22.0	35.0	35.0	31.0	27.0	27.0	61.0	0.0	1015.0	31.0	10.0	182.0	23.0
2020-04-15 12:00:00	53.0	32.0	25.0	22.0	35.0	35.0	31.0	27.0	29.0	62.0	0.0	1016.0	31.0	10.0	180.0	23.0
2020-04-15 11:00:00	55.0	32.0	25.0	22.0	33.0	33.0	30.0	26.0	35.0	66.0	0.0	1016.0	30.0	10.0	177.0	22.0
2020-04-15 10:00:00	55.0	32.0	25.0	22.0	32.0	32.0	29.0	26.0	40.0	70.0	0.0	1016.0	29.0	10.0	174.0	20.0
2020-04-15 09:00:00	55.0	32.0	25.0	23.0	31.0	31.0	28.0	25.0	45.0	75.0	0.0	1016.0	28.0	10.0	172.0	19.0
2020-04-15 08:00:00	56.0	32.0	25.0	22.0	30.0	30.0	27.0	25.0	49.0	77.0	0.0	1015.0	27.0	10.0	168.0	18.0
2020-04-15 07:00:00	58.0	32.0	25.0	22.0	29.0	29.0	26.0	25.0	53.0	79.0	0.0	1015.0	26.0	10.0	165.0	17.0
2020-04-15 06:00:00	61.0	32.0	25.0	22.0	28.0	28.0	26.0	25.0	56.0	82.0	0.0	1015.0	26.0	10.0	162.0	16.0
2020-04-15 05:00:00	66.0	32.0	25.0	22.0	28.0	28.0	26.0	24.0	62.0	83.0	0.0	1015.0	26.0	10.0	160.0	15.0
2020-04-15 04:00:00	73.0	32.0	25.0	22.0	28.0	28.0	25.0	24.0	68.0	83.0	0.0	1015.0	25.0	10.0	158.0	15.0
2020-04-15 03:00:00	81.0	32.0	25.0	23.0	28.0	28.0	25.0	23.0	74.0	84.0	0.0	1015.0	25.0	10.0	156.0	14.0
2020-04-15 02:00:00	88.0	32.0	25.0	23.0	28.0	28.0	26.0	21.0	58.0	85.0	0.0	1016.0	26.0	10.0	150.0	13.0
2020-04-15 01:00:00	94.0	32.0	25.0	23.0	29.0	29.0	26.0	19.0	43.0	85.0	0.0	1016.0	26.0	10.0	144.0	12.0
2020-04-15 00:00:00	96.0	32.0	25.0	23.0	29.0	29.0	26.0	17.0	28.0	85.0	0.0	1016.0	26.0	10.0	137.0	11.0
2020-04-14 23:00:00	100.0	31.0	25.0	23.0	29.0	29.0	26.0	17.0	18.0	83.0	0.0	1016.0	26.0	10.0	136.0	11.0
2020-04-14 22:00:00	101.0	31.0	25.0	23.0	29.0	29.0	26.0	18.0	9.0	81.0	0.0	1016.0	26.0	10.0	135.0	12.0
2020-04-14 21:00:00	100.0	31.0	25.0	23.0	29.0	29.0	27.0	18.0	0.0	80.0	0.0	1016.0	27.0	10.0	134.0	12.0
2020-04-14 20:00:00	98.0	31.0	25.0	22.0	30.0	30.0	27.0	20.0	1.0	75.0	0.0	1016.0	27.0	10.0	139.0	14.0
2020-04-14 19:00:00	96.0	31.0	25.0	22.0	31.0	31.0	28.0	21.0	1.0	71.0	0.0	1015.0	28.0	10.0	144.0	16.0
2020-04-14 18:00:00	92.0	31.0	25.0	22.0	32.0	32.0	29.0	22.0	1.0	66.0	0.0	1015.0	29.0	10.0	149.0	18.0
2020-04-14 17:00:00	87.0	31.0	25.0	22.0	33.0	33.0	29.0	23.0	1.0	63.0	0.0	1016.0	29.0	10.0	153.0	19.0
2020-04-14 16:00:00	80.0	31.0	25.0	22.0	33.0	33.0	30.0	24.0	1.0	60.0	0.0	1016.0	30.0	10.0	157.0	21.0
2020-04-14 15:00:00	73.0	31.0	25.0	21.0	34.0	34.0	31.0	26.0	1.0	57.0	0.0	1016.0	31.0	10.0	160.0	22.0
2020-04-14 14:00:00	66.0	31.0	25.0	22.0	34.0	34.0	31.0	26.0	1.0	58.0	0.0	1017.0	31.0	10.0	160.0	22.0
2020-04-14 13:00:00	59.0	31.0	25.0	22.0	34.0	34.0	31.0	26.0	2.0	59.0	0.0	1017.0	31.0	10.0	159.0	22.0
2020-04-14 12:00:00	53.0	31.0	25.0	22.0	34.0	34.0	31.0	26.0	2.0	59.0	0.0	1018.0	31.0	10.0	159.0	22.0
2020-04-14 11:00:00	55.0	31.0	25.0	22.0	33.0	33.0	30.0	25.0	5.0	65.0	0.0	1018.0	30.0	10.0	158.0	21.0
2020-04-14 10:00:00	55.0	31.0	25.0	22.0	32.0	32.0	29.0	24.0	8.0	70.0	0.0	1018.0	29.0	10.0	157.0	19.0
2020-04-14 09:00:00	54.0	31.0	25.0	23.0	31.0	31.0	28.0	23.0	10.0	75.0	0.0	1018.0	28.0	10.0	157.0	18.0
2020-04-14 08:00:00	55.0	31.0	25.0	23.0	30.0	30.0	27.0	23.0	11.0	78.0	0.0	1017.0	27.0	10.0	157.0	16.0
2020-04-14 07:00:00	58.0	31.0	25.0	23.0	29.0	29.0	26.0	23.0	12.0	82.0	0.0	1017.0	26.0	10.0	157.0	15.0
2020-04-14 06:00:00	61.0	31.0	25.0	23.0	28.0	28.0	26.0	22.0	12.0	85.0	0.0	1017.0	26.0	10.0	157.0	14.0
2020-04-14 05:00:00	66.0	31.0	25.0	23.0	28.0	28.0	26.0	22.0	11.0	85.0	0.0	1017.0	26.0	10.0	156.0	14.0
2020-04-14 04:00:00	74.0	31.0	25.0	23.0	28.0	28.0	26.0	21.0	9.0	86.0	0.0	1017.0	26.0	10.0	155.0	13.0
2020-04-14 03:00:00	81.0	31.0	25.0	23.0	28.0	28.0	26.0	21.0	8.0	86.0	0.0	1018.0	26.0	10.0	154.0	13.0
2020-04-14 02:00:00	88.0	31.0	25.0	23.0	28.0	28.0	26.0	20.0	8.0	86.0	0.0	1018.0	26.0	10.0	150.0	12.0
2020-04-14 01:00:00	94.0	31.0	25.0	23.0	29.0	29.0	26.0	20.0	8.0	86.0	0.0	1018.0	26.0	10.0	145.0	12.0
2020-04-14 00:00:00	95.0	31.0	25.0	23.0	29.0	29.0	26.0	19.0	8.0	86.0	0.0	1018.0	26.0	10.0	140.0	12.0
2020-04-13 23:00:00	99.0	31.0	26.0	23.0	29.0	29.0	26.0	20.0	6.0	85.0	0.0	1018.0	26.0	10.0	138.0	13.0
2020-04-13 22:00:00	100.0	31.0	26.0	23.0	29.0	29.0	26.0	20.0	5.0	83.0	0.0	1018.0	26.0	10.0	135.0	13.0
2020-04-13 21:00:00	99.0	31.0	26.0	23.0	29.0	29.0	26.0	20.0	3.0	82.0	0.0	1017.0	26.0	10.0	133.0	13.0
2020-04-13 20:00:00	96.0	31.0	26.0	23.0	30.0	30.0	27.0	21.0	7.0	78.0	0.0	1017.0	27.0	10.0	140.0	15.0
2020-04-13 19:00:00	93.0	31.0	26.0	23.0	31.0	31.0	28.0	23.0	11.0	74.0	0.0	1017.0	28.0	10.0	147.0	17.0
2020-04-13 18:00:00	89.0	31.0	26.0	23.0	32.0	32.0	29.0	24.0	15.0	70.0	0.0	1017.0	29.0	10.0	154.0	19.0
2020-04-13 17:00:00	83.0	31.0	26.0	23.0	33.0	33.0	29.0	25.0	16.0	67.0	0.0	1017.0	29.0	10.0	157.0	21.0
2020-04-13 16:00:00	78.0	31.0	26.0	22.0	34.0	34.0	30.0	26.0	18.0	64.0	0.0	1017.0	30.0	10.0	160.0	22.0
2020-04-13 15:00:00	71.0	31.0	26.0	22.0	34.0	34.0	31.0	27.0	20.0	62.0	0.0	1018.0	31.0	10.0	163.0	24.0
2020-04-13 14:00:00	65.0	31.0	26.0	22.0	34.0	34.0	30.0	27.0	23.0	62.0	0.0	1018.0	30.0	10.0	163.0	24.0
2020-04-13 13:00:00	60.0	31.0	26.0	22.0	34.0	34.0	30.0	28.0	25.0	63.0	0.0	1018.0	30.0	10.0	164.0	24.0
2020-04-13 12:00:00	56.0	31.0	26.0	22.0	34.0	34.0	30.0	28.0	28.0	63.0	0.0	1019.0	30.0	10.0	164.0	24.0
2020-04-13 11:00:00	58.0	31.0	26.0	22.0	32.0	32.0	29.0	29.0	32.0	66.0	0.0	1019.0	29.0	10.0	164.0	24.0
2020-04-13 10:00:00	59.0	31.0	26.0	22.0	31.0	31.0	28.0	31.0	36.0	70.0	0.0	1018.0	28.0	10.0	164.0	24.0
2020-04-13 09:00:00	58.0	31.0	26.0	22.0	30.0	30.0	28.0	32.0	40.0	73.0	0.0	1018.0	28.0	10.0	164.0	24.0
2020-04-13 08:00:00	59.0	31.0	26.0	22.0	30.0	30.0	27.0	34.0	51.0	75.0	0.0	1018.0	27.0	10.0	163.0	24.0
2020-04-13 07:00:00	61.0	31.0	26.0	22.0	29.0	29.0	27.0	36.0	62.0	76.0	0.0	1017.0	27.0	10.0	162.0	25.0
2020-04-13 06:00:00	65.0	31.0	26.0	22.0	29.0	29.0	26.0	37.0	73.0	78.0	0.0	1017.0	26.0	10.0	161.0	25.0
2020-04-13 05:00:00	70.0	31.0	26.0	22.0	29.0	29.0	26.0	37.0	77.0	79.0	0.0	1017.0	26.0	10.0	158.0	25.0
2020-04-13 04:00:00	75.0	31.0	26.0	23.0	29.0	29.0	26.0	37.0	80.0	81.0	0.0	1017.0	26.0	10.0	156.0	25.0
2020-04-13 03:00:00	81.0	31.0	26.0	23.0	29.0	29.0	26.0	37.0	84.0	82.0	0.0	1017.0	26.0	10.0	154.0	25.0
2020-04-13 02:00:00	87.0	31.0	26.0	23.0	28.0	28.0	25.0	38.0	75.0	82.0	0.0	1017.0	25.0	10.0	149.0	25.0
2020-04-13 01:00:00	90.0	31.0	26.0	23.0	28.0	28.0	24.0	39.0	65.0	83.0	0.0	1017.0	24.0	10.0	145.0	26.0
2020-04-13 00:00:00	89.0	31.0	26.0	23.0	27.0	27.0	23.0	39.0	56.0	83.0	0.0	1017.0	23.0	10.0	140.0	26.0
2020-04-12 23:00:00	91.0	30.0	22.0	23.0	27.0	27.0	24.0	38.0	42.0	82.0	0.0	1017.0	24.0	10.0	137.0	25.0
2020-04-12 22:00:00	92.0	30.0	22.0	23.0	28.0	28.0	24.0	37.0	28.0	81.0	0.0	1017.0	24.0	10.0	133.0	25.0
2020-04-12 21:00:00	94.0	30.0	22.0	23.0	28.0	28.0	25.0	36.0	14.0	81.0	0.0	1017.0	25.0	10.0	130.0	24.0
2020-04-12 20:00:00	95.0	30.0	22.0	23.0	29.0	29.0	26.0	34.0	14.0	77.0	0.0	1017.0	26.0	10.0	131.0	24.0
2020-04-12 19:00:00	93.0	30.0	22.0	22.0	30.0	30.0	27.0	33.0	13.0	74.0	0.0	1017.0	27.0	10.0	132.0	25.0
2020-04-12 18:00:00	90.0	30.0	22.0	22.0	31.0	31.0	28.0	31.0	13.0	71.0	0.0	1017.0	28.0	10.0	133.0	25.0
2020-04-12 17:00:00	86.0	30.0	22.0	22.0	32.0	32.0	29.0	32.0	15.0	69.0	0.0	1017.0	29.0	10.0	136.0	26.0
2020-04-12 16:00:00	80.0	30.0	22.0	22.0	33.0	33.0	29.0	33.0	16.0	66.0	0.0	1017.0	29.0	10.0	140.0	28.0
2020-04-12 15:00:00	72.0	30.0	22.0	22.0	34.0	34.0	30.0	33.0	18.0	64.0	0.0	1018.0	30.0	10.0	144.0	29.0
2020-04-12 14:00:00	65.0	30.0	22.0	22.0	33.0	33.0	30.0	33.0	21.0	65.0	0.0	1018.0	30.0	10.0	144.0	29.0
2020-04-12 13:00:00	56.0	30.0	22.0	22.0	33.0	33.0	30.0	33.0	23.0	65.0	0.0	1018.0	30.0	10.0	145.0	29.0
2020-04-12 12:00:00	51.0	30.0	22.0	23.0	33.0	33.0	30.0	33.0	26.0	66.0	0.0	1019.0	30.0	10.0	145.0	29.0
2020-04-12 11:00:00	51.0	30.0	22.0	23.0	32.0	32.0	29.0	33.0	27.0	71.0	0.0	1018.0	29.0	10.0	143.0	27.0
2020-04-12 10:00:00	50.0	30.0	22.0	23.0	31.0	31.0	28.0	32.0	27.0	75.0	0.0	1018.0	28.0	10.0	140.0	25.0
2020-04-12 09:00:00	50.0	30.0	22.0	23.0	30.0	30.0	27.0	31.0	28.0	79.0	0.0	1018.0	27.0	10.0	138.0	23.0
2020-04-12 08:00:00	51.0	30.0	22.0	23.0	29.0	29.0	26.0	30.0	35.0	82.0	0.0	1017.0	26.0	10.0	134.0	21.0
2020-04-12 07:00:00	52.0	30.0	22.0	23.0	29.0	29.0	26.0	29.0	42.0	85.0	0.0	1016.0	26.0	10.0	130.0	19.0
2020-04-12 06:00:00	54.0	30.0	22.0	23.0	28.0	28.0	25.0	27.0	50.0	89.0	0.0	1016.0	25.0	10.0	127.0	17.0
2020-04-12 05:00:00	57.0	30.0	22.0	23.0	28.0	28.0	25.0	28.0	51.0	89.0	0.0	1016.0	25.0	10.0	124.0	18.0
2020-04-12 04:00:00	62.0	30.0	22.0	23.0	28.0	28.0	25.0	28.0	52.0	90.0	0.0	1016.0	25.0	10.0	122.0	18.0
2020-04-12 03:00:00	68.0	30.0	22.0	23.0	28.0	28.0	25.0	29.0	54.0	90.0	0.0	1016.0	25.0	10.0	120.0	18.0
2020-04-12 02:00:00	73.0	30.0	22.0	23.0	27.0	27.0	24.0	28.0	53.0	90.0	0.0	1016.0	24.0	10.0	113.0	18.0
2020-04-12 01:00:00	79.0	30.0	22.0	23.0	26.0	26.0	23.0	26.0	53.0	90.0	0.0	1017.0	23.0	10.0	107.0	17.0
2020-04-12 00:00:00	78.0	30.0	22.0	23.0	22.0	25.0	22.0	25.0	53.0	90.0	0.1	1017.0	22.0	10.0	100.0	16.0
2020-04-11 23:00:00	78.0	28.0	20.0	23.0	25.0	25.0	22.0	25.0	54.0	89.0	0.1	1017.0	22.0	10.0	95.0	17.0
2020-04-11 22:00:00	79.0	28.0	20.0	22.0	25.0	25.0	23.0	25.0	55.0	88.0	0.0	1017.0	23.0	10.0	90.0	17.0
2020-04-11 21:00:00	80.0	28.0	20.0	22.0	26.0	26.0	23.0	26.0	56.0	86.0	0.1	1017.0	23.0	10.0	85.0	17.0
2020-04-11 20:00:00	78.0	28.0	20.0	22.0	27.0	27.0	24.0	26.0	61.0	82.0	0.1	1016.0	24.0	10.0	85.0	19.0
2020-04-11 19:00:00	74.0	28.0	20.0	22.0	28.0	28.0	25.0	26.0	66.0	78.0	0.0	1016.0	25.0	10.0	85.0	20.0
2020-04-11 18:00:00	80.0	28.0	20.0	21.0	29.0	29.0	26.0	26.0	71.0	74.0	0.0	1015.0	26.0	10.0	85.0	21.0
2020-04-11 17:00:00	88.0	28.0	20.0	21.0	29.0	29.0	27.0	27.0	75.0	72.0	0.0	1015.0	27.0	10.0	83.0	22.0
2020-04-11 16:00:00	80.0	28.0	20.0	21.0	29.0	29.0	27.0	27.0	78.0	70.0	0.0	1016.0	27.0	10.0	82.0	23.0
2020-04-11 15:00:00	71.0	28.0	20.0	21.0	30.0	30.0	28.0	28.0	82.0	68.0	0.1	1016.0	28.0	10.0	80.0	24.0
2020-04-11 14:00:00	63.0	28.0	20.0	21.0	30.0	30.0	28.0	27.0	85.0	68.0	0.1	1016.0	28.0	10.0	79.0	24.0
2020-04-11 13:00:00	54.0	28.0	20.0	21.0	30.0	30.0	28.0	26.0	89.0	68.0	0.0	1016.0	28.0	10.0	78.0	23.0
2020-04-11 12:00:00	50.0	28.0	20.0	21.0	30.0	30.0	28.0	26.0	92.0	69.0	0.0	1017.0	28.0	10.0	78.0	22.0
2020-04-11 11:00:00	51.0	28.0	20.0	22.0	29.0	29.0	27.0	25.0	90.0	72.0	0.0	1016.0	27.0	10.0	74.0	21.0
2020-04-11 10:00:00	51.0	28.0	20.0	22.0	29.0	29.0	26.0	24.0	88.0	76.0	0.0	1016.0	26.0	10.0	71.0	19.0
2020-04-11 09:00:00	51.0	28.0	20.0	22.0	28.0	28.0	26.0	23.0	86.0	80.0	0.0	1016.0	26.0	10.0	68.0	18.0
2020-04-11 08:00:00	53.0	28.0	20.0	22.0	27.0	27.0	25.0	20.0	85.0	83.0	0.0	1015.0	25.0	10.0	72.0	16.0
2020-04-11 07:00:00	57.0	28.0	20.0	22.0	27.0	27.0	25.0	18.0	83.0	86.0	0.0	1014.0	25.0	10.0	75.0	14.0
2020-04-11 06:00:00	61.0	28.0	20.0	22.0	27.0	27.0	24.0	16.0	81.0	88.0	0.0	1014.0	24.0	10.0	79.0	12.0
2020-04-11 05:00:00	67.0	28.0	20.0	22.0	27.0	27.0	25.0	13.0	78.0	88.0	0.0	1013.0	25.0	10.0	142.0	9.0
2020-04-11 04:00:00	74.0	28.0	20.0	23.0	27.0	27.0	25.0	10.0	74.0	88.0	0.0	1013.0	25.0	10.0	205.0	7.0
2020-04-11 03:00:00	81.0	28.0	20.0	23.0	27.0	27.0	25.0	7.0	71.0	88.0	0.0	1013.0	25.0	10.0	268.0	5.0
2020-04-11 02:00:00	88.0	28.0	20.0	23.0	27.0	27.0	25.0	9.0	56.0	87.0	0.0	1013.0	25.0	10.0	280.0	6.0
2020-04-11 01:00:00	94.0	28.0	20.0	23.0	27.0	27.0	25.0	12.0	42.0	87.0	0.0	1013.0	25.0	10.0	293.0	8.0
2020-04-11 00:00:00	97.0	28.0	20.0	23.0	28.0	28.0	25.0	14.0	27.0	86.0	0.0	1013.0	25.0	10.0	305.0	9.0
2020-04-10 23:00:00	102.0	34.0	23.0	22.0	29.0	29.0	26.0	18.0	25.0	81.0	0.0	1013.0	26.0	10.0	298.0	12.0
2020-04-10 22:00:00	103.0	34.0	23.0	22.0	30.0	30.0	27.0	23.0	22.0	77.0	0.0	1013.0	27.0	10.0	290.0	15.0
2020-04-10 21:00:00	102.0	34.0	23.0	21.0	32.0	32.0	28.0	27.0	20.0	72.0	0.0	1012.0	28.0	10.0	283.0	18.0
2020-04-10 20:00:00	100.0	34.0	23.0	20.0	32.0	32.0	30.0	29.0	17.0	64.0	0.0	1012.0	30.0	10.0	281.0	20.0
2020-04-10 19:00:00	97.0	34.0	23.0	19.0	33.0	33.0	31.0	30.0	14.0	55.0	0.0	1011.0	31.0	10.0	280.0	23.0
2020-04-10 18:00:00	92.0	34.0	23.0	18.0	34.0	34.0	32.0	32.0	11.0	47.0	0.0	1011.0	32.0	10.0	279.0	25.0
2020-04-10 17:00:00	84.0	34.0	23.0	17.0	34.0	34.0	32.0	32.0	9.0	43.0	0.0	1011.0	32.0	10.0	278.0	26.0
2020-04-10 16:00:00	78.0	34.0	23.0	17.0	34.0	34.0	33.0	32.0	8.0	40.0	0.0	1011.0	33.0	10.0	277.0	27.0
2020-04-10 15:00:00	70.0	34.0	23.0	17.0	35.0	35.0	33.0	33.0	6.0	37.0	0.0	1011.0	33.0	10.0	277.0	28.0
2020-04-10 14:00:00	61.0	34.0	23.0	17.0	34.0	34.0	33.0	31.0	5.0	40.0	0.0	1011.0	33.0	10.0	276.0	27.0
2020-04-10 13:00:00	54.0	34.0	23.0	18.0	34.0	34.0	32.0	29.0	4.0	43.0	0.0	1012.0	32.0	10.0	275.0	25.0
2020-04-10 12:00:00	50.0	34.0	23.0	19.0	34.0	34.0	32.0	27.0	4.0	46.0	0.0	1012.0	32.0	10.0	274.0	23.0
2020-04-10 11:00:00	52.0	34.0	23.0	19.0	32.0	32.0	30.0	26.0	9.0	56.0	0.0	1012.0	30.0	10.0	272.0	21.0
2020-04-10 10:00:00	52.0	34.0	23.0	20.0	30.0	30.0	28.0	24.0	14.0	66.0	0.0	1012.0	28.0	10.0	269.0	19.0
2020-04-10 09:00:00	52.0	34.0	23.0	21.0	29.0	29.0	27.0	23.0	19.0	76.0	0.0	1012.0	27.0	10.0	267.0	17.0
2020-04-10 08:00:00	53.0	34.0	23.0	22.0	28.0	28.0	26.0	22.0	23.0	81.0	0.0	1012.0	26.0	8.0	265.0	16.0
2020-04-10 07:00:00	56.0	34.0	23.0	22.0	27.0	27.0	25.0	22.0	28.0	87.0	0.0	1011.0	25.0	6.0	264.0	14.0
2020-04-10 06:00:00	59.0	34.0	23.0	22.0	26.0	26.0	24.0	21.0	32.0	92.0	0.0	1011.0	24.0	5.0	262.0	13.0
2020-04-10 05:00:00	64.0	34.0	23.0	22.0	26.0	26.0	24.0	21.0	30.0	92.0	0.0	1011.0	24.0	6.0	261.0	13.0
2020-04-10 04:00:00	71.0	34.0	23.0	22.0	26.0	26.0	24.0	21.0	29.0	92.0	0.0	1011.0	24.0	6.0	260.0	12.0
2020-04-10 03:00:00	79.0	34.0	23.0	22.0	26.0	26.0	24.0	20.0	27.0	92.0	0.0	1011.0	24.0	7.0	259.0	12.0
2020-04-10 02:00:00	86.0	34.0	23.0	22.0	26.0	26.0	24.0	20.0	26.0	91.0	0.0	1011.0	24.0	8.0	261.0	13.0
2020-04-10 01:00:00	92.0	34.0	23.0	22.0	27.0	27.0	24.0	21.0	24.0	90.0	0.0	1011.0	24.0	9.0	264.0	13.0
2020-04-10 00:00:00	94.0	34.0	23.0	23.0	27.0	27.0	24.0	21.0	22.0	89.0	0.0	1012.0	24.0	10.0	267.0	13.0
2020-04-09 23:00:00	99.0	34.0	23.0	22.0	28.0	28.0	25.0	23.0	18.0	84.0	0.0	1011.0	25.0	10.0	269.0	15.0
2020-04-09 22:00:00	102.0	34.0	23.0	21.0	30.0	30.0	26.0	24.0	14.0	78.0	0.0	1011.0	26.0	10.0	271.0	16.0
2020-04-09 21:00:00	101.0	34.0	23.0	20.0	31.0	31.0	28.0	26.0	9.0	73.0	0.0	1011.0	28.0	10.0	273.0	17.0
2020-04-09 20:00:00	99.0	34.0	23.0	19.0	32.0	32.0	29.0	28.0	7.0	64.0	0.0	1011.0	29.0	10.0	272.0	20.0
2020-04-09 19:00:00	95.0	34.0	23.0	18.0	32.0	32.0	30.0	29.0	5.0	56.0	0.0	1010.0	30.0	10.0	272.0	22.0
2020-04-09 18:00:00	90.0	34.0	23.0	17.0	33.0	33.0	31.0	31.0	3.0	47.0	0.0	1010.0	31.0	10.0	271.0	25.0
2020-04-09 17:00:00	83.0	34.0	23.0	17.0	33.0	33.0	32.0	30.0	3.0	44.0	0.0	1011.0	32.0	10.0	271.0	25.0
2020-04-09 16:00:00	74.0	34.0	23.0	17.0	34.0	34.0	32.0	29.0	3.0	40.0	0.0	1011.0	32.0	10.0	271.0	25.0
2020-04-09 15:00:00	66.0	34.0	23.0	16.0	34.0	34.0	33.0	28.0	3.0	37.0	0.0	1012.0	33.0	10.0	271.0	25.0
2020-04-09 14:00:00	59.0	34.0	23.0	17.0	33.0	33.0	32.0	26.0	2.0	39.0	0.0	1012.0	32.0	10.0	271.0	22.0
2020-04-09 13:00:00	52.0	34.0	23.0	17.0	33.0	33.0	32.0	23.0	2.0	42.0	0.0	1013.0	32.0	10.0	270.0	20.0
2020-04-09 12:00:00	47.0	34.0	23.0	18.0	32.0	32.0	31.0	20.0	1.0	45.0	0.0	1013.0	31.0	10.0	269.0	18.0
2020-04-09 11:00:00	49.0	34.0	23.0	18.0	31.0	31.0	29.0	19.0	1.0	53.0	0.0	1013.0	29.0	10.0	261.0	16.0
2020-04-09 10:00:00	48.0	34.0	23.0	19.0	29.0	29.0	27.0	18.0	2.0	61.0	0.0	1013.0	27.0	10.0	252.0	15.0
2020-04-09 09:00:00	47.0	34.0	23.0	19.0	27.0	27.0	26.0	18.0	2.0	69.0	0.0	1013.0	26.0	10.0	243.0	13.0
2020-04-09 08:00:00	49.0	34.0	23.0	19.0	27.0	27.0	25.0	17.0	3.0	74.0	0.0	1012.0	25.0	10.0	242.0	12.0
2020-04-09 07:00:00	52.0	34.0	23.0	20.0	26.0	26.0	24.0	17.0	4.0	78.0	0.0	1012.0	24.0	10.0	242.0	11.0
2020-04-09 06:00:00	56.0	34.0	23.0	20.0	25.0	25.0	23.0	17.0	6.0	82.0	0.0	1011.0	23.0	10.0	241.0	10.0
2020-04-09 05:00:00	62.0	34.0	23.0	20.0	25.0	25.0	23.0	17.0	5.0	83.0	0.0	1012.0	23.0	10.0	245.0	10.0
2020-04-09 04:00:00	69.0	34.0	23.0	20.0	25.0	25.0	23.0	16.0	5.0	83.0	0.0	1012.0	23.0	10.0	250.0	10.0
2020-04-09 03:00:00	77.0	34.0	23.0	20.0	25.0	25.0	23.0	16.0	5.0	83.0	0.0	1013.0	23.0	10.0	255.0	10.0
2020-04-09 02:00:00	85.0	34.0	23.0	21.0	26.0	26.0	24.0	16.0	5.0	83.0	0.0	1013.0	24.0	10.0	254.0	10.0
2020-04-09 01:00:00	91.0	34.0	23.0	21.0	26.0	26.0	24.0	16.0	5.0	83.0	0.0	1014.0	24.0	10.0	253.0	10.0
2020-04-09 00:00:00	94.0	34.0	23.0	21.0	26.0	26.0	24.0	16.0	4.0	82.0	0.0	1014.0	24.0	10.0	252.0	10.0
2020-04-08 23:00:00	97.0	33.0	23.0	21.0	27.0	27.0	25.0	18.0	3.0	79.0	0.0	1014.0	25.0	10.0	251.0	12.0
2020-04-08 22:00:00	99.0	33.0	23.0	20.0	28.0	28.0	26.0	20.0	3.0	75.0	0.0	1014.0	26.0	10.0	250.0	13.0
2020-04-08 21:00:00	99.0	33.0	23.0	20.0	29.0	29.0	27.0	22.0	2.0	72.0	0.0	1013.0	27.0	10.0	249.0	14.0
2020-04-08 20:00:00	97.0	33.0	23.0	20.0	30.0	30.0	28.0	23.0	2.0	65.0	0.0	1013.0	28.0	10.0	248.0	16.0
2020-04-08 19:00:00	94.0	33.0	23.0	19.0	31.0	31.0	29.0	24.0	2.0	59.0	0.0	1013.0	29.0	10.0	248.0	18.0
2020-04-08 18:00:00	90.0	33.0	23.0	19.0	32.0	32.0	30.0	25.0	2.0	52.0	0.0	1013.0	30.0	10.0	247.0	20.0
2020-04-08 17:00:00	83.0	33.0	23.0	19.0	33.0	33.0	31.0	24.0	3.0	50.0	0.0	1013.0	31.0	10.0	244.0	19.0
2020-04-08 16:00:00	75.0	33.0	23.0	18.0	33.0	33.0	32.0	22.0	5.0	47.0	0.0	1014.0	32.0	10.0	242.0	18.0
2020-04-08 15:00:00	67.0	33.0	23.0	18.0	34.0	34.0	32.0	21.0	7.0	44.0	0.0	1014.0	32.0	10.0	239.0	18.0
2020-04-08 14:00:00	60.0	33.0	23.0	19.0	33.0	33.0	32.0	19.0	8.0	47.0	0.0	1015.0	32.0	10.0	237.0	17.0
2020-04-08 13:00:00	52.0	33.0	23.0	19.0	33.0	33.0	31.0	18.0	9.0	49.0	0.0	1015.0	31.0	10.0	234.0	16.0
2020-04-08 12:00:00	48.0	33.0	23.0	19.0	32.0	32.0	30.0	17.0	10.0	52.0	0.0	1016.0	30.0	10.0	232.0	15.0
2020-04-08 11:00:00	49.0	33.0	23.0	20.0	31.0	31.0	29.0	16.0	14.0	61.0	0.0	1015.0	29.0	10.0	230.0	13.0
2020-04-08 10:00:00	48.0	33.0	23.0	21.0	29.0	29.0	27.0	15.0	18.0	69.0	0.0	1015.0	27.0	10.0	228.0	12.0
2020-04-08 09:00:00	48.0	33.0	23.0	21.0	28.0	28.0	26.0	13.0	22.0	78.0	0.0	1015.0	26.0	10.0	226.0	10.0
2020-04-08 08:00:00	49.0	33.0	23.0	22.0	27.0	27.0	25.0	13.0	29.0	82.0	0.0	1015.0	25.0	10.0	210.0	9.0
2020-04-08 07:00:00	52.0	33.0	23.0	22.0	27.0	27.0	24.0	13.0	37.0	86.0	0.0	1014.0	24.0	10.0	194.0	8.0
2020-04-08 06:00:00	56.0	33.0	23.0	22.0	26.0	26.0	24.0	12.0	44.0	91.0	0.0	1014.0	24.0	10.0	179.0	8.0
2020-04-08 05:00:00	61.0	33.0	23.0	22.0	26.0	26.0	24.0	13.0	42.0	89.0	0.0	1014.0	24.0	10.0	166.0	8.0
2020-04-08 04:00:00	68.0	33.0	23.0	22.0	26.0	26.0	24.0	13.0	40.0	88.0	0.0	1015.0	24.0	10.0	154.0	8.0
2020-04-08 03:00:00	75.0	33.0	23.0	22.0	26.0	26.0	24.0	14.0	38.0	87.0	0.0	1015.0	24.0	10.0	142.0	8.0
2020-04-08 02:00:00	83.0	33.0	23.0	21.0	26.0	26.0	24.0	14.0	37.0	86.0	0.0	1016.0	24.0	10.0	133.0	8.0
2020-04-08 01:00:00	89.0	33.0	23.0	21.0	26.0	26.0	24.0	14.0	36.0	85.0	0.0	1016.0	24.0	10.0	124.0	9.0
2020-04-08 00:00:00	89.0	33.0	23.0	21.0	27.0	27.0	24.0	14.0	35.0	83.0	0.0	1017.0	24.0	10.0	115.0	9.0
2020-04-07 23:00:00	93.0	29.0	24.0	21.0	27.0	27.0	25.0	15.0	32.0	80.0	0.0	1016.0	25.0	10.0	129.0	10.0
2020-04-07 22:00:00	94.0	29.0	24.0	21.0	27.0	27.0	25.0	17.0	30.0	77.0	0.0	1016.0	25.0	10.0	142.0	11.0
2020-04-07 21:00:00	92.0	29.0	24.0	20.0	27.0	27.0	25.0	18.0	27.0	74.0	0.0	1016.0	25.0	10.0	156.0	12.0
2020-04-07 20:00:00	90.0	29.0	24.0	20.0	28.0	28.0	26.0	18.0	32.0	70.0	0.0	1016.0	26.0	10.0	166.0	13.0
2020-04-07 19:00:00	88.0	29.0	24.0	20.0	29.0	29.0	27.0	19.0	37.0	67.0	0.1	1015.0	27.0	10.0	177.0	14.0
2020-04-07 18:00:00	85.0	29.0	24.0	20.0	29.0	29.0	28.0	19.0	41.0	63.0	0.1	1015.0	28.0	10.0	187.0	15.0
2020-04-07 17:00:00	79.0	29.0	24.0	20.0	30.0	30.0	28.0	18.0	44.0	62.0	0.1	1016.0	28.0	10.0	183.0	15.0
2020-04-07 16:00:00	73.0	29.0	24.0	20.0	31.0	31.0	29.0	18.0	47.0	61.0	0.1	1016.0	29.0	10.0	178.0	14.0
2020-04-07 15:00:00	67.0	29.0	24.0	20.0	31.0	31.0	29.0	17.0	50.0	60.0	0.2	1016.0	29.0	10.0	173.0	14.0
2020-04-07 14:00:00	60.0	29.0	24.0	21.0	31.0	31.0	29.0	15.0	51.0	61.0	0.1	1017.0	29.0	10.0	166.0	13.0
2020-04-07 13:00:00	54.0	29.0	24.0	21.0	31.0	31.0	29.0	14.0	52.0	62.0	0.1	1018.0	29.0	10.0	158.0	12.0
2020-04-07 12:00:00	50.0	29.0	24.0	21.0	31.0	31.0	29.0	13.0	52.0	64.0	0.2	1018.0	29.0	10.0	151.0	11.0
2020-04-07 11:00:00	51.0	29.0	24.0	21.0	30.0	30.0	28.0	13.0	48.0	69.0	0.1	1018.0	28.0	10.0	139.0	10.0
2020-04-07 10:00:00	51.0	29.0	24.0	22.0	29.0	29.0	27.0	13.0	45.0	75.0	0.0	1018.0	27.0	10.0	127.0	10.0
2020-04-07 09:00:00	50.0	29.0	24.0	22.0	28.0	28.0	26.0	13.0	41.0	80.0	0.0	1018.0	26.0	10.0	116.0	10.0
2020-04-07 08:00:00	51.0	29.0	24.0	22.0	27.0	27.0	25.0	16.0	49.0	83.0	0.0	1017.0	25.0	10.0	105.0	11.0
2020-04-07 07:00:00	53.0	29.0	24.0	22.0	27.0	27.0	24.0	18.0	58.0	86.0	0.0	1017.0	24.0	10.0	95.0	12.0
2020-04-07 06:00:00	56.0	29.0	24.0	22.0	26.0	26.0	24.0	20.0	66.0	89.0	0.1	1016.0	24.0	9.0	85.0	13.0
2020-04-07 05:00:00	61.0	29.0	24.0	22.0	26.0	26.0	24.0	22.0	72.0	89.0	0.1	1016.0	24.0	9.0	83.0	14.0
2020-04-07 04:00:00	66.0	29.0	24.0	22.0	26.0	26.0	24.0	23.0	79.0	89.0	0.0	1016.0	24.0	9.0	81.0	15.0
2020-04-07 03:00:00	73.0	29.0	24.0	22.0	26.0	26.0	24.0	24.0	85.0	89.0	0.1	1016.0	24.0	9.0	79.0	15.0
2020-04-07 02:00:00	78.0	29.0	24.0	22.0	26.0	26.0	24.0	26.0	86.0	88.0	0.1	1017.0	24.0	9.0	79.0	17.0
2020-04-07 01:00:00	83.0	29.0	24.0	22.0	26.0	26.0	24.0	28.0	87.0	88.0	0.1	1017.0	24.0	9.0	80.0	18.0
2020-04-07 00:00:00	83.0	29.0	24.0	22.0	26.0	26.0	24.0	30.0	88.0	87.0	0.1	1017.0	24.0	9.0	80.0	20.0
2020-04-06 23:00:00	84.0	30.0	23.0	21.0	27.0	27.0	25.0	27.0	78.0	82.0	0.1	1017.0	25.0	9.0	127.0	18.0
2020-04-06 22:00:00	86.0	30.0	23.0	21.0	27.0	27.0	25.0	25.0	69.0	77.0	0.0	1017.0	25.0	9.0	173.0	16.0
2020-04-06 21:00:00	88.0	30.0	23.0	21.0	28.0	28.0	26.0	22.0	59.0	72.0	0.0	1016.0	26.0	10.0	220.0	14.0
2020-04-06 20:00:00	85.0	30.0	23.0	20.0	29.0	29.0	27.0	18.0	61.0	68.0	0.0	1016.0	27.0	10.0	235.0	11.0
2020-04-06 19:00:00	81.0	30.0	23.0	20.0	30.0	30.0	28.0	13.0	63.0	63.0	0.0	1016.0	28.0	10.0	250.0	8.0
2020-04-06 18:00:00	77.0	30.0	23.0	20.0	30.0	30.0	29.0	8.0	65.0	59.0	0.1	1015.0	29.0	10.0	265.0	5.0
2020-04-06 17:00:00	72.0	30.0	23.0	19.0	31.0	31.0	29.0	8.0	74.0	57.0	0.1	1015.0	29.0	10.0	269.0	6.0
2020-04-06 16:00:00	67.0	30.0	23.0	19.0	31.0	31.0	29.0	8.0	83.0	55.0	0.1	1015.0	29.0	10.0	273.0	6.0
2020-04-06 15:00:00	61.0	30.0	23.0	19.0	32.0	32.0	30.0	8.0	92.0	53.0	0.1	1016.0	30.0	10.0	277.0	6.0
2020-04-06 14:00:00	55.0	30.0	23.0	19.0	31.0	31.0	29.0	9.0	88.0	54.0	0.1	1016.0	29.0	10.0	282.0	8.0
2020-04-06 13:00:00	50.0	30.0	23.0	19.0	31.0	31.0	29.0	10.0	84.0	55.0	0.0	1016.0	29.0	10.0	287.0	9.0
2020-04-06 12:00:00	48.0	30.0	23.0	19.0	31.0	31.0	29.0	12.0	80.0	57.0	0.1	1017.0	29.0	10.0	292.0	10.0
2020-04-06 11:00:00	49.0	30.0	23.0	20.0	29.0	29.0	28.0	12.0	71.0	63.0	0.1	1017.0	28.0	10.0	289.0	10.0
2020-04-06 10:00:00	48.0	30.0	23.0	20.0	28.0	28.0	26.0	12.0	62.0	70.0	0.0	1016.0	26.0	10.0	286.0	9.0
2020-04-06 09:00:00	46.0	30.0	23.0	20.0	27.0	27.0	25.0	12.0	53.0	77.0	0.0	1016.0	25.0	10.0	283.0	9.0
2020-04-06 08:00:00	46.0	30.0	23.0	20.0	26.0	26.0	24.0	12.0	56.0	80.0	0.0	1016.0	24.0	10.0	265.0	8.0
2020-04-06 07:00:00	48.0	30.0	23.0	20.0	26.0	26.0	24.0	13.0	59.0	83.0	0.0	1015.0	24.0	10.0	247.0	8.0
2020-04-06 06:00:00	51.0	30.0	23.0	20.0	25.0	25.0	23.0	13.0	62.0	86.0	0.0	1015.0	23.0	10.0	229.0	8.0
2020-04-06 05:00:00	56.0	30.0	23.0	20.0	25.0	25.0	23.0	12.0	61.0	86.0	0.0	1015.0	23.0	10.0	228.0	7.0
2020-04-06 04:00:00	63.0	30.0	23.0	20.0	25.0	25.0	23.0	11.0	60.0	86.0	0.0	1015.0	23.0	10.0	227.0	7.0
2020-04-06 03:00:00	71.0	30.0	23.0	20.0	25.0	25.0	23.0	10.0	60.0	85.0	0.0	1015.0	23.0	10.0	226.0	6.0
2020-04-06 02:00:00	77.0	30.0	23.0	20.0	26.0	26.0	23.0	10.0	62.0	83.0	0.0	1015.0	23.0	10.0	218.0	6.0
2020-04-06 01:00:00	81.0	30.0	23.0	20.0	26.0	26.0	24.0	9.0	64.0	81.0	0.1	1016.0	24.0	10.0	209.0	6.0
2020-04-06 00:00:00	80.0	30.0	23.0	20.0	26.0	26.0	24.0	9.0	66.0	79.0	0.1	1016.0	24.0	9.0	201.0	6.0
2020-04-05 23:00:00	82.0	27.0	21.0	20.0	26.0	26.0	24.0	8.0	74.0	75.0	0.1	1016.0	24.0	9.0	155.0	5.0
2020-04-05 22:00:00	82.0	27.0	21.0	19.0	26.0	26.0	25.0	7.0	82.0	71.0	0.0	1016.0	25.0	10.0	109.0	5.0
2020-04-05 21:00:00	82.0	27.0	21.0	18.0	26.0	26.0	25.0	6.0	91.0	68.0	0.0	1016.0	25.0	10.0	63.0	4.0
2020-04-05 20:00:00	84.0	27.0	21.0	18.0	27.0	27.0	25.0	7.0	94.0	64.0	0.0	1016.0	25.0	10.0	80.0	6.0
2020-04-05 19:00:00	82.0	27.0	21.0	17.0	27.0	27.0	26.0	9.0	97.0	60.0	0.0	1016.0	26.0	10.0	98.0	7.0
2020-04-05 18:00:00	77.0	27.0	21.0	17.0	27.0	27.0	26.0	10.0	100.0	56.0	0.0	1015.0	26.0	10.0	115.0	8.0
2020-04-05 17:00:00	72.0	27.0	21.0	17.0	27.0	27.0	26.0	12.0	97.0	55.0	0.0	1015.0	26.0	10.0	130.0	10.0
2020-04-05 16:00:00	67.0	27.0	21.0	16.0	27.0	27.0	27.0	14.0	95.0	54.0	0.0	1015.0	27.0	10.0	145.0	11.0
2020-04-05 15:00:00	60.0	27.0	21.0	16.0	28.0	28.0	27.0	16.0	92.0	53.0	0.0	1016.0	27.0	10.0	160.0	13.0
2020-04-05 14:00:00	53.0	27.0	21.0	16.0	28.0	28.0	27.0	15.0	82.0	52.0	0.0	1016.0	27.0	10.0	154.0	12.0
2020-04-05 13:00:00	45.0	27.0	21.0	16.0	28.0	28.0	27.0	13.0	71.0	51.0	0.0	1016.0	27.0	10.0	148.0	11.0
2020-04-05 12:00:00	40.0	27.0	21.0	16.0	28.0	28.0	27.0	11.0	61.0	50.0	0.0	1016.0	27.0	10.0	142.0	9.0
2020-04-05 11:00:00	40.0	27.0	21.0	16.0	27.0	27.0	26.0	9.0	48.0	54.0	0.0	1016.0	26.0	10.0	120.0	8.0
2020-04-05 10:00:00	40.0	27.0	21.0	16.0	27.0	27.0	25.0	7.0	35.0	58.0	0.0	1016.0	25.0	10.0	99.0	6.0
2020-04-05 09:00:00	40.0	27.0	21.0	17.0	26.0	26.0	25.0	5.0	21.0	62.0	0.0	1016.0	25.0	10.0	77.0	4.0
2020-04-05 08:00:00	42.0	27.0	21.0	17.0	26.0	26.0	24.0	5.0	17.0	66.0	0.0	1015.0	24.0	10.0	94.0	4.0
2020-04-05 07:00:00	45.0	27.0	21.0	17.0	25.0	25.0	23.0	5.0	12.0	69.0	0.0	1014.0	23.0	10.0	111.0	3.0
2020-04-05 06:00:00	49.0	27.0	21.0	17.0	22.0	25.0	22.0	5.0	8.0	73.0	0.0	1014.0	22.0	10.0	128.0	3.0
2020-04-05 05:00:00	55.0	27.0	21.0	17.0	22.0	25.0	22.0	6.0	8.0	72.0	0.0	1014.0	22.0	10.0	138.0	3.0
2020-04-05 04:00:00	62.0	27.0	21.0	16.0	22.0	25.0	22.0	7.0	8.0	72.0	0.0	1014.0	22.0	10.0	148.0	4.0
2020-04-05 03:00:00	68.0	27.0	21.0	16.0	22.0	25.0	22.0	9.0	8.0	71.0	0.0	1014.0	22.0	10.0	159.0	5.0
2020-04-05 02:00:00	74.0	27.0	21.0	16.0	22.0	25.0	22.0	11.0	9.0	70.0	0.0	1014.0	22.0	10.0	156.0	6.0
2020-04-05 01:00:00	78.0	27.0	21.0	16.0	22.0	25.0	22.0	13.0	10.0	69.0	0.0	1014.0	22.0	10.0	153.0	7.0
2020-04-05 00:00:00	78.0	27.0	21.0	16.0	25.0	25.0	22.0	15.0	11.0	68.0	0.0	1014.0	22.0	10.0	150.0	8.0
2020-04-04 23:00:00	81.0	29.0	21.0	16.0	25.0	25.0	22.0	16.0	12.0	66.0	0.0	1014.0	22.0	10.0	151.0	9.0
2020-04-04 22:00:00	83.0	29.0	21.0	16.0	25.0	25.0	23.0	18.0	12.0	65.0	0.0	1014.0	23.0	10.0	152.0	10.0
2020-04-04 21:00:00	82.0	29.0	21.0	16.0	25.0	25.0	23.0	19.0	13.0	63.0	0.0	1014.0	23.0	10.0	154.0	12.0
2020-04-04 20:00:00	82.0	29.0	21.0	16.0	26.0	26.0	24.0	20.0	16.0	59.0	0.0	1014.0	24.0	10.0	152.0	13.0
2020-04-04 19:00:00	82.0	29.0	21.0	16.0	26.0	26.0	25.0	21.0	18.0	56.0	0.0	1013.0	25.0	10.0	151.0	15.0
2020-04-04 18:00:00	78.0	29.0	21.0	15.0	27.0	27.0	26.0	22.0	21.0	52.0	0.0	1013.0	26.0	10.0	149.0	17.0
2020-04-04 17:00:00	73.0	29.0	21.0	15.0	28.0	28.0	27.0	21.0	21.0	49.0	0.0	1014.0	27.0	10.0	145.0	17.0
2020-04-04 16:00:00	65.0	29.0	21.0	15.0	28.0	28.0	28.0	21.0	21.0	46.0	0.0	1014.0	28.0	10.0	141.0	17.0
2020-04-04 15:00:00	58.0	29.0	21.0	15.0	29.0	29.0	29.0	20.0	21.0	43.0	0.0	1015.0	29.0	10.0	137.0	18.0
2020-04-04 14:00:00	50.0	29.0	21.0	15.0	29.0	29.0	29.0	17.0	18.0	44.0	0.0	1015.0	29.0	10.0	132.0	15.0
2020-04-04 13:00:00	44.0	29.0	21.0	15.0	29.0	29.0	28.0	14.0	15.0	45.0	0.0	1015.0	28.0	10.0	128.0	12.0
2020-04-04 12:00:00	39.0	29.0	21.0	15.0	28.0	28.0	28.0	10.0	12.0	46.0	0.0	1016.0	28.0	10.0	123.0	9.0
2020-04-04 11:00:00	40.0	29.0	21.0	16.0	28.0	28.0	27.0	9.0	11.0	52.0	0.0	1015.0	27.0	10.0	121.0	8.0
2020-04-04 10:00:00	39.0	29.0	21.0	16.0	27.0	27.0	25.0	8.0	10.0	58.0	0.0	1015.0	25.0	10.0	120.0	6.0
2020-04-04 09:00:00	39.0	29.0	21.0	17.0	26.0	26.0	24.0	6.0	9.0	64.0	0.0	1015.0	24.0	10.0	118.0	5.0
2020-04-04 08:00:00	41.0	29.0	21.0	16.0	25.0	25.0	23.0	7.0	9.0	67.0	0.0	1014.0	23.0	10.0	126.0	5.0
2020-04-04 07:00:00	43.0	29.0	21.0	16.0	23.0	23.0	22.0	7.0	10.0	70.0	0.0	1014.0	22.0	10.0	134.0	5.0
2020-04-04 06:00:00	47.0	29.0	21.0	16.0	21.0	22.0	21.0	8.0	11.0	74.0	0.0	1014.0	21.0	10.0	141.0	5.0
2020-04-04 05:00:00	53.0	29.0	21.0	16.0	21.0	22.0	21.0	7.0	15.0	73.0	0.0	1014.0	21.0	10.0	150.0	4.0
2020-04-04 04:00:00	59.0	29.0	21.0	16.0	21.0	23.0	21.0	6.0	19.0	73.0	0.0	1014.0	21.0	10.0	158.0	3.0
2020-04-04 03:00:00	65.0	29.0	21.0	16.0	21.0	23.0	21.0	5.0	23.0	72.0	0.0	1014.0	21.0	10.0	167.0	3.0
2020-04-04 02:00:00	71.0	29.0	21.0	16.0	21.0	24.0	21.0	5.0	21.0	71.0	0.0	1014.0	21.0	10.0	158.0	3.0
2020-04-04 01:00:00	76.0	29.0	21.0	16.0	22.0	24.0	22.0	6.0	19.0	70.0	0.0	1015.0	22.0	10.0	150.0	3.0
2020-04-04 00:00:00	77.0	29.0	21.0	16.0	22.0	25.0	22.0	6.0	18.0	69.0	0.0	1015.0	22.0	10.0	141.0	4.0
2020-04-03 23:00:00	79.0	27.0	22.0	16.0	25.0	25.0	22.0	9.0	20.0	67.0	0.0	1015.0	22.0	10.0	133.0	6.0
2020-04-03 22:00:00	81.0	27.0	22.0	15.0	25.0	25.0	22.0	11.0	23.0	65.0	0.0	1015.0	22.0	10.0	125.0	7.0
2020-04-03 21:00:00	80.0	27.0	22.0	15.0	25.0	25.0	22.0	14.0	26.0	63.0	0.0	1015.0	22.0	10.0	117.0	9.0
2020-04-03 20:00:00	79.0	27.0	22.0	15.0	25.0	25.0	23.0	16.0	27.0	60.0	0.0	1014.0	23.0	10.0	117.0	11.0
2020-04-03 19:00:00	76.0	27.0	22.0	15.0	26.0	26.0	24.0	18.0	28.0	56.0	0.0	1014.0	24.0	10.0	116.0	14.0
2020-04-03 18:00:00	72.0	27.0	22.0	15.0	26.0	26.0	25.0	20.0	30.0	53.0	0.0	1014.0	25.0	10.0	115.0	16.0
2020-04-03 17:00:00	67.0	27.0	22.0	15.0	26.0	26.0	26.0	20.0	35.0	51.0	0.0	1014.0	26.0	10.0	112.0	16.0
2020-04-03 16:00:00	61.0	27.0	22.0	14.0	27.0	27.0	26.0	20.0	40.0	49.0	0.0	1014.0	26.0	10.0	110.0	17.0
2020-04-03 15:00:00	56.0	27.0	22.0	14.0	27.0	27.0	27.0	19.0	44.0	47.0	0.0	1015.0	27.0	10.0	107.0	17.0
2020-04-03 14:00:00	51.0	27.0	22.0	14.0	27.0	27.0	26.0	18.0	55.0	47.0	0.0	1015.0	26.0	10.0	104.0	16.0
2020-04-03 13:00:00	45.0	27.0	22.0	14.0	27.0	27.0	26.0	17.0	65.0	48.0	0.0	1016.0	26.0	10.0	102.0	15.0
2020-04-03 12:00:00	41.0	27.0	22.0	14.0	26.0	26.0	26.0	16.0	75.0	49.0	0.0	1016.0	26.0	10.0	99.0	14.0
2020-04-03 11:00:00	42.0	27.0	22.0	14.0	26.0	26.0	25.0	15.0	61.0	53.0	0.0	1016.0	25.0	10.0	96.0	13.0
[truncated: 20,202 more rows]
