# Supplementary material for: Deep learning-based novel ensemble method with best score transferred-adaptive neuro fuzzy inference system for energy consumption prediction
Source: PeerJ Comput Sci. 2025 Feb 21;11:e2680. doi: 10.7717/peerj-cs.2680 (PMC11888908; doi:10.7717/peerj-cs.2680)
Supplement: Supplemental Information 8 [file peerj-cs-11-2680-s008.zip › Household.csv]

time	Consumption	Global_active_power	Global_reactive_power	Voltage	Global_intensity	Sub_metering_1	Sub_metering_2	Sub_metering_3
2006-12-16 17:00:00	52.99259259259259	4.222888888888889	0.22899999999999998	234.6438888888889	18.1	0.0	0.5277777777777778	16.86111111111111
2006-12-16 18:00:00	36.953333333333326	3.6321999999999997	0.08003333333333333	234.58016666666666	15.6	0.0	6.716666666666667	16.866666666666667
2006-12-16 19:00:00	38.55388888888889	3.4002333333333334	0.08523333333333333	233.23250000000002	14.503333333333334	0.0	1.4333333333333333	16.683333333333334
2006-12-16 20:00:00	37.69277777777778	3.2685666666666666	0.0751	234.07150000000001	13.916666666666666	0.0	0.0	16.783333333333335
2006-12-16 21:00:00	33.30777777777779	3.0564666666666667	0.07666666666666666	237.15866666666668	13.046666666666665	0.0	0.4166666666666667	17.216666666666665
2006-12-16 22:00:00	32.102222222222224	2.2001333333333335	0.05616666666666667	238.76000000000002	9.523333333333333	0.0	0.13333333333333333	4.433333333333334
2006-12-16 23:00:00	34.276666666666664	2.0616	0.07143333333333332	240.61966666666666	8.896666666666667	0.0	0.08333333333333333	0.0
2006-12-17 00:00:00	30.907777777777778	1.8824666666666665	0.10243333333333333	240.96183333333332	8.126666666666667	0.0	0.4666666666666667	0.0
2006-12-17 01:00:00	30.590000000000003	3.3494	0.13693333333333332	240.44833333333332	14.246666666666666	0.0	25.233333333333334	0.0
2006-12-17 02:00:00	25.88777777777778	1.5872666666666668	0.07823333333333334	245.81866666666667	6.87	0.0	0.5666666666666667	0.0
2006-12-17 03:00:00	26.936666666666664	1.6622	0.07953333333333333	244.5135	7.206666666666667	0.0	0.7666666666666667	0.0
2006-12-17 04:00:00	27.479444444444447	2.2157666666666667	0.09346666666666666	243.8555	9.333333333333334	0.0	0.5666666666666667	8.883333333333333
2006-12-17 05:00:00	28.46222222222223	1.9967333333333335	0.06023333333333333	243.71016666666668	8.566666666666666	0.0	0.16666666666666666	4.65
2006-12-17 06:00:00	21.005000000000006	1.3033000000000001	0.09483333333333334	244.1415	5.53	0.0	0.7166666666666667	0.0
2006-12-17 07:00:00	26.833888888888886	1.6200333333333332	0.0598	241.84566666666666	6.803333333333333	0.0	0.16666666666666666	0.0
2006-12-17 08:00:00	30.759444444444448	1.8905666666666667	0.11856666666666667	241.3115	8.05	0.0	0.75	0.0
2006-12-17 09:00:00	35.16777777777777	2.5490666666666666	0.07923333333333334	238.8478333333333	10.973333333333333	0.0	7.316666666666666	0.0
2006-12-17 10:00:00	13.098333333333336	3.6289000000000002	0.1946	235.44099999999997	15.533333333333333	8.883333333333333	22.35	16.15
2006-12-17 11:00:00	9.533333333333324	2.4709999999999996	0.2007	236.92466666666667	10.493333333333334	9.45	5.016666666666667	17.183333333333334
2006-12-17 12:00:00	14.08111111111111	1.9158666666666666	0.2940333333333333	237.78466666666665	8.136666666666667	0.0	0.5333333333333333	17.316666666666666
2006-12-17 13:00:00	10.012777777777778	1.6607666666666667	0.17153333333333334	239.92066666666668	6.923333333333333	0.0	0.05	17.616666666666667
2006-12-17 14:00:00	16.310555555555553	2.092633333333333	0.2574	244.04566666666668	8.6	0.0	0.3333333333333333	18.233333333333334
2006-12-17 15:00:00	24.88999999999999	2.9854	0.0886	240.48083333333335	12.426666666666668	6.966666666666667	0.2	17.7
2006-12-17 16:00:00	29.61722222222222	3.3260333333333336	0.09313333333333333	236.78183333333334	14.006666666666666	8.583333333333334	0.06666666666666667	17.166666666666668
2006-12-17 17:00:00	39.49611111111112	3.406766666666667	0.16663333333333333	234.22983333333335	14.51	0.0	0.4666666666666667	16.816666666666666
2006-12-17 18:00:00	44.785	3.6971	0.13506666666666664	234.37233333333333	15.75	0.0	0.0	16.833333333333332
2006-12-17 19:00:00	31.273333333333337	2.9084	0.26516666666666666	233.19566666666665	12.516666666666667	0.0	0.5166666666666667	16.683333333333334
2006-12-17 20:00:00	37.791666666666664	3.3615	0.27149999999999996	236.4265	14.276666666666667	0.0	1.1166666666666667	17.116666666666667
2006-12-17 21:00:00	31.979444444444447	3.040766666666667	0.26796666666666663	239.10416666666666	12.716666666666667	0.0	1.2	17.5
2006-12-17 22:00:00	22.383333333333333	1.518	0.23536666666666667	242.19233333333332	6.383333333333334	0.0	0.4166666666666667	2.5
2006-12-17 23:00:00	6.495555555555555	0.4377333333333333	0.2218	245.734	1.9966666666666666	0.0	0.8	0.0
2006-12-18 00:00:00	4.572777777777779	0.2763666666666667	0.09906666666666666	244.60750000000002	1.2233333333333334	0.0	0.03333333333333333	0.0
2006-12-18 01:00:00	4.638333333333333	0.31329999999999997	0.1519	243.51933333333332	1.4166666666666667	0.0	0.5833333333333334	0.0
2006-12-18 02:00:00	4.7411111111111115	0.2844666666666667	0.10906666666666666	246.89100000000002	1.2566666666666666	0.0	0.0	0.0
2006-12-18 03:00:00	4.598888888888889	0.30993333333333334	0.14776666666666666	245.73183333333333	1.4	0.0	0.5666666666666667	0.0
2006-12-18 04:00:00	4.488888888888887	1.0263333333333333	0.08	245.507	4.176666666666667	0.0	0.06666666666666667	12.55
2006-12-18 05:00:00	4.425	0.2935	0.12193333333333332	245.2531666666667	1.2933333333333332	0.0	0.4666666666666667	0.0
2006-12-18 06:00:00	10.083333333333332	0.61	0.1129	245.70433333333332	2.6	0.0	0.08333333333333333	0.0
2006-12-18 07:00:00	29.00722222222222	2.4504333333333337	0.153	240.96233333333333	10.22	0.08333333333333333	0.45	11.3
2006-12-18 08:00:00	4.852222222222213	2.082133333333333	0.07373333333333333	237.88033333333334	8.726666666666667	12.466666666666667	0.03333333333333333	17.35
2006-12-18 09:00:00	4.238888888888891	1.6293333333333335	0.08516666666666667	237.40466666666669	6.816666666666666	5.166666666666667	0.48333333333333334	17.266666666666666
2006-12-18 10:00:00	4.327222222222225	1.3096333333333334	0.05283333333333333	239.0805	5.426666666666667	0.0	0.0	17.5
2006-12-18 11:00:00	7.915555555555553	1.5619333333333332	0.12733333333333333	239.77100000000002	6.47	0.0	0.5166666666666667	17.6
2006-12-18 12:00:00	11.251111111111111	1.7560666666666667	0.0873	242.57999999999998	7.246666666666667	0.0	0.0	18.016666666666666
2006-12-18 13:00:00	10.134444444444444	1.6820666666666668	0.1265	241.95416666666668	6.9399999999999995	0.0	0.5333333333333333	17.366666666666667
2006-12-18 14:00:00	11.500555555555561	1.7330333333333334	0.049300000000000004	242.19650000000001	7.096666666666667	0.0	0.0	17.383333333333333
2006-12-18 15:00:00	11.23833333333333	1.7842999999999998	0.10406666666666667	242.4235	7.3100000000000005	0.0	0.5166666666666667	17.983333333333334
2006-12-18 16:00:00	14.504999999999995	1.9493	0.20443333333333333	242.38066666666666	8.096666666666668	0.0	0.0	17.983333333333334
2006-12-18 17:00:00	18.131666666666664	2.1549	0.09780000000000001	238.72916666666666	8.993333333333334	0.0	0.3333333333333333	17.45
2006-12-18 18:00:00	22.875555555555547	2.402533333333333	0.0791	236.66850000000002	10.083333333333334	0.0	0.25	16.916666666666668
2006-12-18 19:00:00	34.475	2.6145	0.20076666666666665	235.32916666666668	11.19	0.0	9.1	0.0
2006-12-18 20:00:00	37.092777777777776	3.0505666666666666	0.12036666666666666	234.52433333333335	13.046666666666665	0.0	0.5	13.25
2006-12-18 21:00:00	32.44555555555555	2.1697333333333333	0.07173333333333334	237.59083333333334	9.24	0.0	0.0	3.716666666666667
2006-12-18 22:00:00	20.130000000000003	1.7388000000000001	0.10796666666666667	240.2115	7.25	0.0	8.85	0.0
2006-12-18 23:00:00	5.47111111111111	1.5472666666666666	0.1325	242.65933333333334	6.6	0.0	20.316666666666666	0.0
2006-12-19 00:00:00	4.8355555555555565	0.8371333333333334	0.09283333333333334	242.07116666666667	3.5433333333333334	0.0	0.9666666666666667	8.15
2006-12-19 01:00:00	4.900555555555555	0.3530333333333333	0.07586666666666667	241.80833333333334	1.57	0.0	0.25	0.7333333333333333
2006-12-19 02:00:00	4.820555555555556	0.3272333333333333	0.10573333333333333	245.7795	1.4633333333333334	0.0	0.6333333333333333	0.0
2006-12-19 03:00:00	4.971666666666667	0.3083	0.073	244.46316666666664	1.3633333333333333	0.0	0.16666666666666666	0.0
2006-12-19 04:00:00	4.747222222222223	0.32783333333333337	0.10246666666666666	244.1865	1.5	0.0	0.7166666666666667	0.0
2006-12-19 05:00:00	4.944444444444444	0.30666666666666664	0.07086666666666666	243.07583333333332	1.38	0.0	0.16666666666666666	0.0
2006-12-19 06:00:00	12.588888888888889	0.7963333333333333	0.10679999999999999	242.02966666666669	3.466666666666667	0.0	0.6833333333333333	0.0
2006-12-19 07:00:00	22.360555555555557	1.7856333333333334	0.08443333333333333	239.42616666666666	7.543333333333334	0.0	0.0	7.4
2006-12-19 08:00:00	12.01722222222222	3.879033333333333	0.12243333333333334	236.14633333333333	16.54	9.35	26.183333333333334	17.1
2006-12-19 09:00:00	4.696111111111114	1.6177666666666668	0.08746666666666666	239.57233333333335	6.963333333333334	4.633333333333334	14.366666666666667	3.2666666666666666
2006-12-19 10:00:00	5.86888888888889	0.4371333333333334	0.12576666666666667	242.30566666666667	1.9433333333333331	0.0	1.4166666666666667	0.0
2006-12-19 11:00:00	4.343888888888884	2.321633333333333	0.08453333333333334	240.325	9.863333333333333	0.0	34.35	0.0
2006-12-19 12:00:00	4.261111111111111	0.43066666666666664	0.13269999999999998	242.9586666666667	1.9233333333333333	0.0	2.9166666666666665	0.0
2006-12-19 13:00:00	4.39111111111111	0.30046666666666666	0.08176666666666667	243.6025	1.2933333333333332	0.0	0.6166666666666667	0.0
2006-12-19 14:00:00	4.285555555555556	0.3021333333333333	0.11886666666666666	246.94583333333333	1.3333333333333333	0.0	0.75	0.0
2006-12-19 15:00:00	4.639444444444444	0.42136666666666667	0.08086666666666667	241.74066666666667	1.8066666666666669	0.0	0.16666666666666666	2.216666666666667
2006-12-19 16:00:00	4.11888888888889	1.3721333333333334	0.09166666666666666	242.71433333333334	5.613333333333333	0.0	0.7166666666666667	18.033333333333335
2006-12-19 17:00:00	17.591666666666672	2.1115	0.14443333333333333	238.60666666666665	8.843333333333334	0.0	0.16666666666666666	17.433333333333334
2006-12-19 18:00:00	18.71166666666667	2.2047000000000003	0.1033	237.6405	9.256666666666666	0.0	0.7333333333333333	17.3
2006-12-19 19:00:00	19.001666666666665	1.8420999999999998	0.07293333333333334	241.07999999999998	7.6033333333333335	0.0	0.05	11.65
2006-12-19 20:00:00	22.10888888888889	2.940533333333333	0.23736666666666667	241.32816666666668	12.479999999999999	0.0	26.9	0.0
2006-12-19 21:00:00	11.597777777777779	1.4428666666666667	0.1065	240.87	6.343333333333334	0.0	12.45	0.0
2006-12-19 22:00:00	10.833333333333336	0.7200000000000001	0.146	242.67933333333335	3.0133333333333336	0.0	1.1666666666666667	0.0
2006-12-19 23:00:00	6.228333333333333	0.3837	0.06709999999999999	246.62716666666665	1.5833333333333333	0.0	0.16666666666666666	0.0
2006-12-20 00:00:00	6.947222222222222	0.4598333333333333	0.146	245.81133333333335	1.9866666666666668	0.0	0.7166666666666667	0.0
2006-12-20 01:00:00	4.144444444444444	0.25866666666666666	0.056666666666666664	243.80533333333332	1.1133333333333333	0.0	0.16666666666666666	0.0
2006-12-20 02:00:00	4.439444444444446	0.7843666666666667	0.1236	245.5675	3.243333333333333	0.0	0.7	7.933333333333334
2006-12-20 03:00:00	4.300555555555555	0.3100333333333333	0.06846666666666666	246.1508333333333	1.3433333333333333	0.0	0.16666666666666666	0.7
2006-12-20 04:00:00	4.35	0.289	0.09743333333333333	246.43366666666668	1.2466666666666666	0.0	0.4666666666666667	0.0
2006-12-20 05:00:00	4.178333333333333	0.2627	0.07719999999999999	244.7955	1.12	0.0	0.2	0.0
2006-12-20 06:00:00	4.726666666666666	0.28359999999999996	0.06656666666666668	244.074	1.18	0.0	0.0	0.0
2006-12-20 07:00:00	20.260555555555552	1.5266333333333333	0.1923	243.315	6.4366666666666665	0.0	0.5166666666666667	4.666666666666667
2006-12-20 08:00:00	21.393333333333338	2.9176	0.0882	239.79233333333335	12.203333333333335	0.0	9.616666666666667	17.616666666666667
2006-12-20 09:00:00	4.458888888888886	1.3855333333333333	0.10836666666666667	243.12283333333335	5.626666666666666	0.0	0.5333333333333333	18.1
2006-12-20 10:00:00	4.221666666666671	1.5103000000000002	0.04716666666666667	240.5805	6.25	0.0	3.2333333333333334	17.716666666666665
2006-12-20 11:00:00	5.340000000000003	2.8924000000000003	0.1652	240.51316666666668	12.073333333333332	0.0	25.166666666666668	17.7
2006-12-20 12:00:00	5.58388888888889	1.4210333333333334	0.07213333333333334	242.6063333333333	5.826666666666667	0.0	0.08333333333333333	18.016666666666666
2006-12-20 13:00:00	5.34	1.4284	0.11016666666666668	242.46766666666664	5.88	0.0	0.4666666666666667	18.0
2006-12-20 14:00:00	4.948333333333331	1.2949	0.09266666666666666	244.0345	5.319999999999999	0.0	0.05	16.583333333333332
2006-12-20 15:00:00	4.485555555555554	0.2811333333333333	0.07143333333333333	245.71916666666667	1.2366666666666668	0.0	0.2	0.0
2006-12-20 16:00:00	7.490555555555557	0.46843333333333337	0.10916666666666666	244.1135	2.07	0.0	0.31666666666666665	0.0
2006-12-20 17:00:00	9.558333333333334	0.5735	0.07736666666666667	242.92066666666668	2.3766666666666665	0.0	0.0	0.0
2006-12-20 18:00:00	36.24722222222223	2.8368333333333333	0.15796666666666667	239.24066666666667	11.893333333333334	0.0	0.5166666666666667	10.516666666666667
2006-12-20 19:00:00	36.96055555555556	3.2486333333333333	0.08770000000000001	236.73983333333334	13.71	0.0	0.0	17.183333333333334
2006-12-20 20:00:00	41.95777777777777	3.5754666666666663	0.26553333333333334	236.34516666666664	15.136666666666667	0.0	0.5166666666666667	17.116666666666667
2006-12-20 21:00:00	43.70111111111112	3.646066666666667	0.16049999999999998	235.99233333333333	15.403333333333334	0.0	0.0	17.066666666666666
2006-12-20 22:00:00	33.13277777777778	3.058966666666667	0.0881	238.86049999999997	12.753333333333332	0.0	0.36666666666666664	17.483333333333334
2006-12-20 23:00:00	21.57944444444444	2.3817666666666666	0.1534	242.39116666666666	9.786666666666667	0.0	0.13333333333333333	17.983333333333334
2006-12-21 00:00:00	7.464444444444446	1.5358666666666667	0.15553333333333336	243.42583333333332	6.323333333333333	0.0	0.0	18.133333333333333
2006-12-21 01:00:00	4.5994444444444404	1.3979666666666666	0.12183333333333334	243.69816666666665	5.6866666666666665	0.0	0.5166666666666667	18.183333333333334
2006-12-21 02:00:00	4.048333333333332	1.2749	0.0393	243.65366666666665	5.15	0.0	0.0	17.2
2006-12-21 03:00:00	4.543333333333333	0.3026	0.11986666666666666	244.56716666666668	1.3333333333333333	0.0	0.5	0.0
2006-12-21 04:00:00	4.112222222222222	0.24673333333333333	0.042499999999999996	244.74016666666665	1.02	0.0	0.0	0.0
2006-12-21 05:00:00	4.461666666666666	0.2907	0.10583333333333332	243.9495	1.2633333333333332	0.0	0.38333333333333336	0.0
2006-12-21 06:00:00	4.794444444444443	0.29566666666666663	0.05316666666666667	244.8505	1.22	0.0	0.13333333333333333	0.0
2006-12-21 07:00:00	21.34111111111111	1.2804666666666666	0.08383333333333334	241.29366666666664	5.37	0.0	0.0	0.0
2006-12-21 08:00:00	20.467222222222222	1.5630333333333333	0.153	239.4945	6.593333333333334	0.0	0.5	5.083333333333333
2006-12-21 09:00:00	5.029999999999998	2.5758	0.051699999999999996	238.47766666666666	10.78	11.1	9.366666666666667	17.433333333333334
2006-12-21 10:00:00	4.628333333333332	1.7677	0.0708	239.70600000000002	7.403333333333333	9.483333333333333	0.5166666666666667	14.833333333333334
2006-12-21 11:00:00	8.92437866578614	0.5532205012166874	0.11195714921012909	241.56299526581694	2.457591977019571	0.03739744365500729	0.04328399893295857	0.215281578570685
2006-12-21 12:00:00	5.985555555555552	0.8191333333333333	0.13116666666666668	242.67416666666668	3.5833333333333335	0.0	7.666666666666667	0.0
2006-12-21 13:00:00	4.387222222222224	1.6882333333333333	0.0645	241.79783333333336	7.0600000000000005	0.0	19.866666666666667	3.8833333333333333
2006-12-21 14:00:00	7.531666666666668	1.0239	0.11850000000000001	243.3195	4.336666666666667	0.0	1.2	8.333333333333334
2006-12-21 15:00:00	4.956666666666667	0.3074	0.0457	242.90633333333332	1.3633333333333333	0.0	0.16666666666666666	0.0
2006-12-21 16:00:00	4.667777777777779	1.3600666666666668	0.0969	239.90633333333332	5.623333333333333	0.0	0.7166666666666667	17.283333333333335
2006-12-21 17:00:00	17.060555555555553	1.7526333333333333	0.14803333333333332	235.01833333333335	7.533333333333333	0.0	0.16666666666666666	11.983333333333333
2006-12-21 18:00:00	23.255000000000003	2.4433000000000002	0.11983333333333333	233.89433333333332	10.416666666666666	0.0	0.7	16.766666666666666
2006-12-21 19:00:00	20.06888888888889	2.1971333333333334	0.09443333333333334	235.00050000000002	9.356666666666666	4.683333333333334	0.16666666666666666	11.7
2006-12-21 20:00:00	31.589444444444446	2.4373666666666667	0.2512666666666667	234.50033333333334	10.44	4.15	0.6	4.283333333333333
2006-12-21 21:00:00	7.754444444444443	0.9822666666666666	0.0443	238.31216666666666	4.1033333333333335	0.0	0.03333333333333333	8.583333333333334
2006-12-21 22:00:00	4.471111111111111	0.28026666666666666	0.09346666666666666	242.8665	1.2066666666666668	0.0	0.2	0.0
2006-12-21 23:00:00	4.190555555555555	0.2704333333333333	0.08946666666666667	245.35033333333334	1.1733333333333333	0.0	0.31666666666666665	0.0
2006-12-22 00:00:00	4.448888888888888	0.2669333333333333	0.07913333333333333	245.67816666666667	1.1433333333333333	0.0	0.0	0.0
2006-12-22 01:00:00	4.016666666666667	0.272	0.0927	244.45383333333334	1.1733333333333333	0.0	0.5166666666666667	0.0
2006-12-22 02:00:00	4.460555555555556	0.26763333333333333	0.07926666666666667	246.83783333333335	1.1433333333333333	0.0	0.0	0.0
2006-12-22 03:00:00	4.047777777777778	0.27386666666666665	0.09353333333333333	245.79283333333333	1.1733333333333333	0.0	0.5166666666666667	0.0
2006-12-22 04:00:00	4.404444444444445	0.26426666666666665	0.07226666666666667	245.3595	1.1366666666666667	0.0	0.0	0.0
2006-12-22 05:00:00	4.16388888888889	0.8068333333333334	0.08406666666666666	245.11933333333334	3.33	0.0	0.38333333333333336	8.9
2006-12-22 06:00:00	7.860555555555555	0.4796333333333333	0.08610000000000001	245.3093333333333	2.033333333333333	0.0	0.13333333333333333	0.0
2006-12-22 07:00:00	24.98666666666666	1.7231999999999998	0.10606666666666667	240.929	7.206666666666666	0.0	0.0	3.7333333333333334
2006-12-22 08:00:00	16.389999999999997	2.7443999999999997	0.10803333333333334	240.45033333333333	11.426666666666668	11.116666666666667	0.5166666666666667	17.716666666666665
2006-12-22 09:00:00	4.005000000000006	1.8963	0.045533333333333335	239.54966666666667	7.87	10.016666666666667	0.0	17.583333333333332
2006-12-22 10:00:00	4.332777777777782	1.3449666666666669	0.09443333333333334	239.67933333333335	5.569999999999999	0.0	0.5	17.583333333333332
2006-12-22 11:00:00	4.426111111111112	1.2525666666666666	0.0807	238.3455	5.260000000000001	3.75	0.0	12.7
2006-12-22 12:00:00	9.274444444444445	1.2284666666666666	0.384	240.199	5.516666666666667	10.633333333333333	0.5666666666666667	0.0
2006-12-22 13:00:00	11.198333333333334	0.6719	0.2478	240.68583333333333	3.04	0.0	0.0	0.0
2006-12-22 14:00:00	6.992777777777777	0.8155666666666667	0.1617	240.8311666666667	3.55	0.0	0.5666666666666667	6.033333333333333
2006-12-22 15:00:00	6.277222222222221	1.4516333333333333	0.0987	241.859	5.973333333333333	0.0	0.0	17.916666666666668
2006-12-22 16:00:00	7.753333333333334	1.5712000000000002	0.13856666666666667	241.79483333333334	6.4766666666666675	0.0	0.5333333333333333	17.9
2006-12-22 17:00:00	14.429999999999998	1.4968	0.0918	238.84466666666668	6.243333333333334	0.0	0.0	10.516666666666667
2006-12-22 18:00:00	40.36611111111111	2.6869666666666663	0.30563333333333337	237.5076666666667	11.389999999999999	0.0	0.5166666666666667	3.9
2006-12-22 19:00:00	48.36944444444444	3.9381666666666666	0.2473	237.406	16.54	0.0	0.0	17.266666666666666
2006-12-22 20:00:00	33.53444444444444	3.5360666666666662	0.1398	235.5305	15.05	7.816666666666666	0.5666666666666667	17.016666666666666
2006-12-22 21:00:00	49.87777777777778	4.548666666666667	0.06593333333333333	235.13616666666667	19.453333333333333	9.183333333333334	0.0	16.75
2006-12-22 22:00:00	50.70111111111111	3.0650666666666666	0.08923333333333333	239.19966666666667	12.983333333333333	0.0	0.38333333333333336	0.0
2006-12-22 23:00:00	40.18666666666665	2.4191999999999996	0.1228	241.92999999999998	10.266666666666667	0.0	0.13333333333333333	0.0
2006-12-23 00:00:00	28.270555555555553	1.6982333333333333	0.08246666666666667	243.02033333333333	7.4366666666666665	0.0	0.03333333333333333	0.0
2006-12-23 01:00:00	28.229999999999997	1.7227999999999999	0.11739999999999999	243.8125	7.55	0.0	0.48333333333333334	0.0
2006-12-23 02:00:00	28.346111111111107	1.7007666666666665	0.06813333333333334	243.84133333333332	7.510000000000001	0.0	0.0	0.0
2006-12-23 03:00:00	29.00888888888889	1.7715333333333334	0.10666666666666667	243.68699999999998	7.656666666666666	0.0	0.5166666666666667	0.0
2006-12-23 04:00:00	29.459999999999997	1.8916	0.06436666666666667	243.006	8.156666666666668	0.0	0.0	2.066666666666667
2006-12-23 05:00:00	29.618333333333336	2.2291000000000003	0.11276666666666667	242.44916666666668	9.53	0.0	0.4666666666666667	7.066666666666666
2006-12-23 06:00:00	27.43944444444444	1.6493666666666666	0.07183333333333333	242.46683333333334	7.239999999999999	0.0	0.05	0.0
2006-12-23 07:00:00	56.20611111111109	4.023366666666666	0.05553333333333333	237.767	16.983333333333334	0.0	0.0	10.85
2006-12-23 08:00:00	51.83055555555555	4.190833333333333	0.09536666666666666	239.10316666666668	17.55666666666667	0.0	0.5166666666666667	17.5
2006-12-23 09:00:00	36.34	3.2464	0.07813333333333333	240.8125	13.53	0.0	0.0	17.766666666666666
2006-12-23 10:00:00	40.41944444444445	2.972166666666667	0.20293333333333333	239.137	12.56	0.0	0.5166666666666667	8.6
2006-12-23 11:00:00	41.83333333333333	3.159	0.10573333333333333	237.715	13.303333333333335	0.0	0.0	10.816666666666666
2006-12-23 12:00:00	39.08000000000001	2.9288000000000003	0.09096666666666667	238.7565	12.35	0.0	0.16666666666666666	9.566666666666666
2006-12-23 13:00:00	38.80499999999999	3.4063	0.1617	239.85083333333333	14.313333333333333	0.0	0.35	17.616666666666667
2006-12-23 14:00:00	44.91611111111111	3.757966666666667	0.24489999999999998	240.501	15.76	0.0	0.0	17.716666666666665
2006-12-23 15:00:00	49.135000000000005	4.0491	0.3309666666666667	241.3135	16.89666666666667	0.0	0.5166666666666667	17.833333333333332
2006-12-23 16:00:00	52.418333333333365	4.349100000000001	0.40259999999999996	240.47683333333333	18.216666666666665	1.2666666666666666	1.0833333333333333	17.716666666666665
2006-12-23 17:00:00	57.27555555555554	5.452533333333333	0.21596666666666667	233.64416666666665	23.36	16.183333333333334	0.6666666666666666	16.75
2006-12-23 18:00:00	47.29	3.8794	0.09976666666666666	238.00050000000002	16.363333333333333	0.0	0.016666666666666666	17.35
2006-12-23 19:00:00	50.56388888888888	4.1178333333333335	0.20533333333333334	238.72933333333333	17.3	0.0	0.6	17.466666666666665
2006-12-23 20:00:00	51.92333333333333	4.1814	0.12476666666666666	238.51883333333333	17.596666666666668	0.0	0.35	17.416666666666668
2006-12-23 21:00:00	48.92388888888889	3.2884333333333333	0.23576666666666668	238.59466666666668	13.893333333333334	0.0	0.21666666666666667	5.666666666666667
2006-12-23 22:00:00	57.19888888888889	4.327933333333333	0.2890333333333333	238.19033333333334	18.31	14.433333333333334	0.5	0.0
2006-12-23 23:00:00	64.40777777777777	5.5624666666666664	0.12806666666666666	239.87150000000003	23.3	12.6	0.03333333333333333	15.666666666666666
2006-12-24 00:00:00	49.10000000000001	4.0280000000000005	0.09066666666666667	239.11266666666668	17.08	0.0	0.5	17.533333333333335
2006-12-24 01:00:00	29.978333333333342	3.2757	0.05176666666666666	237.61066666666665	14.016666666666667	7.283333333333333	0.03333333333333333	17.3
2006-12-24 02:00:00	26.667222222222215	2.303033333333333	0.10373333333333333	244.43266666666665	10.066666666666666	7.683333333333334	0.36666666666666664	3.6666666666666665
2006-12-24 03:00:00	26.629444444444445	1.6067666666666667	0.0719	246.862	7.346666666666667	0.0	0.15	0.0
2006-12-24 04:00:00	26.218333333333334	1.5761	0.0679	245.86616666666666	7.266666666666667	0.0	0.05	0.0
2006-12-24 05:00:00	26.73166666666667	1.6319000000000001	0.10846666666666667	245.83566666666667	7.533333333333333	0.0	0.4666666666666667	0.0
2006-12-24 06:00:00	31.586666666666666	1.8952	0.050666666666666665	245.59083333333334	8.446666666666667	0.0	0.0	0.0
2006-12-24 07:00:00	24.090000000000003	1.4764000000000002	0.09966666666666665	242.79533333333333	6.97	0.0	0.5166666666666667	0.0
2006-12-24 08:00:00	23.79611111111111	1.4277666666666666	0.05226666666666667	241.69866666666667	6.596666666666667	0.0	0.0	0.0
2006-12-24 09:00:00	30.66111111111111	2.7256666666666667	0.09390000000000001	239.8898333333333	11.81	0.0	0.38333333333333336	14.383333333333333
2006-12-24 10:00:00	18.755555555555556	2.6753333333333336	0.1063	236.69816666666665	11.376666666666667	0.0	8.666666666666666	17.166666666666668
2006-12-24 11:00:00	16.015555555555554	2.0929333333333333	0.11553333333333334	237.66816666666668	8.813333333333333	0.0	1.5666666666666667	17.3
2006-12-24 12:00:00	16.6	1.5	0.21906666666666666	236.93233333333333	6.446666666666667	0.0	6.316666666666666	2.0833333333333335
2006-12-24 13:00:00	17.765555555555558	3.2399333333333336	0.15899999999999997	237.29633333333334	13.786666666666667	0.0	30.516666666666666	5.716666666666667
2006-12-24 14:00:00	11.275555555555552	1.3715333333333333	0.1094	243.928	5.6433333333333335	0.0	1.5333333333333334	10.05
2006-12-24 15:00:00	14.44722222222223	3.0968333333333335	0.2334	243.18283333333332	12.823333333333332	6.55	30.616666666666667	0.0
2006-12-24 16:00:00	16.068888888888893	2.0071333333333334	0.1261	243.88066666666666	8.313333333333334	6.866666666666666	0.8666666666666667	9.65
2006-12-24 17:00:00	27.59166666666667	1.6864999999999999	0.09783333333333334	238.02033333333333	7.13	0.0	0.5166666666666667	0.0
2006-12-24 18:00:00	7.82	0.5052	0.11939999999999999	241.15633333333332	2.1100000000000003	0.0	0.6	0.0
2006-12-24 19:00:00	7.567222222222223	0.45403333333333334	0.05723333333333334	241.41983333333334	1.85	0.0	0.0	0.0
2006-12-24 20:00:00	7.901666666666667	0.4741	0.07536666666666667	241.94233333333335	1.9566666666666668	0.0	0.0	0.0
2006-12-24 21:00:00	7.483888888888889	0.4840333333333333	0.10063333333333334	242.20816666666667	2.0033333333333334	0.0	0.5833333333333334	0.0
2006-12-24 22:00:00	7.99611111111111	0.4797666666666666	0.08596666666666668	243.3781666666667	1.97	0.0	0.0	0.0
2006-12-24 23:00:00	7.655555555555556	0.48633333333333334	0.10216666666666667	243.09233333333336	2.0133333333333336	0.0	0.45	0.0
2006-12-25 00:00:00	13.559444444444448	0.9995666666666667	0.12846666666666667	244.10649999999998	4.1466666666666665	0.0	0.15	2.95
2006-12-25 01:00:00	8.562777777777775	1.2067666666666665	0.1019	244.6745	4.930000000000001	0.0	0.0	11.55
2006-12-25 02:00:00	6.7	0.438	0.12329999999999999	248.53633333333335	1.8433333333333333	0.0	0.6	0.0
2006-12-25 03:00:00	9.832777777777778	0.5899666666666668	0.0737	248.28183333333334	2.4	0.0	0.0	0.0
2006-12-25 04:00:00	9.644444444444444	0.5786666666666667	0.05466666666666667	248.72933333333333	2.3466666666666667	0.0	0.0	0.0
2006-12-25 05:00:00	9.718333333333335	0.6201000000000001	0.14006666666666667	248.09466666666668	2.51	0.0	0.6166666666666667	0.0
2006-12-25 06:00:00	4.401111111111111	0.26406666666666667	0.06913333333333332	247.00383333333332	1.09	0.0	0.0	0.0
2006-12-25 07:00:00	10.796666666666665	0.6768	0.055	243.39216666666667	2.8333333333333335	0.0	0.15	0.3333333333333333
2006-12-25 08:00:00	32.468333333333334	2.6111	0.1888	242.39916666666667	10.79	0.0	0.43333333333333335	10.616666666666667
2006-12-25 09:00:00	24.891111111111112	1.4934666666666667	0.18226666666666666	244.18766666666667	6.126666666666667	0.0	0.0	0.0
2006-12-25 10:00:00	31.34444444444444	1.9156666666666666	0.26543333333333335	242.31716666666668	7.916666666666667	0.0	0.5833333333333334	0.0
2006-12-25 11:00:00	29.326666666666668	3.0446	0.15676666666666667	241.6805	12.696666666666665	9.683333333333334	0.0	11.733333333333333
2006-12-25 12:00:00	21.36	2.9126	0.3236666666666667	241.051	12.446666666666665	22.65	0.0	4.533333333333333
2006-12-25 13:00:00	17.815555555555555	2.2249333333333334	0.2029	242.28516666666667	9.47	18.7	0.5666666666666667	0.0
2006-12-25 14:00:00	18.962222222222223	1.7837333333333334	0.0884	245.512	7.423333333333333	5.65	0.0	5.116666666666666
2006-12-25 15:00:00	13.072222222222218	1.7403333333333333	0.15896666666666667	245.83566666666667	7.176666666666667	6.0	0.35	9.583333333333334
2006-12-25 16:00:00	36.897222222222226	3.8728333333333333	0.45380000000000004	241.69466666666668	16.3	27.416666666666668	0.23333333333333334	0.0
2006-12-25 17:00:00	26.363333333333333	2.0718	0.286	239.329	8.753333333333334	3.8	0.0	4.366666666666666
2006-12-25 18:00:00	29.334444444444436	2.4230666666666663	0.20686666666666667	239.88916666666668	10.136666666666667	0.0	4.55	6.5
2006-12-25 19:00:00	22.075000000000003	1.6295	0.15366666666666667	241.32883333333334	6.776666666666667	0.0	5.083333333333333	0.0
2006-12-25 20:00:00	26.718888888888895	1.9771333333333334	0.22203333333333333	241.73466666666667	8.216666666666667	0.0	0.05	6.183333333333334
2006-12-25 21:00:00	22.631111111111107	3.8368666666666664	0.14986666666666668	238.556	16.143333333333334	7.266666666666667	16.616666666666667	17.433333333333334
2006-12-25 22:00:00	53.914444444444456	4.2148666666666665	0.06956666666666668	237.76049999999998	17.743333333333332	9.166666666666666	1.4833333333333334	5.683333333333334
2006-12-25 23:00:00	41.97055555555555	2.592233333333333	0.14943333333333333	243.218	10.620000000000001	0.0	1.2333333333333334	0.0
2006-12-26 00:00:00	40.221111111111114	2.4242666666666666	0.07403333333333334	244.66566666666668	9.826666666666666	0.0	0.18333333333333332	0.0
2006-12-26 01:00:00	39.27722222222223	2.4026333333333336	0.12513333333333335	241.41433333333333	9.896666666666667	0.0	0.7666666666666667	0.0
2006-12-26 02:00:00	39.99888888888889	2.4109333333333334	0.048900000000000006	245.07766666666666	9.763333333333332	0.0	0.18333333333333332	0.0
2006-12-26 03:00:00	40.65111111111111	2.4490666666666665	0.08376666666666667	245.51899999999998	9.91	0.0	0.16666666666666666	0.0
2006-12-26 04:00:00	40.25833333333333	2.9925	0.12096666666666667	244.8775	12.17	0.0	0.7833333333333333	8.833333333333334
2006-12-26 05:00:00	39.76222222222223	2.3877333333333337	0.06646666666666666	243.42466666666667	9.73	0.0	0.03333333333333333	0.0
2006-12-26 06:00:00	39.55333333333333	2.3882	0.06746666666666666	243.405	9.76	0.0	0.25	0.0
2006-12-26 07:00:00	49.53444444444444	3.136066666666667	0.10376666666666666	239.21966666666668	13.096666666666666	0.0	0.3333333333333333	2.4
2006-12-26 08:00:00	26.882222222222214	2.365933333333333	0.07976666666666667	239.04966666666667	9.896666666666667	0.0	0.0	12.55
2006-12-26 09:00:00	34.867777777777775	3.5450666666666666	0.1134	237.28733333333332	14.926666666666668	0.0	9.216666666666667	15.0
2006-12-26 10:00:00	50.09833333333333	4.0419	0.06523333333333334	237.35166666666666	16.99	0.0	0.0	17.266666666666666
2006-12-26 11:00:00	22.025555555555552	2.3735333333333335	0.06606666666666666	239.17933333333335	9.906666666666666	0.0	0.0	17.533333333333335
2006-12-26 12:00:00	22.945000000000004	2.4647	0.0967	239.4145	10.333333333333334	0.0	0.5666666666666667	17.566666666666666
2006-12-26 13:00:00	30.530000000000005	2.8868	0.16093333333333334	239.661	12.113333333333333	0.0	0.0	17.583333333333332
2006-12-26 14:00:00	19.593333333333327	3.8266	0.17803333333333335	243.32566666666668	15.826666666666666	0.0	26.05	18.133333333333333
2006-12-26 15:00:00	24.793333333333344	2.6296000000000004	0.10083333333333333	245.31383333333332	10.75	0.0	0.6333333333333333	18.4
2006-12-26 16:00:00	39.2788888888889	3.4507333333333334	0.23506666666666667	241.17666666666668	14.403333333333334	0.0	0.4166666666666667	17.816666666666666
2006-12-26 17:00:00	37.605555555555554	3.3423333333333334	0.1036	237.87116666666668	14.06	0.0	0.7666666666666667	17.333333333333332
2006-12-26 18:00:00	36.394999999999996	3.2466999999999997	0.1835	239.42183333333332	13.57	0.0	0.16666666666666666	17.55
2006-12-26 19:00:00	32.63333333333334	3.034	0.24463333333333334	239.4535	12.67	0.0	0.36666666666666664	17.566666666666666
2006-12-26 20:00:00	31.133333333333333	3.479	0.15810000000000002	240.93533333333335	14.51	8.516666666666667	0.5666666666666667	17.766666666666666
2006-12-26 21:00:00	18.206666666666663	2.6584	0.09336666666666667	240.85283333333334	11.143333333333334	9.583333333333334	0.16666666666666666	16.35
2006-12-26 22:00:00	13.793333333333335	0.8636	0.10246666666666666	244.59233333333336	3.7633333333333336	0.0	0.6	0.0
2006-12-26 23:00:00	12.803333333333335	0.7682	0.0795	246.52033333333333	3.3333333333333335	0.0	0.0	0.0
2006-12-27 00:00:00	8.049444444444445	0.4829666666666667	0.10643333333333334	247.76783333333333	2.2133333333333334	0.0	0.0	0.0
2006-12-27 01:00:00	7.641111111111111	0.49346666666666666	0.1882	248.0925	2.3433333333333333	0.0	0.5833333333333334	0.0
2006-12-27 02:00:00	7.991666666666666	0.4795	0.12783333333333333	250.3425	2.1933333333333334	0.0	0.0	0.0
2006-12-27 03:00:00	7.235555555555555	0.4441333333333333	0.09726666666666667	248.267	2.0633333333333335	0.0	0.16666666666666666	0.0
2006-12-27 04:00:00	7.467222222222222	0.47403333333333336	0.14656666666666668	247.66066666666666	2.236666666666667	0.0	0.43333333333333335	0.0
2006-12-27 05:00:00	7.375555555555556	1.0365333333333333	0.0853	246.17783333333333	4.3933333333333335	0.0	0.0	9.9
2006-12-27 06:00:00	7.4399999999999995	0.4744	0.1452	247.7756666666667	2.2199999999999998	0.0	0.4666666666666667	0.0
2006-12-27 07:00:00	29.331111111111113	2.049866666666667	0.15973333333333334	240.74200000000002	8.7	0.0	0.11666666666666667	4.716666666666667
2006-12-27 08:00:00	18.34555555555555	2.164733333333333	0.1003	240.453	8.97	0.0	0.0	17.733333333333334
2006-12-27 09:00:00	20.532777777777778	2.3289666666666666	0.13866666666666666	240.5115	9.67	0.0	0.5666666666666667	17.716666666666665
2006-12-27 10:00:00	21.132777777777775	2.3169666666666666	0.07386666666666668	238.90666666666667	9.666666666666666	0.0	0.0	17.483333333333334
2006-12-27 11:00:00	4.276666666666671	1.3156	0.062433333333333334	240.1125	5.41	0.0	0.0	17.65
2006-12-27 12:00:00	4.55666666666667	1.0784	0.14613333333333334	240.82633333333334	4.513333333333334	0.0	0.5833333333333334	12.833333333333334
2006-12-27 13:00:00	4.402777777777778	0.26416666666666666	0.08030000000000001	243.0656666666667	1.1966666666666665	0.0	0.0	0.0
2006-12-27 14:00:00	4.363888888888889	0.2638333333333333	0.07896666666666666	245.23233333333334	1.21	0.0	0.03333333333333333	0.0
2006-12-27 15:00:00	5.003333333333333	0.3332	0.1795	245.69799999999998	1.5666666666666667	0.0	0.55	0.0
2006-12-27 16:00:00	4.946666666666667	0.2968	0.1370333333333333	246.02233333333334	1.3266666666666667	0.0	0.0	0.0
2006-12-27 17:00:00	8.02111111111111	0.5012666666666666	0.1211	241.03366666666668	2.1766666666666667	0.0	0.3333333333333333	0.0
2006-12-27 18:00:00	30.15666666666667	1.8244	0.09136666666666667	238.36933333333334	7.663333333333333	0.0	0.25	0.0
2006-12-27 19:00:00	28.93777777777778	1.7362666666666666	0.16973333333333332	239.61366666666666	7.363333333333333	0.0	0.0	0.0
2006-12-27 20:00:00	21.084999999999997	2.3531	0.16276666666666667	242.08166666666665	9.723333333333333	0.0	0.5833333333333334	17.55
2006-12-27 21:00:00	21.47888888888889	1.3297333333333334	0.07983333333333334	242.7313333333333	5.446666666666667	0.0	0.0	0.6833333333333333
2006-12-27 22:00:00	18.058333333333337	1.0835000000000001	0.10200000000000001	242.78166666666667	4.473333333333333	0.0	0.0	0.0
2006-12-27 23:00:00	5.325000000000001	0.35350000000000004	0.20116666666666666	246.15099999999998	1.68	0.0	0.5666666666666667	0.0
2006-12-28 00:00:00	4.875555555555556	1.0185333333333333	0.1042	243.6835	4.260000000000001	0.0	0.0	12.1
2006-12-28 01:00:00	4.562222222222223	0.27773333333333333	0.11273333333333334	245.30200000000002	1.2666666666666666	0.0	0.06666666666666667	0.0
2006-12-28 02:00:00	4.752777777777777	0.31616666666666665	0.18303333333333333	248.72366666666667	1.4733333333333334	0.0	0.5166666666666667	0.0
2006-12-28 03:00:00	4.98	0.2988	0.14950000000000002	249.20116666666667	1.3466666666666667	0.0	0.0	0.0
2006-12-28 04:00:00	4.818333333333333	0.3101	0.16736666666666666	248.1765	1.4400000000000002	0.0	0.35	0.0
2006-12-28 05:00:00	4.59	0.2894	0.13846666666666665	246.9515	1.3066666666666669	0.0	0.23333333333333334	0.0
2006-12-28 06:00:00	4.876111111111111	0.29256666666666664	0.13436666666666666	247.81533333333334	1.3066666666666669	0.0	0.0	0.0
2006-12-28 07:00:00	14.788888888888893	1.0433333333333334	0.1842	243.52316666666667	4.473333333333333	0.0	0.5666666666666667	2.033333333333333
2006-12-28 08:00:00	14.04555555555556	2.5357333333333334	0.09723333333333332	240.57583333333332	10.543333333333333	10.483333333333333	0.0	17.733333333333334
2006-12-28 09:00:00	4.508888888888894	1.3215333333333334	0.09546666666666666	242.63416666666666	5.566666666666666	9.133333333333333	0.0	8.383333333333333
2006-12-28 10:00:00	4.8677777777777775	0.32606666666666667	0.1802	242.59733333333332	1.54	0.0	0.5666666666666667	0.0
2006-12-28 11:00:00	4.665555555555556	0.2799333333333333	0.0993	242.48483333333334	1.29	0.0	0.0	0.0
2006-12-28 12:00:00	4.516666666666667	0.271	0.08103333333333333	241.98766666666668	1.25	0.0	0.0	0.0
2006-12-28 13:00:00	9.427222222222222	0.6986333333333333	0.18606666666666666	243.444	2.993333333333333	0.0	0.5833333333333334	1.6333333333333333
2006-12-28 14:00:00	11.992777777777778	1.8085666666666667	0.14583333333333334	243.36516666666665	7.483333333333333	0.0	0.0	18.15
2006-12-28 15:00:00	7.888888888888889	1.5743333333333334	0.1	244.29799999999997	6.4366666666666665	0.0	0.08333333333333333	18.266666666666666
2006-12-28 16:00:00	7.382777777777775	1.5589666666666666	0.1137	243.1735	6.383333333333334	0.0	0.5	18.1
2006-12-28 17:00:00	23.29222222222222	2.432533333333333	0.1854333333333333	237.25616666666667	10.283333333333333	0.0	0.0	17.25
2006-12-28 18:00:00	22.648333333333326	2.5439	0.18883333333333333	238.76933333333332	10.729999999999999	0.0	2.2666666666666666	17.483333333333334
2006-12-28 19:00:00	37.19166666666667	2.8485	0.1504	237.39966666666666	12.066666666666666	0.0	5.883333333333334	4.4
2006-12-28 20:00:00	31.779444444444444	2.1167666666666665	0.17606666666666668	240.02216666666666	8.879999999999999	0.03333333333333333	1.3166666666666667	2.15
2006-12-28 21:00:00	28.438888888888883	5.035333333333333	0.16570000000000001	237.2945	21.40666666666667	10.666666666666666	29.566666666666666	15.25
2006-12-28 22:00:00	26.586666666666666	3.2142	0.152	243.23933333333335	13.283333333333333	6.466666666666667	20.516666666666666	0.0
2006-12-28 23:00:00	24.888888888888886	2.131333333333333	0.19013333333333332	246.5215	9.06	0.0	10.633333333333333	0.0
2006-12-29 00:00:00	22.855555555555554	1.4093333333333333	0.10136666666666666	246.29516666666666	6.433333333333334	0.0	0.6333333333333333	0.0
2006-12-29 01:00:00	23.819444444444446	1.9941666666666669	0.1173	245.7525	8.706666666666667	0.0	0.35	9.066666666666666
2006-12-29 02:00:00	35.293888888888894	2.1516333333333337	0.10166666666666666	248.34433333333334	8.94	0.0	0.5666666666666667	0.0
2006-12-29 03:00:00	40.69444444444444	2.4526666666666666	0.08003333333333333	246.107	9.886666666666667	0.0	0.18333333333333332	0.0
2006-12-29 04:00:00	40.44055555555555	2.471433333333333	0.13633333333333333	245.8305	10.0	0.0	0.75	0.0
2006-12-29 05:00:00	39.60166666666667	2.3861	0.05843333333333333	243.41116666666667	9.743333333333334	0.0	0.16666666666666666	0.0
2006-12-29 06:00:00	40.548333333333325	2.4389	0.079	246.056	9.85	0.0	0.1	0.0
2006-12-29 07:00:00	51.57944444444444	3.8387666666666664	0.15980000000000003	239.10833333333332	16.073333333333334	0.0	0.55	11.85
2006-12-29 08:00:00	49.07944444444445	3.6947666666666668	0.10563333333333333	239.462	15.370000000000001	0.0	0.0	12.5
2006-12-29 09:00:00	39.31499999999999	3.4349	0.09346666666666666	239.667	14.270000000000001	0.0	0.31666666666666665	17.616666666666667
2006-12-29 10:00:00	22.242222222222225	2.4225333333333334	0.08916666666666666	241.7241666666667	9.99	0.0	0.23333333333333334	17.9
2006-12-29 11:00:00	5.386111111111113	1.3891666666666667	0.0803	240.91400000000002	5.7266666666666675	0.0	0.0	17.766666666666666
2006-12-29 12:00:00	7.745555555555551	1.5557333333333332	0.11853333333333334	239.84483333333336	6.473333333333333	0.0	0.55	17.633333333333333
2006-12-29 13:00:00	10.655555555555559	1.7093333333333334	0.19843333333333335	241.32049999999998	7.126666666666667	0.0	0.0	17.833333333333332
2006-12-29 14:00:00	5.491666666666667	1.4185	0.1915	243.47333333333333	5.819999999999999	0.0	0.0	18.15
2006-12-29 15:00:00	5.3516666666666675	0.6281	0.2518333333333333	244.3175	2.8366666666666664	0.0	0.5666666666666667	4.55
2006-12-29 16:00:00	5.297777777777777	0.31786666666666663	0.1842666666666667	241.1365	1.5033333333333334	0.0	0.0	0.0
2006-12-29 17:00:00	14.69	0.8924	0.13953333333333334	234.852	3.9066666666666667	0.0	0.18333333333333332	0.0
2006-12-29 18:00:00	23.14388888888889	1.8926333333333332	0.15496666666666667	232.60066666666668	8.176666666666668	0.0	8.4	0.0
2006-12-29 19:00:00	24.322222222222223	1.7913333333333334	0.13863333333333333	233.94833333333332	7.626666666666667	0.0	0.4166666666666667	5.116666666666666
2006-12-29 20:00:00	27.197222222222223	3.4718333333333335	0.19363333333333335	233.3085	14.99	20.866666666666667	0.5833333333333334	9.216666666666667
2006-12-29 21:00:00	29.578888888888894	4.313733333333333	0.12123333333333333	233.035	18.586666666666666	0.0	33.13333333333333	9.183333333333334
2006-12-29 22:00:00	16.267222222222216	3.666033333333333	0.18703333333333333	237.23383333333334	15.466666666666667	0.0	27.583333333333332	17.25
2006-12-29 23:00:00	5.461111111111107	1.1646666666666665	0.19113333333333332	243.16816666666668	5.010000000000001	0.0	10.766666666666667	3.183333333333333
2006-12-30 00:00:00	4.295	0.29469999999999996	0.07990000000000001	242.48149999999998	1.3433333333333333	0.0	0.6166666666666667	0.0
2006-12-30 01:00:00	4.471666666666666	0.31529999999999997	0.1549	241.832	1.51	0.0	0.7833333333333333	0.0
2006-12-30 02:00:00	4.490555555555555	0.2794333333333333	0.11523333333333333	247.246	1.2733333333333334	0.0	0.16666666666666666	0.0
2006-12-30 03:00:00	4.596111111111112	0.3057666666666667	0.15653333333333333	246.88916666666668	1.4266666666666665	0.0	0.5	0.0
2006-12-30 04:00:00	4.5488888888888885	0.30093333333333333	0.14803333333333332	246.74116666666666	1.3966666666666667	0.0	0.4666666666666667	0.0
2006-12-30 05:00:00	4.4638888888888895	0.2778333333333334	0.09823333333333334	245.13633333333334	1.2666666666666666	0.0	0.16666666666666666	0.0
2006-12-30 06:00:00	4.662777777777778	0.9067666666666666	0.1749	246.81300000000002	3.7733333333333334	0.0	0.7166666666666667	9.733333333333333
2006-12-30 07:00:00	4.276111111111111	0.25656666666666667	0.07050000000000001	244.22400000000002	1.1700000000000002	0.0	0.0	0.0
2006-12-30 08:00:00	24.99555555555556	1.5167333333333335	0.2571	242.78466666666665	6.463333333333334	0.0	0.2833333333333333	0.0
2006-12-30 09:00:00	27.179444444444442	3.2357666666666662	0.21493333333333334	240.55983333333333	13.533333333333333	0.0	11.983333333333333	14.766666666666667
2006-12-30 10:00:00	25.24882311023057	4.545687167883354	0.3594571492101291	236.18849526581693	19.400925310352907	12.254064110321675	21.526617332266294	16.73194824523735
2006-12-30 11:00:00	17.19777777777777	3.8858666666666664	0.25143333333333334	235.9885	16.663333333333334	0.0	30.5	17.066666666666666
2006-12-30 12:00:00	11.601666666666663	3.1451	0.21903333333333333	238.12783333333334	13.270000000000001	0.0	23.433333333333334	17.383333333333333
2006-12-30 13:00:00	8.516111111111112	2.2929666666666666	0.21916666666666668	240.33783333333335	9.663333333333332	0.0	12.016666666666667	17.683333333333334
2006-12-30 14:00:00	11.34888888888889	1.7899333333333334	0.2982666666666667	241.51266666666666	7.489999999999999	0.0	0.6166666666666667	17.866666666666667
2006-12-30 15:00:00	22.15888888888889	2.4495333333333336	0.5105999999999999	241.4675	10.293333333333333	0.0	0.8166666666666667	17.85
2006-12-30 16:00:00	23.742777777777775	3.955566666666667	0.4224	238.94500000000002	16.673333333333332	0.0	24.7	17.483333333333334
2006-12-30 17:00:00	24.986111111111118	2.581166666666667	0.4237	235.04916666666668	11.123333333333333	0.0	1.0833333333333333	16.95
2006-12-30 18:00:00	42.12833333333333	3.8627	0.29910000000000003	232.52033333333333	16.653333333333332	5.666666666666667	0.0	16.583333333333332
2006-12-30 19:00:00	29.967222222222215	3.753033333333333	0.3241	233.24166666666667	16.19	15.316666666666666	0.5833333333333334	16.683333333333334
2006-12-30 20:00:00	31.251111111111104	3.0760666666666667	0.09073333333333333	234.51716666666667	13.136666666666667	8.583333333333334	0.0	11.433333333333334
2006-12-30 21:00:00	24.216666666666665	2.038	0.13306666666666667	238.1625	8.656666666666666	9.416666666666666	0.3333333333333333	0.0
2006-12-30 22:00:00	12.218888888888888	0.7491333333333333	0.12243333333333334	240.4685	3.356666666666667	0.0	0.26666666666666666	0.0
2006-12-30 23:00:00	11.836666666666668	0.7102	0.059166666666666666	241.75166666666667	3.1633333333333336	0.0	0.0	0.0
2006-12-31 00:00:00	10.687222222222221	0.6762333333333334	0.14763333333333334	243.457	3.0799999999999996	0.0	0.5833333333333334	0.0
2006-12-31 01:00:00	11.93611111111111	0.7161666666666666	0.08296666666666666	241.90816666666666	3.2233333333333336	0.0	0.0	0.0
2006-12-31 02:00:00	11.44888888888889	0.7219333333333334	0.13443333333333335	246.60216666666665	3.3333333333333335	0.0	0.5833333333333334	0.0
2006-12-31 03:00:00	12.976111111111111	0.7785666666666666	0.10323333333333333	245.77983333333336	3.5900000000000003	0.0	0.0	0.0
2006-12-31 04:00:00	12.696111111111108	1.2777666666666667	0.0662	244.057	5.496666666666667	0.0	0.03333333333333333	8.566666666666666
2006-12-31 05:00:00	12.012777777777778	1.0507666666666666	0.1188	243.3265	4.593333333333334	0.0	0.55	4.95
2006-12-31 06:00:00	41.68944444444445	2.5013666666666667	0.08603333333333334	242.429	10.406666666666666	0.0	0.0	0.0
2006-12-31 07:00:00	51.891666666666666	3.3645	0.15176666666666666	240.30366666666666	13.99	0.0	0.5666666666666667	3.6166666666666667
2006-12-31 08:00:00	58.426111111111105	4.0845666666666665	0.20663333333333334	239.21300000000002	17.029999999999998	0.0	0.0	9.65
2006-12-31 09:00:00	45.169999999999995	2.7232	0.07533333333333332	240.25266666666667	11.296666666666665	0.0	0.21666666666666667	0.0
2006-12-31 10:00:00	40.28222222222221	2.914933333333333	0.11783333333333333	236.51683333333332	12.283333333333333	0.0	0.35	7.95
2006-12-31 11:00:00	38.59166666666666	3.3594999999999997	0.059866666666666665	238.33383333333333	14.023333333333333	0.0	0.0	17.4
2006-12-31 12:00:00	46.38277777777778	3.8529666666666667	0.1885	237.37083333333334	16.183333333333334	0.0	0.5666666666666667	17.266666666666666
2006-12-31 13:00:00	42.89277777777778	3.6025666666666667	0.06523333333333334	236.4785	15.16	0.0	0.0	17.15
2006-12-31 14:00:00	41.205	3.0812999999999997	0.11986666666666666	240.64283333333333	12.76	0.0	0.4166666666666667	9.733333333333333
2006-12-31 15:00:00	41.32111111111111	2.4882666666666666	0.11346666666666666	241.9385	10.25	0.0	0.15	0.0
2006-12-31 16:00:00	47.3	2.838	0.0834	241.0375	11.683333333333334	0.0	0.0	0.0
2006-12-31 17:00:00	45.23777777777777	2.7502666666666666	0.1253	236.62716666666665	11.576666666666666	0.0	0.6	0.0
2006-12-31 18:00:00	40.17444444444444	2.4104666666666663	0.06463333333333333	234.67283333333336	10.183333333333334	0.0	0.0	0.0
2006-12-31 19:00:00	40.004444444444445	2.434266666666667	0.08516666666666667	235.36066666666665	10.266666666666667	0.0	0.5666666666666667	0.0
2006-12-31 20:00:00	40.41555555555556	2.4249333333333336	0.07073333333333333	235.49566666666666	10.26	0.0	0.0	0.0
2006-12-31 21:00:00	40.64388888888888	2.443633333333333	0.06196666666666666	237.1038333333333	10.236666666666668	0.0	0.08333333333333333	0.0
2006-12-31 22:00:00	41.516666666666666	2.636	0.11253333333333333	239.29816666666665	10.97	0.0	0.5166666666666667	1.9
2006-12-31 23:00:00	41.55722222222222	3.104433333333333	0.07266666666666667	239.31166666666667	12.913333333333332	0.0	0.0	10.183333333333334
2007-01-01 00:00:00	41.92722222222222	2.5506333333333333	0.1128	241.36133333333333	10.53	0.0	0.5833333333333334	0.0
2007-01-01 01:00:00	42.056666666666665	2.5234	0.07163333333333334	241.09650000000002	10.443333333333333	0.0	0.0	0.0
2007-01-01 02:00:00	42.70555555555555	2.582333333333333	0.10666666666666667	243.20016666666666	10.54	0.0	0.3333333333333333	0.0
2007-01-01 03:00:00	42.09444444444444	2.5416666666666665	0.0901	243.26566666666668	10.4	0.0	0.26666666666666666	0.0
2007-01-01 04:00:00	41.26222222222222	2.4757333333333333	0.08816666666666667	242.4561666666667	10.110000000000001	0.0	0.0	0.0
2007-01-01 05:00:00	40.687222222222225	2.4762333333333335	0.10166666666666666	242.34866666666667	10.15	0.0	0.5833333333333334	0.0
2007-01-01 06:00:00	40.930000000000014	2.4558000000000004	0.08613333333333334	241.22183333333334	10.103333333333333	0.0	0.0	0.0
2007-01-01 07:00:00	40.236666666666665	2.4472	0.10686666666666667	240.31416666666667	10.120000000000001	0.0	0.55	0.0
2007-01-01 08:00:00	40.64555555555555	2.441733333333333	0.0781	241.14316666666667	10.046666666666665	0.0	0.05	0.0
2007-01-01 09:00:00	40.40222222222222	3.1461333333333332	0.06760000000000001	239.77883333333332	13.053333333333333	0.0	0.0	12.033333333333333
2007-01-01 10:00:00	41.29555555555555	2.6617333333333333	0.11026666666666667	238.42516666666668	11.103333333333333	0.0	0.5833333333333334	2.4833333333333334
2007-01-01 11:00:00	42.93333333333333	2.576	0.07116666666666666	237.3245	10.793333333333333	0.0	0.0	0.0
2007-01-01 12:00:00	43.03111111111111	2.615866666666667	0.12083333333333333	237.75799999999998	10.936666666666667	0.0	0.5666666666666667	0.0
2007-01-01 13:00:00	36.04	2.1624	0.06723333333333333	238.6695	9.036666666666667	0.0	0.0	0.0
2007-01-01 14:00:00	12.29	1.2944	0.24123333333333333	240.65666666666667	5.61	0.0	0.23333333333333334	9.05
2007-01-01 15:00:00	13.98611111111111	1.9091666666666667	0.11086666666666667	238.91516666666666	7.930000000000001	0.0	0.35	17.483333333333334
2007-01-01 16:00:00	5.618333333333336	1.3901000000000001	0.11063333333333333	239.3875	5.746666666666667	0.0	0.0	17.55
2007-01-01 17:00:00	9.334444444444447	1.6320666666666668	0.1295	237.47633333333334	6.833333333333333	0.0	0.5833333333333334	17.283333333333335
2007-01-01 18:00:00	6.965000000000003	1.4619	0.0692	238.33633333333333	6.04	0.0	0.0	17.4
2007-01-01 19:00:00	7.021666666666668	0.7323000000000001	0.12716666666666668	237.75799999999998	3.0866666666666664	0.0	0.4666666666666667	4.716666666666667
2007-01-01 20:00:00	6.755000000000001	0.4123	0.07113333333333333	237.82683333333335	1.7166666666666666	0.0	0.11666666666666667	0.0
2007-01-01 21:00:00	7.232222222222222	0.43393333333333334	0.1006	239.42316666666665	1.8299999999999998	0.0	0.0	0.0
2007-01-01 22:00:00	6.795555555555556	0.4437333333333333	0.1149	241.1243333333333	1.9066666666666667	0.0	0.6	0.0
2007-01-01 23:00:00	7.499444444444445	0.4499666666666667	0.11496666666666668	243.8275	1.9400000000000002	0.0	0.0	0.0
2007-01-02 00:00:00	6.857222222222223	0.44643333333333335	0.1211	242.2555	1.9633333333333334	0.0	0.5833333333333334	0.0
2007-01-02 01:00:00	7.278888888888889	0.43673333333333336	0.09576666666666668	243.27133333333333	1.8766666666666667	0.0	0.0	0.0
2007-01-02 02:00:00	7.192777777777778	0.43156666666666665	0.08523333333333333	245.75433333333334	1.8266666666666669	0.0	0.0	0.0
2007-01-02 03:00:00	7.152777777777779	0.46416666666666667	0.14406666666666668	245.737	2.0233333333333334	0.0	0.5833333333333334	0.0
2007-01-02 04:00:00	7.349444444444446	1.0399666666666667	0.0945	243.61233333333334	4.286666666666666	0.0	0.0	9.983333333333333
2007-01-02 05:00:00	6.826666666666667	0.7106	0.1165	242.43966666666665	3.0266666666666664	0.0	0.5666666666666667	4.45
2007-01-02 06:00:00	7.4494444444444445	0.4469666666666667	0.1087	243.9255	1.9	0.0	0.0	0.0
2007-01-02 07:00:00	6.842777777777779	0.4125666666666667	0.0649	240.88783333333333	1.7466666666666666	0.0	0.03333333333333333	0.0
2007-01-02 08:00:00	7.04	0.45439999999999997	0.13143333333333335	239.94816666666665	1.9433333333333331	0.0	0.5333333333333333	0.0
2007-01-02 09:00:00	6.9605555555555565	0.41763333333333336	0.07873333333333334	239.80766666666665	1.73	0.0	0.0	0.0
2007-01-02 10:00:00	6.8483333333333345	0.4459	0.12510000000000002	238.77516666666668	1.8900000000000001	0.0	0.5833333333333334	0.0
2007-01-02 11:00:00	7.212777777777778	0.4327666666666667	0.10033333333333333	242.04983333333334	1.8099999999999998	0.0	0.0	0.0
2007-01-02 12:00:00	7.032777777777778	0.42596666666666666	0.08499999999999999	242.00616666666667	1.7966666666666666	0.0	0.06666666666666667	0.0
2007-01-02 13:00:00	7.1499999999999995	0.45899999999999996	0.1423333333333333	242.46983333333336	1.98	0.0	0.5	0.0
2007-01-02 14:00:00	7.307222222222222	0.43843333333333334	0.10623333333333333	246.38366666666667	1.8566666666666667	0.0	0.0	0.0
2007-01-02 15:00:00	7.451666666666664	1.4381	0.141	242.95733333333334	5.903333333333333	0.0	0.6333333333333333	15.883333333333333
2007-01-02 16:00:00	8.55111111111111	1.4590666666666665	0.10366666666666666	243.09533333333331	5.989999999999999	0.0	0.0	15.766666666666667
2007-01-02 17:00:00	27.120000000000005	2.1362	0.2619	238.17766666666665	9.120000000000001	0.0	0.06666666666666667	8.416666666666666
2007-01-02 18:00:00	15.067777777777774	1.9720666666666666	0.2281	237.5845	8.363333333333333	0.0	0.5	17.3
2007-01-02 19:00:00	7.754999999999999	1.5183	0.10336666666666666	239.282	6.326666666666667	0.0	0.0	17.55
2007-01-02 20:00:00	24.89222222222222	2.5735333333333332	0.37026666666666663	238.4945	10.856666666666666	0.0	0.5833333333333334	17.416666666666668
2007-01-02 21:00:00	19.42388888888889	1.3214333333333335	0.18413333333333334	240.21083333333334	5.5633333333333335	0.0	0.0	2.6
2007-01-02 22:00:00	8.35388888888889	0.5282333333333333	0.12210000000000001	242.95583333333335	2.2733333333333334	0.0	0.45	0.0
2007-01-02 23:00:00	12.281666666666666	0.7439	0.0579	244.56866666666664	3.0833333333333335	0.0	0.11666666666666667	0.0
2007-01-03 00:00:00	18.75722222222222	1.1254333333333333	0.05656666666666667	244.16183333333336	4.6433333333333335	0.0	0.0	0.0
2007-01-03 01:00:00	14.445	0.9007000000000001	0.12496666666666667	243.9425	3.746666666666667	0.0	0.5666666666666667	0.0
2007-01-03 02:00:00	5.080555555555557	0.30483333333333335	0.13073333333333334	246.72216666666665	1.3866666666666667	0.0	0.0	0.0
2007-01-03 03:00:00	4.988333333333335	0.33330000000000004	0.1831	246.66966666666667	1.5799999999999998	0.0	0.5666666666666667	0.0
2007-01-03 04:00:00	4.963888888888889	0.29883333333333334	0.12216666666666667	246.05516666666665	1.32	0.0	0.016666666666666666	0.0
2007-01-03 05:00:00	4.977222222222222	0.9516333333333333	0.10180000000000002	244.028	3.92	0.0	0.0	10.883333333333333
2007-01-03 06:00:00	5.0055555555555555	0.3343333333333333	0.17236666666666667	245.90366666666665	1.55	0.0	0.5666666666666667	0.0
2007-01-03 07:00:00	5.028333333333334	0.3017	0.10843333333333334	242.7845	1.3633333333333333	0.0	0.0	0.0
2007-01-03 08:00:00	4.760000000000001	0.3196	0.14283333333333334	241.3375	1.48	0.0	0.5666666666666667	0.0
2007-01-03 09:00:00	10.041666666666664	0.6024999999999999	0.12573333333333334	240.7205	2.6933333333333334	0.0	0.0	0.0
2007-01-03 10:00:00	14.570555555555556	0.8742333333333333	0.13066666666666665	241.29266666666666	3.81	0.0	0.0	0.0
2007-01-03 11:00:00	7.256666666666668	0.9763999999999999	0.18743333333333334	243.25683333333333	4.156666666666667	0.0	0.5666666666666667	8.45
2007-01-03 12:00:00	5.312777777777775	1.3977666666666666	0.12273333333333333	242.3405	5.713333333333334	0.0	0.0	17.983333333333334
2007-01-03 13:00:00	5.03222222222222	1.4199333333333333	0.16713333333333333	242.95816666666667	5.806666666666667	0.0	0.5666666666666667	18.066666666666666
2007-01-03 14:00:00	5.439444444444446	1.0903666666666667	0.1578	244.9365	4.54	0.0	0.0	12.733333333333333
2007-01-03 15:00:00	4.966666666666667	0.302	0.13683333333333333	245.99583333333334	1.4166666666666667	0.0	0.06666666666666667	0.0
2007-01-03 16:00:00	5.611111111111111	0.36766666666666664	0.2326	245.88633333333334	1.8099999999999998	0.0	0.5166666666666667	0.0
2007-01-03 17:00:00	4.752222222222222	0.28513333333333335	0.10016666666666667	240.76233333333332	1.2533333333333334	0.0	0.0	0.0
2007-01-03 18:00:00	5.436666666666667	0.3612	0.21280000000000002	242.371	1.74	0.0	0.5833333333333334	0.0
2007-01-03 19:00:00	4.816666666666666	0.289	0.10486666666666666	241.1508333333333	1.2966666666666666	0.0	0.0	0.0
2007-01-03 20:00:00	5.2877777777777775	0.32626666666666665	0.15856666666666666	241.88549999999998	1.5433333333333332	0.0	0.15	0.0
2007-01-03 21:00:00	18.173888888888886	1.1154333333333333	0.10590000000000001	241.40516666666664	4.743333333333334	0.0	0.4166666666666667	0.0
2007-01-03 22:00:00	13.233888888888888	0.9540333333333333	0.05763333333333333	243.7	3.95	0.0	0.0	2.6666666666666665
2007-01-03 23:00:00	18.593333333333337	1.6686	0.13496666666666668	245.103	6.873333333333333	0.0	0.5833333333333334	8.633333333333333
2007-01-04 00:00:00	38.23444444444444	3.3750666666666667	0.0809	239.73399999999998	14.09	8.483333333333333	9.533333333333333	0.0
2007-01-04 01:00:00	38.91222222222222	2.896733333333333	0.1213	238.34633333333335	12.103333333333333	9.033333333333333	0.3333333333333333	0.0
2007-01-04 02:00:00	39.522222222222226	2.3873333333333333	0.09976666666666666	242.024	9.82	0.0	0.26666666666666666	0.0
2007-01-04 03:00:00	39.36722222222223	2.3620333333333337	0.0848	241.002	9.73	0.0	0.0	0.0
2007-01-04 04:00:00	38.900555555555556	2.370033333333333	0.1272	239.96116666666666	9.81	0.0	0.6	0.0
2007-01-04 05:00:00	39.086666666666666	2.3451999999999997	0.0702	240.58599999999998	9.676666666666668	0.0	0.0	0.0
2007-01-04 06:00:00	38.912222222222226	2.3587333333333333	0.10676666666666668	239.93966666666665	9.733333333333333	0.0	0.4	0.0
2007-01-04 07:00:00	38.57055555555556	2.3262333333333336	0.09003333333333334	238.733	9.663333333333334	0.0	0.2	0.0
2007-01-04 08:00:00	40.063333333333325	2.4038	0.07216666666666667	237.96383333333333	10.04	0.0	0.0	0.0
2007-01-04 09:00:00	27.217777777777776	2.6670666666666665	0.11713333333333333	237.74533333333332	11.223333333333333	0.0	0.6	16.633333333333333
2007-01-04 10:00:00	13.983888888888895	1.8980333333333335	0.0977	240.07783333333333	7.930000000000001	0.0	0.0	17.65
2007-01-04 11:00:00	15.10555555555555	2.006333333333333	0.15926666666666664	241.0045	8.4	0.0	0.5333333333333333	17.8
2007-01-04 12:00:00	10.359444444444442	4.066566666666667	0.2793333333333333	238.14766666666668	17.196666666666665	0.0	40.05	17.366666666666667
2007-01-04 13:00:00	6.534444444444443	3.5450666666666666	0.23093333333333332	239.39816666666667	14.943333333333333	0.0	35.0	17.55
2007-01-04 14:00:00	10.603333333333328	2.0132	0.15	242.02866666666665	8.386666666666667	0.0	5.016666666666667	17.933333333333334
2007-01-04 15:00:00	6.388333333333335	0.8793000000000001	0.15053333333333332	243.30533333333332	3.746666666666667	0.0	0.6666666666666666	7.6
2007-01-04 16:00:00	11.380000000000006	3.2898	0.21766666666666667	239.994	13.78	0.0	25.816666666666666	17.633333333333333
2007-01-04 17:00:00	24.255000000000006	2.7413000000000003	0.25366666666666665	237.66583333333335	11.616666666666667	0.0	4.133333333333334	17.3
2007-01-04 18:00:00	24.875	2.6055	0.12873333333333334	237.315	10.93	0.0	1.3	17.25
2007-01-04 19:00:00	30.51777777777778	2.8540666666666668	0.1364	236.5855	12.05	0.0	0.16666666666666666	16.883333333333333
2007-01-04 20:00:00	24.142222222222227	1.4985333333333335	0.20193333333333333	237.48083333333335	6.333333333333333	0.0	0.8333333333333334	0.0
2007-01-04 21:00:00	7.8133333333333335	0.4788	0.08706666666666667	238.9705	2.0633333333333335	0.0	0.16666666666666666	0.0
2007-01-04 22:00:00	6.2444444444444445	0.4196666666666667	0.17806666666666665	241.656	1.8966666666666667	0.0	0.75	0.0
2007-01-04 23:00:00	8.668888888888887	0.5351333333333332	0.13013333333333332	244.342	2.3133333333333335	0.0	0.25	0.0
2007-01-05 00:00:00	23.61722222222222	1.9680333333333333	0.14376666666666665	242.6805	8.126666666666667	0.0	0.25	8.933333333333334
2007-01-05 01:00:00	39.34722222222223	2.3868333333333336	0.12040000000000001	240.30266666666665	9.860000000000001	0.0	0.43333333333333335	0.0
2007-01-05 02:00:00	39.912222222222226	2.3947333333333334	0.097	242.60566666666668	9.816666666666666	0.0	0.0	0.0
2007-01-05 03:00:00	39.62833333333334	2.4157	0.14100000000000001	242.2771666666667	9.966666666666667	0.0	0.6333333333333333	0.0
2007-01-05 04:00:00	39.95055555555555	2.3970333333333333	0.08573333333333334	243.22783333333334	9.806666666666667	0.0	0.0	0.0
2007-01-05 05:00:00	39.522777777777776	2.407366666666667	0.14356666666666668	241.77	9.923333333333334	0.0	0.6	0.0
2007-01-05 06:00:00	39.46333333333334	2.3678000000000003	0.06486666666666667	241.91533333333334	9.726666666666667	0.0	0.0	0.0
2007-01-05 07:00:00	38.97555555555556	2.3515333333333337	0.11196666666666667	239.56416666666667	9.763333333333334	0.0	0.21666666666666667	0.0
2007-01-05 08:00:00	38.215555555555554	2.316933333333333	0.0912	238.57783333333333	9.643333333333334	0.0	0.4	0.0
2007-01-05 09:00:00	38.703333333333326	2.3642	0.096	238.22783333333334	9.883333333333333	0.0	0.0	0.7
2007-01-05 10:00:00	34.10055555555556	2.6560333333333332	0.10266666666666667	237.63866666666667	11.17	0.0	0.6166666666666667	9.55
2007-01-05 11:00:00	5.930555555555555	0.35583333333333333	0.12116666666666667	240.243	1.6533333333333333	0.0	0.0	0.0
2007-01-05 12:00:00	5.289999999999999	0.3544	0.13940000000000002	241.5385	1.65	0.0	0.6166666666666667	0.0
2007-01-05 13:00:00	5.696111111111111	0.34176666666666666	0.12846666666666667	242.37983333333335	1.5466666666666666	0.0	0.0	0.0
2007-01-05 14:00:00	6.138888888888889	0.37733333333333335	0.1165	246.07966666666667	1.6566666666666667	0.0	0.15	0.0
2007-01-05 15:00:00	7.480555555555556	0.4778333333333334	0.19176666666666667	244.82433333333333	2.1933333333333334	0.0	0.48333333333333334	0.0
2007-01-05 16:00:00	7.691666666666665	0.8364999999999999	0.1019	243.49166666666667	3.606666666666667	0.0	0.0	6.25
2007-01-05 17:00:00	19.478888888888882	2.240733333333333	0.17266666666666666	237.317	9.45	0.0	0.6	17.266666666666666
2007-01-05 18:00:00	23.076666666666664	2.3996	0.05693333333333333	234.95600000000002	10.143333333333334	0.0	0.0	16.916666666666668
2007-01-05 19:00:00	27.798333333333325	2.0389	0.22303333333333333	236.42616666666666	8.71	0.08333333333333333	0.5833333333333334	5.516666666666667
2007-01-05 20:00:00	25.911666666666676	2.9757000000000002	0.10086666666666667	237.75900000000001	12.543333333333333	14.666666666666666	0.11666666666666667	8.9
2007-01-05 21:00:00	18.840000000000003	2.6744	0.11016666666666668	237.30216666666666	11.253333333333332	8.366666666666667	0.1	17.266666666666666
2007-01-05 22:00:00	20.094999999999995	2.3847	0.1225	239.2475	9.986666666666668	1.6	0.5166666666666667	17.533333333333335
2007-01-05 23:00:00	11.113888888888887	1.7388333333333332	0.10236666666666668	241.54583333333332	7.163333333333333	0.0	0.0	17.866666666666667
2007-01-06 00:00:00	6.534444444444446	1.4930666666666668	0.13743333333333335	240.65033333333335	6.173333333333333	0.0	0.6166666666666667	17.733333333333334
2007-01-06 01:00:00	5.04111111111111	0.43346666666666667	0.10833333333333334	241.34383333333332	1.9	0.0	0.0	2.183333333333333
2007-01-06 02:00:00	4.988888888888889	0.3333333333333333	0.18056666666666665	245.79583333333332	1.5666666666666667	0.0	0.5666666666666667	0.0
2007-01-06 03:00:00	5.13111111111111	0.3128666666666666	0.14486666666666667	245.07116666666667	1.4566666666666668	0.0	0.08333333333333333	0.0
2007-01-06 04:00:00	5.009444444444444	0.30356666666666665	0.12133333333333333	243.90166666666667	1.3733333333333335	0.0	0.05	0.0
2007-01-06 05:00:00	5.021111111111111	0.33526666666666666	0.17586666666666667	243.10566666666668	1.5633333333333332	0.0	0.5666666666666667	0.0
2007-01-06 06:00:00	4.978888888888889	0.29873333333333335	0.10613333333333334	242.81833333333333	1.3366666666666667	0.0	0.0	0.0
2007-01-06 07:00:00	4.9833333333333325	0.33699999999999997	0.16703333333333334	241.54166666666666	1.6066666666666667	0.0	0.6333333333333333	0.0
2007-01-06 08:00:00	4.923333333333333	0.2954	0.1045	241.38966666666664	1.3366666666666667	0.0	0.0	0.0
2007-01-06 09:00:00	9.952222222222222	0.6231333333333333	0.13993333333333333	241.00083333333333	2.68	0.0	0.43333333333333335	0.0
2007-01-06 10:00:00	25.19277777777778	1.5255666666666667	0.1044	237.748	6.446666666666667	0.0	0.23333333333333334	0.0
2007-01-06 11:00:00	27.020000000000007	2.5922	0.07756666666666666	233.69983333333332	11.073333333333332	0.0	0.0	16.183333333333334
2007-01-06 12:00:00	27.465555555555554	4.002933333333333	0.2655666666666667	231.76716666666667	17.496666666666666	22.15	0.6166666666666667	16.483333333333334
2007-01-06 13:00:00	14.10722222222222	1.8904333333333334	0.10333333333333333	237.4885	8.086666666666666	0.11666666666666667	0.0	17.283333333333335
2007-01-06 14:00:00	10.109444444444446	1.6995666666666667	0.16636666666666666	239.65883333333335	7.196666666666667	0.0	0.6333333333333333	17.583333333333332
2007-01-06 15:00:00	14.678333333333333	1.1487	0.08076666666666667	240.00916666666666	4.893333333333333	0.0	0.0	4.466666666666667
2007-01-06 16:00:00	14.304444444444444	0.8812666666666666	0.1063	238.176	3.8266666666666667	0.0	0.38333333333333336	0.0
2007-01-06 17:00:00	14.732777777777779	0.8989666666666667	0.09753333333333333	235.3493333333333	3.92	0.0	0.25	0.0
2007-01-06 18:00:00	14.25888888888889	0.8555333333333334	0.0715	236.262	3.6933333333333334	0.0	0.0	0.0
2007-01-06 19:00:00	29.933888888888887	1.8340333333333334	0.23323333333333332	234.72916666666666	8.006666666666668	0.0	0.6333333333333333	0.0
2007-01-06 20:00:00	16.91888888888889	1.0151333333333334	0.1065	237.99566666666666	4.52	0.0	0.0	0.0
2007-01-06 21:00:00	16.24222222222222	1.0125333333333333	0.1807	240.13033333333334	4.496666666666667	0.0	0.6333333333333333	0.0
2007-01-06 22:00:00	8.527777777777777	0.5116666666666666	0.08499999999999999	240.06966666666668	2.21	0.0	0.0	0.0
2007-01-06 23:00:00	5.337777777777777	0.5052666666666666	0.13836666666666667	242.45066666666668	2.1933333333333334	0.0	0.36666666666666664	2.716666666666667
2007-01-07 00:00:00	4.970000000000001	0.9032	0.11786666666666666	241.2945	3.796666666666667	0.0	0.26666666666666666	9.816666666666666
2007-01-07 01:00:00	4.940555555555554	0.29643333333333327	0.10863333333333333	243.06966666666668	1.3099999999999998	0.0	0.0	0.0
2007-01-07 02:00:00	5.24	0.35240000000000005	0.21423333333333333	247.079	1.7100000000000002	0.0	0.6333333333333333	0.0
2007-01-07 03:00:00	4.977777777777778	0.2986666666666667	0.12910000000000002	247.35316666666668	1.43	0.0	0.0	0.0
2007-01-07 04:00:00	5.297777777777778	0.35586666666666666	0.21443333333333334	246.389	1.7433333333333334	0.0	0.6333333333333333	0.0
2007-01-07 05:00:00	4.756111111111111	0.28536666666666666	0.10466666666666667	244.87633333333332	1.3333333333333333	0.0	0.0	0.0
2007-01-07 06:00:00	5.471666666666667	0.3383	0.17229999999999998	246.02233333333334	1.6066666666666667	0.0	0.16666666666666666	0.0
2007-01-07 07:00:00	4.7622222222222215	0.3127333333333333	0.14053333333333334	243.4453333333333	1.4066666666666667	0.0	0.45	0.0
2007-01-07 08:00:00	5.167222222222222	0.3100333333333333	0.1364	243.94266666666667	1.3966666666666667	0.0	0.0	0.0
2007-01-07 09:00:00	5.626666666666667	0.37560000000000004	0.17996666666666666	243.32233333333335	1.7933333333333334	0.0	0.6333333333333333	0.0
2007-01-07 10:00:00	6.990555555555552	1.0414333333333332	0.1089	239.90166666666667	4.463333333333334	0.0	0.0	10.366666666666667
2007-01-07 11:00:00	6.407222222222222	1.0684333333333333	0.1963	239.42849999999999	4.72	0.0	7.5	3.9
2007-01-07 12:00:00	9.12611111111111	0.5515666666666666	0.16146666666666668	238.81066666666666	2.5233333333333334	0.0	0.06666666666666667	0.0
2007-01-07 13:00:00	7.615555555555556	3.331933333333333	0.2084	236.6805	14.236666666666668	8.216666666666667	23.883333333333333	15.816666666666666
2007-01-07 14:00:00	7.635000000000002	2.5330999999999997	0.18766666666666668	242.71416666666667	10.5	8.3	8.25	18.033333333333335
2007-01-07 15:00:00	12.079444444444444	3.770766666666667	0.24623333333333336	241.25300000000001	15.84	0.0	32.95	17.816666666666666
2007-01-07 16:00:00	19.512777777777767	2.2807666666666666	0.1686666666666667	240.26033333333334	9.533333333333333	0.0	0.8166666666666667	17.683333333333334
2007-01-07 17:00:00	19.878888888888884	2.404733333333333	0.08026666666666667	235.31616666666665	10.19	0.0	3.2333333333333334	16.966666666666665
2007-01-07 18:00:00	38.52555555555557	5.211533333333334	0.3809666666666667	231.59566666666666	22.62	0.0	31.883333333333333	16.45
2007-01-07 19:00:00	30.507777777777783	2.9164666666666665	0.26213333333333333	234.585	12.51	0.6666666666666666	0.55	16.883333333333333
2007-01-07 20:00:00	33.95333333333334	3.5232	0.116	234.877	15.09	7.416666666666667	0.45	16.9
2007-01-07 21:00:00	30.83944444444445	4.738366666666667	0.21939999999999998	235.71483333333333	20.183333333333334	8.516666666666667	22.583333333333332	17.033333333333335
2007-01-07 22:00:00	17.29833333333333	2.1289	0.08159999999999999	241.22833333333335	8.816666666666666	0.0	0.35	17.833333333333332
2007-01-07 23:00:00	5.414444444444442	1.4638666666666666	0.1651	242.49949999999998	6.03	0.0	0.9833333333333333	18.0
2007-01-08 00:00:00	4.391111111111108	1.3604666666666667	0.0768	242.44966666666667	5.569999999999999	0.0	0.3	17.983333333333334
2007-01-08 01:00:00	4.527777777777782	1.3506666666666667	0.08170000000000001	240.81533333333334	5.573333333333333	0.0	0.21666666666666667	17.766666666666666
2007-01-08 02:00:00	4.463888888888889	1.3848333333333334	0.12736666666666668	241.31866666666667	5.696666666666667	0.0	0.8	17.816666666666666
2007-01-08 03:00:00	4.581666666666667	1.3569	0.07916666666666666	241.63549999999998	5.5633333333333335	0.0	0.16666666666666666	17.866666666666667
2007-01-08 04:00:00	4.265000000000001	1.3759000000000001	0.11376666666666665	241.197	5.67	0.0	0.85	17.816666666666666
2007-01-08 05:00:00	4.608888888888888	1.1045333333333334	0.08403333333333333	239.23	4.596666666666667	0.0	0.0	13.8
2007-01-08 06:00:00	7.552222222222222	0.46813333333333335	0.0888	242.7023333333333	2.0933333333333333	0.0	0.25	0.0
2007-01-08 07:00:00	14.277222222222221	1.0126333333333333	0.1341	240.47316666666666	4.3133333333333335	0.0	0.4166666666666667	2.183333333333333
2007-01-08 08:00:00	18.775	2.1395	0.09949999999999999	237.71183333333332	8.966666666666667	0.0	0.0	16.883333333333333
2007-01-08 09:00:00	14.577222222222222	1.6646333333333334	0.15726666666666667	237.178	6.993333333333334	0.0	0.6666666666666666	12.5
2007-01-08 10:00:00	4.310555555555553	1.2966333333333333	0.054599999999999996	237.59066666666666	5.383333333333334	0.0	0.0	17.3
2007-01-08 11:00:00	6.301666666666666	1.1751	0.17073333333333332	238.26583333333335	5.033333333333333	0.0	0.4166666666666667	12.866666666666667
2007-01-08 12:00:00	5.248888888888889	0.32893333333333336	0.10466666666666667	239.03716666666665	1.5366666666666666	0.0	0.23333333333333334	0.0
2007-01-08 13:00:00	10.72	0.6432	0.11866666666666667	237.53699999999998	2.8766666666666665	0.0	0.0	0.0
2007-01-08 14:00:00	13.498333333333338	1.8509	0.13126666666666667	241.44466666666668	7.713333333333334	0.0	0.65	16.7
2007-01-08 15:00:00	13.401666666666667	1.8851	0.0892	242.69266666666667	7.793333333333333	0.0	0.0	18.016666666666666
2007-01-08 16:00:00	16.907222222222224	2.1224333333333334	0.25643333333333335	241.48533333333336	8.893333333333334	0.0	0.6166666666666667	17.85
2007-01-08 17:00:00	14.301666666666662	1.8981	0.1483	237.58100000000002	7.98	0.0	0.05	17.283333333333335
2007-01-08 18:00:00	31.532777777777778	2.907966666666667	0.23813333333333334	234.96816666666666	12.373333333333333	0.0	0.0	16.933333333333334
2007-01-08 19:00:00	28.96777777777778	2.7940666666666667	0.3916	234.92066666666668	11.976666666666667	0.0	0.6833333333333333	16.916666666666668
2007-01-08 20:00:00	39.88388888888888	3.4250333333333334	0.2175	236.3383333333333	14.516666666666667	0.0	0.08333333333333333	17.116666666666667
2007-01-08 21:00:00	34.27722222222222	2.507633333333333	0.19943333333333332	238.22733333333332	10.54	0.0	0.6666666666666666	6.85
2007-01-08 22:00:00	16.16611111111111	0.9699666666666666	0.1105	241.2146666666667	4.01	0.0	0.0	0.0
2007-01-08 23:00:00	4.828888888888889	0.3327333333333333	0.18593333333333334	243.83183333333332	1.5766666666666667	0.0	0.7166666666666667	0.0
2007-01-09 00:00:00	4.497222222222223	0.26983333333333337	0.08793333333333334	242.064	1.2133333333333334	0.0	0.0	0.0
2007-01-09 01:00:00	4.530555555555556	0.31183333333333335	0.15986666666666668	242.23883333333333	1.4833333333333334	0.0	0.6666666666666666	0.0
2007-01-09 02:00:00	4.79	0.2874	0.11633333333333333	244.62116666666668	1.3066666666666664	0.0	0.0	0.0
2007-01-09 03:00:00	5.177777777777779	0.4696666666666667	0.11563333333333332	243.13483333333335	2.0733333333333333	0.0	0.5	2.15
2007-01-09 04:00:00	4.62	0.6611999999999999	0.10696666666666667	241.4125	2.8299999999999996	0.0	0.16666666666666666	6.233333333333333
2007-01-09 05:00:00	4.5249999999999995	0.27449999999999997	0.09316666666666666	240.84966666666665	1.28	0.0	0.05	0.0
2007-01-09 06:00:00	12.257777777777775	1.1234666666666666	0.1307	241.72616666666667	4.8100000000000005	0.0	0.6	5.866666666666666
2007-01-09 07:00:00	22.082777777777775	2.3869666666666665	0.15253333333333335	238.66933333333333	10.0	0.25	0.0	17.45
2007-01-09 08:00:00	8.060000000000002	2.1355999999999997	0.17516666666666666	239.54933333333335	8.933333333333334	9.316666666666666	0.65	17.566666666666666
2007-01-09 09:00:00	4.339444444444446	1.8683666666666667	0.06983333333333334	238.21016666666668	7.8133333333333335	9.416666666666666	0.0	17.383333333333333
2007-01-09 10:00:00	4.587222222222227	1.3492333333333335	0.13463333333333333	238.332	5.626666666666667	0.0	0.5	17.4
2007-01-09 11:00:00	4.328888888888891	0.9347333333333334	0.08513333333333334	237.76583333333335	3.893333333333333	0.0	0.13333333333333333	11.116666666666667
2007-01-09 12:00:00	4.615555555555556	0.2769333333333333	0.10096666666666666	240.99833333333333	1.2433333333333332	0.0	0.0	0.0
2007-01-09 13:00:00	4.376111111111111	0.3015666666666667	0.1464	239.5305	1.38	0.0	0.65	0.0
2007-01-09 14:00:00	4.444444444444445	0.26666666666666666	0.08423333333333334	242.53699999999998	1.23	0.0	0.0	0.0
2007-01-09 15:00:00	7.213888888888889	0.5648333333333333	0.20843333333333333	243.55416666666667	2.603333333333333	0.0	0.7	1.5
2007-01-09 16:00:00	6.705555555555559	1.4713333333333334	0.07050000000000001	241.26333333333332	6.046666666666667	0.0	0.0	17.816666666666666
2007-01-09 17:00:00	17.421111111111113	2.106266666666667	0.23243333333333333	237.52883333333332	8.993333333333334	0.0	0.38333333333333336	17.3
2007-01-09 18:00:00	22.01777777777778	2.3730666666666664	0.18603333333333333	237.35316666666668	10.086666666666668	0.0	0.2833333333333333	17.25
2007-01-09 19:00:00	23.47444444444444	2.2874666666666665	0.2351	237.92466666666667	9.686666666666667	3.2333333333333334	8.566666666666666	2.85
2007-01-09 20:00:00	29.660000000000004	3.2106	0.21280000000000002	238.40166666666667	13.639999999999999	5.916666666666667	14.783333333333333	3.15
2007-01-09 21:00:00	28.107777777777777	3.292466666666667	0.17003333333333334	236.9365	13.979999999999999	0.0	18.633333333333333	8.133333333333333
2007-01-09 22:00:00	18.954444444444444	1.2912666666666666	0.12606666666666666	243.2756666666667	5.3133333333333335	0.0	2.566666666666667	0.0
2007-01-09 23:00:00	5.977222222222224	1.6356333333333335	0.2532333333333333	243.82283333333334	7.040000000000001	0.0	21.283333333333335	0.0
2007-01-10 00:00:00	4.465	0.5179	0.1474	244.25433333333334	2.3	0.0	1.05	3.1166666666666667
2007-01-10 01:00:00	4.481666666666668	0.6539	0.08126666666666667	243.10733333333334	2.7700000000000005	0.0	0.15	6.266666666666667
2007-01-10 02:00:00	4.8227777777777785	0.34036666666666665	0.20093333333333332	245.08166666666665	1.62	0.0	0.85	0.0
2007-01-10 03:00:00	4.322777777777777	0.26936666666666664	0.07523333333333333	243.98016666666666	1.2233333333333334	0.0	0.16666666666666666	0.0
2007-01-10 04:00:00	4.948333333333333	0.3469	0.20373333333333335	244.33016666666666	1.65	0.0	0.8333333333333334	0.0
2007-01-10 05:00:00	4.282777777777777	0.26796666666666663	0.07166666666666667	242.76316666666668	1.2166666666666666	0.0	0.18333333333333332	0.0
2007-01-10 06:00:00	11.943333333333333	0.8976	0.17333333333333334	243.17066666666668	3.9233333333333333	0.0	0.6	2.4166666666666665
2007-01-10 07:00:00	21.598333333333333	2.3629000000000002	0.18853333333333333	239.58616666666666	9.866666666666667	0.0	0.2	17.583333333333332
2007-01-10 08:00:00	32.098888888888894	2.972933333333333	0.18103333333333332	238.5495	12.446666666666665	0.0	0.016666666666666666	17.433333333333334
2007-01-10 09:00:00	6.253888888888888	1.9952333333333334	0.14156666666666667	238.676	8.360000000000001	0.0	9.55	17.45
2007-01-10 10:00:00	5.151666666666667	1.4271	0.0583	239.32299999999998	5.916666666666667	0.0	1.1	17.533333333333335
2007-01-10 11:00:00	5.712777777777774	3.970766666666667	0.20303333333333334	237.736	16.83	12.85	31.616666666666667	16.0
2007-01-10 12:00:00	4.779444444444442	1.4307666666666667	0.10746666666666667	240.90333333333334	5.96	0.0	4.283333333333333	14.783333333333333
2007-01-10 13:00:00	8.096111111111112	0.5537666666666666	0.19656666666666667	241.12583333333333	2.5433333333333334	0.0	0.6333333333333333	0.5
2007-01-10 14:00:00	9.940000000000001	1.6954	0.20529999999999998	241.49800000000002	7.239999999999999	0.0	18.133333333333333	0.18333333333333332
2007-01-10 15:00:00	9.837222222222222	1.2912333333333335	0.10706666666666667	242.19183333333334	5.336666666666667	0.0	1.6	10.083333333333334
2007-01-10 16:00:00	10.308888888888887	0.6835333333333333	0.22113333333333335	243.39683333333332	3.01	0.0	1.0833333333333333	0.0
2007-01-10 17:00:00	28.15666666666667	1.8244	0.2922666666666667	239.3228333333333	7.756666666666666	0.0	0.2833333333333333	1.9666666666666666
2007-01-10 18:00:00	38.02333333333333	3.3644000000000003	0.28150000000000003	237.92316666666665	14.15	0.0	0.7	17.35
2007-01-10 19:00:00	36.20388888888888	3.190233333333333	0.1447	235.00466666666668	13.616666666666667	0.0	0.03333333333333333	16.933333333333334
2007-01-10 20:00:00	31.365555555555556	2.9339333333333335	0.15	235.0695	12.54	0.0	0.6	16.933333333333334
2007-01-10 21:00:00	21.245	1.6947	0.10686666666666667	239.45516666666666	7.073333333333333	0.0	0.0	7.0
2007-01-10 22:00:00	13.598333333333334	0.8519000000000001	0.12383333333333332	242.07583333333332	3.546666666666667	0.0	0.6	0.0
2007-01-10 23:00:00	6.26888888888889	0.3761333333333334	0.1448	246.13366666666667	1.6900000000000002	0.0	0.0	0.0
2007-01-11 00:00:00	5.025	0.3365	0.20299999999999999	246.09416666666667	1.63	0.0	0.5833333333333334	0.0
2007-01-11 01:00:00	4.243333333333333	0.2546	0.0674	243.64116666666666	1.1766666666666665	0.0	0.0	0.0
2007-01-11 02:00:00	4.677777777777777	0.30866666666666664	0.1618	245.21583333333334	1.4733333333333334	0.0	0.4666666666666667	0.0
2007-01-11 03:00:00	4.519444444444444	0.8921666666666667	0.1062	244.19683333333333	3.74	0.0	0.11666666666666667	10.233333333333333
2007-01-11 04:00:00	4.408333333333334	0.2705	0.09253333333333333	244.18666666666667	1.2433333333333332	0.0	0.1	0.0
2007-01-11 05:00:00	4.476666666666666	0.2976	0.14400000000000002	242.85366666666667	1.38	0.0	0.48333333333333334	0.0
2007-01-11 06:00:00	9.356111111111112	0.7363666666666667	0.06709999999999999	242.22183333333334	3.216666666666667	0.0	0.0	2.9166666666666665
2007-01-11 07:00:00	26.902777777777775	2.7021666666666664	0.21623333333333333	239.464	11.270000000000001	0.0	0.5666666666666667	17.566666666666666
2007-01-11 08:00:00	10.071111111111104	2.5052666666666665	0.11800000000000001	240.17233333333334	10.503333333333334	14.016666666666667	0.0	17.666666666666668
2007-01-11 09:00:00	4.52	1.3702	0.1409	240.69883333333334	5.636666666666667	0.0	0.5666666666666667	17.75
2007-01-11 10:00:00	5.162222222222223	1.3697333333333332	0.13086666666666666	240.26233333333332	5.6466666666666665	0.0	0.0	17.666666666666668
2007-01-11 11:00:00	4.413888888888886	1.1518333333333333	0.10156666666666667	240.98866666666666	4.753333333333333	0.0	0.26666666666666666	14.516666666666667
2007-01-11 12:00:00	4.688888888888889	0.30033333333333334	0.14466666666666667	241.85266666666666	1.4200000000000002	0.0	0.31666666666666665	0.0
2007-01-11 13:00:00	6.586666666666667	0.3952	0.13576666666666665	242.33816666666664	1.8433333333333333	0.0	0.0	0.0
2007-01-11 14:00:00	4.870000000000001	0.32720000000000005	0.17423333333333335	244.1745	1.5433333333333332	0.0	0.5833333333333334	0.0
2007-01-11 15:00:00	5.277222222222223	0.5416333333333333	0.13646666666666668	243.53766666666667	2.3633333333333337	0.0	0.0	3.75
2007-01-11 16:00:00	19.71999999999999	2.6132	0.19499999999999998	240.72283333333334	10.9	0.0	6.083333333333333	17.75
2007-01-11 17:00:00	36.57055555555556	3.2382333333333335	0.10763333333333333	236.37516666666667	13.686666666666667	0.0	0.2833333333333333	17.116666666666667
2007-01-11 18:00:00	46.81888888888888	3.869133333333333	0.30086666666666667	236.28083333333333	16.5	0.0	0.5666666666666667	17.1
2007-01-11 19:00:00	44.30333333333333	4.7842	0.3277	234.21983333333336	20.53666666666667	8.95	9.65	16.833333333333332
2007-01-11 20:00:00	31.104444444444436	3.7062666666666666	0.33626666666666666	234.03333333333333	15.963333333333333	0.0	13.883333333333333	16.783333333333335
2007-01-11 21:00:00	30.07277777777778	2.8803666666666667	0.1192	237.31316666666666	12.120000000000001	0.0	0.6833333333333333	17.25
2007-01-11 22:00:00	21.56833333333333	1.4481	0.18056666666666665	243.44500000000002	5.97	0.0	0.55	2.0166666666666666
2007-01-11 23:00:00	21.034999999999997	1.2871	0.1257	243.447	5.283333333333333	0.0	0.4166666666666667	0.0
2007-01-12 00:00:00	9.440555555555555	0.5854333333333333	0.15486666666666665	241.23883333333333	2.546666666666667	0.0	0.31666666666666665	0.0
2007-01-12 01:00:00	4.5538888888888875	0.3122333333333333	0.1508	240.4625	1.4433333333333331	0.0	0.65	0.0
2007-01-12 02:00:00	4.873333333333331	0.30239999999999995	0.13586666666666666	243.40016666666668	1.4033333333333333	0.0	0.16666666666666666	0.0
2007-01-12 03:00:00	4.626111111111111	0.32156666666666667	0.1633	243.72533333333334	1.5333333333333334	0.0	0.7333333333333333	0.0
2007-01-12 04:00:00	4.883888888888889	0.29303333333333337	0.1255	243.64516666666668	1.3366666666666667	0.0	0.0	0.0
2007-01-12 05:00:00	4.372222222222222	0.8123333333333334	0.1246	241.72	3.4699999999999998	0.0	0.5833333333333334	8.583333333333334
2007-01-12 06:00:00	12.940555555555555	1.4514333333333334	0.12463333333333333	243.05733333333333	6.086666666666667	0.0	0.0	11.25
2007-01-12 07:00:00	29.175000000000004	2.8325	0.12116666666666666	239.90066666666664	11.793333333333333	0.0	0.4	17.633333333333333
2007-01-12 08:00:00	15.282222222222227	1.9939333333333333	0.15933333333333335	240.33183333333332	8.29	0.0	0.26666666666666666	17.683333333333334
2007-01-12 09:00:00	4.386666666666663	1.3481999999999998	0.11230000000000001	240.32266666666666	5.5633333333333335	0.0	0.4	17.683333333333334
2007-01-12 10:00:00	4.5138888888888875	0.9068333333333333	0.1111	239.05133333333333	3.82	0.0	0.2	10.4
2007-01-12 11:00:00	4.430555555555555	0.2818333333333333	0.11523333333333333	240.27700000000002	1.27	0.0	0.26666666666666666	0.0
2007-01-12 12:00:00	4.593333333333333	0.2946	0.13306666666666667	241.103	1.38	0.0	0.31666666666666665	0.0
2007-01-12 13:00:00	4.23111111111111	0.25386666666666663	0.07006666666666667	242.90883333333335	1.1833333333333333	0.0	0.0	0.0
2007-01-12 14:00:00	4.981666666666667	0.33490000000000003	0.20053333333333334	244.40866666666668	1.6866666666666668	0.0	0.6	0.0
2007-01-12 15:00:00	4.362222222222221	0.2617333333333333	0.08253333333333333	246.22316666666666	1.2266666666666666	0.0	0.0	0.0
2007-01-12 16:00:00	4.7444444444444445	0.32066666666666666	0.18453333333333333	245.405	1.5233333333333332	0.0	0.6	0.0
2007-01-12 17:00:00	9.544999999999998	0.5727	0.08793333333333334	241.13633333333334	2.39	0.0	0.0	0.0
2007-01-12 18:00:00	24.599999999999998	2.549	0.14446666666666666	238.219	10.66	0.0	0.5833333333333334	17.3
2007-01-12 19:00:00	19.948333333333338	2.2349	0.09566666666666666	237.31166666666667	9.366666666666667	0.0	0.05	17.25
2007-01-12 20:00:00	20.751111111111108	2.2950666666666666	0.25433333333333336	238.11883333333333	9.62	0.0	0.13333333333333333	17.366666666666667
2007-01-12 21:00:00	21.97888888888889	1.5127333333333333	0.22	240.12116666666668	6.319999999999999	0.0	0.45	2.783333333333333
2007-01-12 22:00:00	24.729444444444443	1.4837666666666667	0.10196666666666668	241.86783333333332	6.180000000000001	0.0	0.0	0.0
2007-01-12 23:00:00	12.721111111111112	0.7992666666666667	0.1452	242.96066666666667	3.3266666666666667	0.0	0.6	0.0
2007-01-13 00:00:00	4.590000000000002	0.8884000000000001	0.08183333333333334	243.06866666666667	3.7266666666666666	0.0	0.0	10.216666666666667
2007-01-13 01:00:00	4.678888888888889	0.31673333333333337	0.1582	240.475	1.52	0.0	0.6	0.0
2007-01-13 02:00:00	4.273888888888889	0.25643333333333335	0.06493333333333333	243.87766666666667	1.2133333333333334	0.0	0.0	0.0
2007-01-13 03:00:00	4.697777777777778	0.29786666666666667	0.12406666666666667	244.0385	1.41	0.0	0.26666666666666666	0.0
2007-01-13 04:00:00	4.5	0.289	0.1219	243.44883333333334	1.34	0.0	0.31666666666666665	0.0
2007-01-13 05:00:00	4.41	0.2646	0.0805	242.42733333333334	1.1866666666666668	0.0	0.0	0.0
2007-01-13 06:00:00	4.652777777777778	0.31516666666666665	0.16643333333333335	245.08733333333333	1.45	0.0	0.6	0.0
2007-01-13 07:00:00	18.71055555555556	1.7926333333333335	0.1501	241.14566666666667	7.483333333333333	0.0	0.0	11.166666666666666
2007-01-13 08:00:00	22.492222222222217	2.655533333333333	0.2167	238.5546666666667	11.229999999999999	9.583333333333334	5.716666666666667	6.466666666666667
2007-01-13 09:00:00	14.348333333333336	1.7159000000000002	0.10756666666666666	238.84966666666665	7.283333333333333	9.65	0.16666666666666666	4.433333333333334
2007-01-13 10:00:00	33.91722222222222	3.1700333333333335	0.5055333333333334	236.83100000000002	13.606666666666666	15.766666666666667	1.9833333333333334	1.1666666666666667
2007-01-13 11:00:00	25.067777777777774	3.5630666666666664	0.3072666666666667	235.95333333333335	15.233333333333333	9.7	7.533333333333333	17.083333333333332
2007-01-13 12:00:00	15.686111111111106	1.9701666666666666	0.27603333333333335	238.42916666666667	8.316666666666666	0.4666666666666667	15.816666666666666	0.8666666666666667
2007-01-13 13:00:00	14.403333333333332	1.6392	0.2906	240.94799999999998	6.983333333333333	0.23333333333333334	12.683333333333334	0.0
2007-01-13 14:00:00	7.994999999999997	1.6297	0.1236	242.13733333333332	6.8133333333333335	7.483333333333333	0.6333333333333333	11.05
2007-01-13 15:00:00	10.927777777777784	2.0716666666666668	0.17823333333333333	242.72766666666666	8.54	8.116666666666667	0.8666666666666667	14.616666666666667
2007-01-13 16:00:00	16.227222222222224	2.0576333333333334	0.09066666666666667	241.8615	8.463333333333333	0.0	0.16666666666666666	17.9
2007-01-13 17:00:00	32.534444444444446	2.7980666666666667	0.2543666666666667	237.2745	11.813333333333333	0.0	0.8	13.3
2007-01-13 18:00:00	31.335000000000004	1.8881000000000001	0.25106666666666666	238.16216666666665	7.95	0.0	0.13333333333333333	0.0
2007-01-13 19:00:00	38.09166666666667	3.1545	0.3487666666666667	234.93633333333335	13.443333333333333	0.0	0.43333333333333335	14.05
2007-01-13 20:00:00	38.95166666666667	4.5121	0.28213333333333335	233.8055	19.32	19.283333333333335	0.2	16.766666666666666
2007-01-13 21:00:00	55.39111111111111	4.981466666666666	0.2853	232.84016666666668	21.433333333333334	10.716666666666667	0.2833333333333333	16.633333333333333
2007-01-13 22:00:00	56.354444444444425	5.814266666666667	0.23213333333333336	231.4201666666667	25.323333333333334	23.733333333333334	0.38333333333333336	16.433333333333334
2007-01-13 23:00:00	52.28888888888887	5.071333333333333	0.14766666666666667	234.5065	21.790000000000003	15.366666666666667	0.0	16.866666666666667
2007-01-14 00:00:00	50.85944444444445	3.3405666666666667	0.20953333333333332	237.64816666666667	14.283333333333333	0.0	0.6666666666666666	4.15
2007-01-14 01:00:00	48.2	2.916	0.1282	238.9125	12.33	0.0	0.0	0.4
2007-01-14 02:00:00	24.323888888888888	2.879433333333333	0.21036666666666667	241.58533333333335	12.306666666666667	10.783333333333333	0.6	12.283333333333333
2007-01-14 03:00:00	18.64555555555556	1.1217333333333335	0.08643333333333333	241.07233333333335	5.09	0.0	0.05	0.0
2007-01-14 04:00:00	18.85388888888889	1.1342333333333334	0.08963333333333333	241.34516666666667	5.116666666666666	0.0	0.05	0.0
2007-01-14 05:00:00	19.301666666666662	1.1941	0.14126666666666668	240.76383333333334	5.3966666666666665	0.0	0.6	0.0
2007-01-14 06:00:00	26.268333333333334	1.5761	0.06676666666666667	240.477	6.91	0.0	0.0	0.0
2007-01-14 07:00:00	18.40111111111111	1.1410666666666667	0.16513333333333333	239.71766666666664	5.183333333333334	0.0	0.6166666666666667	0.0
2007-01-14 08:00:00	21.91944444444444	1.3151666666666666	0.056100000000000004	240.76383333333334	5.87	0.0	0.0	0.0
2007-01-14 09:00:00	25.483888888888902	2.2260333333333335	0.09103333333333333	238.14433333333332	9.55	0.0	0.18333333333333332	11.433333333333334
2007-01-14 10:00:00	15.456111111111111	1.7363666666666666	0.13566666666666669	237.204	7.48	0.0	1.3166666666666667	12.166666666666666
2007-01-14 11:00:00	6.459444444444446	1.0085666666666666	0.08793333333333334	238.45783333333333	4.3933333333333335	0.0	4.083333333333333	6.266666666666667
2007-01-14 12:00:00	6.391666666666667	0.7125	0.18766666666666668	237.5065	3.25	0.0	5.483333333333333	0.0
2007-01-14 13:00:00	9.794999999999998	1.2987	0.25196666666666667	241.09183333333334	5.5	0.0	0.03333333333333333	11.816666666666666
2007-01-14 14:00:00	12.024444444444445	1.8274666666666666	0.2568	242.21066666666667	7.65	0.0	0.4666666666666667	17.966666666666665
2007-01-14 15:00:00	7.467777777777776	2.0970666666666666	0.14323333333333332	242.40916666666666	8.67	8.433333333333334	1.0666666666666667	17.983333333333334
2007-01-14 16:00:00	16.84666666666667	3.4258	0.19256666666666666	239.1195	14.456666666666667	10.383333333333333	22.45	7.416666666666667
2007-01-14 17:00:00	31.685555555555553	4.211133333333334	0.19263333333333332	234.15016666666668	18.103333333333335	0.016666666666666666	26.733333333333334	11.75
2007-01-14 18:00:00	38.70413377733752	3.5571269172750104	0.18382857460506455	233.45549763290848	15.253795988509784	0.018698721827503643	4.038308666133146	16.52430745595201
2007-01-14 19:00:00	37.708333333333336	3.2915	0.3484333333333333	232.91083333333333	14.196666666666665	0.0	0.5	16.65
2007-01-14 20:00:00	35.998333333333335	3.1929000000000003	0.1938	233.74666666666664	13.629999999999999	0.0	0.4666666666666667	16.75
2007-01-14 21:00:00	17.89388888888889	2.1076333333333332	0.15263333333333332	237.11933333333334	8.860000000000001	0.0	0.0	17.233333333333334
2007-01-14 22:00:00	6.345555555555553	1.4627333333333332	0.1039	239.64533333333333	6.069999999999999	0.0	0.45	17.583333333333332
2007-01-14 23:00:00	4.508888888888883	1.3745333333333332	0.11186666666666666	242.3005	5.616666666666666	0.0	0.4166666666666667	17.983333333333334
2007-01-15 00:00:00	4.688333333333333	1.3573	0.09043333333333334	242.0945	5.526666666666667	0.0	0.0	17.933333333333334
2007-01-15 01:00:00	4.228888888888889	1.3417333333333334	0.0907	240.43083333333334	5.526666666666667	0.0	0.43333333333333335	17.7
2007-01-15 02:00:00	4.316666666666666	0.46199999999999997	0.08846666666666667	244.28616666666667	1.96	0.0	0.2	3.183333333333333
2007-01-15 03:00:00	4.614444444444445	0.28986666666666666	0.11273333333333334	244.893	1.3	0.0	0.21666666666666667	0.0
2007-01-15 04:00:00	4.4433333333333325	0.29159999999999997	0.11703333333333334	244.3035	1.2933333333333332	0.0	0.4166666666666667	0.0
2007-01-15 05:00:00	4.066666666666667	0.24400000000000002	0.04293333333333334	242.92316666666665	1.0233333333333332	0.0	0.0	0.0
2007-01-15 06:00:00	4.738888888888889	0.30833333333333335	0.13583333333333333	244.38733333333332	1.41	0.0	0.4	0.0
2007-01-15 07:00:00	20.331666666666663	1.9449	0.07963333333333332	238.99616666666668	8.18	0.0	0.0	12.083333333333334
2007-01-15 08:00:00	20.89555555555556	2.5957333333333334	0.14646666666666666	237.92316666666665	10.903333333333334	4.616666666666666	0.4	17.35
2007-01-15 09:00:00	4.266666666666662	1.595	0.07183333333333333	238.13333333333333	6.62	4.9	0.03333333333333333	17.383333333333333
2007-01-15 10:00:00	4.354444444444443	1.8552666666666666	0.09863333333333334	238.12933333333334	7.783333333333333	8.8	0.38333333333333336	17.383333333333333
2007-01-15 11:00:00	4.97388888888889	1.3714333333333333	0.0999	240.388	5.67	0.0	0.18333333333333332	17.7
2007-01-15 12:00:00	5.9172222222222235	1.1310333333333333	0.07703333333333333	241.85733333333334	4.713333333333334	0.0	0.21666666666666667	12.716666666666667
2007-01-15 13:00:00	10.535	0.6521	0.15696666666666664	242.41666666666666	3.1266666666666665	0.0	0.3333333333333333	0.0
2007-01-15 14:00:00	11.60222222222222	1.4841333333333333	0.11633333333333334	243.62466666666666	6.233333333333333	0.0	0.08333333333333333	13.05
2007-01-15 15:00:00	8.387222222222224	1.6232333333333335	0.125	244.265	6.693333333333333	0.0	0.4166666666666667	18.25
2007-01-15 16:00:00	7.522222222222222	1.5423333333333333	0.08233333333333334	243.70133333333334	6.333333333333333	0.0	0.0	18.183333333333334
2007-01-15 17:00:00	12.082777777777778	1.7919666666666667	0.20646666666666666	238.0883333333333	7.5600000000000005	0.0	0.4166666666666667	17.366666666666667
2007-01-15 18:00:00	20.147222222222222	2.2478333333333333	0.10496666666666667	237.70649999999998	9.436666666666667	0.0	0.0	17.316666666666666
2007-01-15 19:00:00	24.562222222222218	2.9717333333333333	0.15580000000000002	235.36416666666668	12.643333333333334	0.0	7.983333333333333	16.983333333333334
2007-01-15 20:00:00	28.359444444444442	2.742566666666667	0.1753333333333333	237.931	11.57	0.0	0.0	17.35
2007-01-15 21:00:00	25.841666666666665	1.6235	0.16466666666666668	240.43533333333335	6.796666666666667	0.0	0.43333333333333335	0.7833333333333333
2007-01-15 22:00:00	30.95388888888889	1.8572333333333333	0.14323333333333332	243.696	7.633333333333334	0.0	0.0	0.0
2007-01-15 23:00:00	16.67444444444444	2.4864666666666664	0.2316	243.807	10.34	0.0	24.766666666666666	0.0
2007-01-16 00:00:00	4.722777777777778	0.3873666666666667	0.13976666666666665	245.07049999999998	1.7733333333333334	0.0	1.7333333333333334	0.0
2007-01-16 01:00:00	4.271111111111112	0.2992666666666667	0.06693333333333333	242.366	1.3	0.0	0.7166666666666667	0.0
2007-01-16 02:00:00	4.525	0.30850000000000005	0.11846666666666668	244.59466666666668	1.4	0.0	0.6166666666666667	0.0
2007-01-16 03:00:00	4.727777777777778	0.2936666666666667	0.09303333333333333	243.65783333333331	1.3166666666666667	0.0	0.16666666666666666	0.0
2007-01-16 04:00:00	4.2461111111111105	0.7837666666666666	0.08153333333333333	241.30266666666665	3.3033333333333332	0.0	0.6166666666666667	8.2
2007-01-16 05:00:00	4.4272222222222215	0.40863333333333335	0.06570000000000001	243.11183333333335	1.7666666666666666	0.0	0.16666666666666666	2.216666666666667
2007-01-16 06:00:00	10.462777777777777	0.7007666666666666	0.13116666666666668	243.36516666666665	3.046666666666667	0.0	0.6166666666666667	0.6
2007-01-16 07:00:00	23.73722222222223	2.4842333333333335	0.12976666666666667	239.69016666666667	10.343333333333334	0.016666666666666666	0.03333333333333333	17.616666666666667
2007-01-16 08:00:00	5.364999999999997	1.0849	0.12166666666666666	241.732	4.59	8.55	0.4166666666666667	3.75
2007-01-16 09:00:00	5.676666666666666	0.8876000000000001	0.09896666666666666	242.54733333333334	3.786666666666667	9.116666666666667	0.0	0.0
2007-01-16 10:00:00	6.257777777777777	0.40046666666666664	0.10786666666666665	240.5368333333333	1.8966666666666667	0.0	0.4166666666666667	0.0
2007-01-16 11:00:00	10.672777777777778	0.6403666666666666	0.09119999999999999	241.18583333333333	2.8666666666666667	0.0	0.0	0.0
2007-01-16 12:00:00	14.877777777777771	1.9346666666666665	0.2444	241.89583333333334	8.303333333333333	16.6	0.7666666666666667	0.0
2007-01-16 13:00:00	13.56611111111111	0.9449666666666666	0.20813333333333334	243.097	4.069999999999999	0.1	0.95	1.1333333333333333
2007-01-16 14:00:00	13.264444444444447	1.9168666666666667	0.13683333333333333	241.91283333333334	7.9366666666666665	0.0	0.7666666666666667	17.916666666666668
2007-01-16 15:00:00	9.55222222222222	0.8901333333333333	0.10836666666666667	244.799	3.763333333333333	0.0	0.5833333333333334	4.7
2007-01-16 16:00:00	11.532777777777778	1.6489666666666667	0.14743333333333333	243.51783333333333	6.8100000000000005	0.0	0.5	15.45
2007-01-16 17:00:00	29.95833333333334	2.8615	0.25543333333333335	237.79066666666668	12.113333333333333	0.0	0.4166666666666667	17.316666666666666
2007-01-16 18:00:00	34.902777777777786	3.1261666666666668	0.1049	236.96016666666668	13.186666666666667	0.0	0.0	17.2
2007-01-16 19:00:00	28.625	1.9594999999999998	0.1397	237.97233333333332	8.29	0.0	0.4166666666666667	3.6166666666666667
2007-01-16 20:00:00	23.28055555555556	1.3968333333333334	0.13286666666666666	239.24966666666666	6.02	0.0	0.0	0.0
2007-01-16 21:00:00	22.962777777777777	1.4027666666666667	0.13479999999999998	239.92783333333333	5.903333333333333	0.0	0.4166666666666667	0.0
2007-01-16 22:00:00	15.64611111111111	0.9547666666666667	0.09873333333333334	245.1915	3.9566666666666666	0.0	0.26666666666666666	0.0
2007-01-16 23:00:00	6.351111111111111	0.3900666666666667	0.1328	245.19866666666667	1.68	0.0	0.15	0.0
2007-01-17 00:00:00	4.572222222222222	0.29933333333333334	0.13	243.565	1.3433333333333333	0.0	0.4166666666666667	0.0
2007-01-17 01:00:00	4.107777777777778	0.24646666666666667	0.0506	241.6915	1.03	0.0	0.0	0.0
2007-01-17 02:00:00	4.5344444444444445	0.8600666666666666	0.11846666666666666	242.6165	3.5733333333333333	0.0	0.4166666666666667	9.383333333333333
2007-01-17 03:00:00	4.454999999999999	0.2673	0.0794	243.40216666666666	1.1266666666666665	0.0	0.0	0.0
2007-01-17 04:00:00	4.3616666666666655	0.28669999999999995	0.10893333333333333	242.94783333333334	1.2733333333333334	0.0	0.4166666666666667	0.0
2007-01-17 05:00:00	4.391666666666667	0.2635	0.0747	241.76766666666666	1.1266666666666665	0.0	0.0	0.0
2007-01-17 06:00:00	12.146666666666668	0.8767999999999999	0.113	240.903	3.7966666666666664	0.0	0.4166666666666667	2.05
2007-01-17 07:00:00	19.729999999999993	2.2358	0.14323333333333332	239.11433333333335	9.313333333333333	0.0	0.0	17.533333333333335
2007-01-17 08:00:00	22.732222222222223	3.1199333333333334	0.24400000000000002	241.25083333333333	13.04	4.333333333333333	7.116666666666666	17.816666666666666
2007-01-17 09:00:00	17.40222222222223	3.2271333333333336	0.3325666666666667	239.99816666666666	13.610000000000001	17.7	1.0333333333333334	17.65
2007-01-17 10:00:00	11.196111111111112	4.085766666666666	0.16673333333333332	237.304	17.363333333333333	8.933333333333334	30.716666666666665	17.25
2007-01-17 11:00:00	12.46	2.4455999999999998	0.1045	239.94183333333334	10.213333333333333	9.2	1.4666666666666666	17.633333333333333
2007-01-17 12:00:00	10.603333333333332	1.7471999999999999	0.10876666666666666	241.61733333333333	7.260000000000001	0.0	0.6333333333333333	17.883333333333333
2007-01-17 13:00:00	5.028333333333332	1.4257	0.11176666666666665	243.24699999999999	5.846666666666667	0.0	0.6333333333333333	18.1
2007-01-17 14:00:00	5.994999999999997	1.5296999999999998	0.10046666666666668	244.20833333333334	6.2266666666666675	0.0	1.25	18.25
2007-01-17 15:00:00	15.916111111111114	3.871966666666667	0.20929999999999999	242.64766666666668	16.053333333333335	0.0	30.6	18.016666666666666
2007-01-17 16:00:00	11.625	1.8885	0.1206	244.71066666666667	7.680000000000001	0.0	1.5333333333333334	18.316666666666666
2007-01-17 17:00:00	18.597777777777782	3.066866666666667	0.18013333333333334	240.37583333333333	12.873333333333333	0.0	17.316666666666666	15.2
2007-01-17 18:00:00	27.478333333333335	1.6687	0.11643333333333333	238.55666666666667	6.963333333333334	0.0	0.3333333333333333	0.0
2007-01-17 19:00:00	42.99222222222222	2.606533333333333	0.16366666666666668	236.84233333333336	11.086666666666668	0.0	0.45	0.0
2007-01-17 20:00:00	43.697222222222216	3.220833333333333	0.20826666666666668	236.7385	13.7	0.0	0.0	9.983333333333333
2007-01-17 21:00:00	39.29555555555555	3.5447333333333333	0.14356666666666668	237.25816666666665	14.946666666666665	2.466666666666667	0.43333333333333335	16.883333333333333
2007-01-17 22:00:00	21.14444444444445	2.720666666666667	0.10873333333333333	240.4655	11.333333333333334	6.45	0.03333333333333333	17.716666666666665
2007-01-17 23:00:00	4.8777777777777835	1.9556666666666667	0.10803333333333334	242.95516666666666	8.033333333333333	9.25	0.4	18.066666666666666
2007-01-18 00:00:00	5.0611111111111065	1.4016666666666666	0.13473333333333332	242.40116666666665	5.746666666666667	0.0	0.31666666666666665	17.983333333333334
2007-01-18 01:00:00	4.342777777777778	1.1285666666666667	0.0661	241.5945	4.63	0.0	0.11666666666666667	14.35
2007-01-18 02:00:00	4.552222222222222	0.29913333333333336	0.12400000000000001	244.20633333333333	1.3633333333333333	0.0	0.43333333333333335	0.0
2007-01-18 03:00:00	4.756111111111111	0.28536666666666666	0.09773333333333332	244.093	1.28	0.0	0.0	0.0
2007-01-18 04:00:00	4.332222222222222	0.2859333333333333	0.10156666666666667	243.97983333333332	1.3633333333333333	0.0	0.43333333333333335	0.0
2007-01-18 05:00:00	4.542777777777777	0.2725666666666667	0.08033333333333334	242.757	1.1733333333333331	0.0	0.0	0.0
2007-01-18 06:00:00	8.588888888888889	0.7473333333333334	0.09820000000000001	243.4631666666667	3.2133333333333334	0.0	0.43333333333333335	3.433333333333333
2007-01-18 07:00:00	26.295555555555552	2.6217333333333332	0.10526666666666666	238.32616666666667	10.996666666666666	0.0	0.0	17.4
2007-01-18 08:00:00	9.787777777777777	1.6582666666666666	0.14993333333333334	238.37666666666667	6.943333333333333	0.0	0.43333333333333335	17.416666666666668
2007-01-18 09:00:00	4.509444444444441	1.3265666666666667	0.06446666666666667	239.67849999999999	5.466666666666667	0.0	0.0	17.6
2007-01-18 10:00:00	4.702222222222224	0.8661333333333334	0.12856666666666666	239.685	3.6466666666666665	0.0	0.43333333333333335	9.3
2007-01-18 11:00:00	4.560555555555555	0.2796333333333333	0.0833	241.24316666666667	1.2966666666666666	0.0	0.1	0.0
2007-01-18 12:00:00	4.750555555555556	0.3050333333333333	0.1274	240.37133333333335	1.4200000000000002	0.0	0.3333333333333333	0.0
2007-01-18 13:00:00	8.201666666666668	0.5061	0.12456666666666667	240.02266666666668	2.353333333333333	0.0	0.23333333333333334	0.0
2007-01-18 14:00:00	6.000555555555555	0.3720333333333333	0.08936666666666666	242.602	1.7066666666666668	0.0	0.2	0.0
2007-01-18 15:00:00	5.44722222222222	0.6128333333333332	0.16413333333333333	243.51166666666668	2.6266666666666665	0.0	0.38333333333333336	4.383333333333334
2007-01-18 16:00:00	9.251111111111108	1.6330666666666667	0.17266666666666666	241.9586666666667	6.7733333333333325	0.0	0.03333333333333333	17.933333333333334
2007-01-18 17:00:00	18.255555555555564	2.1533333333333333	0.1248	236.99083333333334	9.056666666666667	0.0	0.43333333333333335	17.2
2007-01-18 18:00:00	35.19111111111111	3.1334666666666666	0.17266666666666666	235.6688333333333	13.28	0.0	0.0	17.033333333333335
2007-01-18 19:00:00	31.53333333333333	2.793	0.25656666666666667	238.2095	11.756666666666666	0.0	0.4166666666666667	14.6
2007-01-18 20:00:00	31.942222222222217	2.9685333333333332	0.1423	239.27416666666667	12.393333333333334	0.0	0.0	17.533333333333335
2007-01-18 21:00:00	28.463333333333328	2.7788	0.12673333333333334	238.41899999999998	11.66	0.0	0.43333333333333335	17.416666666666668
2007-01-18 22:00:00	5.660555555555554	1.4036333333333333	0.1143	240.60066666666668	5.8100000000000005	0.0	0.0	17.733333333333334
2007-01-18 23:00:00	4.782777777777778	0.5249666666666667	0.11216666666666668	244.0125	2.2633333333333336	0.0	0.43333333333333335	3.533333333333333
2007-01-19 00:00:00	5.089444444444444	0.3053666666666667	0.0965	241.63299999999998	1.3599999999999999	0.0	0.0	0.0
2007-01-19 01:00:00	4.8388888888888895	0.31633333333333336	0.11590000000000002	241.05133333333333	1.4066666666666665	0.0	0.43333333333333335	0.0
2007-01-19 02:00:00	5.012777777777779	0.3047666666666667	0.09773333333333332	242.52	1.37	0.0	0.06666666666666667	0.0
2007-01-19 03:00:00	4.792777777777778	0.30856666666666666	0.1027	241.36283333333333	1.3833333333333333	0.0	0.35	0.0
2007-01-19 04:00:00	5.037777777777778	0.3172666666666667	0.11266666666666668	240.73999999999998	1.4200000000000002	0.0	0.25	0.0
2007-01-19 05:00:00	4.823888888888889	0.30043333333333333	0.09033333333333333	239.39783333333335	1.34	0.0	0.18333333333333332	0.0
2007-01-19 06:00:00	12.527777777777777	0.8006666666666666	0.10823333333333333	243.09366666666668	3.396666666666667	0.0	0.4	0.4166666666666667
2007-01-19 07:00:00	32.25166666666668	2.8391	0.15703333333333333	238.07250000000002	11.94	0.03333333333333333	0.016666666666666666	15.016666666666667
2007-01-19 08:00:00	9.179444444444442	2.1277666666666666	0.13516666666666666	236.89383333333333	8.966666666666667	8.666666666666666	0.4166666666666667	17.2
2007-01-19 09:00:00	4.216111111111108	1.8329666666666666	0.059000000000000004	235.8885	7.756666666666667	9.283333333333333	0.0	17.05
2007-01-19 10:00:00	4.343888888888891	1.1446333333333334	0.10116666666666667	236.8135	4.806666666666667	0.0	0.43333333333333335	14.3
2007-01-19 11:00:00	4.298333333333334	0.2579	0.06976666666666667	239.79516666666666	1.12	0.0	0.0	0.0
2007-01-19 12:00:00	4.625	0.3025	0.13293333333333332	241.81433333333334	1.34	0.0	0.4166666666666667	0.0
2007-01-19 13:00:00	6.376666666666667	0.3826	0.05903333333333334	243.337	1.6833333333333333	0.0	0.0	0.0
2007-01-19 14:00:00	6.6338888888888885	0.4230333333333333	0.1696	244.77266666666668	1.9733333333333334	0.0	0.4166666666666667	0.0
2007-01-19 15:00:00	5.844444444444443	0.35866666666666663	0.12143333333333332	245.81983333333335	1.6533333333333333	0.0	0.13333333333333333	0.0
2007-01-19 16:00:00	10.402777777777779	1.0321666666666667	0.12056666666666667	243.25799999999998	4.326666666666667	0.0	0.3	6.5
2007-01-19 17:00:00	6.841111111111113	1.3404666666666667	0.13786666666666667	240.09616666666668	5.613333333333333	0.0	0.3333333333333333	15.166666666666666
2007-01-19 18:00:00	12.164444444444444	0.7348666666666667	0.10676666666666666	237.09666666666666	3.203333333333333	0.0	0.08333333333333333	0.0
2007-01-19 19:00:00	15.596111111111112	0.9607666666666667	0.14533333333333334	235.977	4.12	0.0	0.4166666666666667	0.0
2007-01-19 20:00:00	25.759444444444444	1.5455666666666665	0.1814333333333333	237.5295	6.5233333333333325	0.0	0.0	0.0
2007-01-19 21:00:00	26.427222222222227	2.422633333333333	0.25793333333333335	237.5625	10.22	0.0	0.4166666666666667	13.533333333333333
2007-01-19 22:00:00	20.877222222222223	2.4906333333333333	0.06076666666666666	238.6755	10.456666666666667	7.883333333333334	0.0	12.75
2007-01-19 23:00:00	13.188888888888885	1.8243333333333331	0.09433333333333334	240.66133333333335	7.65	9.183333333333334	0.43333333333333335	7.6
2007-01-20 00:00:00	28.863333333333333	1.7318	0.10643333333333334	241.1995	7.433333333333334	0.0	0.0	0.0
2007-01-20 01:00:00	18.737777777777776	1.1492666666666667	0.12463333333333333	242.69650000000001	5.193333333333333	0.0	0.4166666666666667	0.0
2007-01-20 02:00:00	17.273333333333333	1.0384	0.08180000000000001	243.4905	4.666666666666667	0.0	0.03333333333333333	0.0
2007-01-20 03:00:00	18.272222222222226	1.1203333333333334	0.13920000000000002	241.4445	5.096666666666667	0.0	0.4	0.0
2007-01-20 04:00:00	16.836111111111116	1.0231666666666668	0.08743333333333334	241.29033333333334	4.65	0.0	0.21666666666666667	0.0
2007-01-20 05:00:00	17.316666666666666	1.051	0.09946666666666666	240.45649999999998	4.753333333333333	0.0	0.2	0.0
2007-01-20 06:00:00	18.050555555555558	1.1070333333333333	0.1373	242.2625	4.966666666666667	0.0	0.4	0.0
2007-01-20 07:00:00	26.19222222222222	2.1135333333333333	0.071	239.80900000000003	9.083333333333334	0.0	0.03333333333333333	9.0
2007-01-20 08:00:00	32.668888888888894	2.0351333333333335	0.2523	238.95433333333332	8.743333333333334	0.0	0.43333333333333335	0.8166666666666667
2007-01-20 09:00:00	15.558888888888887	2.0485333333333333	0.0645	237.88016666666667	8.6	0.0	6.966666666666667	11.616666666666667
2007-01-20 10:00:00	19.778888888888886	2.279733333333333	0.3359	234.99333333333334	9.903333333333334	16.866666666666667	1.35	0.0
2007-01-20 11:00:00	15.176666666666668	2.0756	0.38076666666666664	236.72899999999998	9.03	7.883333333333334	0.0	11.533333333333333
2007-01-20 12:00:00	12.485555555555559	1.8431333333333335	0.3262	239.9163333333333	7.840000000000001	5.816666666666666	0.43333333333333335	11.983333333333333
2007-01-20 13:00:00	13.667222222222225	4.251033333333334	0.341	237.20716666666667	18.086666666666666	10.9	29.033333333333335	17.25
2007-01-20 14:00:00	6.32833333333333	2.6336999999999997	0.16369999999999998	241.3665	11.046666666666665	7.516666666666667	12.216666666666667	17.833333333333332
2007-01-20 15:00:00	5.539444444444445	1.9713666666666667	0.16916666666666666	240.10733333333334	8.206666666666667	8.55	1.1166666666666667	17.65
2007-01-20 16:00:00	14.925555555555565	1.9525333333333335	0.0931	238.76966666666667	8.143333333333334	0.0	0.16666666666666666	17.45
2007-01-20 17:00:00	28.886666666666667	2.7952	0.10673333333333333	236.0155	11.846666666666668	0.0	0.6333333333333333	17.066666666666666
2007-01-20 18:00:00	46.20611111111111	4.312366666666667	0.1445	230.62583333333333	18.73	0.0	9.333333333333334	16.333333333333332
2007-01-20 19:00:00	50.95055555555556	5.3430333333333335	0.2749666666666667	231.12	23.183333333333334	0.0	21.716666666666665	16.383333333333333
2007-01-20 20:00:00	38.398888888888884	3.7129333333333334	0.1424	235.45933333333332	15.746666666666666	5.433333333333334	1.0666666666666667	16.983333333333334
2007-01-20 21:00:00	22.412222222222226	2.4257333333333335	0.12636666666666665	239.06550000000001	10.206666666666667	9.1	0.15	8.766666666666667
2007-01-20 22:00:00	17.61722222222222	1.0950333333333333	0.1114	239.45933333333332	4.6	0.0	0.6333333333333333	0.0
2007-01-20 23:00:00	18.571111111111115	1.1192666666666669	0.09243333333333334	242.5006666666667	4.596666666666667	0.0	0.08333333333333333	0.0
2007-01-21 00:00:00	22.43722222222222	1.3722333333333334	0.24336666666666668	241.96083333333334	6.0600000000000005	0.0	0.43333333333333335	0.0
2007-01-21 01:00:00	18.93333333333333	1.5	0.08043333333333333	240.87516666666667	6.48	0.0	0.16666666666666666	5.9
2007-01-21 02:00:00	19.257777777777783	1.5674666666666668	0.0908	243.0845	6.753333333333333	0.0	0.26666666666666666	6.6
2007-01-21 03:00:00	19.558333333333334	1.1985	0.12856666666666666	242.9755	5.3966666666666665	0.0	0.4166666666666667	0.0
2007-01-21 04:00:00	19.573888888888884	1.1744333333333332	0.054566666666666666	243.888	5.406666666666667	0.0	0.0	0.0
2007-01-21 05:00:00	19.670555555555556	1.2062333333333333	0.11126666666666667	242.67149999999998	5.503333333333333	0.0	0.43333333333333335	0.0
2007-01-21 06:00:00	29.64611111111111	1.7787666666666666	0.0724	242.18016666666665	7.62	0.0	0.0	0.0
2007-01-21 07:00:00	17.71555555555555	1.0879333333333332	0.0961	240.8705	4.763333333333334	0.0	0.4166666666666667	0.0
2007-01-21 08:00:00	25.387777777777778	1.9292666666666667	0.0901	239.37283333333335	8.356666666666666	0.0	0.0	6.766666666666667
2007-01-21 09:00:00	20.21666666666667	1.925	0.08636666666666667	237.1475	8.283333333333333	0.0	0.4	11.466666666666667
2007-01-21 10:00:00	18.292777777777776	2.1305666666666667	0.06466666666666666	236.98316666666668	9.053333333333335	0.0	0.0	17.216666666666665
2007-01-21 11:00:00	9.317777777777785	2.860066666666667	0.2449	236.46616666666665	12.15	20.8	0.4166666666666667	17.133333333333333
2007-01-21 12:00:00	9.595000000000002	2.6967	0.3188333333333333	236.47866666666667	11.53	18.183333333333334	0.016666666666666666	17.15
2007-01-21 13:00:00	10.84833333333334	2.7639	0.3014	237.52133333333333	11.763333333333332	17.516666666666666	0.4	17.3
2007-01-21 14:00:00	8.262222222222224	1.9257333333333333	0.21996666666666667	241.55	8.033333333333333	5.783333333333333	0.18333333333333332	17.866666666666667
2007-01-21 15:00:00	8.707777777777777	1.7514666666666665	0.12036666666666668	239.91916666666665	7.48	12.0	7.5	0.9833333333333333
2007-01-21 16:00:00	20.072222222222223	1.2283333333333333	0.09423333333333334	240.2125	5.1466666666666665	0.0	0.4	0.0
2007-01-21 17:00:00	17.36166666666667	2.8507000000000002	0.08763333333333333	236.24483333333333	12.253333333333334	0.0	22.216666666666665	7.933333333333334
2007-01-21 18:00:00	29.832222222222224	3.6489333333333334	0.17393333333333333	234.18699999999998	15.646666666666667	6.3	7.866666666666666	16.816666666666666
2007-01-21 19:00:00	36.67388888888888	5.330433333333334	0.2568666666666667	229.00566666666666	23.39	7.933333333333334	28.133333333333333	16.1
2007-01-21 20:00:00	39.44277777777776	6.0765666666666664	0.2574666666666667	231.344	26.323333333333334	29.716666666666665	15.683333333333334	16.433333333333334
2007-01-21 21:00:00	33.44611111111111	5.9107666666666665	0.2966333333333333	235.71716666666669	25.12	41.68333333333333	6.366666666666666	17.016666666666666
2007-01-21 22:00:00	24.99555555555555	2.327733333333333	0.2073	240.7635	9.76	12.466666666666667	0.7	0.6333333333333333
2007-01-21 23:00:00	8.682777777777778	0.5459666666666667	0.13076666666666667	243.81516666666667	2.3033333333333332	0.05	0.36666666666666664	0.0
2007-01-22 00:00:00	4.833888888888889	0.31603333333333333	0.13993333333333335	243.36066666666665	1.4266666666666665	0.0	0.43333333333333335	0.0
2007-01-22 01:00:00	4.359444444444445	0.26156666666666667	0.061766666666666664	243.56300000000002	1.1133333333333333	0.0	0.0	0.0
2007-01-22 02:00:00	4.665555555555556	0.30493333333333333	0.12466666666666668	245.16466666666665	1.41	0.0	0.4166666666666667	0.0
2007-01-22 03:00:00	4.338333333333334	0.26030000000000003	0.0588	245.161	1.1666666666666667	0.0	0.0	0.0
2007-01-22 04:00:00	4.63	0.3038	0.12036666666666668	244.626	1.3533333333333333	0.0	0.43333333333333335	0.0
2007-01-22 05:00:00	4.443333333333333	0.2666	0.06666666666666667	244.061	1.1466666666666667	0.0	0.0	0.0
2007-01-22 06:00:00	4.5944444444444414	0.9936666666666666	0.10473333333333333	244.25233333333333	4.1033333333333335	0.0	0.4166666666666667	11.55
2007-01-22 07:00:00	30.17666666666667	1.8646	0.14123333333333335	241.431	7.783333333333333	0.0	0.0	0.9
2007-01-22 08:00:00	33.504444444444445	3.0862666666666665	0.13743333333333335	239.1796666666667	12.896666666666667	0.0	0.4	17.533333333333335
2007-01-22 09:00:00	14.001666666666665	2.4221	0.13473333333333332	239.02316666666667	10.120000000000001	8.766666666666667	0.1	17.5
2007-01-22 10:00:00	4.882777777777775	1.8949666666666665	0.10476666666666666	239.55366666666666	7.88	8.8	0.31666666666666665	17.583333333333332
2007-01-22 11:00:00	4.68944444444444	1.3413666666666666	0.0915	238.88716666666667	5.553333333333333	0.0	0.18333333333333332	17.483333333333334
2007-01-22 12:00:00	4.496666666666666	1.3538	0.08823333333333334	241.3255	5.55	0.0	0.23333333333333334	17.833333333333332
2007-01-22 13:00:00	7.775000000000002	1.0975	0.14966666666666667	241.97933333333333	4.683333333333334	0.0	0.26666666666666666	10.25
2007-01-22 14:00:00	5.379999999999999	1.4378	0.10166666666666667	245.46083333333334	5.823333333333333	0.0	0.15	18.433333333333334
2007-01-22 15:00:00	5.017777777777781	1.4210666666666667	0.13526666666666667	244.83133333333333	5.763333333333334	0.0	0.3333333333333333	18.333333333333332
2007-01-22 16:00:00	4.453888888888891	1.1902333333333333	0.071	244.12616666666665	4.873333333333334	0.0	0.08333333333333333	15.3
2007-01-22 17:00:00	18.738333333333337	1.1473000000000002	0.13156666666666667	238.68066666666667	4.846666666666667	0.0	0.38333333333333336	0.0
2007-01-22 18:00:00	22.49	1.3634	0.10590000000000001	237.06783333333334	5.826666666666667	0.0	0.23333333333333334	0.0
2007-01-22 19:00:00	44.20388888888889	3.6992333333333334	0.28326666666666667	234.63533333333334	15.816666666666666	0.0	6.866666666666666	10.583333333333334
2007-01-22 20:00:00	32.07888888888887	4.455733333333333	0.13043333333333332	235.935	18.973333333333336	0.0	26.116666666666667	16.066666666666666
2007-01-22 21:00:00	31.792777777777765	2.5735666666666663	0.1364	238.92149999999998	10.883333333333333	0.0	11.1	0.0
2007-01-22 22:00:00	26.624444444444446	1.6554666666666666	0.09343333333333333	243.57916666666668	6.826666666666667	0.0	0.9666666666666667	0.0
2007-01-22 23:00:00	26.887777777777774	1.6302666666666668	0.09726666666666667	243.66916666666665	6.706666666666666	0.0	0.2833333333333333	0.0
2007-01-23 00:00:00	11.833333333333332	2.041	0.15033333333333332	243.38866666666667	8.613333333333333	0.0	11.483333333333333	10.7
2007-01-23 01:00:00	8.344444444444445	0.5386666666666666	0.08553333333333332	244.67333333333332	2.5133333333333336	0.0	0.6333333333333333	0.0
2007-01-23 02:00:00	7.255555555555555	0.4723333333333333	0.09896666666666666	245.869	2.2266666666666666	0.0	0.6166666666666667	0.0
2007-01-23 03:00:00	7.606111111111112	0.4703666666666667	0.09430000000000001	245.8135	2.1933333333333334	0.0	0.23333333333333334	0.0
2007-01-23 04:00:00	7.183888888888889	0.46503333333333335	0.08383333333333334	244.10716666666667	2.1533333333333338	0.0	0.5666666666666667	0.0
2007-01-23 05:00:00	7.340555555555556	0.46643333333333337	0.08476666666666667	243.84166666666667	2.1733333333333333	0.0	0.43333333333333335	0.0
2007-01-23 06:00:00	7.210555555555556	0.45463333333333333	0.06843333333333333	243.79916666666668	2.146666666666667	0.0	0.36666666666666664	0.0
2007-01-23 07:00:00	29.585555555555548	2.2251333333333334	0.13893333333333333	239.88066666666666	9.41	0.0	0.45	7.05
2007-01-23 08:00:00	9.647222222222222	1.6628333333333332	0.07403333333333334	242.38966666666664	6.85	0.0	0.08333333333333333	17.983333333333334
2007-01-23 09:00:00	6.347222222222221	1.4198333333333333	0.09286666666666667	240.78133333333332	5.893333333333333	0.0	0.4	16.916666666666668
2007-01-23 10:00:00	4.295	0.2587	0.0587	241.049	1.0933333333333333	0.0	0.016666666666666666	0.0
2007-01-23 11:00:00	4.595555555555555	0.29973333333333335	0.1147	241.36766666666665	1.32	0.0	0.4	0.0
2007-01-23 12:00:00	4.472222222222223	0.26833333333333337	0.0719	242.72833333333335	1.1466666666666667	0.0	0.0	0.0
2007-01-23 13:00:00	4.43	0.2888	0.10516666666666666	242.92416666666668	1.2633333333333332	0.0	0.38333333333333336	0.0
2007-01-23 14:00:00	4.486666666666666	0.2702	0.07236666666666668	244.4615	1.1900000000000002	0.0	0.016666666666666666	0.0
2007-01-23 15:00:00	4.489444444444445	0.28936666666666666	0.1065	246.767	1.28	0.0	0.3333333333333333	0.0
2007-01-23 16:00:00	5.581666666666668	0.33990000000000004	0.12883333333333333	246.65583333333333	1.49	0.0	0.08333333333333333	0.0
2007-01-23 17:00:00	24.116111111111113	2.004966666666667	0.08246666666666667	242.594	8.236666666666666	0.0	0.23333333333333334	9.066666666666666
2007-01-23 18:00:00	39.617222222222225	2.3880333333333335	0.11893333333333334	241.01166666666668	9.866666666666667	0.0	0.18333333333333332	0.0
2007-01-23 19:00:00	60.59944444444444	3.6409666666666665	0.07313333333333333	238.9175	15.303333333333335	0.0	0.08333333333333333	0.0
2007-01-23 20:00:00	50.99888888888888	3.578933333333333	0.15516666666666667	237.583	15.186666666666667	0.0	0.31666666666666665	8.333333333333334
2007-01-23 21:00:00	34.357777777777784	2.9194666666666667	0.06493333333333333	238.8595	12.363333333333333	0.0	0.0	14.3
2007-01-23 22:00:00	25.26666666666667	1.5410000000000001	0.11726666666666666	242.9545	6.65	0.0	0.4166666666666667	0.0
2007-01-23 23:00:00	22.044444444444444	1.3226666666666667	0.0626	243.8835	5.696666666666667	0.0	0.0	0.0
2007-01-24 00:00:00	23.656666666666666	1.8474	0.10913333333333333	243.2025	7.796666666666667	0.0	0.4166666666666667	6.716666666666667
2007-01-24 01:00:00	23.48111111111111	1.5868666666666666	0.0587	243.02533333333335	6.793333333333334	0.0	0.0	2.966666666666667
2007-01-24 02:00:00	24.32388888888889	1.4834333333333334	0.09656666666666666	244.422	6.373333333333333	0.0	0.4	0.0
2007-01-24 03:00:00	24.654999999999994	1.4792999999999998	0.050366666666666664	243.75583333333333	6.39	0.0	0.0	0.0
2007-01-24 04:00:00	23.688333333333333	1.4453	0.0969	243.88033333333334	6.239999999999999	0.0	0.4	0.0
2007-01-24 05:00:00	24.095555555555556	1.4457333333333333	0.0627	243.14183333333332	6.1466666666666665	0.0	0.0	0.0
2007-01-24 06:00:00	22.613888888888887	1.3818333333333332	0.10623333333333335	244.70216666666664	6.0	0.0	0.4166666666666667	0.0
2007-01-24 07:00:00	45.66166666666666	3.5237	0.06393333333333333	238.9788333333333	14.979999999999999	0.0	0.0	13.066666666666666
2007-01-24 08:00:00	39.46944444444445	3.758166666666667	0.08346666666666666	238.54983333333334	15.873333333333333	0.2	5.516666666666667	17.45
2007-01-24 09:00:00	11.998333333333331	3.5179	0.05493333333333334	237.77866666666665	14.816666666666666	10.566666666666666	18.733333333333334	17.333333333333332
2007-01-24 10:00:00	4.591111111111111	2.6324666666666667	0.14176666666666668	237.51333333333332	11.2	10.433333333333334	11.55	17.3
2007-01-24 11:00:00	10.205555555555554	1.5583333333333333	0.1676	239.7415	6.566666666666666	0.0	0.6	15.166666666666666
2007-01-24 12:00:00	10.59333333333333	2.8716	0.2959333333333333	239.52183333333332	12.04	19.1	0.6	17.566666666666666
2007-01-24 13:00:00	6.202777777777779	1.8371666666666668	0.1207	242.38883333333334	7.5633333333333335	6.25	0.16666666666666666	18.0
2007-01-24 14:00:00	5.160555555555558	1.5796333333333334	0.1492	244.55333333333334	6.446666666666667	2.2666666666666666	0.6	18.3
2007-01-24 15:00:00	15.096666666666678	2.5398	0.09633333333333334	243.422	10.413333333333332	8.916666666666666	0.16666666666666666	18.15
2007-01-24 16:00:00	30.043333333333344	2.7186000000000003	0.11213333333333333	244.58583333333334	11.086666666666668	0.0	0.55	14.716666666666667
2007-01-24 17:00:00	28.140555555555554	1.6884333333333332	0.08326666666666666	241.36183333333332	6.97	0.0	0.0	0.0
2007-01-24 18:00:00	35.77055555555556	2.1702333333333335	0.11800000000000001	236.33766666666668	9.16	0.0	0.4	0.0
2007-01-24 19:00:00	35.95777777777778	2.1574666666666666	0.16693333333333332	236.98233333333334	9.2	0.0	0.0	0.0
2007-01-24 20:00:00	36.999444444444435	2.9639666666666664	0.21559999999999999	237.9728333333333	12.453333333333335	0.0	0.4166666666666667	11.983333333333333
2007-01-24 21:00:00	25.85166666666667	1.5511000000000001	0.1825	240.43183333333334	6.486666666666666	0.0	0.0	0.0
2007-01-24 22:00:00	15.001666666666665	0.9240999999999999	0.21613333333333334	244.43400000000003	3.9066666666666667	0.0	0.4	0.0
2007-01-24 23:00:00	11.900555555555556	1.1350333333333333	0.11863333333333334	244.30016666666668	4.703333333333333	0.0	0.0	7.016666666666667
2007-01-25 00:00:00	4.831666666666667	0.5959	0.14489999999999997	245.70566666666667	2.5233333333333334	0.0	0.4166666666666667	4.683333333333334
2007-01-25 01:00:00	4.219444444444444	0.25316666666666665	0.0545	243.43633333333335	1.0799999999999998	0.0	0.0	0.0
2007-01-25 02:00:00	4.723333333333334	0.3074	0.13506666666666664	247.16233333333332	1.3833333333333333	0.0	0.4	0.0
2007-01-25 03:00:00	4.340000000000001	0.2604	0.05673333333333333	248.374	1.16	0.0	0.0	0.0
2007-01-25 04:00:00	4.861666666666666	0.3157	0.14433333333333334	247.9406666666667	1.44	0.0	0.4	0.0
2007-01-25 05:00:00	4.335555555555556	0.2601333333333333	0.06346666666666666	246.35716666666667	1.1466666666666667	0.0	0.0	0.0
2007-01-25 06:00:00	6.14	0.5114	0.12623333333333334	245.25916666666666	2.2199999999999998	0.0	0.4	1.9833333333333334
2007-01-25 07:00:00	26.06944444444445	2.621166666666667	0.05193333333333334	239.7585	10.876666666666667	0.0	0.0	17.616666666666667
2007-01-25 08:00:00	4.347777777777772	1.3268666666666666	0.07076666666666666	239.62033333333332	5.47	0.0	0.16666666666666666	17.6
2007-01-25 09:00:00	4.316666666666666	0.587	0.07843333333333334	241.9215	2.433333333333333	0.0	0.21666666666666667	5.25
2007-01-25 10:00:00	4.481666666666667	0.26890000000000003	0.07473333333333333	242.38516666666666	1.1333333333333333	0.0	0.0	0.0
2007-01-25 11:00:00	4.4688888888888885	0.2921333333333333	0.1114	242.52566666666664	1.28	0.0	0.4	0.0
2007-01-25 12:00:00	4.804444444444444	0.28826666666666667	0.05723333333333334	242.30866666666668	1.2733333333333334	0.0	0.0	0.0
2007-01-25 13:00:00	5.601666666666667	0.36010000000000003	0.14076666666666665	243.50916666666666	1.5766666666666667	0.0	0.4	0.0
2007-01-25 14:00:00	7.509444444444442	1.2025666666666666	0.0725	244.08950000000002	4.906666666666667	0.0	0.0	12.533333333333333
2007-01-25 15:00:00	9.946666666666669	1.7188	0.22326666666666667	244.357	7.083333333333333	0.0	0.4	18.3
2007-01-25 16:00:00	6.070555555555554	1.4912333333333334	0.0929	247.74166666666667	5.97	0.0	0.0	18.783333333333335
2007-01-25 17:00:00	9.632222222222218	1.7649333333333332	0.1048	241.3961666666667	7.3	1.7333333333333334	0.18333333333333332	17.866666666666667
2007-01-25 18:00:00	15.83444444444444	2.4160666666666666	0.08923333333333333	239.39816666666667	10.086666666666666	7.933333333333334	0.2	16.3
2007-01-25 19:00:00	23.90722222222222	3.0424333333333333	0.0805	236.571	12.936666666666667	9.633333333333333	0.0	17.166666666666668
2007-01-25 20:00:00	15.67666666666667	2.0296	0.0992	240.78416666666666	8.486666666666666	0.0	0.38333333333333336	17.766666666666666
2007-01-25 21:00:00	27.592777777777776	2.2985666666666664	0.1086	242.76583333333335	9.506666666666666	0.0	0.0	10.716666666666667
2007-01-25 22:00:00	21.99888888888889	1.3439333333333332	0.10416666666666667	243.1585	5.506666666666666	0.0	0.4	0.0
2007-01-25 23:00:00	6.734444444444446	1.0490666666666668	0.11699999999999999	245.65833333333333	4.323333333333333	0.0	0.0	10.75
2007-01-26 00:00:00	4.4816666666666665	0.29290000000000005	0.11123333333333334	244.994	1.3299999999999998	0.0	0.4	0.0
2007-01-26 01:00:00	4.589444444444444	0.27536666666666665	0.0818	243.55483333333333	1.2	0.0	0.0	0.0
2007-01-26 02:00:00	4.2955555555555565	0.2667333333333334	0.06836666666666667	245.532	1.2	0.0	0.15	0.0
2007-01-26 03:00:00	4.503888888888888	0.2842333333333333	0.09306666666666666	244.57933333333332	1.2766666666666666	0.0	0.23333333333333334	0.0
2007-01-26 04:00:00	4.481111111111111	0.2688666666666667	0.07139999999999999	244.87199999999999	1.1933333333333331	0.0	0.0	0.0
2007-01-26 05:00:00	4.4238888888888885	0.2894333333333333	0.0988	245.2215	1.3233333333333335	0.0	0.4	0.0
2007-01-26 06:00:00	9.834999999999999	1.0980999999999999	0.0824	244.37883333333332	4.593333333333334	0.0	0.0	8.466666666666667
2007-01-26 07:00:00	21.822777777777784	2.266366666666667	0.07523333333333333	239.28733333333332	9.426666666666668	0.0	0.4	15.55
2007-01-26 08:00:00	8.529444444444445	0.5117666666666667	0.07843333333333334	242.33383333333333	2.2	0.0	0.0	0.0
2007-01-26 09:00:00	13.174444444444445	0.8014666666666667	0.06470000000000001	240.476	3.4699999999999998	0.0	0.18333333333333332	0.0
2007-01-26 10:00:00	11.967777777777778	0.8000666666666666	0.08883333333333333	241.27616666666665	3.5266666666666664	0.0	0.2	1.1666666666666667
2007-01-26 11:00:00	24.85166666666667	2.5391	0.058300000000000005	238.55516666666665	10.603333333333333	0.0	0.0	17.466666666666665
2007-01-26 12:00:00	10.414444444444442	1.7148666666666665	0.15446666666666667	240.93216666666666	7.266666666666667	0.0	0.38333333333333336	17.783333333333335
2007-01-26 13:00:00	8.391111111111112	1.5894666666666666	0.08893333333333334	243.0585	6.586666666666667	0.0	0.0	18.1
2007-01-26 14:00:00	6.742222222222228	1.5365333333333335	0.1035	245.5656666666667	6.303333333333333	0.0	0.4	18.466666666666665
2007-01-26 15:00:00	4.591111111111113	0.6744666666666668	0.07916666666666666	247.514	2.7666666666666666	0.0	0.0	6.65
2007-01-26 16:00:00	4.5377777777777775	0.2902666666666667	0.11153333333333333	248.07000000000002	1.3	0.0	0.3	0.0
2007-01-26 17:00:00	9.769444444444446	0.5921666666666667	0.11456666666666668	242.4335	2.5166666666666666	0.0	0.1	0.0
2007-01-26 18:00:00	15.10277777777778	0.9061666666666668	0.12286666666666667	239.83433333333332	3.8133333333333335	0.0	0.0	0.0
2007-01-26 19:00:00	28.544999999999998	1.7367	0.12186666666666666	239.49933333333334	7.253333333333333	0.0	0.4	0.0
2007-01-26 20:00:00	23.271666666666665	1.4773	0.10893333333333333	239.56083333333333	6.1433333333333335	0.0	0.0	1.35
2007-01-26 21:00:00	26.106666666666666	2.6073999999999997	0.18263333333333334	239.2745	10.879999999999999	0.0	0.38333333333333336	16.966666666666665
2007-01-26 22:00:00	23.75333333333333	2.3952	0.11610000000000001	240.80033333333333	9.979999999999999	9.783333333333333	0.0	6.383333333333334
2007-01-26 23:00:00	10.221111111111114	1.7512666666666667	0.10456666666666667	244.9188333333333	7.16	9.6	0.4166666666666667	8.95
2007-01-27 00:00:00	7.979444444444445	0.5147666666666667	0.07440000000000001	245.0	2.13	0.6	0.0	0.0
2007-01-27 01:00:00	6.812777777777778	0.42876666666666663	0.1014	243.19549999999998	1.85	0.0	0.3333333333333333	0.0
2007-01-27 02:00:00	4.328333333333333	0.2627	0.05076666666666666	244.4485	1.1733333333333333	0.0	0.05	0.0
2007-01-27 03:00:00	4.731111111111112	0.28486666666666666	0.08813333333333334	245.462	1.26	0.0	0.016666666666666666	0.0
2007-01-27 04:00:00	4.469999999999999	0.29019999999999996	0.0983	245.57049999999998	1.2866666666666666	0.0	0.36666666666666664	0.0
2007-01-27 05:00:00	4.751111111111111	0.28506666666666663	0.0754	245.9015	1.2433333333333332	0.0	0.0	0.0
2007-01-27 06:00:00	4.45	0.532	0.09753333333333333	245.13299999999998	2.29	0.0	0.4	4.016666666666667
2007-01-27 07:00:00	19.031111111111112	1.5318666666666667	0.06316666666666666	241.41066666666666	6.42	0.0	0.0	6.5
2007-01-27 08:00:00	27.932222222222222	2.0549333333333335	0.19256666666666666	240.2715	8.636666666666667	0.0	3.85	2.466666666666667
2007-01-27 09:00:00	6.566111111111109	1.8459666666666665	0.0673	238.07416666666668	7.72	0.0	6.816666666666666	17.383333333333333
2007-01-27 10:00:00	12.64611111111111	1.8327666666666667	0.20373333333333335	238.95600000000002	7.71	0.0	0.4	17.5
2007-01-27 11:00:00	9.011111111111113	1.5786666666666667	0.10379999999999999	237.5295	6.62	0.0	0.0	17.3
2007-01-27 12:00:00	5.679444444444446	1.4027666666666667	0.07756666666666666	238.671	5.846666666666667	0.0	0.23333333333333334	17.466666666666665
2007-01-27 13:00:00	7.531111111111112	1.5418666666666667	0.14773333333333336	242.32483333333332	6.36	0.0	0.18333333333333332	17.983333333333334
2007-01-27 14:00:00	10.780555555555555	3.241833333333333	0.12996666666666667	240.27733333333333	13.55	8.783333333333333	16.766666666666666	17.7
2007-01-27 15:00:00	4.9127777777777695	2.0887666666666664	0.1303	243.1055	8.620000000000001	1.2	10.6	18.1
2007-01-27 16:00:00	5.988888888888898	2.0463333333333336	0.12166666666666666	243.45333333333335	8.413333333333334	8.916666666666666	1.05	18.15
2007-01-27 17:00:00	6.158333333333335	1.4344999999999999	0.05306666666666667	239.6115	5.923333333333333	0.0	0.16666666666666666	17.583333333333332
2007-01-27 18:00:00	21.456666666666663	2.0484	0.12663333333333332	237.06300000000002	8.606666666666666	0.0	0.5833333333333334	12.1
2007-01-27 19:00:00	27.846111111111117	2.1107666666666667	0.19340000000000002	237.50050000000002	8.97	0.0	7.333333333333333	0.0
2007-01-27 20:00:00	18.285555555555554	2.014133333333333	0.09213333333333334	237.083	8.55	0.0	2.15	13.133333333333333
2007-01-27 21:00:00	10.67388888888889	1.0464333333333333	0.04753333333333333	242.33783333333335	4.34	0.0	0.3333333333333333	6.433333333333334
2007-01-27 22:00:00	8.962777777777777	0.5627666666666666	0.07103333333333334	243.66533333333334	2.3800000000000003	0.0	0.4166666666666667	0.0
2007-01-27 23:00:00	36.14555555555556	3.0867333333333336	0.06316666666666666	242.75166666666667	12.896666666666667	0.0	12.883333333333333	2.4166666666666665
2007-01-28 00:00:00	23.117777777777775	3.172066666666667	0.14476666666666665	242.689	13.256666666666666	0.0	21.3	8.45
2007-01-28 01:00:00	23.343333333333337	1.4386	0.06986666666666667	240.89133333333334	6.17	0.0	0.6333333333333333	0.0
2007-01-28 02:00:00	22.514444444444443	1.3858666666666666	0.07493333333333334	243.1328333333333	5.98	0.0	0.5833333333333334	0.0
2007-01-28 03:00:00	23.75	1.442	0.0864	244.72116666666668	6.3133333333333335	0.0	0.2833333333333333	0.0
2007-01-28 04:00:00	23.68055555555556	1.4488333333333334	0.06643333333333333	245.46083333333334	6.243333333333334	0.0	0.4666666666666667	0.0
2007-01-28 05:00:00	23.16	1.4096	0.0703	244.6885	6.133333333333334	0.0	0.3333333333333333	0.0
2007-01-28 06:00:00	23.935555555555553	1.4621333333333333	0.08793333333333334	243.90583333333333	6.333333333333333	0.0	0.43333333333333335	0.0
2007-01-28 07:00:00	22.56777777777778	1.3680666666666668	0.048433333333333335	242.502	5.95	0.0	0.23333333333333334	0.0
2007-01-28 08:00:00	28.562222222222218	2.228733333333333	0.09306666666666666	241.39766666666668	9.596666666666666	0.0	0.31666666666666665	8.266666666666667
2007-01-28 09:00:00	28.638333333333343	2.1713	0.0556	241.01966666666667	9.196666666666665	0.0	0.03333333333333333	7.516666666666667
2007-01-28 10:00:00	29.154444444444444	1.7712666666666665	0.08526666666666666	239.3835	7.583333333333333	0.0	0.36666666666666664	0.0
2007-01-28 11:00:00	20.72611111111112	2.156566666666667	0.04416666666666667	237.54583333333332	9.113333333333333	1.65	0.0	13.566666666666666
2007-01-28 12:00:00	15.563888888888904	4.195833333333334	0.3106	234.55383333333333	18.023333333333333	18.983333333333334	18.5	16.883333333333333
2007-01-28 13:00:00	13.140555555555554	3.3684333333333334	0.23386666666666667	237.13833333333332	14.270000000000001	6.1	19.666666666666668	17.233333333333334
2007-01-28 14:00:00	7.007777777777775	1.7754666666666667	0.0996	241.38083333333333	7.343333333333334	4.116666666666666	0.6166666666666667	17.85
2007-01-28 15:00:00	17.73666666666666	2.2971999999999997	0.11723333333333333	242.6335	9.563333333333333	9.4	0.6	10.55
2007-01-28 16:00:00	15.806111111111111	2.0263666666666666	0.0512	240.9195	8.389999999999999	0.0	0.16666666666666666	17.8
2007-01-28 17:00:00	24.191355999559736	2.4983602506083438	0.06752857460506453	235.97616429957512	10.543795988509787	0.018698721827503643	0.5716419994664793	16.857640789285345
2007-01-28 18:00:00	37.7638888888889	3.2928333333333333	0.07636666666666667	235.13516666666666	13.966666666666667	0.0	0.15	16.966666666666665
2007-01-28 19:00:00	24.083333333333332	2.497	0.1828	234.98216666666667	10.629999999999999	0.03333333333333333	0.5666666666666667	16.933333333333334
2007-01-28 20:00:00	38.536666666666676	3.7912000000000003	0.06626666666666667	234.30316666666667	16.220000000000002	7.8	0.0	16.85
2007-01-28 21:00:00	26.078333333333333	3.0787	0.18663333333333335	237.55716666666666	12.996666666666666	9.683333333333334	0.4166666666666667	15.133333333333333
2007-01-28 22:00:00	15.109444444444444	0.9065666666666666	0.10336666666666666	241.657	3.8	0.0	0.0	0.0
2007-01-28 23:00:00	5.243333333333332	0.33859999999999996	0.1353	243.74883333333335	1.5166666666666666	0.0	0.4	0.0
2007-01-29 00:00:00	4.615555555555556	0.2769333333333333	0.0664	243.88400000000001	1.1833333333333333	0.0	0.0	0.0
2007-01-29 01:00:00	4.811666666666667	0.31270000000000003	0.11663333333333334	243.27533333333335	1.4	0.0	0.4	0.0
2007-01-29 02:00:00	4.615	0.27690000000000003	0.06433333333333333	245.02666666666667	1.1966666666666665	0.0	0.0	0.0
2007-01-29 03:00:00	4.8583333333333325	0.31649999999999995	0.12386666666666667	246.845	1.41	0.0	0.4166666666666667	0.0
2007-01-29 04:00:00	4.533888888888888	0.2720333333333333	0.05596666666666667	245.65066666666664	1.18	0.0	0.0	0.0
2007-01-29 05:00:00	4.870555555555555	1.0642333333333334	0.11309999999999999	245.1765	4.383333333333334	0.0	0.4166666666666667	12.45
2007-01-29 06:00:00	8.240555555555556	0.49443333333333334	0.07356666666666666	246.72133333333335	2.1233333333333335	0.0	0.0	0.0
2007-01-29 07:00:00	17.02777777777778	1.2486666666666666	0.11893333333333334	240.81833333333333	5.276666666666667	0.0	0.4	3.3833333333333333
2007-01-29 08:00:00	8.81055555555556	1.5726333333333333	0.0782	238.15233333333333	6.583333333333333	0.0	0.0	17.4
2007-01-29 09:00:00	12.848888888888894	1.8279333333333334	0.07726666666666666	236.95499999999998	7.733333333333333	0.0	0.4	17.216666666666665
2007-01-29 10:00:00	8.016111111111108	1.5169666666666666	0.06793333333333333	237.34949999999998	6.35	0.0	0.0	17.266666666666666
2007-01-29 11:00:00	5.714999999999996	1.4119	0.09076666666666666	238.238	5.876666666666667	0.0	0.4166666666666667	17.4
2007-01-29 12:00:00	9.008888888888887	1.5895333333333332	0.09796666666666667	238.84799999999998	6.693333333333333	0.0	0.0	17.483333333333334
2007-01-29 13:00:00	11.694444444444443	1.7716666666666667	0.21623333333333333	238.36883333333333	7.513333333333334	0.0	0.4166666666666667	17.416666666666668
2007-01-29 14:00:00	6.952777777777779	1.4851666666666667	0.09190000000000001	240.98283333333333	6.1066666666666665	0.0	0.0	17.8
2007-01-29 15:00:00	5.797222222222221	1.4688333333333332	0.13646666666666668	244.28866666666667	5.97	0.0	0.4	18.283333333333335
2007-01-29 16:00:00	11.129444444444445	1.7667666666666666	0.23056666666666667	244.67066666666668	7.323333333333333	0.0	0.0	18.316666666666666
2007-01-29 17:00:00	9.703888888888887	1.6542333333333334	0.0886	238.61450000000002	6.9	0.0	0.4166666666666667	17.45
2007-01-29 18:00:00	22.944444444444454	2.393666666666667	0.15030000000000002	235.0395	10.156666666666666	0.0	0.0	16.95
2007-01-29 19:00:00	30.874444444444443	2.8884666666666665	0.2920333333333333	234.436	12.356666666666666	0.0	0.4	16.866666666666667
2007-01-29 20:00:00	31.238888888888884	3.4203333333333332	0.07203333333333334	235.13066666666666	14.516666666666667	8.8	0.0	16.966666666666665
2007-01-29 21:00:00	21.415000000000003	1.7399	0.06236666666666667	238.8	7.266666666666667	6.6	0.4	0.5833333333333334
2007-01-29 22:00:00	12.523333333333333	0.9504	0.11816666666666667	240.65683333333334	4.0	3.316666666666667	0.0	0.0
2007-01-29 23:00:00	10.64333333333333	1.3235999999999999	0.158	244.38116666666667	5.433333333333334	0.0	0.4166666666666667	11.0
2007-01-30 00:00:00	4.951111111111111	0.38206666666666667	0.08243333333333333	242.86166666666668	1.66	0.0	0.0	1.4166666666666667
2007-01-30 01:00:00	4.886666666666666	0.3172	0.11773333333333333	241.6875	1.4466666666666665	0.0	0.4	0.0
2007-01-30 02:00:00	4.852222222222223	0.29113333333333336	0.07673333333333333	245.03333333333333	1.27	0.0	0.0	0.0
2007-01-30 03:00:00	4.93611111111111	0.32116666666666666	0.12616666666666668	246.38466666666667	1.4166666666666667	0.0	0.4166666666666667	0.0
2007-01-30 04:00:00	4.8422222222222215	0.2905333333333333	0.06943333333333333	245.38216666666668	1.2533333333333334	0.0	0.0	0.0
2007-01-30 05:00:00	5.105555555555555	0.3303333333333333	0.13903333333333334	244.47033333333331	1.5166666666666666	0.0	0.4	0.0
2007-01-30 06:00:00	6.682777777777776	0.9509666666666666	0.053366666666666666	243.55166666666668	3.9266666666666667	0.0	0.0	9.166666666666666
2007-01-30 07:00:00	32.684999999999995	3.0251	0.131	238.02550000000002	12.71	0.0	0.36666666666666664	17.366666666666667
2007-01-30 08:00:00	7.698333333333334	1.5079	0.06986666666666667	238.05733333333333	6.293333333333334	0.0	0.05	17.383333333333333
2007-01-30 09:00:00	4.979444444444443	0.7467666666666666	0.11456666666666668	240.18983333333333	3.203333333333333	0.0	0.2833333333333333	7.183333333333334
2007-01-30 10:00:00	4.611666666666666	0.28369999999999995	0.0698	241.9155	1.2366666666666668	0.0	0.11666666666666667	0.0
2007-01-30 11:00:00	7.9994444444444435	0.4939666666666666	0.1446	241.51533333333333	2.316666666666667	0.0	0.23333333333333334	0.0
2007-01-30 12:00:00	10.543333333333331	0.6436	0.22176666666666664	242.7945	2.8433333333333333	0.0	0.18333333333333332	0.0
2007-01-30 13:00:00	9.17611111111111	0.5605666666666667	0.09676666666666667	241.35416666666666	2.4133333333333336	0.0	0.16666666666666666	0.0
2007-01-30 14:00:00	10.340000000000002	0.6354000000000001	0.11359999999999999	243.98583333333332	2.76	0.0	0.25	0.0
2007-01-30 15:00:00	5.287777777777777	0.8202666666666667	0.1126	246.11616666666666	3.39	0.0	0.11666666666666667	8.266666666666667
2007-01-30 16:00:00	6.23833333333333	1.4972999999999999	0.11776666666666666	245.18416666666664	6.046666666666667	0.0	0.3	18.416666666666668
2007-01-30 17:00:00	14.463333333333328	1.9338	0.20916666666666664	240.23683333333332	8.156666666666666	0.0	0.08333333333333333	17.683333333333334
2007-01-30 18:00:00	34.07444444444445	3.2144666666666666	0.37433333333333335	236.97383333333335	13.676666666666668	0.0	2.283333333333333	17.216666666666665
2007-01-30 19:00:00	32.08777777777778	3.0642666666666667	0.2439	237.75183333333334	12.956666666666667	0.0	7.866666666666666	11.116666666666667
2007-01-30 20:00:00	34.88222222222222	2.8729333333333336	0.13376666666666667	238.36533333333333	12.123333333333333	4.716666666666667	0.3333333333333333	7.95
2007-01-30 21:00:00	20.171111111111113	1.6732666666666667	0.0667	238.67033333333333	7.066666666666666	4.95	0.11666666666666667	2.65
2007-01-30 22:00:00	15.360555555555559	1.9906333333333335	0.08	239.74766666666667	8.366666666666667	9.05	8.766666666666667	0.0
2007-01-30 23:00:00	9.266111111111112	0.6159666666666667	0.05046666666666667	243.9255	2.6266666666666665	0.0	1.0	0.0
2007-01-31 00:00:00	9.305555555555557	0.5723333333333334	0.08743333333333332	240.10466666666667	2.393333333333333	0.0	0.23333333333333334	0.0
2007-01-31 01:00:00	4.839444444444444	0.3053666666666667	0.08973333333333335	241.16116666666667	1.3433333333333333	0.0	0.25	0.0
2007-01-31 02:00:00	5.108333333333334	0.6035	0.10576666666666666	243.54666666666665	2.54	0.0	0.16666666666666666	4.783333333333333
2007-01-31 03:00:00	4.7638888888888875	0.5478333333333333	0.08786666666666668	244.74883333333335	2.3066666666666666	0.0	0.26666666666666666	4.1
2007-01-31 04:00:00	5.045000000000001	0.31270000000000003	0.09946666666666666	243.96566666666666	1.3933333333333333	0.0	0.16666666666666666	0.0
2007-01-31 05:00:00	4.841666666666667	0.3055	0.09273333333333333	242.13400000000001	1.3433333333333333	0.0	0.25	0.0
2007-01-31 06:00:00	6.890555555555555	0.42343333333333333	0.08406666666666666	243.06633333333332	1.84	0.0	0.16666666666666666	0.0
2007-01-31 07:00:00	14.188888888888894	1.3663333333333334	0.12240000000000001	239.87133333333335	5.786666666666666	0.0	0.38333333333333336	8.2
2007-01-31 08:00:00	22.44888888888889	2.3859333333333335	0.09316666666666666	235.69883333333334	10.09	0.0	0.26666666666666666	17.05
2007-01-31 09:00:00	6.291111111111107	1.4084666666666665	0.06503333333333333	236.7055	5.88	0.0	0.0	17.183333333333334
2007-01-31 10:00:00	4.991666666666667	1.3765	0.1067	237.66	5.743333333333334	0.0	0.6333333333333333	17.316666666666666
2007-01-31 11:00:00	16.497222222222224	2.8378333333333337	0.32516666666666666	237.5445	12.129999999999999	0.0	13.5	17.3
2007-01-31 12:00:00	16.413888888888884	3.9598333333333335	0.44323333333333337	236.44566666666665	16.92	0.0	32.45	17.133333333333333
2007-01-31 13:00:00	11.661666666666665	1.7827	0.12179999999999999	238.96883333333332	7.4433333333333325	0.0	0.55	17.5
2007-01-31 14:00:00	12.367222222222228	1.8540333333333334	0.08343333333333333	241.68083333333334	7.623333333333333	0.0	0.6333333333333333	17.9
2007-01-31 15:00:00	11.786666666666672	3.7652	0.26616666666666666	239.2955	15.766666666666667	0.0	33.43333333333333	17.533333333333335
2007-01-31 16:00:00	4.883888888888887	2.1500333333333335	0.11373333333333333	242.665	8.953333333333335	0.0	12.916666666666666	18.033333333333335
2007-01-31 17:00:00	9.727777777777778	1.7046666666666668	0.10173333333333333	241.4813333333333	7.0233333333333325	0.0	0.8333333333333334	17.85
2007-01-31 18:00:00	32.83444444444444	3.0290666666666666	0.13443333333333335	234.37583333333333	12.9	0.0	0.8	16.85
2007-01-31 19:00:00	24.865000000000002	2.5259	0.07036666666666667	237.1345	10.636666666666667	0.0	0.0	17.233333333333334
2007-01-31 20:00:00	13.344444444444443	1.1596666666666666	0.12086666666666666	238.04083333333335	5.006666666666666	0.0	0.6333333333333333	5.35
2007-01-31 21:00:00	38.13111111111111	2.8388666666666666	0.08476666666666667	237.29733333333334	11.95	0.0	0.0	9.183333333333334
2007-01-31 22:00:00	20.41611111111111	1.8619666666666668	0.0933	240.49433333333334	7.77	0.0	0.25	10.366666666666667
2007-01-31 23:00:00	4.919999999999999	0.3182	0.10643333333333334	244.01966666666667	1.3833333333333333	0.0	0.38333333333333336	0.0
2007-02-01 00:00:00	4.642222222222222	0.27853333333333335	0.06693333333333333	242.5955	1.2	0.0	0.0	0.0
2007-02-01 01:00:00	4.7027777777777775	0.31916666666666665	0.12329999999999999	241.8255	1.3866666666666667	0.0	0.6166666666666667	0.0
2007-02-01 02:00:00	4.848888888888889	0.2909333333333333	0.0789	243.44616666666667	1.2866666666666666	0.0	0.0	0.0
2007-02-01 03:00:00	4.618333333333334	0.29610000000000003	0.07996666666666667	243.52133333333333	1.29	0.0	0.31666666666666665	0.0
2007-02-01 04:00:00	4.77388888888889	0.3044333333333334	0.10293333333333334	242.576	1.3599999999999999	0.0	0.3	0.0
2007-02-01 05:00:00	4.506666666666666	0.6714	0.048133333333333334	240.42883333333333	2.8033333333333332	0.0	0.0	6.683333333333334
2007-02-01 06:00:00	20.957222222222228	2.2194333333333334	0.13886666666666667	241.40266666666668	9.236666666666668	0.0	0.6166666666666667	15.416666666666666
2007-02-01 07:00:00	33.52111111111111	3.058266666666667	0.061733333333333335	238.52133333333333	12.816666666666666	0.0	0.0	17.45
2007-02-01 08:00:00	28.288888888888888	3.2973333333333334	0.15613333333333335	236.0195	13.953333333333335	9.25	0.3333333333333333	17.083333333333332
2007-02-01 09:00:00	8.618888888888897	2.0541333333333336	0.08103333333333333	237.49833333333333	8.633333333333333	8.05	0.26666666666666666	17.3
2007-02-01 10:00:00	4.9388888888888935	1.4743333333333335	0.07743333333333333	238.56066666666666	6.133333333333334	2.2	0.0	17.433333333333334
2007-02-01 11:00:00	4.715555555555554	1.3719333333333334	0.11189999999999999	239.23833333333332	5.676666666666667	0.0	0.6166666666666667	17.533333333333335
2007-02-01 12:00:00	5.019999999999999	0.6152	0.09176666666666668	240.8936666666667	2.6166666666666667	0.0	0.0	5.233333333333333
2007-02-01 13:00:00	4.634444444444445	0.29806666666666665	0.0901	240.13416666666666	1.3366666666666667	0.0	0.3333333333333333	0.0
2007-02-01 14:00:00	4.881666666666668	0.3099	0.10773333333333333	241.39316666666667	1.4	0.0	0.2833333333333333	0.0
2007-02-01 15:00:00	4.966666666666667	0.298	0.09196666666666667	242.74466666666666	1.3266666666666667	0.0	0.0	0.0
2007-02-01 16:00:00	4.9094444444444445	0.3325666666666667	0.14146666666666666	242.90833333333333	1.5133333333333332	0.0	0.6333333333333333	0.0
2007-02-01 17:00:00	13.423333333333334	0.8054	0.10646666666666667	240.85016666666667	3.3633333333333337	0.0	0.0	0.0
2007-02-01 18:00:00	25.215555555555557	2.5809333333333333	0.16740000000000002	237.392	10.85	0.0	0.75	17.05
2007-02-01 19:00:00	32.48777777777778	2.9752666666666667	0.14930000000000002	236.04666666666665	12.606666666666666	0.0	0.0	17.1
2007-02-01 20:00:00	17.574444444444445	2.1294666666666666	0.1577	237.13316666666665	8.966666666666667	0.0	0.6833333333333333	17.233333333333334
2007-02-01 21:00:00	8.401666666666664	1.5540999999999998	0.053933333333333326	238.87933333333334	6.456666666666666	0.0	0.0	17.5
2007-02-01 22:00:00	6.538888888888888	1.4993333333333332	0.1516	242.32116666666667	6.15	0.0	0.4666666666666667	17.983333333333334
2007-02-01 23:00:00	4.673888888888893	1.3784333333333334	0.06770000000000001	243.08066666666667	5.616666666666666	0.0	0.21666666666666667	18.083333333333332
2007-02-02 00:00:00	5.003333333333334	0.7672	0.08976666666666668	242.847	3.19	0.0	0.0	7.783333333333333
2007-02-02 01:00:00	4.465	0.3079	0.11420000000000001	242.1305	1.3733333333333335	0.0	0.6666666666666666	0.0
2007-02-02 02:00:00	4.835555555555556	0.29013333333333335	0.0821	244.25816666666665	1.25	0.0	0.0	0.0
2007-02-02 03:00:00	4.5922222222222215	0.31453333333333333	0.12283333333333334	243.28283333333331	1.3933333333333333	0.0	0.65	0.0
2007-02-02 04:00:00	4.841666666666667	0.2905	0.0749	242.6115	1.2433333333333332	0.0	0.0	0.0
2007-02-02 05:00:00	4.4077777777777785	0.2654666666666667	0.048633333333333334	242.222	1.1766666666666665	0.0	0.016666666666666666	0.0
2007-02-02 06:00:00	13.751666666666663	1.2541	0.15316666666666665	241.67283333333336	5.39	0.0	0.6166666666666667	6.533333333333333
2007-02-02 07:00:00	20.50111111111111	2.2760666666666665	0.04953333333333333	238.4725	9.51	0.0	0.0	17.433333333333334
2007-02-02 08:00:00	7.104444444444447	1.5202666666666667	0.12113333333333333	239.53783333333334	6.293333333333333	0.0	0.65	17.583333333333332
2007-02-02 09:00:00	7.582222222222224	1.4969333333333334	0.04986666666666666	238.02083333333334	6.263333333333334	0.0	0.0	17.366666666666667
2007-02-02 10:00:00	11.212222222222223	1.6607333333333334	0.08126666666666667	236.84566666666666	7.04	0.0	0.0	16.466666666666665
2007-02-02 11:00:00	4.574444444444445	1.3054666666666668	0.10366666666666666	238.14266666666666	5.430000000000001	0.0	0.6333333333333333	16.55
2007-02-02 12:00:00	10.66388888888889	0.6488333333333334	0.13786666666666667	239.1135	2.7666666666666666	0.0	0.0	0.15
2007-02-02 13:00:00	6.597777777777779	1.4698666666666667	0.12766666666666668	237.87550000000002	6.13	0.0	0.5166666666666667	17.383333333333333
2007-02-02 14:00:00	4.955555555555554	0.8283333333333333	0.09896666666666666	241.99616666666668	3.4766666666666666	0.0	0.13333333333333333	8.716666666666667
2007-02-02 15:00:00	5.163333333333333	0.3098	0.07556666666666666	242.50983333333335	1.3633333333333333	0.0	0.0	0.0
2007-02-02 16:00:00	5.593333333333333	0.3746	0.177	241.86749999999998	1.73	0.0	0.65	0.0
2007-02-02 17:00:00	8.609444444444444	0.5165666666666666	0.0706	240.3485	2.2	0.0	0.0	0.0
2007-02-02 18:00:00	20.85166666666666	2.2891	0.09783333333333334	238.81066666666666	9.59	0.0	0.31666666666666665	16.983333333333334
2007-02-02 19:00:00	17.79833333333332	2.1169	0.09773333333333332	236.7445	8.893333333333334	0.0	0.31666666666666665	17.166666666666668
2007-02-02 20:00:00	16.80888888888889	1.0995333333333333	0.07303333333333333	239.67700000000002	4.593333333333334	0.0	0.0	1.5166666666666666
2007-02-02 21:00:00	9.172777777777778	0.5883666666666667	0.1412	239.79633333333334	2.493333333333333	0.0	0.6333333333333333	0.0
2007-02-02 22:00:00	29.431666666666665	2.3489	0.058633333333333336	239.50750000000002	9.746666666666666	0.0	0.0	9.716666666666667
2007-02-02 23:00:00	39.841666666666676	3.4555000000000002	0.07853333333333333	239.734	14.363333333333333	0.0	0.13333333333333333	17.616666666666667
2007-02-03 00:00:00	43.861666666666665	3.7147	0.08053333333333333	239.44666666666666	15.436666666666667	0.0	0.48333333333333334	17.566666666666666
2007-02-03 01:00:00	41.263888888888886	3.4908333333333332	0.05653333333333333	234.7648333333333	14.783333333333333	0.0	0.0	16.916666666666668
2007-02-03 02:00:00	40.504444444444445	3.498266666666667	0.09366666666666666	238.3156666666667	14.623333333333333	0.0	0.6166666666666667	17.183333333333334
2007-02-03 03:00:00	39.371111111111105	2.3622666666666663	0.07386666666666668	240.20183333333335	9.743333333333334	0.0	0.0	0.0
2007-02-03 04:00:00	36.470000000000006	2.1882	0.060000000000000005	239.5865	9.129999999999999	0.0	0.0	0.0
2007-02-03 05:00:00	38.15777777777778	2.3264666666666667	0.10683333333333334	239.0045	9.873333333333333	0.0	0.6166666666666667	0.0
2007-02-03 06:00:00	34.67388888888888	2.080433333333333	0.0542	239.20966666666666	8.786666666666667	0.0	0.0	0.0
2007-02-03 07:00:00	33.79944444444445	2.048966666666667	0.10149999999999999	240.83066666666667	8.67	0.0	0.35	0.0
2007-02-03 08:00:00	36.12055555555556	2.1832333333333334	0.11306666666666666	241.56233333333333	9.24	0.0	0.26666666666666666	0.0
2007-02-03 09:00:00	17.90444444444445	1.4622666666666668	0.06633333333333333	242.20499999999998	6.183333333333334	0.0	0.0	6.466666666666667
2007-02-03 10:00:00	7.392777777777777	1.5395666666666665	0.1523	239.98333333333332	6.41	0.0	0.6166666666666667	17.65
2007-02-03 11:00:00	7.115000000000002	1.6489	0.11066666666666666	239.1335	6.923333333333333	0.0	2.8333333333333335	17.533333333333335
2007-02-03 12:00:00	8.724444444444444	1.5794666666666666	0.06986666666666667	238.829	6.6033333333333335	0.0	0.13333333333333333	17.466666666666665
2007-02-03 13:00:00	14.447222222222223	1.6698333333333333	0.1971	241.42216666666667	7.1433333333333335	0.0	0.5166666666666667	12.866666666666667
2007-02-03 14:00:00	16.40388888888889	3.927233333333333	0.253	241.7866666666667	16.386666666666667	9.666666666666666	21.45	17.933333333333334
2007-02-03 15:00:00	9.293888888888898	2.3386333333333336	0.30666666666666664	243.01766666666666	9.72	10.466666666666667	1.1333333333333333	18.083333333333332
2007-02-03 16:00:00	15.090555555555557	2.5464333333333333	0.23956666666666668	240.14716666666666	10.629999999999999	0.11666666666666667	9.566666666666666	17.666666666666668
2007-02-03 17:00:00	21.389999999999993	2.4433999999999996	0.3290666666666667	239.06733333333335	10.25	0.0	1.8166666666666667	17.516666666666666
2007-02-03 18:00:00	43.35222222222223	5.021133333333334	0.30896666666666667	232.62066666666666	21.666666666666668	12.7	11.033333333333333	16.6
2007-02-03 19:00:00	40.42777777777778	5.814666666666667	0.5752666666666666	231.5205	25.333333333333332	17.233333333333334	22.8	16.45
2007-02-03 20:00:00	31.739444444444445	3.4913666666666665	0.3111333333333333	234.53133333333332	14.976666666666667	8.783333333333333	0.8	16.866666666666667
2007-02-03 21:00:00	34.72888888888889	3.7007333333333334	0.17103333333333334	237.3805	15.576666666666666	9.466666666666667	0.21666666666666667	17.266666666666666
2007-02-03 22:00:00	26.932222222222226	3.3509333333333333	0.2051	238.54883333333333	14.116666666666667	10.666666666666666	0.8	17.45
2007-02-03 23:00:00	27.65166666666667	2.7340999999999998	0.0608	240.72833333333335	11.376666666666667	0.0	0.16666666666666666	17.75
2007-02-04 00:00:00	53.47222222222223	5.073333333333333	0.11676666666666667	239.18783333333334	21.216666666666665	12.733333333333333	0.8166666666666667	17.533333333333335
2007-02-04 01:00:00	40.17222222222224	4.1593333333333335	0.0906	235.46483333333333	17.773333333333333	11.966666666666667	0.16666666666666666	17.016666666666666
2007-02-04 02:00:00	32.31833333333333	2.3560999999999996	0.08600000000000001	240.76633333333334	10.126666666666667	0.0	0.4	6.55
2007-02-04 03:00:00	32.086111111111116	1.9491666666666667	0.09906666666666666	241.90166666666667	8.413333333333334	0.0	0.4	0.0
2007-02-04 04:00:00	32.7	1.962	0.06996666666666668	241.17733333333334	8.483333333333333	0.0	0.0	0.0
2007-02-04 05:00:00	32.87	2.0101999999999998	0.11763333333333333	241.3105	8.666666666666666	0.0	0.6333333333333333	0.0
2007-02-04 06:00:00	48.79722222222222	2.927833333333333	0.05156666666666666	241.17433333333332	12.243333333333334	0.0	0.0	0.0
2007-02-04 07:00:00	31.826111111111114	1.9215666666666666	0.07396666666666667	240.43383333333335	8.16	0.0	0.2	0.0
2007-02-04 08:00:00	37.32500000000001	2.2655000000000003	0.12480000000000001	243.1125	9.593333333333334	0.0	0.43333333333333335	0.0
2007-02-04 09:00:00	38.58	2.7268	0.056	242.28833333333333	11.463333333333333	0.0	0.0	6.866666666666666
2007-02-04 10:00:00	13.354999999999993	2.4112999999999998	0.13953333333333334	239.31416666666667	10.106666666666666	0.0	9.283333333333333	17.55
2007-02-04 11:00:00	6.039999999999999	1.1804	0.0655	238.328	4.953333333333333	0.0	0.0	13.633333333333333
2007-02-04 12:00:00	7.051111111111119	2.146066666666667	0.1548	238.429	9.086666666666668	11.216666666666667	0.06666666666666667	17.433333333333334
2007-02-04 13:00:00	8.949999999999996	1.9549999999999998	0.22276666666666667	239.00616666666667	8.27	5.55	0.5666666666666667	17.516666666666666
2007-02-04 14:00:00	6.742222222222221	1.4865333333333333	0.09796666666666667	242.65933333333334	6.133333333333334	0.0	0.0	18.033333333333335
2007-02-04 15:00:00	7.564444444444437	2.4748666666666663	0.24933333333333335	242.38733333333332	10.32	15.05	0.6333333333333333	18.0
2007-02-04 16:00:00	15.607222222222227	3.5664333333333333	0.35863333333333336	239.70333333333335	15.05	0.0	26.216666666666665	17.616666666666667
2007-02-04 17:00:00	13.11111111111111	2.2996666666666665	0.18103333333333332	238.15866666666668	9.676666666666668	0.0	7.833333333333333	17.383333333333333
2007-02-04 18:00:00	22.803333333333338	2.6762	0.08303333333333333	235.21983333333336	11.383333333333333	0.0	4.833333333333333	16.966666666666665
2007-02-04 19:00:00	33.03777777777777	3.1262666666666665	0.22883333333333333	233.58633333333333	13.44	0.0	2.3333333333333335	16.733333333333334
2007-02-04 20:00:00	34.685	3.1421	0.13053333333333333	235.68316666666666	13.360000000000001	0.0	0.65	17.033333333333335
2007-02-04 21:00:00	34.63333333333333	2.398	0.06963333333333334	237.35750000000002	10.129999999999999	0.0	0.0	5.333333333333333
2007-02-04 22:00:00	25.70388888888889	1.5812333333333333	0.1134	241.00799999999998	6.593333333333334	0.0	0.65	0.0
2007-02-04 23:00:00	15.107222222222234	2.1364333333333336	0.12686666666666666	243.54166666666666	8.926666666666668	0.0	20.5	0.0
2007-02-05 00:00:00	5.475555555555555	0.4075333333333333	0.11456666666666668	241.26033333333334	1.8033333333333335	0.0	1.3166666666666667	0.0
2007-02-05 01:00:00	5.586111111111111	0.3451666666666667	0.057300000000000004	241.01583333333335	1.5333333333333334	0.0	0.16666666666666666	0.0
2007-02-05 02:00:00	5.801111111111112	0.3670666666666667	0.0882	243.62616666666665	1.6433333333333333	0.0	0.31666666666666665	0.0
2007-02-05 03:00:00	5.56111111111111	0.37566666666666665	0.10379999999999999	243.83783333333335	1.6666666666666667	0.0	0.7	0.0
2007-02-05 04:00:00	5.641111111111111	0.3484666666666667	0.057433333333333336	242.68066666666667	1.5233333333333334	0.0	0.16666666666666666	0.0
2007-02-05 05:00:00	5.441111111111107	1.1524666666666665	0.09246666666666667	241.194	4.803333333333333	0.0	0.8666666666666667	12.9
2007-02-05 06:00:00	10.03222222222222	0.6109333333333333	0.075	242.96716666666669	2.6666666666666665	0.0	0.15	0.0
2007-02-05 07:00:00	20.892222222222223	1.6595333333333333	0.06676666666666667	240.99200000000002	6.8933333333333335	0.0	0.016666666666666666	6.75
2007-02-05 08:00:00	16.78888888888889	2.9853333333333336	0.14413333333333334	238.20916666666665	12.573333333333332	14.933333333333334	0.6333333333333333	17.4
2007-02-05 09:00:00	5.250555555555557	1.3600333333333334	0.05656666666666667	238.4235	5.64	0.0	0.0	17.416666666666668
2007-02-05 10:00:00	5.311111111111114	1.3586666666666667	0.11446666666666666	236.88766666666666	5.716666666666667	0.0	0.5666666666666667	16.766666666666666
2007-02-05 11:00:00	4.980555555555555	0.30183333333333334	0.056799999999999996	238.028	1.2833333333333334	0.0	0.05	0.0
2007-02-05 12:00:00	12.678333333333335	0.7607	0.15	238.858	3.356666666666667	0.0	0.0	0.0
2007-02-05 13:00:00	9.902777777777777	0.6321666666666667	0.12146666666666667	238.90683333333334	2.7233333333333336	0.0	0.6333333333333333	0.0
2007-02-05 14:00:00	7.358888888888886	1.0875333333333332	0.0859	242.05433333333335	4.483333333333333	0.0	0.0	10.766666666666667
2007-02-05 15:00:00	8.393888888888892	1.6096333333333335	0.1037	242.82566666666665	6.596666666666667	0.0	0.36666666666666664	18.066666666666666
2007-02-05 16:00:00	9.966111111111113	0.8329666666666667	0.1067	242.82583333333332	3.45	0.0	0.2833333333333333	3.6333333333333333
2007-02-05 17:00:00	12.695555555555556	0.7617333333333334	0.05946666666666667	242.21416666666667	3.12	0.0	0.0	0.0
2007-02-05 18:00:00	15.973333333333334	0.9984	0.11589999999999999	238.13316666666665	4.203333333333334	0.0	0.6666666666666666	0.0
2007-02-05 19:00:00	29.57277777777778	2.2243666666666666	0.20223333333333335	237.47233333333332	9.466666666666667	0.0	7.5	0.0
2007-02-05 20:00:00	24.607222222222227	3.4424333333333332	0.11713333333333334	239.58266666666665	14.446666666666665	0.0	19.65	13.116666666666667
2007-02-05 21:00:00	17.58388888888889	2.3350333333333335	0.14816666666666667	240.80200000000002	9.766666666666667	0.0	7.333333333333333	14.0
2007-02-05 22:00:00	16.764444444444447	1.0438666666666667	0.08563333333333333	242.817	4.403333333333333	0.0	0.6333333333333333	0.0
2007-02-05 23:00:00	6.28	0.4198	0.13	243.83316666666667	1.9266666666666665	0.0	0.7166666666666667	0.0
2007-02-06 00:00:00	4.676666666666667	0.4016	0.08093333333333333	241.84833333333333	1.7466666666666666	0.0	0.4666666666666667	1.55
2007-02-06 01:00:00	4.8361111111111095	0.7741666666666667	0.07683333333333334	241.01166666666668	3.25	0.0	0.15	7.916666666666667
2007-02-06 02:00:00	4.565555555555555	0.3249333333333333	0.1178	241.64566666666667	1.47	0.0	0.85	0.0
2007-02-06 03:00:00	4.785555555555556	0.29613333333333336	0.07336666666666666	242.88566666666665	1.29	0.0	0.15	0.0
2007-02-06 04:00:00	4.368333333333333	0.2711	0.04786666666666666	241.50433333333334	1.1933333333333331	0.0	0.15	0.0
2007-02-06 05:00:00	4.730555555555555	0.3188333333333333	0.12206666666666667	240.77666666666667	1.4533333333333334	0.0	0.5833333333333334	0.0
2007-02-06 06:00:00	9.943888888888889	0.5966333333333333	0.06066666666666667	242.596	2.506666666666667	0.0	0.0	0.0
2007-02-06 07:00:00	18.187222222222218	1.3882333333333332	0.1456	239.27083333333334	5.933333333333334	0.0	0.5833333333333334	4.366666666666666
2007-02-06 08:00:00	7.201666666666668	1.8561	0.05946666666666667	237.16466666666665	7.826666666666667	9.216666666666667	0.2	14.316666666666666
2007-02-06 09:00:00	4.929444444444448	0.9077666666666667	0.09306666666666667	238.96133333333333	3.8666666666666667	10.2	0.0	0.0
2007-02-06 10:00:00	10.427777777777775	0.6846666666666666	0.11106666666666666	238.48816666666667	3.046666666666667	0.3333333333333333	0.65	0.0
2007-02-06 11:00:00	12.30888888888889	0.7385333333333333	0.07980000000000001	240.982	3.2966666666666664	0.0	0.0	0.0
2007-02-06 12:00:00	9.071666666666665	0.5483	0.09359999999999999	244.11499999999998	2.5966666666666667	0.0	0.06666666666666667	0.0
2007-02-06 13:00:00	13.563333333333333	0.8508	0.1536	243.09983333333332	3.6866666666666665	0.0	0.6166666666666667	0.0
2007-02-06 14:00:00	12.544999999999998	1.1567	0.06526666666666667	243.42133333333334	4.833333333333333	0.0	0.0	6.733333333333333
2007-02-06 15:00:00	11.418333333333337	1.5821	0.13693333333333332	244.346	6.506666666666666	0.0	0.5166666666666667	14.433333333333334
2007-02-06 16:00:00	11.19888888888889	0.6899333333333334	0.11036666666666667	243.9985	2.953333333333333	0.0	0.3	0.0
2007-02-06 17:00:00	11.314444444444444	0.6788666666666666	0.08093333333333333	240.87449999999998	2.89	0.0	0.0	0.0
2007-02-06 18:00:00	10.555555555555555	0.6693333333333332	0.12050000000000001	239.98816666666667	2.83	0.0	0.6	0.0
2007-02-06 19:00:00	10.450555555555555	0.6310333333333333	0.0915	238.6906666666667	2.6766666666666667	0.0	0.06666666666666667	0.0
2007-02-06 20:00:00	30.395000000000003	1.8967	0.13463333333333333	238.12849999999997	7.983333333333333	0.0	0.0	1.2166666666666666
2007-02-06 21:00:00	28.16777777777778	2.7790666666666666	0.14093333333333333	238.68666666666667	11.65	0.0	0.6666666666666666	17.483333333333334
2007-02-06 22:00:00	7.548333333333333	0.8889	0.09186666666666668	241.77983333333336	3.7266666666666666	0.0	0.0	7.266666666666667
2007-02-06 23:00:00	4.770555555555555	0.29423333333333335	0.08743333333333334	246.0755	1.3133333333333332	0.0	0.13333333333333333	0.0
2007-02-07 00:00:00	4.635000000000001	0.31010000000000004	0.12693333333333331	243.8255	1.41	0.0	0.5333333333333333	0.0
2007-02-07 01:00:00	4.467777777777778	0.2680666666666667	0.059566666666666664	243.7875	1.1733333333333331	0.0	0.0	0.0
2007-02-07 02:00:00	4.913333333333334	0.32680000000000003	0.14856666666666665	245.73466666666667	1.48	0.0	0.5333333333333333	0.0
2007-02-07 03:00:00	4.398333333333333	0.27390000000000003	0.07139999999999999	244.76666666666668	1.2066666666666668	0.0	0.16666666666666666	0.0
2007-02-07 04:00:00	4.65888888888889	0.27953333333333336	0.07193333333333334	243.07933333333332	1.22	0.0	0.0	0.0
2007-02-07 05:00:00	4.32611111111111	0.3345666666666666	0.10273333333333333	242.68416666666664	1.5	0.0	0.65	0.6
2007-02-07 06:00:00	19.115000000000006	2.2319	0.09036666666666666	242.79783333333336	9.21	0.0	0.0	18.083333333333332
2007-02-07 07:00:00	28.330555555555552	2.769833333333333	0.06576666666666667	239.5455	11.546666666666665	0.25	0.0	17.583333333333332
2007-02-07 08:00:00	8.79055555555555	2.190433333333333	0.14793333333333333	239.61366666666666	9.17	9.466666666666667	0.6333333333333333	17.616666666666667
2007-02-07 09:00:00	4.504999999999999	1.8933	0.0447	238.71533333333335	7.906666666666666	9.583333333333334	0.0	17.466666666666665
2007-02-07 10:00:00	5.038888888888888	1.3503333333333332	0.08543333333333333	238.561	5.62	0.0	0.016666666666666666	17.45
2007-02-07 11:00:00	11.98055555555555	2.281833333333333	0.2517333333333333	237.11049999999997	9.723333333333333	0.0	8.8	17.25
2007-02-07 12:00:00	16.393333333333327	2.0786	0.2718666666666667	239.18516666666667	8.770000000000001	0.0	0.7166666666666667	17.533333333333335
2007-02-07 13:00:00	9.389444444444443	1.6673666666666667	0.1156	241.87983333333335	6.85	0.0	0.4666666666666667	17.933333333333334
2007-02-07 14:00:00	9.087222222222223	1.6462333333333334	0.11123333333333334	243.40466666666669	6.716666666666667	0.0	0.21666666666666667	18.133333333333333
2007-02-07 15:00:00	9.047222222222224	2.6188333333333333	0.13636666666666666	245.16616666666667	10.713333333333333	7.583333333333333	20.25	6.766666666666667
2007-02-07 16:00:00	8.094444444444449	1.9566666666666668	0.30419999999999997	244.185	8.35	1.2	23.316666666666666	0.0
2007-02-07 17:00:00	11.403333333333336	1.2212	0.09516666666666666	242.9735	5.1033333333333335	8.566666666666666	0.38333333333333336	0.0
2007-02-07 18:00:00	29.034444444444443	1.7720666666666667	0.06699999999999999	237.50033333333334	7.5	0.0	0.5	0.0
2007-02-07 19:00:00	40.105555555555554	2.4503333333333335	0.21793333333333334	237.35083333333333	10.34	0.0	0.7333333333333333	0.0
2007-02-07 20:00:00	29.10333333333333	1.7852	0.10943333333333333	238.13133333333332	7.513333333333334	0.0	0.0	0.65
2007-02-07 21:00:00	44.68166666666667	3.7329	0.07403333333333334	236.5055	15.756666666666666	0.25	0.1	17.183333333333334
2007-02-07 22:00:00	17.036666666666676	2.5022	0.09613333333333333	237.54883333333333	10.57	8.616666666666667	0.5333333333333333	15.516666666666667
2007-02-07 23:00:00	4.835000000000001	0.8581	0.09576666666666665	243.53983333333332	3.65	9.466666666666667	0.0	0.0
2007-02-08 00:00:00	4.576666666666667	0.30360000000000004	0.11206666666666668	244.06366666666665	1.3766666666666665	0.0	0.48333333333333334	0.0
2007-02-08 01:00:00	4.678333333333333	0.2927	0.0925	243.738	1.2566666666666666	0.0	0.2	0.0
2007-02-08 02:00:00	4.452222222222222	0.26713333333333333	0.054033333333333336	245.00050000000002	1.1733333333333331	0.0	0.0	0.0
2007-02-08 03:00:00	4.981666666666667	0.34090000000000004	0.14243333333333333	243.90316666666666	1.57	0.0	0.7	0.0
2007-02-08 04:00:00	5.367222222222223	0.32803333333333334	0.06846666666666666	243.01116666666667	1.4233333333333333	0.0	0.1	0.0
2007-02-08 05:00:00	7.440555555555555	0.7444333333333333	0.056133333333333334	241.17316666666665	3.07	0.0	0.0	4.966666666666667
2007-02-08 06:00:00	13.214444444444446	1.1698666666666668	0.11353333333333333	242.14216666666667	5.010000000000001	0.0	0.55	5.733333333333333
2007-02-08 07:00:00	19.576666666666668	1.9156000000000002	0.08203333333333333	239.54799999999997	8.006666666666666	0.0	0.1	12.25
2007-02-08 08:00:00	11.279444444444444	1.7387666666666666	0.05983333333333333	240.38266666666667	7.21	0.0	0.0	17.7
2007-02-08 09:00:00	5.773888888888887	1.4494333333333331	0.12226666666666668	239.77366666666666	5.996666666666667	0.0	0.75	17.633333333333333
2007-02-08 10:00:00	4.563888888888886	1.3388333333333333	0.06763333333333334	240.27533333333335	5.483333333333333	0.0	0.05	17.7
2007-02-08 11:00:00	4.341111111111108	1.3214666666666666	0.0445	240.27183333333332	5.41	0.0	0.0	17.683333333333334
2007-02-08 12:00:00	4.769444444444449	1.3881666666666668	0.12443333333333334	240.35966666666667	5.709999999999999	0.0	0.65	17.716666666666665
2007-02-08 13:00:00	4.398333333333333	0.4029	0.0536	243.13166666666666	1.72	0.0	0.016666666666666666	2.3
2007-02-08 14:00:00	5.5905555555555555	0.33543333333333336	0.10656666666666667	245.98383333333334	1.5166666666666666	0.0	0.0	0.0
2007-02-08 15:00:00	9.238333333333335	0.6013000000000001	0.17830000000000001	246.14633333333333	2.5533333333333332	0.0	0.7833333333333333	0.0
2007-02-08 16:00:00	10.833333333333334	0.65	0.09586666666666667	245.39533333333333	2.64	0.0	0.0	0.0
2007-02-08 17:00:00	12.064444444444444	1.7688666666666668	0.05433333333333333	241.32433333333333	7.246666666666667	0.0	0.0	17.416666666666668
2007-02-08 18:00:00	20.53611111111111	1.7721666666666667	0.1075	237.65566666666666	7.453333333333333	0.0	0.6333333333333333	8.366666666666667
2007-02-08 19:00:00	37.89222222222222	3.3625333333333334	0.2271	237.04983333333334	14.343333333333334	18.15	0.0	0.0
2007-02-08 20:00:00	34.193333333333335	2.9786	0.06443333333333333	237.75666666666666	12.503333333333334	0.38333333333333336	0.08333333333333333	14.983333333333333
2007-02-08 21:00:00	31.818888888888882	2.7301333333333333	0.09943333333333333	239.12316666666666	11.493333333333334	8.8	0.5833333333333334	4.3
2007-02-08 22:00:00	20.803333333333338	2.0262000000000002	0.05776666666666667	241.28733333333332	8.433333333333334	9.766666666666667	0.0	3.2
2007-02-08 23:00:00	5.525000000000001	0.7965	0.13016666666666668	244.63816666666665	3.36	0.0	0.4166666666666667	7.333333333333333
2007-02-09 00:00:00	5.092777777777777	0.3205666666666666	0.09156666666666666	243.32416666666668	1.4233333333333333	0.0	0.25	0.0
2007-02-09 01:00:00	4.854444444444444	0.2912666666666667	0.051333333333333335	242.60216666666665	1.2333333333333334	0.0	0.0	0.0
2007-02-09 02:00:00	4.994444444444444	0.3426666666666666	0.16496666666666665	245.62366666666668	1.57	0.0	0.7166666666666667	0.0
2007-02-09 03:00:00	4.541666666666666	0.27449999999999997	0.0613	244.3585	1.18	0.0	0.03333333333333333	0.0
2007-02-09 04:00:00	4.661666666666666	0.2797	0.061399999999999996	242.26933333333332	1.2	0.0	0.0	0.0
2007-02-09 05:00:00	4.4272222222222215	0.3046333333333333	0.10943333333333333	241.54616666666666	1.3866666666666667	0.0	0.65	0.0
2007-02-09 06:00:00	11.272222222222226	1.0863333333333334	0.0515	243.08883333333333	4.5600000000000005	0.0	0.0	6.833333333333333
2007-02-09 07:00:00	22.05444444444445	2.3822666666666668	0.09613333333333333	239.82700000000003	9.893333333333334	0.0	0.0	17.65
2007-02-09 08:00:00	9.535000000000004	1.6581000000000001	0.10526666666666666	238.68366666666668	6.903333333333333	0.0	0.6333333333333333	17.466666666666665
2007-02-09 09:00:00	4.932222222222222	1.3389333333333333	0.07023333333333334	238.11633333333333	5.56	0.0	0.0	17.383333333333333
2007-02-09 10:00:00	4.603333333333335	1.3302	0.052333333333333336	239.4215	5.503333333333333	0.0	0.0	17.566666666666666
2007-02-09 11:00:00	4.989999999999998	1.3874	0.13733333333333334	238.90016666666668	5.75	0.0	0.6333333333333333	17.5
2007-02-09 12:00:00	5.002777777777778	0.9891666666666666	0.07393333333333334	241.07783333333333	4.17	0.0	0.0	11.483333333333333
2007-02-09 13:00:00	7.378333333333332	1.0277	0.08153333333333333	242.24333333333334	4.276666666666667	0.0	0.2833333333333333	9.466666666666667
2007-02-09 14:00:00	5.082777777777782	1.4179666666666668	0.12606666666666666	243.76516666666666	5.78	0.0	0.35	18.2
2007-02-09 15:00:00	4.911666666666665	0.6847	0.08046666666666667	246.16	2.8400000000000003	0.0	0.0	6.5
2007-02-09 16:00:00	5.189444444444444	0.35136666666666666	0.17873333333333333	246.3375	1.63	0.0	0.6666666666666666	0.0
2007-02-09 17:00:00	5.424444444444444	0.3254666666666666	0.06813333333333334	242.93183333333334	1.4033333333333333	0.0	0.0	0.0
2007-02-09 18:00:00	9.096666666666666	0.5458	0.07113333333333333	238.2975	2.4166666666666665	0.0	0.0	0.0
2007-02-09 19:00:00	25.559444444444445	1.5725666666666667	0.1572	239.26749999999998	6.569999999999999	0.0	0.65	0.0
2007-02-09 20:00:00	28.05888888888889	2.384533333333333	0.17300000000000001	239.17783333333333	10.01	0.0	11.683333333333334	0.0
2007-02-09 21:00:00	28.650555555555552	2.2510333333333334	0.27240000000000003	240.257	9.416666666666666	0.0	2.816666666666667	6.05
2007-02-09 22:00:00	17.446111111111108	3.8357666666666663	0.11713333333333334	239.55633333333333	16.113333333333333	0.0	29.75	16.733333333333334
2007-02-09 23:00:00	8.711111111111112	0.6206666666666667	0.1819	244.93733333333333	2.6633333333333336	0.0	1.6333333333333333	0.0
2007-02-10 00:00:00	5.437777777777778	0.37226666666666663	0.10410000000000001	243.13033333333334	1.6400000000000001	0.0	0.7666666666666667	0.0
2007-02-10 01:00:00	5.222222222222221	0.3233333333333333	0.062400000000000004	242.90216666666666	1.4200000000000002	0.0	0.16666666666666666	0.0
2007-02-10 02:00:00	5.2461111111111105	0.37576666666666664	0.15043333333333334	243.97716666666665	1.7033333333333334	0.0	1.0166666666666666	0.0
2007-02-10 03:00:00	5.413333333333334	0.33480000000000004	0.06703333333333333	244.432	1.4666666666666666	0.0	0.16666666666666666	0.0
2007-02-10 04:00:00	5.393888888888888	0.33763333333333334	0.08273333333333334	243.00216666666665	1.5	0.0	0.23333333333333334	0.0
2007-02-10 05:00:00	4.939444444444446	0.3533666666666667	0.1183	242.23333333333332	1.59	0.0	0.95	0.0
2007-02-10 06:00:00	5.365555555555556	0.8879333333333334	0.06433333333333333	242.21583333333334	3.7066666666666666	0.0	0.03333333333333333	9.4
2007-02-10 07:00:00	23.09388888888889	1.4676333333333333	0.1046	241.14100000000002	6.1899999999999995	0.0	0.13333333333333333	1.2333333333333334
2007-02-10 08:00:00	18.585000000000004	1.6671	0.12223333333333333	241.62833333333336	6.933333333333334	8.55	0.65	0.0
2007-02-10 09:00:00	21.101111111111113	1.7970666666666666	0.09343333333333333	239.5985	7.55	8.7	0.15	0.0
2007-02-10 10:00:00	18.261666666666677	2.2687000000000004	0.17476666666666668	235.98216666666667	9.633333333333333	0.0	6.883333333333334	12.666666666666666
2007-02-10 11:00:00	12.022777777777772	2.5523666666666665	0.15893333333333332	236.70266666666666	10.81	0.0	13.333333333333334	17.183333333333334
2007-02-10 12:00:00	10.315555555555552	2.789933333333333	0.15656666666666666	237.3203333333333	11.826666666666666	0.0	18.916666666666668	17.266666666666666
2007-02-10 13:00:00	10.50277777777778	2.0351666666666666	0.20570000000000002	241.70833333333334	8.51	4.283333333333333	1.2333333333333334	17.9
2007-02-10 14:00:00	6.161666666666669	2.0697	0.09643333333333333	240.15050000000002	8.606666666666666	10.6	0.05	17.683333333333334
2007-02-10 15:00:00	6.625555555555557	1.5105333333333335	0.11956666666666667	241.86599999999999	6.183333333333334	0.0	0.6333333333333333	17.916666666666668
2007-02-10 16:00:00	6.937777777777782	1.5002666666666669	0.11266666666666666	241.62849999999997	6.16	0.0	0.18333333333333332	17.883333333333333
2007-02-10 17:00:00	12.501111111111104	1.8020666666666665	0.13223333333333334	239.1675	7.58	0.0	0.0	17.533333333333335
2007-02-10 18:00:00	40.749444444444435	3.5159666666666665	0.1984	236.07266666666666	14.886666666666667	0.0	0.75	17.1
2007-02-10 19:00:00	41.907777777777774	4.7114666666666665	0.27109999999999995	233.6155	20.19	19.866666666666667	0.0	16.75
2007-02-10 20:00:00	30.6288888888889	4.069733333333334	0.2764	235.84383333333332	17.39	20.133333333333333	0.0	17.066666666666666
2007-02-10 21:00:00	24.624444444444453	2.560466666666667	0.15823333333333334	237.76916666666665	10.72	0.06666666666666667	0.65	17.333333333333332
2007-02-10 22:00:00	48.525000000000006	4.6905	0.07533333333333332	237.80166666666668	19.776666666666664	12.316666666666666	0.0	17.333333333333332
2007-02-10 23:00:00	44.57833333333334	3.1617	0.11030000000000001	240.99416666666667	13.316666666666666	0.0	0.2833333333333333	7.833333333333333
2007-02-11 00:00:00	38.227777777777774	2.3246666666666664	0.099	241.15516666666664	9.866666666666667	0.0	0.5166666666666667	0.0
2007-02-11 01:00:00	33.336666666666666	2.0002	0.06973333333333334	238.855	8.71	0.0	0.0	0.0
2007-02-11 02:00:00	32.391666666666666	1.9685	0.11663333333333334	240.72466666666665	8.536666666666667	0.0	0.4166666666666667	0.0
2007-02-11 03:00:00	32.275555555555556	1.9515333333333333	0.08003333333333333	241.5785	8.55	0.0	0.25	0.0
2007-02-11 04:00:00	31.83277777777778	2.0759666666666665	0.06856666666666666	239.92299999999997	9.06	0.0	0.0	2.7666666666666666
2007-02-11 05:00:00	35.62388888888889	2.7324333333333333	0.12706666666666666	239.6185	11.753333333333334	0.0	0.7666666666666667	9.15
2007-02-11 06:00:00	41.84055555555556	2.5134333333333334	0.07336666666666666	238.98833333333332	10.686666666666667	0.0	0.05	0.0
2007-02-11 07:00:00	40.13944444444444	2.4083666666666668	0.07596666666666667	240.29933333333332	10.216666666666667	0.0	0.0	0.0
2007-02-11 08:00:00	43.51888888888889	2.6541333333333332	0.12923333333333334	240.15983333333332	11.183333333333334	0.0	0.7166666666666667	0.0
2007-02-11 09:00:00	34.032222222222224	2.6809333333333334	0.2173	237.62416666666667	11.423333333333334	0.0	0.0	10.65
2007-02-11 10:00:00	27.264444444444443	2.1008666666666667	0.13886666666666667	236.53083333333333	9.013333333333332	0.0	0.0	7.75
2007-02-11 11:00:00	34.964444444444446	3.4398666666666666	0.3126333333333333	241.341	14.413333333333332	0.0	7.116666666666666	15.25
2007-02-11 12:00:00	24.304444444444446	3.7912666666666666	0.3093	239.47133333333335	15.956666666666667	19.183333333333334	2.1166666666666667	17.583333333333332
2007-02-11 13:00:00	12.213333333333328	2.9737999999999998	0.2824	241.70033333333333	12.43	2.6666666666666665	16.8	17.883333333333333
2007-02-11 14:00:00	7.118888888888886	3.4311333333333334	0.22823333333333332	240.089	14.4	8.783333333333333	23.616666666666667	17.666666666666668
2007-02-11 15:00:00	8.60777777777778	2.934466666666667	0.15326666666666666	240.99616666666668	12.360000000000001	9.866666666666667	23.733333333333334	6.7
2007-02-11 16:00:00	5.808333333333334	0.4385	0.18676666666666666	242.7055	1.9766666666666668	0.0	1.5	0.0
2007-02-11 17:00:00	16.447777777777773	1.5328666666666666	0.06773333333333334	238.1815	6.526666666666667	0.0	0.18333333333333332	8.916666666666666
2007-02-11 18:00:00	33.41277777777778	3.0267666666666666	0.10973333333333332	234.863	12.853333333333333	0.0	0.11666666666666667	16.916666666666668
2007-02-11 19:00:00	40.61333333333333	3.4848	0.21383333333333335	233.47483333333332	14.97	0.0	0.7333333333333333	16.733333333333334
2007-02-11 20:00:00	35.35	3.162	0.07023333333333334	237.83266666666665	13.303333333333335	0.0	0.0	17.35
2007-02-11 21:00:00	25.91277777777778	2.632766666666667	0.1178	239.41016666666667	10.993333333333334	0.0	0.4	17.566666666666666
2007-02-11 22:00:00	12.530555555555555	1.8428333333333333	0.09236666666666667	240.97733333333332	7.626666666666667	0.0	0.38333333333333336	17.8
2007-02-11 23:00:00	5.756111111111114	1.4183666666666668	0.06516666666666666	241.64733333333334	5.833333333333333	0.0	0.0	17.883333333333333
2007-02-12 00:00:00	5.400555555555556	1.4360333333333335	0.11939999999999999	241.5256666666667	5.91	0.0	0.6666666666666666	17.866666666666667
2007-02-12 01:00:00	4.9061111111111115	0.4513666666666667	0.05093333333333334	241.26616666666666	1.9866666666666668	0.0	0.11666666666666667	2.5
2007-02-12 02:00:00	5.5394444444444435	0.33236666666666664	0.0906	242.83133333333333	1.5333333333333334	0.0	0.0	0.0
2007-02-12 03:00:00	5.007222222222223	0.34643333333333337	0.11426666666666667	241.57633333333334	1.5766666666666667	0.0	0.7666666666666667	0.0
2007-02-12 04:00:00	5.025	0.3015	0.048433333333333335	239.6585	1.38	0.0	0.0	0.0
2007-02-12 05:00:00	5.277777777777777	0.31666666666666665	0.07156666666666665	239.7758333333333	1.4833333333333334	0.0	0.0	0.0
2007-02-12 06:00:00	17.675000000000004	1.8135000000000001	0.1024	241.18783333333334	7.62	0.0	0.7	11.85
2007-02-12 07:00:00	23.38277777777778	2.4659666666666666	0.07830000000000001	239.44833333333332	10.253333333333334	0.13333333333333333	0.0	17.583333333333332
2007-02-12 08:00:00	9.249999999999996	2.1719999999999997	0.0954	239.60116666666667	9.023333333333333	8.95	0.4166666666666667	17.583333333333332
2007-02-12 09:00:00	5.238888888888887	1.9933333333333334	0.10840000000000001	238.0455	8.363333333333333	10.216666666666667	0.38333333333333336	17.383333333333333
2007-02-12 10:00:00	5.111666666666665	1.3417	0.050699999999999995	237.19883333333334	5.62	0.0	0.0	17.25
2007-02-12 11:00:00	5.010555555555555	1.3756333333333333	0.09053333333333334	237.76850000000002	5.760000000000001	0.0	0.5833333333333334	17.333333333333332
2007-02-12 12:00:00	5.576111111111111	0.9215666666666666	0.10553333333333333	241.74483333333333	3.8833333333333333	0.0	0.11666666666666667	9.666666666666666
2007-02-12 13:00:00	12.139444444444443	0.7283666666666666	0.17783333333333334	242.07766666666666	3.356666666666667	0.0	0.0	0.0
2007-02-12 14:00:00	7.166111111111112	1.3089666666666666	0.1258	244.0645	5.443333333333333	0.0	0.8	13.85
2007-02-12 15:00:00	5.246666666666666	1.3888	0.07376666666666667	241.73266666666666	5.696666666666667	0.0	0.0	17.9
2007-02-12 16:00:00	6.525555555555556	0.7705333333333333	0.048266666666666666	240.73316666666668	3.2066666666666666	0.0	0.0	6.316666666666666
2007-02-12 17:00:00	11.34611111111111	0.7217666666666667	0.1051	238.27633333333333	3.006666666666667	0.0	0.6833333333333333	0.0
2007-02-12 18:00:00	17.056111111111115	1.0233666666666668	0.0743	237.28699999999998	4.263333333333334	0.0	0.0	0.0
2007-02-12 19:00:00	37.277222222222214	2.2556333333333334	0.17176666666666668	234.85883333333334	9.663333333333332	0.0	0.31666666666666665	0.0
2007-02-12 20:00:00	40.75944444444444	3.605566666666667	0.07973333333333334	235.2725	15.32	8.016666666666667	0.45	10.866666666666667
2007-02-12 21:00:00	34.585555555555544	2.354133333333333	0.05413333333333334	238.05499999999998	9.876666666666667	1.1833333333333333	0.0	3.466666666666667
2007-02-12 22:00:00	6.638888888888888	0.9483333333333334	0.16533333333333333	243.59633333333335	4.093333333333333	8.616666666666667	0.55	0.0
2007-02-12 23:00:00	4.699444444444445	0.9199666666666667	0.07590000000000001	244.78116666666665	3.7633333333333336	0.0	0.1	10.533333333333333
2007-02-13 00:00:00	4.597777777777778	0.27586666666666665	0.06866666666666667	244.13316666666665	1.2066666666666666	0.0	0.0	0.0
2007-02-13 01:00:00	4.653333333333332	0.3182	0.1283	241.44133333333332	1.4533333333333334	0.0	0.65	0.0
2007-02-13 02:00:00	4.814444444444445	0.28886666666666666	0.06373333333333334	243.6055	1.2533333333333334	0.0	0.0	0.0
2007-02-13 03:00:00	4.698888888888889	0.2969333333333333	0.09666666666666666	243.52283333333335	1.3133333333333332	0.0	0.25	0.0
2007-02-13 04:00:00	4.257222222222222	0.2794333333333333	0.07706666666666666	241.89466666666667	1.2366666666666668	0.0	0.4	0.0
2007-02-13 05:00:00	4.756666666666666	0.2854	0.08093333333333333	242.13933333333335	1.2733333333333332	0.0	0.0	0.0
2007-02-13 06:00:00	15.105000000000002	0.9443	0.13056666666666666	242.65233333333333	4.05	0.0	0.6333333333333333	0.0
2007-02-13 07:00:00	14.899444444444446	1.6729666666666667	0.06606666666666666	239.47966666666667	6.97	0.0	0.0	12.983333333333333
2007-02-13 08:00:00	9.826111111111112	1.0205666666666666	0.0786	240.17616666666666	4.266666666666667	0.0	0.08333333333333333	7.1
2007-02-13 09:00:00	8.232777777777779	0.5279666666666667	0.10386666666666668	240.235	2.2	0.0	0.5666666666666667	0.0
2007-02-13 10:00:00	8.26	0.4956	0.0611	238.81199999999998	2.1	0.0	0.0	0.0
2007-02-13 11:00:00	9.05111111111111	0.5820666666666666	0.10016666666666667	240.31183333333334	2.43	0.0	0.65	0.0
2007-02-13 12:00:00	8.844444444444443	0.5306666666666666	0.08546666666666666	242.86733333333333	2.216666666666667	0.0	0.0	0.0
2007-02-13 13:00:00	5.37	0.3222	0.065	243.82416666666668	1.35	0.0	0.0	0.0
2007-02-13 14:00:00	12.162777777777778	0.7677666666666667	0.11946666666666667	245.29683333333332	3.1366666666666663	0.0	0.6333333333333333	0.0
2007-02-13 15:00:00	7.336666666666667	0.4402	0.08196666666666667	243.23016666666666	1.8366666666666667	0.0	0.0	0.0
2007-02-13 16:00:00	6.546111111111115	1.2427666666666668	0.09216666666666667	241.2765	5.163333333333333	0.0	0.5166666666666667	13.65
2007-02-13 17:00:00	7.232222222222223	1.4959333333333333	0.07116666666666666	239.52066666666667	6.1899999999999995	0.0	0.11666666666666667	17.583333333333332
2007-02-13 18:00:00	20.275555555555552	2.2465333333333333	0.05923333333333333	236.6265	9.453333333333335	0.0	0.0	17.166666666666668
2007-02-13 19:00:00	23.97722222222223	2.4596333333333336	0.21033333333333332	235.2555	10.543333333333333	0.0	9.683333333333334	7.333333333333333
2007-02-13 20:00:00	20.39888888888889	1.4399333333333333	0.05926666666666667	238.0495	6.1033333333333335	0.0	0.08333333333333333	3.5166666666666666
2007-02-13 21:00:00	19.33833333333333	3.5452999999999997	0.13493333333333332	237.17433333333332	15.033333333333333	0.0	30.533333333333335	9.216666666666667
2007-02-13 22:00:00	12.513333333333335	0.8668	0.15059999999999998	242.38166666666666	3.6566666666666667	0.0	1.7	0.23333333333333334
2007-02-13 23:00:00	4.381111111111112	1.2298666666666667	0.059300000000000005	244.0975	5.013333333333334	0.0	0.6333333333333333	15.483333333333333
2007-02-14 00:00:00	4.757777777777777	0.34746666666666665	0.17300000000000001	244.59083333333334	1.5766666666666667	0.0	1.0333333333333334	0.0
2007-02-14 01:00:00	4.548888888888889	0.28393333333333337	0.07296666666666667	243.11183333333332	1.2366666666666668	0.0	0.18333333333333332	0.0
2007-02-14 02:00:00	4.667777777777777	0.29006666666666664	0.08143333333333333	244.29666666666665	1.2866666666666666	0.0	0.16666666666666666	0.0
2007-02-14 03:00:00	4.371111111111111	0.3202666666666667	0.13099999999999998	242.6625	1.4766666666666666	0.0	0.9666666666666667	0.0
2007-02-14 04:00:00	4.61	0.2866	0.07163333333333334	241.26083333333332	1.26	0.0	0.16666666666666666	0.0
2007-02-14 05:00:00	4.502777777777778	0.2891666666666667	0.08773333333333334	241.35583333333335	1.29	0.0	0.31666666666666665	0.0
2007-02-14 06:00:00	16.41888888888889	1.6351333333333333	0.11493333333333333	243.79316666666668	6.83	0.0	0.5166666666666667	10.316666666666666
2007-02-14 07:00:00	27.55833333333334	2.7165000000000004	0.09503333333333333	238.34266666666664	11.370000000000001	0.3	0.0	17.416666666666668
2007-02-14 08:00:00	15.277222222222228	2.5486333333333335	0.13176666666666667	237.898	10.716666666666667	9.316666666666666	0.5333333333333333	17.35
2007-02-14 09:00:00	4.799999999999997	1.906	0.09143333333333332	238.52816666666666	7.966666666666667	9.35	0.16666666666666666	17.45
2007-02-14 10:00:00	4.5433333333333366	1.3256000000000001	0.05076666666666666	239.2805	5.46	0.0	0.0	17.55
2007-02-14 11:00:00	11.034444444444443	1.9100666666666666	0.2895333333333333	241.29683333333332	8.013333333333334	0.0	2.966666666666667	17.833333333333332
2007-02-14 12:00:00	20.071111111111115	3.4512666666666667	0.29933333333333334	241.392	14.426666666666668	16.333333333333332	3.2666666666666666	17.85
2007-02-14 13:00:00	21.82833333333333	2.4897	0.1494	241.17566666666667	10.33	1.85	0.0	17.816666666666666
2007-02-14 14:00:00	21.65388888888889	2.4302333333333332	0.15443333333333334	242.8235	9.96	0.0	0.7833333333333333	18.066666666666666
2007-02-14 15:00:00	23.48555555555555	4.364133333333333	0.1254	239.93466666666666	18.196666666666665	0.0	31.616666666666667	17.633333333333333
2007-02-14 16:00:00	17.05055555555555	2.181033333333333	0.2133	240.72483333333332	9.246666666666666	0.0	17.75	1.55
2007-02-14 17:00:00	15.942777777777778	0.9785666666666667	0.11183333333333333	240.75433333333334	4.073333333333333	0.0	0.36666666666666664	0.0
2007-02-14 18:00:00	40.15833333333333	2.4165	0.13103333333333333	234.78033333333332	10.266666666666667	0.0	0.11666666666666667	0.0
2007-02-14 19:00:00	37.678888888888885	2.329733333333333	0.3074	235.5548333333333	9.996666666666666	0.0	1.15	0.0
2007-02-14 20:00:00	23.480555555555554	1.8198333333333332	0.11213333333333333	235.782	7.806666666666667	0.36666666666666664	0.0	6.483333333333333
2007-02-14 21:00:00	32.439444444444455	3.397366666666667	0.0684	233.98816666666667	14.516666666666667	8.516666666666667	0.0	15.666666666666666
2007-02-14 22:00:00	16.84444444444445	1.5866666666666667	0.18460000000000001	241.89716666666666	6.743333333333334	8.883333333333333	0.7166666666666667	0.0
2007-02-14 23:00:00	5.234444444444444	0.3400666666666667	0.1266	243.78400000000002	1.5166666666666666	0.0	0.43333333333333335	0.0
2007-02-15 00:00:00	7.000555555555556	0.42003333333333337	0.06776666666666667	241.27216666666666	1.7766666666666666	0.0	0.0	0.0
2007-02-15 01:00:00	6.739444444444445	0.40436666666666665	0.08003333333333333	240.82666666666668	1.7433333333333334	0.0	0.0	0.0
2007-02-15 02:00:00	5.011666666666668	0.3647	0.16556666666666667	243.53516666666667	1.66	0.0	1.0666666666666667	0.0
2007-02-15 03:00:00	5.241111111111111	0.3144666666666666	0.0755	243.48766666666668	1.41	0.0	0.0	0.0
2007-02-15 04:00:00	4.873888888888889	0.2924333333333333	0.04596666666666667	241.69433333333333	1.2766666666666666	0.0	0.0	0.0
2007-02-15 05:00:00	5.313333333333333	1.0677999999999999	0.13136666666666666	241.09233333333336	4.48	0.0	0.6166666666666667	11.866666666666667
2007-02-15 06:00:00	17.39277777777778	1.6865666666666668	0.09023333333333333	242.30766666666665	7.053333333333333	0.0	0.4	10.316666666666666
2007-02-15 07:00:00	21.33055555555555	2.329833333333333	0.09146666666666665	238.91	9.723333333333333	0.0	0.0	17.5
2007-02-15 08:00:00	6.639999999999997	1.4504	0.07676666666666666	239.097	6.0	0.0	0.0	17.533333333333335
2007-02-15 09:00:00	5.241111111111106	1.4344666666666666	0.1639	240.08066666666667	5.966666666666667	0.0	1.0	17.666666666666668
2007-02-15 10:00:00	5.245000000000001	1.3697000000000001	0.0658	239.53916666666666	5.6466666666666665	0.0	0.0	17.583333333333332
2007-02-15 11:00:00	5.351666666666667	1.3831	0.07536666666666667	240.33666666666667	5.696666666666667	0.0	0.0	17.7
2007-02-15 12:00:00	5.310555555555556	1.4236333333333335	0.13063333333333332	240.95966666666666	5.86	0.0	0.6166666666666667	17.8
2007-02-15 13:00:00	5.086111111111107	1.0671666666666666	0.10163333333333333	241.31733333333335	4.446666666666667	0.0	0.4166666666666667	12.283333333333333
2007-02-15 14:00:00	5.446111111111112	0.3267666666666667	0.08876666666666667	244.59333333333333	1.47	0.0	0.0	0.0
2007-02-15 15:00:00	5.351666666666668	0.32110000000000005	0.08116666666666666	243.61966666666666	1.43	0.0	0.0	0.0
2007-02-15 16:00:00	6.642222222222223	0.46053333333333335	0.1888	241.33433333333332	2.1533333333333333	0.0	1.0333333333333334	0.0
2007-02-15 17:00:00	6.924444444444445	0.4154666666666667	0.05016666666666667	240.09949999999998	2.0033333333333334	0.0	0.0	0.0
2007-02-15 18:00:00	16.79222222222222	1.7775333333333334	0.11386666666666666	235.99099999999999	7.65	0.0	6.983333333333333	5.85
2007-02-15 19:00:00	33.18000000000001	4.1108	0.33113333333333334	235.85083333333333	17.5	0.0	18.266666666666666	17.066666666666666
2007-02-15 20:00:00	35.89611111111111	3.617766666666667	0.25243333333333334	236.696	15.34	0.0	7.216666666666667	17.183333333333334
2007-02-15 21:00:00	31.538333333333327	2.9623	0.05493333333333333	237.11866666666668	12.486666666666666	0.0	0.6	17.233333333333334
2007-02-15 22:00:00	22.352222222222217	2.4241333333333333	0.07010000000000001	242.28333333333333	10.033333333333333	0.0	0.06666666666666667	17.983333333333334
2007-02-15 23:00:00	8.400555555555552	1.6640333333333333	0.1727	244.01816666666667	6.88	0.0	1.1	18.233333333333334
2007-02-16 00:00:00	8.120000000000001	1.5622	0.059366666666666665	241.7405	6.47	0.0	0.0	17.916666666666668
2007-02-16 01:00:00	7.9477777777777785	0.8258666666666666	0.05963333333333333	243.84066666666666	3.5966666666666662	0.0	0.0	5.816666666666666
2007-02-16 02:00:00	8.21777777777778	0.5310666666666667	0.1459666666666667	246.51666666666668	2.4733333333333336	0.0	0.6333333333333333	0.0
2007-02-16 03:00:00	7.877222222222223	0.5006333333333334	0.10516666666666667	246.45116666666667	2.3466666666666667	0.0	0.4666666666666667	0.0
2007-02-16 04:00:00	8.172777777777778	0.4903666666666667	0.07923333333333334	242.873	2.29	0.0	0.0	0.0
2007-02-16 05:00:00	9.003888888888888	0.5822333333333333	0.04463333333333333	241.87083333333334	2.643333333333333	0.0	0.0	0.7
2007-02-16 06:00:00	26.741111111111117	3.3264666666666667	0.17613333333333334	241.50616666666667	13.84	9.766666666666667	1.05	17.883333333333333
2007-02-16 07:00:00	29.797777777777778	2.4198666666666666	0.08013333333333333	242.68283333333332	9.973333333333333	9.366666666666667	0.0	1.1666666666666667
2007-02-16 08:00:00	5.583333333333333	0.335	0.07253333333333334	239.9485	1.49	0.0	0.0	0.0
2007-02-16 09:00:00	5.382777777777778	0.34396666666666664	0.1124	238.35983333333334	1.5866666666666667	0.0	0.35	0.0
2007-02-16 10:00:00	5.221666666666667	0.3553	0.14043333333333333	239.58933333333334	1.6066666666666667	0.0	0.7	0.0
2007-02-16 11:00:00	5.222777777777777	0.9893666666666667	0.0633	238.592	4.17	0.0	0.0	11.266666666666667
2007-02-16 12:00:00	5.395555555555555	0.3327333333333333	0.08416666666666667	239.88666666666668	1.4866666666666668	0.0	0.0	0.15
2007-02-16 13:00:00	5.24888888888889	0.36493333333333333	0.15466666666666665	239.9523333333333	1.6966666666666665	0.0	0.8333333333333334	0.0
2007-02-16 14:00:00	5.251666666666668	0.32910000000000006	0.09726666666666667	242.87033333333332	1.4666666666666666	0.0	0.23333333333333334	0.0
2007-02-16 15:00:00	5.420555555555555	0.3252333333333333	0.08573333333333334	243.50833333333333	1.4866666666666668	0.0	0.0	0.0
2007-02-16 16:00:00	5.543333333333333	0.3426	0.1005	242.09033333333335	1.55	0.0	0.16666666666666666	0.0
2007-02-16 17:00:00	5.94611111111111	0.4127666666666666	0.1753	241.18383333333335	1.9066666666666667	0.0	0.9333333333333333	0.0
2007-02-16 18:00:00	20.36888888888889	1.4101333333333335	0.09416666666666668	236.69466666666668	6.096666666666667	0.0	0.0	3.1333333333333333
2007-02-16 19:00:00	34.47888888888888	3.1297333333333333	0.10686666666666667	235.33683333333332	13.253333333333334	0.0	0.7	16.983333333333334
2007-02-16 20:00:00	22.323333333333338	2.8264	0.17163333333333333	235.35933333333332	12.026666666666667	0.0	7.783333333333333	17.0
2007-02-16 21:00:00	28.952222222222215	2.7951333333333332	0.16196666666666668	237.41733333333335	11.733333333333333	0.0	0.35	17.283333333333335
2007-02-16 22:00:00	16.310555555555553	2.036633333333333	0.06583333333333334	239.79783333333336	8.473333333333333	0.0	0.0	17.633333333333333
2007-02-16 23:00:00	12.128888888888888	1.8077333333333334	0.09106666666666667	241.63333333333333	7.453333333333333	0.0	0.11666666666666667	17.883333333333333
2007-02-17 00:00:00	6.477222222222224	1.5136333333333334	0.1635	240.71483333333333	6.239999999999999	0.0	1.0	17.75
2007-02-17 01:00:00	4.695	1.1187	0.06126666666666667	240.7125	4.623333333333333	0.0	0.0	13.95
2007-02-17 02:00:00	4.786666666666666	0.2872	0.07626666666666666	242.91316666666665	1.2433333333333332	0.0	0.0	0.0
2007-02-17 03:00:00	4.663333333333333	0.32380000000000003	0.13903333333333334	242.07216666666667	1.4866666666666668	0.0	0.7333333333333333	0.0
2007-02-17 04:00:00	4.855555555555555	0.3143333333333333	0.12443333333333334	240.52433333333332	1.45	0.0	0.38333333333333336	0.0
2007-02-17 05:00:00	7.997777777777779	0.4798666666666667	0.04643333333333333	240.45850000000002	2.006666666666667	0.0	0.0	0.0
2007-02-17 06:00:00	8.11888888888889	0.48713333333333336	0.08656666666666667	243.69433333333333	2.026666666666667	0.0	0.0	0.0
2007-02-17 07:00:00	15.106111111111112	0.9733666666666667	0.18033333333333335	243.35983333333334	4.183333333333334	0.0	1.1166666666666667	0.0
2007-02-17 08:00:00	12.038888888888895	2.6103333333333336	0.1433	240.632	10.870000000000001	0.0	15.45	16.016666666666666
2007-02-17 09:00:00	5.47388888888889	2.0654333333333335	0.0914	239.06883333333332	8.686666666666667	0.0	11.433333333333334	17.516666666666666
2007-02-17 10:00:00	4.55888888888889	0.8135333333333333	0.15153333333333335	237.3601666666667	3.5	0.0	1.4833333333333334	7.516666666666667
2007-02-17 11:00:00	4.618888888888887	0.2861333333333333	0.0682	237.50616666666667	1.2666666666666666	0.0	0.15	0.0
2007-02-17 12:00:00	7.288333333333333	0.44730000000000003	0.1821	238.5685	2.02	0.0	0.16666666666666666	0.0
2007-02-17 13:00:00	15.08722222222222	2.270233333333333	0.3686666666666667	239.1508333333333	9.68	9.033333333333333	1.3333333333333333	12.383333333333333
2007-02-17 14:00:00	14.179999999999998	1.6168	0.17953333333333335	240.6595	6.793333333333334	9.3	0.3	3.1666666666666665
2007-02-17 15:00:00	18.519444444444446	1.8021666666666667	0.3675333333333333	238.442	7.75	0.0	0.15	11.366666666666667
2007-02-17 16:00:00	7.783333333333337	0.5690000000000001	0.2636	240.59099999999998	2.61	0.0	0.7	1.0
2007-02-17 17:00:00	6.443333333333334	0.43660000000000004	0.19303333333333333	239.30683333333334	2.033333333333333	0.0	0.8333333333333334	0.0
2007-02-17 18:00:00	16.60111111111111	1.0970666666666666	0.09583333333333334	237.01899999999998	4.7	0.0	0.0	1.6833333333333333
2007-02-17 19:00:00	27.90722222222222	2.6944333333333335	0.2773	234.9006666666667	11.456666666666667	0.0	0.06666666666666667	16.933333333333334
2007-02-17 20:00:00	30.184444444444445	1.8740666666666668	0.30193333333333333	237.672	7.926666666666667	0.0	1.05	0.0
2007-02-17 21:00:00	34.75944444444444	2.7505666666666664	0.2406	236.29366666666664	11.69	11.083333333333334	0.0	0.0
2007-02-17 22:00:00	64.13777777777777	3.8482666666666665	0.06566666666666666	235.7648333333333	16.24	0.0	0.0	0.0
2007-02-17 23:00:00	64.83722222222222	3.9352333333333336	0.11473333333333334	236.19916666666668	16.616666666666667	0.0	0.75	0.0
2007-02-18 00:00:00	50.583333333333336	4.465	0.16223333333333334	239.09949999999998	18.66	10.583333333333334	0.36666666666666664	12.883333333333333
2007-02-18 01:00:00	39.32277777777777	3.8883666666666667	0.10396666666666668	239.21983333333336	16.216666666666665	10.516666666666667	0.0	14.966666666666667
2007-02-18 02:00:00	40.06666666666667	2.414	0.11216666666666668	242.27316666666667	9.906666666666666	0.016666666666666666	0.15	0.0
2007-02-18 03:00:00	21.989444444444445	1.3753666666666668	0.1859	242.879	5.796666666666667	0.0	0.9333333333333333	0.0
2007-02-18 04:00:00	5.079444444444445	0.3047666666666667	0.11166666666666666	243.1085	1.3666666666666667	0.0	0.0	0.0
2007-02-18 05:00:00	14.044444444444444	0.8426666666666667	0.09716666666666667	242.49699999999999	3.6333333333333333	0.0	0.0	0.0
2007-02-18 06:00:00	49.85444444444444	3.5902666666666665	0.14659999999999998	239.5625	14.96	0.0	0.8166666666666667	9.166666666666666
2007-02-18 07:00:00	39.98222222222223	2.4239333333333333	0.1126	239.9095	10.053333333333335	0.0	0.26666666666666666	0.15
2007-02-18 08:00:00	48.382777777777775	3.395966666666667	0.0684	238.67583333333332	14.186666666666667	0.0	0.0	8.216666666666667
2007-02-18 09:00:00	39.32666666666666	3.4226	0.09580000000000001	238.25300000000001	14.293333333333333	0.0	0.31666666666666665	17.4
2007-02-18 10:00:00	40.60944444444442	4.200566666666666	0.1242	236.54883333333333	17.726666666666667	4.983333333333333	7.25	17.166666666666668
2007-02-18 11:00:00	12.240000000000006	2.4564	0.10433333333333333	239.1005	10.31	11.183333333333334	0.0	17.516666666666666
2007-02-18 12:00:00	7.182222222222226	3.6609333333333334	0.11773333333333333	236.91649999999998	15.516666666666667	0.0	36.61666666666667	17.216666666666665
2007-02-18 13:00:00	13.532222222222227	3.3369333333333335	0.28323333333333334	238.65716666666668	14.246666666666666	0.0	24.633333333333333	17.45
2007-02-18 14:00:00	9.882222222222211	3.545933333333333	0.27666666666666667	240.93233333333333	14.896666666666667	0.0	31.433333333333334	17.783333333333335
2007-02-18 15:00:00	8.188333333333329	1.6473	0.1315	240.72166666666666	6.876666666666667	0.0	1.5333333333333334	17.733333333333334
2007-02-18 16:00:00	9.57277777777777	2.1613666666666664	0.17366666666666666	240.04500000000002	9.203333333333335	0.0	22.45	4.0
2007-02-18 17:00:00	13.344444444444443	2.1426666666666665	0.31843333333333335	235.90933333333334	9.283333333333333	9.316666666666666	1.45	11.6
2007-02-18 18:00:00	33.07277777777778	3.4013666666666666	0.3953666666666667	233.71366666666665	14.836666666666668	20.383333333333333	0.75	2.4833333333333334
2007-02-18 19:00:00	34.20055555555555	3.9460333333333333	0.29123333333333334	236.16116666666667	16.83	18.65	0.15	12.766666666666667
2007-02-18 20:00:00	31.347777777777775	3.4008666666666665	0.22719999999999999	235.80633333333336	14.51	7.516666666666667	0.7666666666666667	17.05
2007-02-18 21:00:00	30.72222222222222	2.628333333333333	0.1839	236.74249999999998	11.183333333333334	8.633333333333333	1.1833333333333333	3.2666666666666666
2007-02-18 22:00:00	12.015000000000002	0.7909	0.21663333333333334	241.1315	3.4233333333333333	0.0	1.1666666666666667	0.0
2007-02-18 23:00:00	5.2972222222222225	0.38683333333333336	0.21810000000000002	242.235	1.8166666666666667	0.0	1.15	0.0
2007-02-19 00:00:00	4.977777777777778	0.36666666666666664	0.19713333333333333	243.21450000000002	1.6966666666666665	0.0	1.1333333333333333	0.0
2007-02-19 01:00:00	5.092222222222219	0.8415333333333332	0.13156666666666667	240.80949999999999	3.566666666666667	0.0	0.5166666666666667	8.416666666666666
2007-02-19 02:00:00	5.062777777777778	0.30376666666666663	0.0787	243.344	1.3166666666666667	0.0	0.0	0.0
2007-02-19 03:00:00	5.241666666666667	0.3525	0.1532	243.02233333333334	1.6166666666666667	0.0	0.6333333333333333	0.0
2007-02-19 04:00:00	4.752777777777778	0.33316666666666667	0.13723333333333335	241.614	1.5133333333333332	0.0	0.8	0.0
2007-02-19 05:00:00	5.204999999999999	0.31229999999999997	0.0901	240.627	1.3833333333333333	0.0	0.0	0.0
2007-02-19 06:00:00	12.49833333333333	1.3919	0.07883333333333334	242.716	5.816666666666666	0.0	0.05	10.65
2007-02-19 07:00:00	13.929999999999996	1.9478	0.19263333333333332	237.89683333333332	8.166666666666666	0.0	1.1833333333333333	17.35
2007-02-19 08:00:00	9.714999999999996	1.6239	0.11816666666666667	237.86933333333334	6.783333333333333	0.0	0.0	17.35
2007-02-19 09:00:00	5.311666666666667	1.3547	0.06016666666666667	237.28983333333332	5.6466666666666665	0.0	0.0	17.266666666666666
2007-02-19 10:00:00	5.879444444444449	1.4257666666666668	0.13226666666666667	236.0805	6.010000000000001	0.0	0.8	17.083333333333332
2007-02-19 11:00:00	5.492777777777778	1.3995666666666666	0.07713333333333333	238.44116666666665	5.806666666666667	0.0	0.4	17.433333333333334
2007-02-19 12:00:00	12.636111111111113	1.8071666666666668	0.1087	238.906	7.546666666666667	0.0	0.0	17.483333333333334
2007-02-19 13:00:00	5.099444444444444	0.9879666666666667	0.08546666666666666	240.61766666666665	4.133333333333334	0.0	0.16666666666666666	11.2
2007-02-19 14:00:00	4.694444444444444	0.3456666666666666	0.19103333333333333	243.09716666666665	1.59	0.0	1.0666666666666667	0.0
2007-02-19 15:00:00	4.942222222222223	0.29653333333333337	0.09753333333333333	244.4245	1.2833333333333334	0.0	0.0	0.0
2007-02-19 16:00:00	5.472777777777777	0.32836666666666664	0.07153333333333332	243.94733333333335	1.4366666666666668	0.0	0.0	0.0
2007-02-19 17:00:00	7.32111111111111	0.5792666666666667	0.13473333333333332	241.484	2.46	0.0	0.6833333333333333	1.65
2007-02-19 18:00:00	29.29444444444444	3.4106666666666663	0.131	233.7868333333333	14.6	0.0	10.766666666666667	16.783333333333335
2007-02-19 19:00:00	37.75944444444444	4.263566666666667	0.22396666666666668	231.19466666666668	18.52	7.883333333333334	9.0	16.416666666666668
2007-02-19 20:00:00	29.923333333333325	3.9734	0.19349999999999998	234.5035	16.996666666666666	0.21666666666666667	19.216666666666665	16.866666666666667
2007-02-19 21:00:00	27.914444444444445	3.6578666666666666	0.0698	236.93233333333333	15.476666666666667	14.583333333333334	1.25	17.216666666666665
2007-02-19 22:00:00	24.338888888888896	2.6383333333333336	0.021033333333333334	240.29483333333334	10.966666666666667	4.55	0.16666666666666666	14.916666666666666
2007-02-19 23:00:00	41.18666666666666	2.5012	0.16763333333333333	242.83616666666666	10.28	0.0	0.5	0.0
2007-02-20 00:00:00	40.46222222222223	2.4887333333333337	0.16126666666666667	241.67783333333333	10.246666666666666	0.0	1.0166666666666666	0.0
2007-02-20 01:00:00	39.774444444444455	2.396466666666667	0.06863333333333334	241.06883333333332	9.860000000000001	0.0	0.16666666666666666	0.0
2007-02-20 02:00:00	40.57611111111111	2.4445666666666668	0.05893333333333333	242.90583333333333	9.996666666666666	0.0	0.16666666666666666	0.0
2007-02-20 03:00:00	39.97222222222223	2.8473333333333333	0.18426666666666666	240.66933333333333	11.770000000000001	0.0	1.3	6.183333333333334
2007-02-20 04:00:00	38.95444444444444	2.6662666666666666	0.043000000000000003	239.33599999999998	11.083333333333334	0.0	0.0	5.483333333333333
2007-02-20 05:00:00	39.39111111111111	2.3634666666666666	0.06693333333333333	239.395	9.8	0.0	0.0	0.0
2007-02-20 06:00:00	45.36166666666666	2.8587	0.1287	240.745	11.863333333333333	0.0	0.7	1.5833333333333333
2007-02-20 07:00:00	56.02666666666664	4.4166	0.0959	236.78266666666664	18.61	0.0	0.38333333333333336	17.2
2007-02-20 08:00:00	40.754444444444445	3.482266666666667	0.07139999999999999	237.49533333333332	14.6	0.0	0.0	17.283333333333335
2007-02-20 09:00:00	27.361111111111104	2.6696666666666666	0.07763333333333335	237.153	11.22	0.0	0.21666666666666667	16.916666666666668
2007-02-20 10:00:00	11.197777777777777	1.7668666666666666	0.16636666666666666	238.0975	7.406666666666666	0.0	0.8666666666666667	17.383333333333333
2007-02-20 11:00:00	10.321666666666665	1.6853	0.060166666666666674	240.7866666666667	6.946666666666667	0.0	0.0	17.766666666666666
2007-02-20 12:00:00	9.418888888888887	1.6381333333333332	0.16296666666666668	241.57816666666668	6.846666666666667	0.016666666666666666	0.0	17.866666666666667
2007-02-20 13:00:00	5.664444444444445	1.9488666666666667	0.16896666666666665	238.76083333333332	8.166666666666666	8.366666666666667	0.9666666666666667	17.483333333333334
2007-02-20 14:00:00	5.565555555555555	1.5639333333333334	0.08116666666666666	241.472	6.510000000000001	9.683333333333334	0.13333333333333333	10.683333333333334
2007-02-20 15:00:00	6.352777777777778	0.3811666666666667	0.1272	243.08983333333333	1.73	0.0	0.0	0.0
2007-02-20 16:00:00	6.422777777777777	0.42636666666666667	0.13786666666666667	242.9008333333333	1.9566666666666668	0.0	0.6833333333333333	0.0
2007-02-20 17:00:00	7.220000000000001	0.43320000000000003	0.13156666666666667	242.04183333333333	1.93	0.0	0.0	0.0
2007-02-20 18:00:00	14.755000000000003	1.0013	0.13879999999999998	238.05450000000002	4.266666666666667	0.0	1.9333333333333333	0.0
2007-02-20 19:00:00	25.05333333333333	2.0312	0.2036666666666667	236.20033333333333	8.613333333333333	0.0	8.8	0.0
2007-02-20 20:00:00	28.66166666666667	4.4047	0.19166666666666668	235.14566666666667	18.816666666666666	0.36666666666666664	30.133333333333333	14.25
2007-02-20 21:00:00	25.69888888888889	2.803933333333333	0.24546666666666667	237.21716666666669	11.986666666666668	7.566666666666666	11.666666666666666	1.8
2007-02-20 22:00:00	22.448333333333334	1.9939	0.1562	241.35616666666667	8.31	8.3	2.4833333333333334	0.0
2007-02-20 23:00:00	4.864444444444448	1.7858666666666667	0.19056666666666666	242.84033333333335	7.506666666666666	0.0	24.9	0.0
2007-02-21 00:00:00	4.709444444444445	0.31956666666666667	0.105	243.69933333333333	1.4066666666666665	0.0	0.6166666666666667	0.0
2007-02-21 01:00:00	4.572222222222223	0.30433333333333334	0.0866	240.75816666666665	1.3166666666666667	0.0	0.5	0.0
2007-02-21 02:00:00	4.35277777777778	0.9351666666666667	0.093	243.343	3.8699999999999997	0.0	0.7	10.533333333333333
2007-02-21 03:00:00	4.957222222222222	0.30743333333333334	0.10133333333333333	243.35066666666668	1.3900000000000001	0.0	0.16666666666666666	0.0
2007-02-21 04:00:00	4.323888888888889	0.30843333333333334	0.10843333333333334	241.84433333333334	1.3933333333333333	0.0	0.8166666666666667	0.0
2007-02-21 05:00:00	4.442222222222221	0.2765333333333333	0.05946666666666667	240.68983333333333	1.1933333333333331	0.0	0.16666666666666666	0.0
2007-02-21 06:00:00	8.087777777777777	0.6152666666666666	0.1272	240.82283333333334	2.7366666666666664	0.0	0.7833333333333333	1.3833333333333333
2007-02-21 07:00:00	17.412222222222226	2.0957333333333334	0.06606666666666666	238.82133333333334	8.76	0.0	0.03333333333333333	17.483333333333334
2007-02-21 08:00:00	6.256666666666668	1.4324000000000001	0.09256666666666667	238.47583333333333	5.923333333333333	0.0	0.18333333333333332	17.433333333333334
2007-02-21 09:00:00	4.536111111111111	1.3381666666666667	0.0884	237.85116666666667	5.569999999999999	0.0	0.4166666666666667	17.35
2007-02-21 10:00:00	6.21833333333333	1.4221	0.09816666666666667	238.87583333333333	5.88	0.0	0.0	17.483333333333334
2007-02-21 11:00:00	6.194444444444444	0.6976666666666667	0.1002	239.528	2.92	0.0	0.6	4.833333333333333
2007-02-21 12:00:00	13.40611111111111	0.8043666666666667	0.17716666666666667	240.64266666666666	3.6166666666666667	0.0	0.0	0.0
2007-02-21 13:00:00	6.661666666666667	0.4357	0.15003333333333335	242.35666666666665	1.9466666666666665	0.0	0.6	0.0
2007-02-21 14:00:00	5.525	0.3365	0.07396666666666667	244.26983333333334	1.48	0.0	0.016666666666666666	0.06666666666666667
2007-02-21 15:00:00	10.177222222222223	1.7006333333333332	0.12226666666666668	242.28483333333332	7.003333333333333	0.0	0.15	18.016666666666666
2007-02-21 16:00:00	12.121666666666663	1.8282999999999998	0.17236666666666667	241.68466666666666	7.54	0.0	0.4666666666666667	17.883333333333333
2007-02-21 17:00:00	10.172777777777782	2.0383666666666667	0.12406666666666667	239.9055	8.503333333333334	5.95	0.21666666666666667	17.633333333333333
2007-02-21 18:00:00	25.803888888888896	2.8592333333333335	0.16863333333333333	237.28699999999998	12.129999999999999	8.266666666666667	8.266666666666667	5.316666666666666
2007-02-21 19:00:00	39.41388888888889	3.0208333333333335	0.24193333333333333	236.762	12.870000000000001	0.0	10.933333333333334	0.0
2007-02-21 20:00:00	32.65222222222222	4.016133333333333	0.44863333333333333	235.9905	17.336666666666666	19.583333333333332	11.933333333333334	2.7666666666666666
2007-02-21 21:00:00	15.28555555555555	2.1131333333333333	0.09233333333333334	237.91649999999998	8.966666666666667	10.316666666666666	0.6166666666666667	9.0
2007-02-21 22:00:00	19.85777777777778	2.6614666666666666	0.11836666666666668	240.85533333333333	11.016666666666667	6.916666666666667	0.4	17.183333333333334
2007-02-21 23:00:00	18.540555555555557	2.6804333333333332	0.1483	243.04733333333334	11.016666666666667	7.75	0.2833333333333333	18.1
2007-02-22 00:00:00	29.496111111111112	1.9877666666666667	0.05923333333333333	240.17233333333334	8.293333333333333	2.0	0.0	1.6333333333333333
2007-02-22 01:00:00	38.501111111111115	2.345066666666667	0.0949	238.80249999999998	9.756666666666666	0.0	0.5833333333333334	0.0
2007-02-22 02:00:00	39.13999999999999	2.3484	0.0495	240.733	9.663333333333334	0.0	0.0	0.0
2007-02-22 03:00:00	38.96222222222222	2.3737333333333335	0.1109	240.05966666666666	9.82	0.0	0.6	0.0
2007-02-22 04:00:00	38.31444444444445	2.2988666666666666	0.06816666666666667	239.064	9.556666666666667	0.0	0.0	0.0
2007-02-22 05:00:00	38.889444444444436	2.3483666666666663	0.11963333333333333	239.05033333333333	9.773333333333333	0.0	0.25	0.0
2007-02-22 06:00:00	47.58166666666666	3.5509	0.060533333333333335	238.87066666666666	14.853333333333333	0.0	0.3333333333333333	11.266666666666667
2007-02-22 07:00:00	48.925555555555555	3.9635333333333334	0.06283333333333334	236.40016666666668	16.720000000000002	0.0	0.0	17.133333333333333
2007-02-22 08:00:00	40.50555555555556	3.5113333333333334	0.10313333333333333	238.38500000000002	14.646666666666667	0.0	0.5833333333333334	17.433333333333334
2007-02-22 09:00:00	9.733333333333334	1.635	0.05996666666666666	239.1025	6.78	0.0	0.0	17.516666666666666
2007-02-22 10:00:00	6.495555555555551	1.4627333333333332	0.0994	238.48783333333333	6.083333333333333	0.0	0.45	17.433333333333334
2007-02-22 11:00:00	7.791666666666668	1.5265	0.052566666666666664	238.98383333333334	6.303333333333333	0.0	0.13333333333333333	17.516666666666666
2007-02-22 12:00:00	10.785555555555558	1.6751333333333334	0.09563333333333332	239.75233333333333	6.97	0.0	0.0	17.133333333333333
2007-02-22 13:00:00	5.091111111111111	0.34146666666666664	0.10816666666666667	241.26433333333335	1.47	0.0	0.6	0.0
2007-02-22 14:00:00	10.13777777777778	0.6082666666666667	0.07326666666666666	241.28400000000002	2.5366666666666666	0.0	0.0	0.0
2007-02-22 15:00:00	7.531666666666666	0.4879	0.12846666666666667	242.41150000000002	2.0900000000000003	0.0	0.6	0.0
2007-02-22 16:00:00	11.794444444444444	0.7076666666666667	0.06196666666666666	243.47216666666665	2.9299999999999997	0.0	0.0	0.0
2007-02-22 17:00:00	11.510555555555555	0.7026333333333333	0.07513333333333333	241.74233333333333	2.8833333333333333	0.0	0.2	0.0
2007-02-22 18:00:00	23.25111111111111	1.6140666666666665	0.16913333333333333	235.903	6.8566666666666665	0.0	0.4	3.25
2007-02-22 19:00:00	51.65055555555554	4.490033333333333	0.21183333333333335	231.915	19.376666666666665	0.0	6.666666666666667	16.516666666666666
2007-02-22 20:00:00	39.213888888888896	3.4608333333333334	0.15706666666666666	234.50283333333334	14.766666666666667	0.18333333333333332	1.4	16.883333333333333
2007-02-22 21:00:00	45.531111111111116	6.363866666666667	0.08676666666666667	230.44316666666666	27.703333333333333	11.483333333333333	32.733333333333334	16.316666666666666
2007-02-22 22:00:00	29.74993422134169	3.434753834550021	0.09615714921012909	236.41182859915028	14.494258643686237	9.854064110321675	0.8932839989329585	16.74861491190402
2007-02-22 23:00:00	9.20888888888889	2.9555333333333333	0.099	239.8245	12.396666666666667	0.0	22.433333333333334	17.616666666666667
2007-02-23 00:00:00	4.448888888888886	1.0169333333333332	0.1067	240.31633333333332	4.193333333333333	0.0	1.2333333333333334	11.266666666666667
2007-02-23 01:00:00	4.771666666666666	0.29629999999999995	0.06026666666666667	240.373	1.2399999999999998	0.0	0.16666666666666666	0.0
2007-02-23 02:00:00	4.360555555555556	0.3116333333333333	0.1003	242.6906666666667	1.3666666666666667	0.0	0.8333333333333334	0.0
2007-02-23 03:00:00	4.4833333333333325	0.27899999999999997	0.057633333333333335	242.37533333333334	1.1833333333333333	0.0	0.16666666666666666	0.0
2007-02-23 04:00:00	4.638333333333333	0.3243	0.1138	240.97483333333332	1.4466666666666665	0.0	0.7666666666666667	0.0
2007-02-23 05:00:00	4.162222222222222	0.2627333333333333	0.0448	240.36783333333332	1.1266666666666665	0.0	0.21666666666666667	0.0
2007-02-23 06:00:00	4.463333333333334	0.2868	0.0623	241.387	1.23	0.0	0.31666666666666665	0.0
2007-02-23 07:00:00	29.422777777777767	2.3393666666666664	0.11806666666666667	236.93766666666667	9.946666666666665	0.0	0.48333333333333334	9.083333333333334
2007-02-23 08:00:00	16.113333333333326	2.0058	0.16003333333333333	237.6688333333333	8.47	0.0	0.0	17.316666666666666
2007-02-23 09:00:00	9.550555555555555	1.6670333333333334	0.25573333333333337	239.86033333333336	7.010000000000001	0.0	0.6	17.633333333333333
2007-02-23 10:00:00	8.66277777777778	1.5247666666666668	0.16723333333333334	239.83800000000002	6.38	0.0	0.0	16.75
2007-02-23 11:00:00	8.613333333333332	1.2568	0.15853333333333333	240.36283333333333	5.343333333333334	0.0	0.6	11.733333333333333
2007-02-23 12:00:00	6.378888888888888	1.4537333333333333	0.09266666666666667	241.42016666666666	5.956666666666666	0.0	0.0	17.85
2007-02-23 13:00:00	7.391666666666666	1.5165	0.08066666666666666	240.6545	6.239999999999999	0.0	0.13333333333333333	17.75
2007-02-23 14:00:00	5.186111111111114	1.4031666666666667	0.10703333333333333	240.55533333333332	5.823333333333333	0.0	0.4666666666666667	17.733333333333334
2007-02-23 15:00:00	5.29388888888889	1.3986333333333334	0.08739999999999999	242.61083333333332	5.73	0.0	0.0	18.016666666666666
2007-02-23 16:00:00	4.758333333333336	1.3895000000000002	0.10086666666666667	241.01683333333332	5.75	0.0	0.6	17.8
2007-02-23 17:00:00	5.096111111111111	0.7157666666666667	0.07076666666666666	241.93616666666668	2.9733333333333336	0.0	0.0	6.833333333333333
2007-02-23 18:00:00	5.107777777777779	0.3374666666666667	0.127	241.49333333333334	1.54	0.0	0.5166666666666667	0.0
2007-02-23 19:00:00	4.608333333333333	0.28150000000000003	0.04853333333333333	238.99783333333335	1.2	0.0	0.08333333333333333	0.0
2007-02-23 20:00:00	5.115555555555556	0.30993333333333334	0.07476666666666666	238.9975	1.3166666666666667	0.0	0.05	0.0
2007-02-23 21:00:00	4.897222222222222	0.3268333333333333	0.10516666666666667	239.75866666666667	1.44	0.0	0.55	0.0
2007-02-23 22:00:00	5.732777777777779	0.3439666666666667	0.05703333333333334	242.28583333333333	1.4566666666666666	0.0	0.0	0.0
2007-02-23 23:00:00	13.44777777777778	0.8428666666666668	0.13176666666666667	243.58350000000002	3.4466666666666668	0.0	0.6	0.0
2007-02-24 00:00:00	6.3677777777777775	0.38206666666666667	0.064	241.32266666666666	1.5899999999999999	0.0	0.0	0.0
2007-02-24 01:00:00	4.623888888888889	0.30343333333333333	0.10886666666666667	240.87666666666667	1.3233333333333335	0.0	0.43333333333333335	0.0
2007-02-24 02:00:00	4.576666666666667	0.2846	0.08893333333333334	242.2745	1.1933333333333331	0.0	0.16666666666666666	0.0
2007-02-24 03:00:00	4.527777777777777	1.1426666666666667	0.055233333333333336	241.04833333333332	4.653333333333333	0.0	0.0	14.516666666666667
2007-02-24 04:00:00	4.73888888888889	0.39333333333333337	0.13683333333333333	242.0025	1.7033333333333334	0.0	0.6	1.2166666666666666
2007-02-24 05:00:00	4.407222222222222	0.26443333333333335	0.05756666666666667	241.4788333333333	1.0866666666666667	0.0	0.0	0.0
2007-02-24 06:00:00	4.498333333333333	0.3069	0.11589999999999999	242.54	1.35	0.0	0.6166666666666667	0.0
2007-02-24 07:00:00	6.418888888888889	0.5051333333333333	0.09093333333333332	241.13133333333332	2.1333333333333333	0.0	0.0	2.0
2007-02-24 08:00:00	15.754999999999995	2.0233	0.08013333333333333	239.78266666666664	8.4	0.0	0.3333333333333333	17.633333333333333
2007-02-24 09:00:00	15.242222222222221	1.7865333333333333	0.08393333333333333	240.33583333333334	7.39	0.0	0.2833333333333333	14.25
2007-02-24 10:00:00	4.893333333333333	0.29359999999999997	0.09963333333333332	239.6055	1.28	0.0	0.0	0.0
2007-02-24 11:00:00	4.27888888888889	0.29273333333333335	0.101	239.56516666666667	1.2433333333333332	0.0	0.6	0.0
2007-02-24 12:00:00	4.403333333333333	0.2642	0.057833333333333334	239.79716666666667	1.1	0.0	0.0	0.0
2007-02-24 13:00:00	4.618888888888888	0.3141333333333333	0.12933333333333333	240.844	1.3633333333333333	0.0	0.6166666666666667	0.0
2007-02-24 14:00:00	4.4061111111111115	0.2643666666666667	0.05806666666666667	241.0465	1.09	0.0	0.0	0.0
2007-02-24 15:00:00	4.526111111111111	0.2845666666666667	0.08383333333333334	240.19466666666668	1.2066666666666668	0.0	0.21666666666666667	0.0
2007-02-24 16:00:00	4.37388888888889	0.28543333333333337	0.08996666666666667	239.5353333333333	1.22	0.0	0.38333333333333336	0.0
2007-02-24 17:00:00	4.437777777777778	0.7192666666666666	0.05516666666666667	239.06583333333336	3.0166666666666666	0.0	0.0	7.55
2007-02-24 18:00:00	4.462222222222222	0.4357333333333333	0.10653333333333334	234.98100000000002	1.89	0.0	0.6	2.2
2007-02-24 19:00:00	4.1466666666666665	0.2488	0.04263333333333333	235.10066666666668	1.0333333333333334	0.0	0.0	0.0
2007-02-24 20:00:00	4.207777777777777	0.28146666666666664	0.081	237.34166666666667	1.1966666666666665	0.0	0.48333333333333334	0.0
2007-02-24 21:00:00	4.717222222222223	0.29003333333333337	0.09556666666666666	237.42299999999997	1.2866666666666666	0.0	0.11666666666666667	0.0
2007-02-24 22:00:00	4.156111111111111	0.24936666666666665	0.0446	237.871	1.0233333333333332	0.0	0.0	0.0
2007-02-24 23:00:00	4.387777777777779	0.2992666666666667	0.10919999999999999	241.54966666666667	1.2866666666666666	0.0	0.6	0.0
2007-02-25 00:00:00	4.661666666666666	0.2797	0.0767	241.7845	1.1733333333333333	0.0	0.0	0.0
2007-02-25 01:00:00	4.312777777777778	0.2947666666666667	0.10579999999999999	239.5438333333333	1.2566666666666668	0.0	0.6	0.0
2007-02-25 02:00:00	4.455555555555555	0.2673333333333333	0.06023333333333333	241.78	1.09	0.0	0.0	0.0
2007-02-25 03:00:00	4.520555555555559	0.7442333333333334	0.0651	240.28416666666666	3.07	0.0	0.1	7.783333333333333
2007-02-25 04:00:00	4.31	0.5836	0.08969999999999999	240.65200000000002	2.4166666666666665	0.0	0.5	4.916666666666667
2007-02-25 05:00:00	4.574999999999999	0.27449999999999997	0.06893333333333333	241.362	1.1366666666666667	0.0	0.0	0.0
2007-02-25 06:00:00	4.437222222222223	0.30223333333333335	0.1143	241.65333333333334	1.3066666666666669	0.0	0.6	0.0
2007-02-25 07:00:00	4.22	0.2532	0.0445	241.0275	1.0133333333333334	0.0	0.0	0.0
2007-02-25 08:00:00	4.585555555555555	0.28513333333333335	0.08783333333333335	241.64716666666666	1.23	0.0	0.16666666666666666	0.0
2007-02-25 09:00:00	4.508333333333333	0.2955	0.10533333333333333	240.9725	1.27	0.0	0.4166666666666667	0.0
2007-02-25 10:00:00	4.2444444444444445	0.25466666666666665	0.04286666666666667	241.815	1.0566666666666666	0.0	0.0	0.0
2007-02-25 11:00:00	4.626666666666666	0.3136	0.1315	244.71033333333335	1.4033333333333333	0.0	0.6	0.0
2007-02-25 12:00:00	4.389444444444444	0.26336666666666664	0.05736666666666667	243.01433333333335	1.0866666666666667	0.0	0.0	0.0
2007-02-25 13:00:00	4.326666666666667	0.2706	0.0664	243.31066666666666	1.1366666666666667	0.0	0.18333333333333332	0.0
2007-02-25 14:00:00	4.680000000000005	1.2028	0.1111	241.541	4.96	0.0	0.4	14.966666666666667
2007-02-25 15:00:00	4.4366666666666665	0.2662	0.061733333333333335	243.29933333333332	1.12	0.0	0.0	0.0
2007-02-25 16:00:00	4.236666666666666	0.2892	0.09963333333333332	241.48	1.25	0.0	0.5833333333333334	0.0
2007-02-25 17:00:00	4.415000000000001	0.2649	0.057466666666666666	240.60399999999998	1.1066666666666667	0.0	0.0	0.0
2007-02-25 18:00:00	4.370555555555556	0.27323333333333333	0.0656	239.48916666666668	1.1466666666666667	0.0	0.18333333333333332	0.0
2007-02-25 19:00:00	4.294444444444443	0.2816666666666666	0.0851	240.37466666666666	1.2	0.0	0.4	0.0
2007-02-25 20:00:00	4.47	0.2682	0.062233333333333335	242.36749999999998	1.1266666666666665	0.0	0.0	0.0
2007-02-25 21:00:00	4.432222222222222	0.30093333333333333	0.11233333333333334	241.426	1.3133333333333332	0.0	0.5833333333333334	0.0
2007-02-25 22:00:00	4.232222222222222	0.25393333333333334	0.046766666666666665	242.283	1.0133333333333334	0.0	0.0	0.0
2007-02-25 23:00:00	4.480555555555555	0.2788333333333333	0.07706666666666667	243.93516666666667	1.21	0.0	0.16666666666666666	0.0
2007-02-26 00:00:00	4.609444444444444	0.5385666666666666	0.1023	242.32766666666666	2.3066666666666666	0.0	0.4	3.966666666666667
2007-02-26 01:00:00	4.273333333333332	0.9474	0.046	239.78066666666666	3.8966666666666665	0.0	0.0	11.516666666666667
2007-02-26 02:00:00	4.358333333333333	0.2965	0.10386666666666668	242.06383333333332	1.25	0.0	0.5833333333333334	0.0
2007-02-26 03:00:00	4.475555555555555	0.2685333333333333	0.062066666666666666	241.096	1.1133333333333333	0.0	0.0	0.0
2007-02-26 04:00:00	4.2316666666666665	0.2619	0.0523	240.21566666666666	1.07	0.0	0.13333333333333333	0.0
2007-02-26 05:00:00	4.225555555555554	0.2795333333333333	0.08216666666666667	239.64	1.1966666666666665	0.0	0.43333333333333335	0.0
2007-02-26 06:00:00	4.7394444444444455	0.2843666666666667	0.08650000000000001	241.5205	1.1966666666666665	0.0	0.0	0.0
2007-02-26 07:00:00	4.232222222222222	0.2879333333333333	0.0987	241.5665	1.2466666666666666	0.0	0.5666666666666667	0.0
2007-02-26 08:00:00	4.1466666666666665	0.2488	0.03886666666666667	239.26850000000002	1.0066666666666666	0.0	0.0	0.0
2007-02-26 09:00:00	4.527222222222222	0.27663333333333334	0.06843333333333333	238.042	1.1900000000000002	0.0	0.08333333333333333	0.0
2007-02-26 10:00:00	4.135000000000001	0.2771	0.07716666666666666	238.093	1.1700000000000002	0.0	0.48333333333333334	0.0
2007-02-26 11:00:00	4.412222222222223	0.7727333333333334	0.052333333333333336	240.62983333333335	3.183333333333333	0.0	0.0	8.466666666666667
2007-02-26 12:00:00	4.59611111111111	0.7567666666666667	0.123	243.25983333333335	3.2066666666666666	0.0	0.5833333333333334	7.433333333333334
2007-02-26 13:00:00	4.376666666666667	0.2626	0.056133333333333334	244.52599999999998	1.13	0.0	0.0	0.0
2007-02-26 14:00:00	4.3549999999999995	0.2633	0.0535	244.905	1.1566666666666667	0.0	0.03333333333333333	0.0
2007-02-26 15:00:00	4.512777777777779	0.3027666666666667	0.11736666666666666	243.81833333333333	1.3366666666666667	0.0	0.5333333333333333	0.0
2007-02-26 16:00:00	4.565555555555554	0.2739333333333333	0.0719	242.22466666666665	1.1333333333333333	0.0	0.0	0.0
2007-02-26 17:00:00	4.266666666666667	0.29	0.09763333333333334	243.069	1.25	0.0	0.5666666666666667	0.0
2007-02-26 18:00:00	4.41388888888889	0.26483333333333337	0.057466666666666666	242.10016666666667	1.0866666666666667	0.0	0.0	0.0
2007-02-26 19:00:00	4.379444444444444	0.26276666666666665	0.0528	238.603	1.1133333333333333	0.0	0.0	0.0
2007-02-26 20:00:00	4.117222222222222	0.2810333333333333	0.08463333333333334	238.49583333333334	1.1933333333333331	0.0	0.5666666666666667	0.0
2007-02-26 21:00:00	4.454999999999999	0.2673	0.0626	240.13266666666667	1.1099999999999999	0.0	0.0	0.0
2007-02-26 22:00:00	4.527777777777777	0.9066666666666666	0.11069999999999999	240.91083333333333	3.7366666666666664	0.0	0.55	10.033333333333333
2007-02-26 23:00:00	4.296111111111113	0.6027666666666668	0.046233333333333335	244.27666666666667	2.533333333333333	0.0	0.0	5.75
2007-02-27 00:00:00	4.317777777777778	0.25906666666666667	0.049633333333333335	242.222	1.0799999999999998	0.0	0.0	0.0
2007-02-27 01:00:00	4.618888888888889	0.3111333333333333	0.12573333333333334	241.74949999999998	1.3666666666666667	0.0	0.5666666666666667	0.0
2007-02-27 02:00:00	4.347777777777777	0.26086666666666664	0.0526	242.31133333333335	1.0566666666666666	0.0	0.0	0.0
2007-02-27 03:00:00	4.261111111111111	0.28966666666666663	0.09380000000000001	242.176	1.2266666666666666	0.0	0.5666666666666667	0.0
2007-02-27 04:00:00	4.61	0.2766	0.06803333333333333	241.112	1.18	0.0	0.0	0.0
2007-02-27 05:00:00	4.168333333333333	0.2501	0.04016666666666667	240.63783333333333	1.0166666666666666	0.0	0.0	0.0
2007-02-27 06:00:00	4.321111111111111	0.2922666666666667	0.1037	242.02516666666668	1.2600000000000002	0.0	0.55	0.0
2007-02-27 07:00:00	4.661666666666666	0.2797	0.07396666666666667	241.14666666666665	1.2	0.0	0.0	0.0
2007-02-27 08:00:00	4.2555555555555555	0.2843333333333333	0.0895	240.131	1.23	0.0	0.48333333333333334	0.0
2007-02-27 09:00:00	4.235555555555555	1.1121333333333332	0.047	240.78916666666666	4.536666666666666	0.0	0.08333333333333333	14.216666666666667
2007-02-27 10:00:00	4.567222222222221	0.37503333333333333	0.06766666666666668	244.1405	1.6	0.0	0.0	1.6833333333333333
2007-02-27 11:00:00	4.436666666666667	0.3002	0.1089	243.24866666666668	1.3033333333333335	0.0	0.5666666666666667	0.0
2007-02-27 12:00:00	4.506111111111111	0.2703666666666667	0.06386666666666667	245.5855	1.1533333333333333	0.0	0.0	0.0
2007-02-27 13:00:00	4.556111111111112	0.29336666666666666	0.10043333333333333	245.40616666666668	1.3166666666666667	0.0	0.3333333333333333	0.0
2007-02-27 14:00:00	4.518888888888888	0.28513333333333335	0.09036666666666666	245.71683333333334	1.2633333333333332	0.0	0.23333333333333334	0.0
2007-02-27 15:00:00	4.295	0.2577	0.046766666666666665	244.43716666666666	1.1166666666666667	0.0	0.0	0.0
2007-02-27 16:00:00	4.533888888888889	0.3070333333333333	0.11633333333333334	244.407	1.3866666666666667	0.0	0.5833333333333334	0.0
2007-02-27 17:00:00	4.713888888888889	0.2828333333333333	0.08526666666666666	244.61266666666668	1.2266666666666666	0.0	0.0	0.0
2007-02-27 18:00:00	4.265000000000001	0.2679	0.0617	242.2095	1.1433333333333333	0.0	0.2	0.0
2007-02-27 19:00:00	4.3116666666666665	0.3107	0.07883333333333334	241.53966666666665	1.2833333333333334	0.0	0.36666666666666664	0.5
2007-02-27 20:00:00	4.5983333333333345	1.2159	0.06493333333333333	242.0148333333333	4.963333333333334	0.0	0.0	15.666666666666666
2007-02-27 21:00:00	4.325555555555557	0.29453333333333337	0.1007	242.9435	1.2833333333333334	0.0	0.5833333333333334	0.0
2007-02-27 22:00:00	4.459444444444443	0.2675666666666666	0.06186666666666667	244.34483333333336	1.12	0.0	0.0	0.0
2007-02-27 23:00:00	4.734444444444445	0.29106666666666664	0.09496666666666667	245.755	1.2766666666666666	0.0	0.11666666666666667	0.0
2007-02-28 00:00:00	4.400555555555555	0.2910333333333333	0.09953333333333333	245.42733333333334	1.28	0.0	0.45	0.0
2007-02-28 01:00:00	4.319999999999999	0.2592	0.04923333333333334	244.52466666666666	1.1466666666666667	0.0	0.0	0.0
2007-02-28 02:00:00	4.747222222222224	0.31983333333333336	0.13653333333333334	245.28900000000002	1.4233333333333331	0.0	0.5833333333333334	0.0
2007-02-28 03:00:00	4.5233333333333325	0.2714	0.06666666666666667	244.006	1.1766666666666665	0.0	0.0	0.0
2007-02-28 04:00:00	4.312222222222221	0.2617333333333333	0.052366666666666666	243.05249999999998	1.0966666666666667	0.0	0.05	0.0
2007-02-28 05:00:00	4.431666666666667	0.2979	0.10663333333333333	241.76833333333335	1.2533333333333334	0.0	0.5333333333333333	0.0
2007-02-28 06:00:00	4.513333333333334	0.3468	0.05963333333333334	242.58849999999998	1.4666666666666666	0.0	0.0	1.2666666666666666
2007-02-28 07:00:00	4.3583333333333325	1.2055	0.09356666666666666	241.49416666666667	4.956666666666666	0.0	0.5666666666666667	15.166666666666666
2007-02-28 08:00:00	4.390000000000001	0.2634	0.05436666666666667	240.3093333333333	1.0866666666666667	0.0	0.0	0.0
2007-02-28 09:00:00	4.514444444444444	0.27086666666666664	0.06746666666666666	240.73033333333333	1.13	0.0	0.0	0.0
2007-02-28 10:00:00	4.25	0.29	0.0946	241.6843333333333	1.2133333333333334	0.0	0.5833333333333334	0.0
2007-02-28 11:00:00	4.21	0.2526	0.0442	241.1265	1.0166666666666666	0.0	0.0	0.0
2007-02-28 12:00:00	4.696666666666666	0.31679999999999997	0.13063333333333332	241.5045	1.3900000000000001	0.0	0.5833333333333334	0.0
2007-02-28 13:00:00	4.376666666666667	0.2626	0.058333333333333334	241.3336666666667	1.1033333333333333	0.0	0.0	0.0
2007-02-28 14:00:00	4.208333333333333	0.2525	0.04386666666666667	241.07416666666668	1.0166666666666666	0.0	0.0	0.0
2007-02-28 15:00:00	4.430555555555555	0.30083333333333334	0.11133333333333333	241.52916666666667	1.29	0.0	0.5833333333333334	0.0
2007-02-28 16:00:00	4.477222222222222	0.26863333333333334	0.06306666666666667	242.49583333333334	1.1166666666666667	0.0	0.0	0.0
2007-02-28 17:00:00	4.511666666666668	0.3037	0.11706666666666667	244.35716666666667	1.3733333333333335	0.0	0.55	0.0
2007-02-28 18:00:00	4.350555555555555	1.2500333333333333	0.04416666666666667	239.78066666666666	5.14	0.0	0.03333333333333333	16.45
2007-02-28 19:00:00	4.475	0.2685	0.0604	239.55616666666668	1.1366666666666667	0.0	0.0	0.0
2007-02-28 20:00:00	4.199444444444445	0.2859666666666667	0.09476666666666667	239.91333333333333	1.2166666666666666	0.0	0.5666666666666667	0.0
2007-02-28 21:00:00	4.2861111111111105	0.25716666666666665	0.04906666666666667	240.43116666666668	1.0466666666666666	0.0	0.0	0.0
2007-02-28 22:00:00	4.733888888888889	0.31503333333333333	0.13216666666666665	243.43933333333334	1.43	0.0	0.5166666666666667	0.0
2007-02-28 23:00:00	4.392222222222223	0.26753333333333335	0.059866666666666665	244.41400000000002	1.1766666666666665	0.0	0.06666666666666667	0.0
2007-03-01 00:00:00	4.2861111111111105	0.25716666666666665	0.04756666666666667	242.90716666666668	1.06	0.0	0.0	0.0
2007-03-01 01:00:00	4.551111111111112	0.3080666666666667	0.1234	243.83233333333334	1.3833333333333333	0.0	0.5833333333333334	0.0
2007-03-01 02:00:00	4.617777777777777	0.27706666666666663	0.07426666666666668	243.53516666666667	1.1833333333333333	0.0	0.0	0.0
2007-03-01 03:00:00	4.3100000000000005	0.2866	0.09133333333333334	242.78733333333332	1.2266666666666666	0.0	0.4666666666666667	0.0
2007-03-01 04:00:00	4.421666666666669	0.27230000000000004	0.06386666666666667	242.78916666666666	1.15	0.0	0.11666666666666667	0.0
2007-03-01 05:00:00	4.600000000000001	1.169	0.05973333333333333	240.68783333333334	4.806666666666667	0.0	0.0	14.883333333333333
2007-03-01 06:00:00	4.21888888888889	0.36513333333333337	0.09703333333333333	241.0593333333333	1.5633333333333332	0.0	0.5833333333333334	1.2833333333333334
2007-03-01 07:00:00	4.386111111111111	0.26316666666666666	0.05503333333333334	241.168	1.0833333333333333	0.0	0.0	0.0
2007-03-01 08:00:00	4.503333333333334	0.2912	0.09233333333333334	239.98866666666666	1.2466666666666666	0.0	0.35	0.0
2007-03-01 09:00:00	4.347777777777779	0.2748666666666667	0.07406666666666667	241.11	1.16	0.0	0.23333333333333334	0.0
2007-03-01 10:00:00	4.195555555555555	0.2517333333333333	0.0438	240.35166666666666	1.03	0.0	0.0	0.0
2007-03-01 11:00:00	4.3872222222222215	0.2982333333333333	0.10640000000000001	239.2086666666667	1.2866666666666666	0.0	0.5833333333333334	0.0
2007-03-01 12:00:00	4.589444444444444	0.27536666666666665	0.07443333333333334	241.35933333333332	1.1433333333333333	0.0	0.0	0.0
2007-03-01 13:00:00	4.261666666666667	0.2697	0.06573333333333334	241.95466666666667	1.1066666666666667	0.0	0.23333333333333334	0.0
2007-03-01 14:00:00	4.308888888888888	0.2795333333333333	0.07926666666666667	241.87883333333332	1.1866666666666668	0.0	0.35	0.0
2007-03-01 15:00:00	4.595555555555555	0.27573333333333333	0.0728	242.36583333333334	1.1433333333333333	0.0	0.0	0.0
2007-03-01 16:00:00	4.328888888888889	1.2437333333333334	0.08973333333333335	239.96349999999998	5.13	0.0	0.5666666666666667	15.833333333333334
2007-03-01 17:00:00	4.314444444444445	0.3188666666666667	0.05126666666666667	240.75733333333335	1.3066666666666664	0.0	0.0	1.0
2007-03-01 18:00:00	4.491666666666666	0.2785	0.07543333333333332	238.44316666666666	1.1833333333333333	0.0	0.15	0.0
2007-03-01 19:00:00	4.208333333333333	0.2785	0.07586666666666667	238.13950000000003	1.1833333333333333	0.0	0.43333333333333335	0.0
2007-03-01 20:00:00	4.168888888888889	0.2501333333333333	0.043333333333333335	240.00483333333335	1.01	0.0	0.0	0.0
2007-03-01 21:00:00	4.580555555555557	0.30983333333333335	0.11939999999999999	239.94416666666666	1.34	0.0	0.5833333333333334	0.0
2007-03-01 22:00:00	4.464444444444443	0.26786666666666664	0.063	242.8615	1.1333333333333333	0.0	0.0	0.0
2007-03-01 23:00:00	4.362777777777778	0.26376666666666665	0.0547	244.61566666666667	1.1666666666666667	0.0	0.03333333333333333	0.0
2007-03-02 00:00:00	4.235	0.2861	0.0902	240.69433333333333	1.2466666666666666	0.0	0.5333333333333333	0.0
2007-03-02 01:00:00	4.727777777777778	0.2836666666666667	0.08363333333333332	240.982	1.1966666666666665	0.0	0.0	0.0
2007-03-02 02:00:00	4.283888888888889	0.2910333333333333	0.10116666666666667	241.33733333333333	1.2533333333333334	0.0	0.5666666666666667	0.0
2007-03-02 03:00:00	4.233888888888892	0.8530333333333334	0.0384	240.03549999999998	3.5	0.0	0.0	9.983333333333333
2007-03-02 04:00:00	4.493333333333333	0.6476000000000001	0.05353333333333333	239.29883333333333	2.69	0.0	0.0	6.3
2007-03-02 05:00:00	4.312777777777778	0.2927666666666667	0.09716666666666667	239.28233333333336	1.2766666666666666	0.0	0.5666666666666667	0.0
2007-03-02 06:00:00	4.370555555555555	0.2622333333333333	0.05486666666666667	242.167	1.0733333333333335	0.0	0.0	0.0
2007-03-02 07:00:00	4.415	0.2949	0.09903333333333333	242.7985	1.2866666666666666	0.0	0.5	0.0
2007-03-02 08:00:00	4.422777777777777	0.26936666666666664	0.06426666666666667	239.0148333333333	1.1466666666666667	0.0	0.06666666666666667	0.0
2007-03-02 09:00:00	4.170555555555556	0.2502333333333333	0.0416	240.5773333333333	1.0133333333333332	0.0	0.0	0.0
2007-03-02 10:00:00	4.387777777777778	0.2972666666666666	0.10583333333333332	241.1328333333333	1.2633333333333332	0.0	0.5666666666666667	0.0
2007-03-02 11:00:00	4.563888888888888	0.2738333333333333	0.06903333333333334	240.40616666666668	1.1466666666666667	0.0	0.0	0.0
2007-03-02 12:00:00	4.245555555555556	0.27373333333333333	0.07073333333333333	240.80533333333332	1.1333333333333333	0.0	0.31666666666666665	0.0
2007-03-02 13:00:00	4.166666666666667	0.265	0.06366666666666666	240.20649999999998	1.0933333333333333	0.0	0.25	0.0
2007-03-02 14:00:00	4.600555555555555	0.9330333333333333	0.06803333333333333	240.89166666666668	3.86	0.0	0.0	10.95
2007-03-02 15:00:00	4.502777777777777	0.6391666666666667	0.11666666666666667	241.97816666666668	2.6766666666666667	0.0	0.5666666666666667	5.583333333333333
2007-03-02 16:00:00	4.1994444444444445	0.25196666666666667	0.042499999999999996	240.583	1.0266666666666666	0.0	0.0	0.0
2007-03-02 17:00:00	4.359999999999999	0.27259999999999995	0.0679	239.02616666666665	1.1533333333333333	0.0	0.18333333333333332	0.0
2007-03-02 18:00:00	4.323333333333332	0.2824	0.08733333333333333	237.504	1.22	0.0	0.38333333333333336	0.0
2007-03-02 19:00:00	4.277222222222222	0.2566333333333333	0.04923333333333334	237.6455	1.07	0.0	0.0	0.0
2007-03-02 20:00:00	4.273888888888889	0.2914333333333333	0.09696666666666666	239.74366666666668	1.2433333333333332	0.0	0.5833333333333334	0.0
2007-03-02 21:00:00	4.528888888888889	0.2717333333333333	0.06356666666666667	239.853	1.1733333333333331	0.0	0.0	0.0
2007-03-02 22:00:00	4.283333333333333	0.259	0.0512	243.138	1.0633333333333332	0.0	0.03333333333333333	0.0
2007-03-02 23:00:00	4.384444444444444	0.29606666666666664	0.10693333333333334	245.09633333333335	1.3566666666666667	0.0	0.55	0.0
2007-03-03 00:00:00	4.863333333333333	0.2918	0.08783333333333335	244.95083333333332	1.28	0.0	0.0	0.0
2007-03-03 01:00:00	4.492222222222221	0.8795333333333333	0.1075	242.67183333333332	3.6333333333333333	0.0	0.5833333333333334	9.583333333333334
2007-03-03 02:00:00	4.31611111111111	0.6689666666666666	0.051866666666666665	243.03383333333335	2.743333333333333	0.0	0.0	6.833333333333333
2007-03-03 03:00:00	4.688888888888888	0.2813333333333333	0.077	242.5773333333333	1.2033333333333334	0.0	0.0	0.0
2007-03-03 04:00:00	4.629444444444445	0.3127666666666667	0.12716666666666668	242.61	1.3599999999999999	0.0	0.5833333333333334	0.0
2007-03-03 05:00:00	4.2877777777777775	0.25726666666666664	0.049433333333333336	242.839	1.06	0.0	0.0	0.0
2007-03-03 06:00:00	4.605555555555556	0.31133333333333335	0.1197	243.17133333333334	1.39	0.0	0.5833333333333334	0.0
2007-03-03 07:00:00	4.815555555555556	0.2889333333333333	0.08803333333333334	243.46133333333333	1.2566666666666668	0.0	0.0	0.0
2007-03-03 08:00:00	4.375	0.2625	0.0522	243.26916666666665	1.1233333333333335	0.0	0.0	0.0
2007-03-03 09:00:00	4.532777777777778	0.30696666666666667	0.12053333333333334	240.96450000000002	1.3466666666666667	0.0	0.5833333333333334	0.0
2007-03-03 10:00:00	4.708333333333333	0.2825	0.07633333333333334	240.37583333333333	1.2166666666666666	0.0	0.0	0.0
2007-03-03 11:00:00	4.377777777777778	0.2966666666666667	0.10283333333333333	238.09716666666665	1.28	0.0	0.5666666666666667	0.0
2007-03-03 12:00:00	4.562222222222222	0.6437333333333334	0.06513333333333333	240.392	2.683333333333333	0.0	0.0	6.166666666666667
2007-03-03 13:00:00	4.733888888888888	0.9020333333333334	0.08086666666666667	242.6205	3.7233333333333336	0.0	0.05	10.25
2007-03-03 14:00:00	4.579444444444444	0.30676666666666663	0.12200000000000001	242.65233333333333	1.3633333333333333	0.0	0.5333333333333333	0.0
2007-03-03 15:00:00	4.472777777777778	0.2683666666666667	0.0636	240.85399999999998	1.1266666666666665	0.0	0.0	0.0
2007-03-03 16:00:00	4.680555555555555	0.3158333333333333	0.12716666666666668	241.842	1.3866666666666667	0.0	0.5833333333333334	0.0
2007-03-03 17:00:00	4.6338888888888885	0.2780333333333333	0.07693333333333333	241.09966666666665	1.1866666666666668	0.0	0.0	0.0
2007-03-03 18:00:00	5.864444444444444	0.3708666666666666	0.08693333333333333	239.00466666666668	1.5766666666666667	0.0	0.31666666666666665	0.0
2007-03-03 19:00:00	25.359444444444446	1.5385666666666669	0.16666666666666666	235.74233333333333	6.516666666666667	0.0	0.2833333333333333	0.0
2007-03-03 20:00:00	15.559444444444443	1.8135666666666665	0.10613333333333334	237.487	7.6033333333333335	0.0	0.0	14.666666666666666
2007-03-03 21:00:00	6.617222222222221	1.4840333333333333	0.09226666666666666	239.23166666666665	6.153333333333333	0.0	0.5666666666666667	17.55
2007-03-03 22:00:00	4.569444444444446	0.9681666666666667	0.0634	240.43833333333333	3.993333333333333	0.0	0.0	11.566666666666666
2007-03-03 23:00:00	4.808333333333334	0.3215	0.13833333333333334	241.52733333333333	1.4200000000000002	0.0	0.55	0.0
2007-03-04 00:00:00	4.300555555555556	0.26003333333333334	0.053033333333333335	240.67766666666665	1.06	0.0	0.03333333333333333	0.0
2007-03-04 01:00:00	4.443333333333333	0.2666	0.05806666666666667	239.26566666666668	1.1099999999999999	0.0	0.0	0.0
2007-03-04 02:00:00	4.736666666666668	0.31920000000000004	0.1313	240.21583333333334	1.4133333333333333	0.0	0.5833333333333334	0.0
2007-03-04 03:00:00	4.253888888888889	0.2552333333333333	0.0456	240.73333333333332	1.03	0.0	0.0	0.0
2007-03-04 04:00:00	4.477777777777779	0.3026666666666667	0.1043	241.33849999999998	1.28	0.0	0.5666666666666667	0.0
2007-03-04 05:00:00	4.748333333333334	0.28490000000000004	0.08149999999999999	242.33583333333334	1.22	0.0	0.0	0.0
2007-03-04 06:00:00	4.483333333333333	0.678	0.0526	242.69083333333336	2.82	0.0	0.08333333333333333	6.733333333333333
2007-03-04 07:00:00	4.52111111111111	0.6682666666666666	0.09793333333333334	243.15033333333335	2.76	0.0	0.48333333333333334	6.133333333333334
2007-03-04 08:00:00	4.726666666666666	0.28359999999999996	0.07493333333333332	241.2545	1.22	0.0	0.0	0.0
2007-03-04 09:00:00	4.505555555555556	0.30533333333333335	0.11120000000000001	240.95833333333334	1.3333333333333333	0.0	0.5833333333333334	0.0
2007-03-04 10:00:00	4.46	0.2676	0.054766666666666665	240.00349999999997	1.1233333333333335	0.0	0.0	0.0
2007-03-04 11:00:00	4.700555555555555	0.2950333333333333	0.09216666666666667	238.52483333333333	1.28	0.0	0.21666666666666667	0.0
2007-03-04 12:00:00	4.535555555555556	0.2941333333333333	0.09676666666666667	241.47116666666668	1.2566666666666668	0.0	0.36666666666666664	0.0
2007-03-04 13:00:00	9.23111111111111	1.3428666666666667	0.10326666666666666	241.55433333333335	5.633333333333334	0.0	0.0	13.15
2007-03-04 14:00:00	6.568888888888889	0.45713333333333334	0.1555	242.68033333333332	2.01	0.0	0.5833333333333334	0.4666666666666667
2007-03-04 15:00:00	7.80777777777778	1.9034666666666666	0.13933333333333334	241.4625	7.906666666666666	0.0	6.033333333333333	17.883333333333333
2007-03-04 16:00:00	11.07833333333333	3.3447	0.21406666666666666	239.93550000000002	14.033333333333333	0.0	27.033333333333335	17.633333333333333
2007-03-04 17:00:00	20.11944444444444	4.087166666666667	0.3501666666666667	237.92533333333333	17.313333333333333	14.75	15.9	17.35
2007-03-04 18:00:00	28.65222222222222	4.106133333333333	0.1875	235.67950000000002	17.52	0.06666666666666667	22.7	17.016666666666666
2007-03-04 19:00:00	35.90222222222224	5.432133333333334	0.23956666666666668	234.29149999999998	23.313333333333333	9.75	28.033333333333335	16.85
2007-03-04 20:00:00	37.803333333333335	4.0962	0.1522	235.64166666666668	17.39	0.03333333333333333	13.416666666666666	17.016666666666666
2007-03-04 21:00:00	27.64499999999999	3.9417	0.1414	236.2976666666667	16.803333333333335	0.0	24.916666666666668	13.133333333333333
2007-03-04 22:00:00	5.850000000000001	1.335	0.12240000000000001	239.50716666666668	5.583333333333333	0.0	3.033333333333333	13.366666666666667
2007-03-04 23:00:00	4.615	0.3179	0.06846666666666666	243.11933333333334	1.3833333333333333	0.0	0.6166666666666667	0.06666666666666667
2007-03-05 00:00:00	5.043333333333333	0.34659999999999996	0.13790000000000002	241.6575	1.5799999999999998	0.0	0.7333333333333333	0.0
2007-03-05 01:00:00	4.399444444444444	0.28196666666666664	0.0507	241.13616666666667	1.2233333333333334	0.0	0.3	0.0
2007-03-05 02:00:00	4.589444444444444	0.3043666666666667	0.07736666666666667	243.16716666666667	1.3233333333333335	0.0	0.48333333333333334	0.0
2007-03-05 03:00:00	4.626666666666667	0.30860000000000004	0.0901	242.53433333333334	1.3666666666666667	0.0	0.5166666666666667	0.0
2007-03-05 04:00:00	4.482777777777777	0.27996666666666664	0.046033333333333336	241.72866666666667	1.2066666666666666	0.0	0.18333333333333332	0.0
2007-03-05 05:00:00	4.5988888888888875	0.3169333333333333	0.10250000000000001	240.84383333333332	1.4	0.0	0.6833333333333333	0.0
2007-03-05 06:00:00	11.893333333333333	1.5366	0.0424	241.5285	6.35	0.0	0.0	13.716666666666667
2007-03-05 07:00:00	17.0688888888889	3.9261333333333335	0.19793333333333332	237.08100000000002	16.766666666666666	0.0	31.133333333333333	17.233333333333334
2007-03-05 08:00:00	5.2066666666666634	1.9043999999999999	0.08396666666666668	237.56366666666665	7.9766666666666675	9.0	0.23333333333333334	17.3
2007-03-05 09:00:00	4.429444444444442	1.8917666666666666	0.0701	238.32883333333334	7.916666666666667	8.733333333333333	0.95	17.416666666666668
2007-03-05 10:00:00	4.935000000000002	1.3841	0.10096666666666666	240.04	5.73	0.0	0.48333333333333334	17.65
2007-03-05 11:00:00	4.70333333333333	1.3661999999999999	0.0628	241.208	5.616666666666666	0.0	0.25	17.816666666666666
2007-03-05 12:00:00	5.458888888888889	0.7215333333333334	0.09363333333333333	242.0445	3.1	0.0	0.7333333333333333	5.833333333333333
2007-03-05 13:00:00	9.590555555555552	1.1054333333333333	0.10473333333333333	241.61766666666665	4.760000000000001	0.0	0.16666666666666666	8.666666666666666
2007-03-05 14:00:00	8.054999999999994	2.5972999999999997	0.11333333333333333	240.76966666666667	10.863333333333333	0.0	22.583333333333332	12.65
2007-03-05 15:00:00	5.375	1.6635	0.15973333333333334	242.3215	7.21	0.0	22.35	0.0
2007-03-05 16:00:00	11.117222222222221	2.508033333333333	0.32693333333333335	239.69316666666666	10.786666666666667	19.866666666666667	10.816666666666666	0.0
2007-03-05 17:00:00	6.3216666666666725	2.7113	0.1555	239.2625	11.403333333333334	0.05	38.81666666666667	0.0
2007-03-05 18:00:00	27.875555555555557	3.356533333333333	0.3295333333333333	236.94333333333333	14.353333333333333	6.783333333333333	12.883333333333333	8.4
2007-03-05 19:00:00	42.56500000000001	5.644900000000001	0.359	234.954	24.116666666666667	23.583333333333332	25.6	2.3333333333333335
2007-03-05 20:00:00	31.14055555555555	4.205433333333334	0.43093333333333333	236.82916666666668	17.970000000000002	10.466666666666667	28.483333333333334	0.0
2007-03-05 21:00:00	35.69166666666666	3.5115	0.10149999999999999	237.24383333333336	14.83	7.883333333333334	2.716666666666667	12.233333333333333
2007-03-05 22:00:00	11.009444444444442	2.1795666666666667	0.11513333333333334	239.25766666666667	9.110000000000001	9.083333333333334	0.38333333333333336	15.85
2007-03-05 23:00:00	4.4366666666666665	0.2862	0.07986666666666667	242.98716666666667	1.2066666666666668	0.0	0.3333333333333333	0.0
2007-03-06 00:00:00	4.642777777777778	0.28956666666666664	0.0766	243.57833333333335	1.2233333333333334	0.0	0.18333333333333332	0.0
2007-03-06 01:00:00	4.147222222222222	0.2768333333333333	0.07616666666666667	243.8125	1.1566666666666667	0.0	0.4666666666666667	0.0
2007-03-06 02:00:00	4.7716666666666665	0.2863	0.08366666666666668	243.17633333333333	1.25	0.0	0.0	0.0
2007-03-06 03:00:00	4.08611111111111	0.2831666666666666	0.07823333333333334	242.18033333333332	1.1966666666666665	0.0	0.6333333333333333	0.0
2007-03-06 04:00:00	4.500555555555555	0.2700333333333333	0.053033333333333335	242.36966666666666	1.1	0.0	0.0	0.0
2007-03-06 05:00:00	4.133333333333333	0.286	0.09523333333333334	241.20416666666668	1.2466666666666666	0.0	0.6333333333333333	0.0
2007-03-06 06:00:00	17.121666666666663	1.6042999999999998	0.09483333333333334	242.61316666666667	6.71	0.0	0.0	9.616666666666667
2007-03-06 07:00:00	23.724999999999998	2.5235	0.10766666666666666	239.24583333333334	10.516666666666667	0.0	0.8	17.533333333333335
2007-03-06 08:00:00	7.777222222222223	1.2366333333333335	0.20429999999999998	240.972	5.239999999999999	0.0	1.5	11.333333333333334
2007-03-06 09:00:00	12.966666666666667	0.865	0.1928	239.94016666666667	3.8	0.0	1.45	0.0
2007-03-06 10:00:00	12.85611111111111	0.8563666666666666	0.1921	239.36450000000002	3.763333333333333	0.0	1.4166666666666667	0.0
2007-03-06 11:00:00	10.219444444444445	0.6991666666666667	0.147	240.50799999999998	3.1866666666666665	0.0	1.4333333333333333	0.0
2007-03-06 12:00:00	6.241666666666666	0.4595	0.22076666666666667	241.96916666666667	2.1666666666666665	0.0	1.4166666666666667	0.0
2007-03-06 13:00:00	5.612222222222224	0.9877333333333334	0.16076666666666667	241.24233333333333	4.206666666666667	0.0	1.4166666666666667	9.433333333333334
2007-03-06 14:00:00	5.272222222222222	0.4003333333333333	0.19956666666666667	241.53	1.79	0.0	1.4	0.0
2007-03-06 15:00:00	4.940000000000001	0.3804	0.1758	241.6063333333333	1.6933333333333331	0.0	1.4	0.0
2007-03-06 16:00:00	5.440000000000001	0.41040000000000004	0.21426666666666666	241.53	1.8866666666666667	0.0	1.4	0.0
2007-03-06 17:00:00	6.277222222222222	0.39963333333333334	0.062233333333333335	242.285	1.68	0.0	0.38333333333333336	0.0
2007-03-06 18:00:00	10.523333333333333	0.7203999999999999	0.1833	237.78266666666664	3.0933333333333333	0.0	1.4833333333333334	0.0
2007-03-06 19:00:00	21.397777777777776	1.9138666666666666	0.16323333333333334	235.60033333333334	8.116666666666667	0.0	1.35	9.15
2007-03-06 20:00:00	27.992777777777775	2.6765666666666665	0.1007	236.9205	11.346666666666666	0.0	7.9	8.716666666666667
2007-03-06 21:00:00	19.75277777777778	1.7421666666666666	0.07273333333333333	239.36266666666668	7.293333333333334	0.0	1.9333333333333333	7.35
2007-03-06 22:00:00	7.761666666666667	0.4897	0.09636666666666667	241.89350000000002	2.0833333333333335	0.0	0.4	0.0
2007-03-06 23:00:00	6.7572222222222225	0.7174333333333334	0.0511	243.02616666666665	2.95	0.0	0.0	5.2
2007-03-07 00:00:00	5.867222222222222	0.6670333333333333	0.09973333333333333	242.48916666666668	2.79	0.0	0.6333333333333333	4.616666666666666
2007-03-07 01:00:00	4.366666666666665	0.26199999999999996	0.046599999999999996	242.0915	1.09	0.0	0.0	0.0
2007-03-07 02:00:00	4.462777777777777	0.30676666666666663	0.09753333333333333	241.3195	1.3333333333333333	0.0	0.65	0.0
2007-03-07 03:00:00	4.460555555555556	0.26763333333333333	0.053033333333333335	241.85733333333334	1.1133333333333333	0.0	0.0	0.0
2007-03-07 04:00:00	4.165	0.2699	0.05636666666666667	241.42166666666665	1.1066666666666667	0.0	0.3333333333333333	0.0
2007-03-07 05:00:00	4.7027777777777775	0.29916666666666664	0.11476666666666667	239.9355	1.3266666666666669	0.0	0.2833333333333333	0.0
2007-03-07 06:00:00	17.13777777777778	1.7812666666666668	0.060366666666666666	242.2976666666667	7.386666666666667	0.0	0.0	12.55
2007-03-07 07:00:00	11.421111111111113	1.7792666666666668	0.12743333333333334	239.60033333333334	7.41	0.0	0.6333333333333333	17.6
2007-03-07 08:00:00	10.036666666666662	2.1681999999999997	0.03716666666666667	237.02066666666667	9.136666666666667	8.866666666666667	0.0	17.233333333333334
2007-03-07 09:00:00	8.864999999999995	2.1449	0.11549999999999999	236.83683333333335	9.046666666666665	9.066666666666666	0.6166666666666667	17.2
2007-03-07 10:00:00	6.097222222222221	1.4138333333333333	0.0826	238.763	5.873333333333334	0.0	0.0	17.466666666666665
2007-03-07 11:00:00	10.322222222222223	1.6943333333333332	0.1617	240.7351666666667	7.069999999999999	0.0	0.15	17.766666666666666
2007-03-07 12:00:00	11.405000000000001	1.7732999999999999	0.23096666666666668	240.28566666666666	7.496666666666667	0.0	0.45	17.7
2007-03-07 13:00:00	5.813888888888886	1.4198333333333333	0.06666666666666667	241.38	5.863333333333333	0.0	0.0	17.85
2007-03-07 14:00:00	4.992222222222221	1.4225333333333332	0.1337	243.2415	5.816666666666666	0.0	0.6	18.116666666666667
2007-03-07 15:00:00	4.672222222222221	1.3593333333333333	0.05513333333333333	242.35916666666665	5.553333333333333	0.0	0.0	17.983333333333334
2007-03-07 16:00:00	5.887777777777775	1.4052666666666667	0.11553333333333334	244.0945	5.846666666666667	0.0	9.866666666666667	7.666666666666667
2007-03-07 17:00:00	4.958888888888888	0.3545333333333333	0.06276666666666667	242.93966666666665	1.5	0.0	0.95	0.0
2007-03-07 18:00:00	19.790000000000003	2.5424	0.1332	238.29066666666668	10.813333333333333	0.0	20.433333333333334	2.15
2007-03-07 19:00:00	32.042777777777786	4.852566666666666	0.21436666666666668	234.19166666666666	20.740000000000002	0.0	32.0	16.833333333333332
2007-03-07 20:00:00	48.33500000000001	4.3651	0.3406666666666667	235.15566666666666	18.69	0.0	7.45	16.966666666666665
2007-03-07 21:00:00	35.125555555555565	3.2355333333333336	0.17066666666666666	237.77349999999998	13.620000000000001	0.0	1.4833333333333334	17.316666666666666
2007-03-07 22:00:00	27.49666666666667	2.7918000000000003	0.1061	239.86033333333336	11.566666666666666	0.0	1.4	17.633333333333333
2007-03-07 23:00:00	11.52111111111111	1.0102666666666666	0.17076666666666668	243.82483333333332	4.25	0.0	1.4166666666666667	3.9
2007-03-08 00:00:00	4.635	0.3621	0.13616666666666666	243.08083333333335	1.6133333333333333	0.0	1.4	0.0
2007-03-08 01:00:00	4.656666666666666	0.3624	0.13853333333333331	240.58016666666666	1.5433333333333332	0.0	1.3833333333333333	0.0
2007-03-08 02:00:00	4.772222222222221	0.7073333333333333	0.1027	241.45416666666668	2.9699999999999998	0.0	0.9333333333333333	6.083333333333333
2007-03-08 03:00:00	4.403333333333331	0.6272	0.0688	241.9	2.6166666666666667	0.0	0.7666666666666667	5.283333333333333
2007-03-08 04:00:00	4.87	0.3812	0.1542	241.41333333333333	1.7233333333333332	0.0	1.4833333333333334	0.0
2007-03-08 05:00:00	4.488333333333333	0.3553	0.1252	240.41666666666666	1.57	0.0	1.4333333333333333	0.0
2007-03-08 06:00:00	9.37277777777778	0.6473666666666666	0.12653333333333333	243.31533333333334	2.753333333333333	0.0	1.4166666666666667	0.0
2007-03-08 07:00:00	21.23888888888888	2.390333333333333	0.179	239.81516666666667	10.003333333333332	0.1	1.4	17.1
2007-03-08 08:00:00	4.824444444444435	2.2124666666666664	0.1423	238.24283333333332	9.293333333333333	13.3	1.35	17.4
2007-03-08 09:00:00	4.474999999999997	1.0174999999999998	0.05673333333333333	240.42816666666667	4.3	4.483333333333333	0.36666666666666664	7.633333333333334
2007-03-08 10:00:00	4.7794444444444455	0.3797666666666667	0.15689999999999998	240.59266666666664	1.7066666666666668	0.0	1.55	0.0
2007-03-08 11:00:00	4.542777777777777	0.35856666666666664	0.13616666666666666	240.24633333333335	1.6266666666666665	0.0	1.4333333333333333	0.0
2007-03-08 12:00:00	4.792222222222222	0.37353333333333333	0.15933333333333335	241.28383333333335	1.6900000000000002	0.0	1.4333333333333333	0.0
2007-03-08 13:00:00	4.533888888888889	0.3560333333333333	0.13646666666666665	240.87466666666666	1.6233333333333333	0.0	1.4	0.0
2007-03-08 14:00:00	4.582777777777778	0.3579666666666667	0.13576666666666667	241.97716666666665	1.64	0.0	1.3833333333333333	0.0
2007-03-08 15:00:00	6.067777777777778	0.3900666666666667	0.14933333333333335	242.55283333333333	1.8299999999999998	0.0	0.43333333333333335	0.0
2007-03-08 16:00:00	5.359444444444444	0.4605666666666667	0.07973333333333334	242.92566666666667	1.9466666666666665	0.0	0.0	2.316666666666667
2007-03-08 17:00:00	5.064444444444444	0.8528666666666667	0.10266666666666667	242.1565	3.6	0.0	0.6166666666666667	8.533333333333333
2007-03-08 18:00:00	8.712222222222222	0.6077333333333333	0.07053333333333334	240.0685	2.7066666666666666	1.3333333333333333	0.08333333333333333	0.0
2007-03-08 19:00:00	32.55166666666667	3.5261	0.38233333333333336	236.27	15.196666666666665	17.083333333333332	9.133333333333333	0.0
2007-03-08 20:00:00	28.827777777777776	3.3486666666666665	0.06949999999999999	236.543	14.206666666666667	0.03333333333333333	18.1	8.85
2007-03-08 21:00:00	28.84888888888889	3.2339333333333333	0.13206666666666667	237.73583333333332	13.633333333333333	0.0	7.716666666666667	17.333333333333332
2007-03-08 22:00:00	20.34055555555555	2.302433333333333	0.0633	238.67299999999997	9.610000000000001	0.0	0.5833333333333334	17.45
2007-03-08 23:00:00	6.296111111111109	0.5907666666666667	0.11913333333333334	243.4235	2.56	0.0	0.6166666666666667	2.933333333333333
2007-03-09 00:00:00	4.6194444444444445	0.2771666666666667	0.045000000000000005	241.1895	1.1933333333333331	0.0	0.0	0.0
2007-03-09 01:00:00	4.6450000000000005	0.3137	0.0951	242.21983333333336	1.3566666666666665	0.0	0.5833333333333334	0.0
2007-03-09 02:00:00	4.948888888888889	0.2969333333333333	0.07126666666666666	243.39600000000002	1.2666666666666666	0.0	0.0	0.0
2007-03-09 03:00:00	4.515555555555556	0.2909333333333333	0.0656	242.32150000000001	1.2833333333333334	0.0	0.3333333333333333	0.0
2007-03-09 04:00:00	4.780555555555555	0.30183333333333334	0.07506666666666667	241.46	1.3	0.0	0.25	0.0
2007-03-09 05:00:00	4.446111111111111	0.26676666666666665	0.0336	240.86599999999999	1.1466666666666667	0.0	0.0	0.0
2007-03-09 06:00:00	10.184999999999999	0.8120999999999999	0.115	240.99483333333333	3.5933333333333333	0.0	0.5833333333333334	2.7666666666666666
2007-03-09 07:00:00	16.708333333333336	1.9425	0.06306666666666666	238.51116666666667	8.17	0.016666666666666666	0.0	15.65
2007-03-09 08:00:00	5.981666666666666	2.0169	0.11436666666666667	237.92299999999997	8.49	9.716666666666667	0.5666666666666667	17.35
2007-03-09 09:00:00	10.221666666666671	2.1663	0.04816666666666667	238.29083333333335	9.106666666666666	8.483333333333333	0.0	17.4
2007-03-09 10:00:00	13.488333333333337	1.8763	0.10926666666666666	237.76316666666668	7.933333333333334	0.0	0.45	17.333333333333332
2007-03-09 11:00:00	11.880555555555556	1.7648333333333333	0.05293333333333334	238.30266666666665	7.403333333333333	0.0	0.13333333333333333	17.4
2007-03-09 12:00:00	5.748333333333331	1.4069	0.08086666666666667	240.0256666666667	5.823333333333333	0.0	0.03333333333333333	17.666666666666668
2007-03-09 13:00:00	5.513333333333332	1.4258	0.0931	240.53866666666667	5.903333333333333	0.0	0.5333333333333333	17.716666666666665
2007-03-09 14:00:00	5.158888888888891	0.8615333333333334	0.06736666666666666	241.37133333333335	3.57	0.0	0.0	9.2
2007-03-09 15:00:00	5.95888888888889	0.39253333333333335	0.13936666666666667	243.09166666666667	1.7566666666666668	0.0	0.5833333333333334	0.0
2007-03-09 16:00:00	6.102777777777777	0.36616666666666664	0.0662	242.56116666666668	1.6366666666666667	0.0	0.0	0.0
2007-03-09 17:00:00	4.8533333333333335	0.3252	0.10896666666666667	241.08266666666668	1.4333333333333333	0.0	0.5666666666666667	0.0
2007-03-09 18:00:00	5.583333333333333	0.335	0.05223333333333333	240.4835	1.47	0.0	0.0	0.0
2007-03-09 19:00:00	16.174444444444447	0.9824666666666667	0.10056666666666667	240.44099999999997	4.156666666666667	0.0	0.2	0.0
2007-03-09 20:00:00	5.746111111111112	0.3667666666666667	0.07123333333333333	241.15533333333332	1.54	0.0	0.36666666666666664	0.0
2007-03-09 21:00:00	6.760000000000001	0.4536	0.06506666666666666	241.13116666666667	1.8866666666666667	0.0	0.0	0.8
2007-03-09 22:00:00	5.921111111111113	1.0232666666666668	0.0957	243.30616666666668	4.180000000000001	0.0	0.5666666666666667	10.566666666666666
2007-03-09 23:00:00	15.745	0.9447	0.1582	242.89633333333333	3.95	0.0	0.0	0.0
[truncated: 32,590 more rows]
