# Supplementary material for: Deep learning-based novel ensemble method with best score transferred-adaptive neuro fuzzy inference system for energy consumption prediction
Source: PeerJ Comput Sci. 2025 Feb 21;11:e2680. doi: 10.7717/peerj-cs.2680 (PMC11888908; doi:10.7717/peerj-cs.2680)
Supplement: Supplemental Information 9 — Test files in the “.xlsx” format, containing the scores of DL-based basic predictors produced during the testing phase using the “Homedata.ipynb” Jupyter Notebook file. These files are later used in the Testing phase process. [file peerj-cs-11-2680-s009.zip]

Archive with 5 entries (5 files):
- PredTrainV1.xlsx
- PredTrainV2.xlsx
- PredTrainV3.xlsx
- PredTrainV4.xlsx
- PredTrainV5.xlsx
