# Supplementary material for: Deep learning-based novel ensemble method with best score transferred-adaptive neuro fuzzy inference system for energy consumption prediction
Source: PeerJ Comput Sci. 2025 Feb 21;11:e2680. doi: 10.7717/peerj-cs.2680 (PMC11888908; doi:10.7717/peerj-cs.2680)
Supplement: Supplemental Information 9 — Test files in the “.xlsx” format, containing the scores of DL-based basic predictors produced during the testing phase using the “Homedata.ipynb” Jupyter Notebook file. These files are later used in the Testing phase process. [file peerj-cs-11-2680-s009.zip › PredTrainV1.xlsx]

## Sheet: PredTrainV1
time	House overall	LSTM	CNN	RNN	GRU	Bi-LSTM
2016-03-11 05:00:00	0.35649	0.378205	0.51228	0.346722	0.381283	0.360061
2016-03-11 06:00:00	0.371963	0.387521	0.519753	0.358346	0.39595	0.375388
2016-03-11 07:00:00	0.379147	0.390521	0.524463	0.365098	0.402718	0.382519
2016-03-11 08:00:00	0.369152	0.375459	0.522025	0.352708	0.392276	0.372453
2016-03-11 09:00:00	0.367768	0.368875	0.526781	0.351979	0.3906	0.371001
2016-03-11 10:00:00	0.360231	0.328508	0.521527	0.358179	0.382925	0.363402
2016-03-11 11:00:00	0.358785	0.324255	0.52013	0.355938	0.381341	0.361884
2016-03-11 12:00:00	0.705187	0.659979	0.839969	0.671229	0.728935	0.707132
2016-03-11 13:00:00	0.765659	0.744844	0.857036	0.723241	0.790088	0.767582
2016-03-11 14:00:00	0.81277	0.816694	0.892031	0.7474	0.836972	0.814514
2016-03-11 15:00:00	0.257819	0.268062	0.406844	0.220211	0.283879	0.26137
2016-03-11 16:00:00	0.343628	0.354944	0.444026	0.297056	0.369152	0.346963
2016-03-11 17:00:00	0.329507	0.352625	0.471906	0.283673	0.356473	0.332911
2016-03-11 18:00:00	0.211288	0.227179	0.397035	0.184674	0.238258	0.215193
2016-03-11 19:00:00	0.864161	0.845006	0.97081	0.790951	0.888418	0.865414
2016-03-11 20:00:00	0.512068	0.526076	0.662013	0.48978	0.538822	0.51488
2016-03-11 21:00:00	0.629779	0.634165	0.708288	0.607272	0.655413	0.632066
2016-03-11 22:00:00	0.408759	0.398116	0.524502	0.385885	0.433333	0.41082
2016-03-11 23:00:00	0.764581	0.735783	0.861167	0.70957	0.787111	0.765585
2016-03-12	0.869704	0.890366	0.899261	0.798893	0.895409	0.871773
2016-03-12 01:00:00	0.978726	0.991475	1.00078	0.918438	1.00644	0.981292
2016-03-12 02:00:00	0.782034	0.788319	0.840134	0.760655	0.808476	0.784776
2016-03-12 03:00:00	0.59211	0.596141	0.675852	0.565271	0.620959	0.594965
2016-03-12 04:00:00	0.372454	0.377001	0.524578	0.359626	0.401215	0.375714
2016-03-12 05:00:00	0.385159	0.388369	0.527697	0.368381	0.413045	0.38832
2016-03-12 06:00:00	0.483774	0.480465	0.600904	0.455187	0.510844	0.486449
2016-03-12 07:00:00	0.548588	0.528534	0.648643	0.512894	0.574189	0.551002
2016-03-12 08:00:00	0.747649	0.719975	0.83058	0.696518	0.771039	0.749477
2016-03-12 09:00:00	0.568288	0.55417	0.665574	0.528752	0.592147	0.570617
2016-03-12 10:00:00	0.862959	0.826084	0.907207	0.803973	0.885785	0.864531
2016-03-12 11:00:00	0.861052	0.815998	0.901951	0.803996	0.884592	0.862767
2016-03-12 12:00:00	0.945677	0.898797	0.962863	0.880855	0.969893	0.946842
2016-03-12 13:00:00	0.857059	0.83291	0.927599	0.790209	0.882696	0.858606
2016-03-12 14:00:00	0.470313	0.466269	0.581495	0.421115	0.495563	0.473063
2016-03-12 15:00:00	0.733971	0.717346	0.840538	0.754042	0.759013	0.735275
2016-03-12 16:00:00	0.485099	0.469582	0.695646	0.496738	0.512598	0.487337
2016-03-12 17:00:00	0.176374	0.176896	0.558195	0.132532	0.205419	0.179906
2016-03-12 18:00:00	0.0866106	0.0900533	0.324147	0.0776623	0.115341	0.0908404
2016-03-12 19:00:00	0.131764	0.136709	0.362159	0.125126	0.16043	0.135831
2016-03-12 20:00:00	0.268798	0.262602	0.446759	0.249931	0.29607	0.272085
2016-03-12 21:00:00	0.287285	0.26642	0.457606	0.269079	0.313342	0.289947
2016-03-12 22:00:00	0.469006	0.436084	0.583048	0.434176	0.493843	0.470721
2016-03-12 23:00:00	0.873557	0.811533	0.926913	0.795623	0.895272	0.874341
2016-03-13	0.823351	0.799659	0.930168	0.753473	0.851354	0.825532
2016-03-13 01:00:00	0.773529	0.758137	0.813269	0.72955	0.80183	0.776115
2016-03-13 02:00:00	0.770443	0.7497	0.832232	0.74829	0.795918	0.772978
2016-03-13 03:00:00	0.629231	0.617851	0.701629	0.581835	0.65558	0.631764
2016-03-13 04:00:00	0.396572	0.404356	0.534011	0.371809	0.423058	0.399911
2016-03-13 05:00:00	0.428931	0.436765	0.554091	0.402703	0.455316	0.432296
2016-03-13 06:00:00	0.485904	0.490727	0.582389	0.457076	0.511858	0.48913
2016-03-13 07:00:00	0.396308	0.397446	0.538668	0.374234	0.421488	0.399536
2016-03-13 08:00:00	0.426432	0.421778	0.555412	0.398914	0.451481	0.429436
2016-03-13 09:00:00	0.49049	0.478063	0.599055	0.456825	0.515232	0.493149
2016-03-13 10:00:00	0.551781	0.532977	0.643569	0.512585	0.575721	0.554133
2016-03-13 11:00:00	1.26447	1.22599	1.23237	1.17657	1.28759	1.26604
2016-03-13 12:00:00	0.798938	0.775871	0.898135	0.731299	0.821303	0.800827
2016-03-13 13:00:00	0.930978	0.92871	1.01798	0.867609	0.955881	0.93268
2016-03-13 14:00:00	0.483724	0.507698	0.574768	0.454925	0.511047	0.486369
2016-03-13 15:00:00	0.400975	0.421615	0.510655	0.369182	0.428016	0.404014
2016-03-13 16:00:00	0.556136	0.573556	0.674819	0.539363	0.582328	0.559025
2016-03-13 17:00:00	0.0753008	0.108318	0.33479	0.0669735	0.103204	0.0800297
2016-03-13 18:00:00	0.1582	0.182235	0.36317	0.129935	0.185446	0.162247
2016-03-13 19:00:00	0.161255	0.186493	0.391034	0.150993	0.188863	0.16513
2016-03-13 20:00:00	0.311291	0.318953	0.47195	0.292618	0.336359	0.314135
2016-03-13 21:00:00	2.05575	2.06454	2.03678	1.90657	2.08318	2.05843
2016-03-13 22:00:00	1.13863	1.1079	1.12944	1.03597	1.16224	1.13923
2016-03-13 23:00:00	0.629727	0.600501	0.700582	0.572383	0.652543	0.630813
2016-03-14	1.25953	1.26481	1.25951	1.21873	1.28983	1.26325
2016-03-14 01:00:00	1.21242	1.24313	1.22349	1.24469	1.23912	1.21573
2016-03-14 02:00:00	1.01467	1.03492	1.05631	1.07819	1.03757	1.01572
2016-03-14 03:00:00	0.391795	0.422808	0.527248	0.374333	0.417816	0.395261
2016-03-14 04:00:00	0.399553	0.419892	0.532206	0.382122	0.425655	0.402903
2016-03-14 05:00:00	0.387828	0.395236	0.530173	0.371879	0.413439	0.391153
2016-03-14 06:00:00	0.450451	0.471882	0.569615	0.422052	0.474885	0.453759
2016-03-14 07:00:00	0.447034	0.461438	0.56536	0.421234	0.471732	0.450185
2016-03-14 08:00:00	0.397978	0.402886	0.535565	0.376649	0.422768	0.401061
2016-03-14 09:00:00	0.503983	0.5052	0.607031	0.470877	0.528555	0.506542
2016-03-14 10:00:00	0.814626	0.795392	0.890493	0.76023	0.838657	0.816132
2016-03-14 11:00:00	0.499731	0.477069	0.612415	0.462072	0.52445	0.502032
2016-03-14 12:00:00	1.23822	1.17691	1.24485	1.15193	1.26051	1.2396
2016-03-14 13:00:00	1.01593	0.976675	1.04779	0.943203	1.03856	1.01742
2016-03-14 14:00:00	0.59658	0.566825	0.682621	0.551587	0.619586	0.598549
2016-03-14 15:00:00	0.583295	0.551328	0.671769	0.539175	0.607021	0.585221
2016-03-14 16:00:00	0.970485	0.932558	0.993184	0.903966	0.996205	0.971854
2016-03-14 17:00:00	0.856707	0.819266	0.876121	0.805032	0.881733	0.857889
2016-03-14 18:00:00	1.00248	0.964055	1.00888	0.963513	1.02729	1.00358
2016-03-14 19:00:00	0.780187	0.759207	0.840017	0.719435	0.804373	0.781377
2016-03-14 20:00:00	0.825553	0.796475	0.888972	0.76195	0.849403	0.82655
2016-03-14 21:00:00	0.814905	0.783403	0.870234	0.763934	0.839274	0.815893
2016-03-14 22:00:00	1.51687	1.49096	1.54006	1.42191	1.54412	1.51786
2016-03-14 23:00:00	1.49122	1.46674	1.465	1.41037	1.51867	1.49216
2016-03-15	1.61593	1.60954	1.60084	1.56757	1.64432	1.6191
2016-03-15 01:00:00	1.23996	1.23991	1.20906	1.1913	1.26618	1.24239
2016-03-15 02:00:00	1.34155	1.33142	1.36051	1.24441	1.36677	1.34322
2016-03-15 03:00:00	1.21924	1.20107	1.2572	1.28481	1.23905	1.21847
2016-03-15 04:00:00	1.11568	1.08871	1.16131	1.17553	1.13869	1.11707
2016-03-15 05:00:00	0.681076	0.680879	0.780685	0.639896	0.70687	0.683707
2016-03-15 06:00:00	0.704652	0.688322	0.799633	0.660805	0.72935	0.706769
2016-03-15 07:00:00	0.724418	0.700878	0.812228	0.677188	0.748852	0.726315
2016-03-15 08:00:00	0.841837	0.815136	0.907581	0.786016	0.865604	0.843396
2016-03-15 09:00:00	0.858509	0.839598	0.923763	0.802386	0.882235	0.860017
2016-03-15 10:00:00	1.06974	1.04304	1.11758	1.00974	1.09331	1.07097
2016-03-15 11:00:00	1.27035	1.246	1.2329	1.18434	1.29581	1.27165
2016-03-15 12:00:00	0.979355	0.963042	1.01363	0.912712	1.0044	0.980632
2016-03-15 13:00:00	0.418806	0.412992	0.530517	0.384876	0.443629	0.421429
2016-03-15 14:00:00	0.412407	0.408	0.523647	0.375867	0.43738	0.415009
2016-03-15 15:00:00	0.394175	0.390965	0.513345	0.357349	0.419163	0.3968
2016-03-15 16:00:00	0.431988	0.427369	0.545156	0.389728	0.456785	0.434382
2016-03-15 17:00:00	0.685131	0.68754	0.772917	0.633092	0.7109	0.687028
2016-03-15 18:00:00	0.462883	0.457234	0.564838	0.417853	0.48769	0.46516
2016-03-15 19:00:00	0.684591	0.666596	0.764871	0.625641	0.70884	0.686018
2016-03-15 20:00:00	0.691163	0.678688	0.758867	0.631588	0.715703	0.692609
2016-03-15 21:00:00	1.06732	1.04537	1.06128	1.01021	1.091	1.06833
2016-03-15 22:00:00	1.04807	1.0338	1.10548	0.969734	1.07394	1.04902
2016-03-15 23:00:00	0.854389	0.832122	0.910519	0.787157	0.879049	0.855281
2016-03-16	1.15416	1.14161	1.12699	1.09955	1.18106	1.15666
2016-03-16 01:00:00	0.950198	0.946484	0.977626	0.905237	0.976917	0.952698
2016-03-16 02:00:00	0.869317	0.868025	0.904328	0.805209	0.895909	0.871635
2016-03-16 03:00:00	0.725568	0.725908	0.808641	0.675107	0.751755	0.728177
2016-03-16 04:00:00	0.464873	0.473315	0.58822	0.438127	0.491835	0.467908
2016-03-16 05:00:00	0.534196	0.536407	0.631088	0.49685	0.560305	0.536849
2016-03-16 06:00:00	0.651408	0.644009	0.745802	0.605188	0.676861	0.653605
2016-03-16 07:00:00	0.801161	0.779604	0.87311	0.744053	0.825577	0.8029
2016-03-16 08:00:00	0.707893	0.689758	0.798043	0.65777	0.732512	0.709829
2016-03-16 09:00:00	0.686751	0.668332	0.778531	0.637559	0.711255	0.688673
2016-03-16 10:00:00	1.26453	1.21504	1.24698	1.19652	1.28744	1.26572
2016-03-16 11:00:00	0.939041	0.918798	0.994944	0.867791	0.964885	0.940534
2016-03-16 12:00:00	0.840937	0.819138	0.921161	0.773696	0.865961	0.84258
2016-03-16 13:00:00	0.393027	0.392577	0.518503	0.353212	0.419124	0.395903
2016-03-16 14:00:00	0.300451	0.309656	0.453563	0.263747	0.327651	0.304172
2016-03-16 15:00:00	0.217625	0.222268	0.414812	0.190993	0.245064	0.22151
2016-03-16 16:00:00	0.0710931	0.0770771	0.322139	0.0543259	0.0990774	0.0757066
2016-03-16 17:00:00	0.111286	0.112923	0.351764	0.0910229	0.138923	0.115517
2016-03-16 18:00:00	0.116467	0.116305	0.361233	0.0959677	0.143851	0.120586
2016-03-16 19:00:00	0.176584	0.170871	0.401668	0.152955	0.203206	0.180195
2016-03-16 20:00:00	0.305756	0.299964	0.468557	0.272442	0.331863	0.308782
2016-03-16 21:00:00	0.502715	0.489634	0.596849	0.46183	0.527437	0.504787
2016-03-16 22:00:00	1.18749	1.14167	1.20128	1.10214	1.2107	1.18813
2016-03-16 23:00:00	0.965936	0.928357	1.0136	0.892025	0.989873	0.96632
2016-03-17	0.828243	0.823079	0.894343	0.775287	0.854364	0.830403
2016-03-17 01:00:00	1.30888	1.30681	1.35483	1.29191	1.33913	1.31311
2016-03-17 02:00:00	1.79306	1.77826	1.74393	1.75434	1.82241	1.79918
2016-03-17 03:00:00	1.33818	1.30629	1.40264	1.35691	1.36426	1.34165
2016-03-17 04:00:00	0.709204	0.683925	0.765984	0.686343	0.733452	0.711658
2016-03-17 05:00:00	0.587956	0.577989	0.675171	0.561177	0.612852	0.590657
2016-03-17 06:00:00	0.499417	0.489892	0.6063	0.474671	0.523556	0.502519
2016-03-17 07:00:00	0.473315	0.45776	0.584669	0.450252	0.497441	0.476105
2016-03-17 08:00:00	0.404182	0.391633	0.546464	0.383664	0.427733	0.407226
2016-03-17 09:00:00	0.764356	0.737441	0.83655	0.709719	0.787322	0.766013
2016-03-17 10:00:00	0.81752	0.785641	0.891286	0.759278	0.840379	0.819009
2016-03-17 11:00:00	1.06194	1.0312	1.11129	0.989456	1.08706	1.0634
2016-03-17 12:00:00	0.663708	0.652412	0.768173	0.600264	0.68866	0.665638
2016-03-17 13:00:00	0.323515	0.34138	0.478052	0.289707	0.349057	0.326672
2016-03-17 14:00:00	0.151318	0.176683	0.367047	0.12435	0.17822	0.155511
2016-03-17 15:00:00	0.0842889	0.110688	0.325733	0.0629098	0.111445	0.0889003
2016-03-17 16:00:00	0.129855	0.153983	0.362589	0.105006	0.156693	0.134124
2016-03-17 17:00:00	0.499697	0.520276	0.594142	0.454828	0.525735	0.502326
2016-03-17 18:00:00	0.561925	0.573421	0.659144	0.510692	0.586962	0.5639
2016-03-17 19:00:00	0.297896	0.314582	0.467391	0.268097	0.323853	0.300999
2016-03-17 20:00:00	0.445793	0.454718	0.561246	0.410422	0.470435	0.448051
2016-03-17 21:00:00	0.688204	0.695215	0.785505	0.658845	0.712832	0.689813
2016-03-17 22:00:00	0.931071	0.923857	1.00993	0.869825	0.954656	0.932103
2016-03-17 23:00:00	0.819853	0.823993	0.865362	0.778356	0.844715	0.820955
2016-03-18	0.83929	0.868331	0.885723	0.803026	0.865339	0.841972
2016-03-18 01:00:00	1.06504	1.09075	1.07048	1.0095	1.09141	1.06783
2016-03-18 02:00:00	1.1192	1.12674	1.12969	1.04303	1.14561	1.12133
2016-03-18 03:00:00	0.54269	0.561318	0.634811	0.502765	0.568261	0.545441
2016-03-18 04:00:00	0.526924	0.547551	0.622434	0.487775	0.551526	0.529664
2016-03-18 05:00:00	0.660437	0.670879	0.763095	0.606086	0.684544	0.662658
2016-03-18 06:00:00	0.746706	0.747838	0.824369	0.6985	0.771231	0.748657
2016-03-18 07:00:00	1.05526	1.03632	1.03425	1.017	1.07929	1.05701
2016-03-18 08:00:00	0.830844	0.812573	0.896103	0.768174	0.85481	0.832453
2016-03-18 09:00:00	0.650927	0.639641	0.731209	0.588211	0.674971	0.652928
2016-03-18 10:00:00	1.26263	1.23393	1.21787	1.17459	1.28627	1.26374
2016-03-18 11:00:00	1.29082	1.27339	1.2612	1.20777	1.31796	1.29224
2016-03-18 12:00:00	0.988448	0.987784	1.04471	0.915604	1.0151	0.989852
2016-03-18 13:00:00	0.481957	0.498632	0.588279	0.433263	0.508488	0.484396
2016-03-18 14:00:00	0.490314	0.488045	0.592969	0.445231	0.516992	0.492993
2016-03-18 15:00:00	0.406619	0.408674	0.540208	0.360533	0.434561	0.409704
2016-03-18 16:00:00	0.163627	0.163842	0.407694	0.116121	0.191329	0.167497
2016-03-18 17:00:00	0.441587	0.422433	0.568383	0.390208	0.467498	0.443739
2016-03-18 18:00:00	1.13712	1.10954	1.15929	1.14747	1.16273	1.13846
2016-03-18 19:00:00	0.962561	0.931504	1.0178	0.971153	0.987188	0.962924
2016-03-18 20:00:00	0.37525	0.372874	0.528823	0.320829	0.401006	0.377816
2016-03-18 21:00:00	0.643539	0.625641	0.723729	0.575946	0.668317	0.644942
2016-03-18 22:00:00	1.06467	1.03433	1.09084	0.97411	1.08938	1.06539
2016-03-18 23:00:00	2.55239	2.52267	2.55539	2.45726	2.58303	2.55668
2016-03-19	2.26745	2.23511	2.24066	2.14782	2.29816	2.27221
2016-03-19 01:00:00	2.93162	2.87875	2.80163	2.77273	2.96201	2.93887
2016-03-19 02:00:00	1.66338	1.62635	1.60291	1.63469	1.69154	1.66846
2016-03-19 03:00:00	1.61106	1.57112	1.59016	1.59301	1.63779	1.61567
2016-03-19 04:00:00	0.451361	0.449288	0.581264	0.423313	0.476691	0.454485
2016-03-19 05:00:00	0.629302	0.614555	0.710846	0.589337	0.654363	0.631679
2016-03-19 06:00:00	0.604894	0.590662	0.685848	0.564122	0.629639	0.607284
2016-03-19 07:00:00	0.70715	0.68787	0.791679	0.651945	0.731442	0.709168
2016-03-19 08:00:00	0.751794	0.727269	0.82185	0.697914	0.776206	0.753617
2016-03-19 09:00:00	0.787623	0.760191	0.848214	0.729803	0.811834	0.789285
2016-03-19 10:00:00	0.717492	0.690341	0.806032	0.660074	0.741319	0.719248
2016-03-19 11:00:00	1.07846	1.05112	1.09516	1.00013	1.10454	1.07971
2016-03-19 12:00:00	1.27912	1.24978	1.28442	1.182	1.30433	1.28072
2016-03-19 13:00:00	0.728625	0.726386	0.832993	0.645607	0.755192	0.730749
2016-03-19 14:00:00	0.481848	0.479767	0.554608	0.421474	0.509042	0.484438
2016-03-19 15:00:00	0.386908	0.388614	0.519837	0.327314	0.413603	0.389968
2016-03-19 16:00:00	1.07353	1.05085	1.16213	0.971619	1.09807	1.07479
2016-03-19 17:00:00	0.305464	0.318033	0.476783	0.25331	0.332789	0.30864
2016-03-19 18:00:00	0.350119	0.36798	0.503878	0.295556	0.377358	0.35323
2016-03-19 19:00:00	0.636168	0.612878	0.768747	0.559109	0.661703	0.63779
2016-03-19 20:00:00	0.308701	0.316007	0.476801	0.267791	0.336023	0.311838
2016-03-19 21:00:00	0.668158	0.655944	0.765546	0.611198	0.693853	0.669631
2016-03-19 22:00:00	0.553197	0.538381	0.630967	0.510008	0.578104	0.554894
2016-03-19 23:00:00	0.709664	0.685404	0.801062	0.650874	0.733597	0.710697
2016-03-20	0.990887	0.982588	1.01903	0.938661	1.01928	0.993089
2016-03-20 01:00:00	1.03303	1.01557	1.0491	0.986136	1.05874	1.03543
2016-03-20 02:00:00	1.02278	1.00671	1.05804	0.966657	1.04909	1.02506
2016-03-20 03:00:00	0.511753	0.513423	0.609254	0.48283	0.538232	0.514607
2016-03-20 04:00:00	0.715281	0.700372	0.798687	0.676704	0.741072	0.717423
2016-03-20 05:00:00	0.856143	0.828722	0.918787	0.827198	0.881036	0.85823
2016-03-20 06:00:00	0.964261	0.942018	1.00377	0.906152	0.98923	0.965777
2016-03-20 07:00:00	0.745867	0.734389	0.822477	0.685723	0.770345	0.747696
2016-03-20 08:00:00	0.891243	0.870769	0.950351	0.824962	0.915483	0.892707
2016-03-20 09:00:00	0.849666	0.829719	0.904528	0.795275	0.874411	0.851153
2016-03-20 10:00:00	0.940996	0.913619	0.995502	0.875884	0.965025	0.942249
2016-03-20 11:00:00	1.00822	0.974792	1.073	0.939744	1.03181	1.00932
2016-03-20 12:00:00	1.15956	1.12932	1.16753	1.09694	1.18436	1.16062
2016-03-20 13:00:00	1.04708	1.03633	1.11931	0.946597	1.07119	1.04846
2016-03-20 14:00:00	0.540712	0.555124	0.610013	0.488605	0.568474	0.543173
2016-03-20 15:00:00	0.536061	0.540561	0.630281	0.474723	0.56269	0.538563
2016-03-20 16:00:00	0.56879	0.568984	0.642515	0.511515	0.595615	0.570774
2016-03-20 17:00:00	0.853492	0.832932	0.927028	0.797069	0.879558	0.8547
2016-03-20 18:00:00	0.903951	0.885511	1.0273	0.84011	0.931804	0.905817
2016-03-20 19:00:00	1.48571	1.4626	1.47331	1.48334	1.51399	1.48917
2016-03-20 20:00:00	1.4081	1.39473	1.43818	1.36538	1.43631	1.41126
2016-03-20 21:00:00	0.764039	0.755224	0.814357	0.701633	0.789589	0.765187
2016-03-20 22:00:00	0.968322	0.944458	1.00323	0.88128	0.993092	0.968867
2016-03-20 23:00:00	1.54292	1.51479	1.50598	1.42601	1.56721	1.54418
2016-03-21	1.67316	1.65175	1.6549	1.61987	1.70391	1.67681
2016-03-21 01:00:00	1.20981	1.18324	1.19805	1.17171	1.23493	1.21224
2016-03-21 02:00:00	1.0597	1.03912	1.09307	1.00128	1.0859	1.06176
2016-03-21 03:00:00	0.630154	0.621891	0.72868	0.600299	0.65633	0.632644
2016-03-21 04:00:00	0.55329	0.542872	0.648983	0.523985	0.578421	0.555934
2016-03-21 05:00:00	0.694048	0.681494	0.78835	0.654319	0.719906	0.69619
2016-03-21 06:00:00	0.616349	0.614943	0.706491	0.566998	0.641473	0.618681
2016-03-21 07:00:00	0.831092	0.825324	0.895656	0.780942	0.855774	0.832804
2016-03-21 08:00:00	0.725962	0.722926	0.814819	0.679708	0.750279	0.727859
2016-03-21 09:00:00	1.09949	1.07626	1.15859	1.03658	1.12265	1.10073
2016-03-21 10:00:00	1.02137	1.0016	1.05057	0.963228	1.04528	1.02258
2016-03-21 11:00:00	1.056	1.03667	1.07636	0.982972	1.0796	1.05745
2016-03-21 12:00:00	0.721062	0.721155	0.804537	0.676237	0.746207	0.722836
2016-03-21 13:00:00	0.438227	0.441413	0.554497	0.405594	0.462918	0.440696
2016-03-21 14:00:00	1.57718	1.55662	1.60867	1.48536	1.60331	1.57899
2016-03-21 15:00:00	0.892617	0.905067	0.947378	0.821125	0.919299	0.894186
2016-03-21 16:00:00	0.485791	0.512725	0.565088	0.422937	0.512751	0.488436
2016-03-21 17:00:00	0.244738	0.26978	0.444524	0.204505	0.271748	0.248386
2016-03-21 18:00:00	0.137312	0.166763	0.364929	0.114319	0.165708	0.141537
2016-03-21 19:00:00	0.264493	0.282567	0.441331	0.227241	0.292174	0.26781
2016-03-21 20:00:00	0.306409	0.328752	0.467048	0.274126	0.333859	0.309773
2016-03-21 21:00:00	0.782184	0.789838	0.84459	0.716652	0.808781	0.783579
2016-03-21 22:00:00	2.48614	2.45443	2.39655	2.3626	2.5152	2.49028
2016-03-21 23:00:00	1.62582	1.60535	1.60239	1.4942	1.6505	1.62621
2016-03-22	1.40375	1.39421	1.35655	1.33848	1.43305	1.40589
2016-03-22 01:00:00	1.52952	1.53019	1.60374	1.53902	1.55751	1.53353
2016-03-22 02:00:00	1.32446	1.32304	1.38938	1.33449	1.35211	1.32817
2016-03-22 03:00:00	0.752502	0.758533	0.80464	0.698375	0.778825	0.754705
2016-03-22 04:00:00	0.737311	0.74047	0.821754	0.688062	0.763649	0.739336
2016-03-22 05:00:00	0.706503	0.71204	0.799614	0.652674	0.732336	0.70858
2016-03-22 06:00:00	1.02405	1.00766	1.0632	0.962219	1.04911	1.02547
2016-03-22 07:00:00	0.803694	0.798096	0.873646	0.749335	0.828637	0.805368
2016-03-22 08:00:00	0.970132	0.953843	1.02452	0.902169	0.99396	0.971454
2016-03-22 09:00:00	0.894731	0.881653	0.942555	0.834872	0.919232	0.896082
2016-03-22 10:00:00	1.20434	1.1764	1.19213	1.13637	1.22962	1.20554
2016-03-22 11:00:00	1.48973	1.45593	1.52006	1.39077	1.5174	1.49173
2016-03-22 12:00:00	1.13977	1.09574	1.15634	1.06782	1.16536	1.14108
2016-03-22 13:00:00	0.479804	0.459891	0.595726	0.435193	0.505615	0.482123
2016-03-22 14:00:00	0.458084	0.434077	0.577454	0.408977	0.483825	0.460507
2016-03-22 15:00:00	0.4261	0.390145	0.569795	0.3743	0.451074	0.428615
2016-03-22 16:00:00	0.271966	0.243479	0.491492	0.216038	0.296852	0.275082
2016-03-22 17:00:00	0.17846	0.180271	0.418581	0.144464	0.204731	0.182148
2016-03-22 18:00:00	0.312196	0.310237	0.471106	0.264905	0.338853	0.315097
2016-03-22 19:00:00	0.198045	0.190551	0.418642	0.160593	0.224993	0.201622
2016-03-22 20:00:00	0.328806	0.31707	0.491267	0.287052	0.35495	0.331481
2016-03-22 21:00:00	0.539769	0.526801	0.62622	0.483358	0.564646	0.541582
2016-03-22 22:00:00	0.983519	0.942591	1.0444	0.90312	1.00547	0.984589
2016-03-22 23:00:00	0.785894	0.758955	0.84147	0.717736	0.809203	0.786779
2016-03-23	0.854164	0.83765	0.895637	0.821892	0.881467	0.856719
2016-03-23 01:00:00	0.990965	0.971685	1.01904	0.956851	1.0191	0.99325
2016-03-23 02:00:00	0.679166	0.673738	0.728171	0.629486	0.705882	0.681772
2016-03-23 03:00:00	0.736832	0.71674	0.810717	0.691004	0.7627	0.73892
2016-03-23 04:00:00	0.514546	0.51151	0.61585	0.482343	0.541064	0.517294
2016-03-23 05:00:00	0.624409	0.609567	0.710369	0.579414	0.649875	0.626681
2016-03-23 06:00:00	0.802449	0.774752	0.878134	0.754103	0.827673	0.804221
2016-03-23 07:00:00	0.649199	0.626263	0.7467	0.60043	0.673678	0.651245
2016-03-23 08:00:00	0.767332	0.747341	0.847143	0.712128	0.792125	0.769275
2016-03-23 09:00:00	0.978864	0.940409	1.01666	0.917301	1.00286	0.980304
2016-03-23 10:00:00	1.26347	1.20007	1.24883	1.18896	1.28499	1.26452
2016-03-23 11:00:00	1.15035	1.11479	1.1557	1.07637	1.17632	1.15162
2016-03-23 12:00:00	0.784014	0.761035	0.838263	0.720757	0.808612	0.785642
2016-03-23 13:00:00	0.507489	0.492302	0.607484	0.470203	0.532124	0.509871
2016-03-23 14:00:00	0.946414	0.916047	1.03442	0.958249	0.971471	0.948043
2016-03-23 15:00:00	0.975576	0.953543	1.05863	1.03376	0.994116	0.97228
2016-03-23 16:00:00	0.186563	0.199019	0.403	0.161361	0.214037	0.190387
2016-03-23 17:00:00	0.370795	0.375888	0.501716	0.343137	0.397777	0.373806
2016-03-23 18:00:00	0.291646	0.296763	0.465745	0.262885	0.318489	0.294598
2016-03-23 19:00:00	0.275736	0.286687	0.46561	0.250618	0.301994	0.278645
2016-03-23 20:00:00	0.477791	0.468275	0.581147	0.447671	0.502019	0.479518
2016-03-23 21:00:00	0.523446	0.510693	0.615723	0.480758	0.546843	0.524926
2016-03-23 22:00:00	0.551792	0.538242	0.641435	0.513788	0.575723	0.553074
2016-03-23 23:00:00	0.625235	0.611043	0.700991	0.575639	0.648799	0.626212
2016-03-24	0.776921	0.785537	0.859481	0.721327	0.803355	0.779074
2016-03-24 01:00:00	1.63137	1.63681	1.66194	1.65911	1.65938	1.63517
2016-03-24 02:00:00	1.608	1.61169	1.64835	1.60779	1.629	1.6067
2016-03-24 03:00:00	0.639231	0.648078	0.704812	0.60165	0.665493	0.641933
2016-03-24 04:00:00	0.558957	0.567742	0.650706	0.533046	0.58521	0.561751
2016-03-24 05:00:00	0.454538	0.46299	0.57749	0.426423	0.48003	0.45757
2016-03-24 06:00:00	0.523894	0.524402	0.621673	0.494923	0.54902	0.526445
2016-03-24 07:00:00	0.650542	0.641622	0.731828	0.611465	0.674831	0.652582
2016-03-24 08:00:00	0.69535	0.682155	0.7873	0.645302	0.718537	0.697198
2016-03-24 09:00:00	0.728134	0.710602	0.810175	0.682235	0.751491	0.729819
2016-03-24 10:00:00	1.19981	1.15862	1.19674	1.13413	1.2216	1.20088
2016-03-24 11:00:00	1.15749	1.13512	1.16753	1.09099	1.18236	1.15875
2016-03-24 12:00:00	0.86345	0.865369	0.926833	0.80787	0.88876	0.865483
2016-03-24 13:00:00	0.511912	0.515328	0.618604	0.475819	0.537191	0.514421
2016-03-24 14:00:00	0.25096	0.261366	0.436826	0.23016	0.277592	0.254453
2016-03-24 15:00:00	0.107198	0.130332	0.360052	0.0942481	0.135103	0.111584
2016-03-24 16:00:00	0.11511	0.133293	0.355453	0.101566	0.142472	0.119341
2016-03-24 17:00:00	0.0969011	0.116144	0.339854	0.0873213	0.124796	0.101177
2016-03-24 18:00:00	0.0484017	0.0712267	0.316592	0.0406438	0.0766361	0.0529715
2016-03-24 19:00:00	0.137169	0.158117	0.375985	0.122107	0.1654	0.141101
2016-03-24 20:00:00	0.480643	0.491489	0.56712	0.442648	0.507537	0.483132
2016-03-24 21:00:00	0.594243	0.590437	0.682082	0.549578	0.619373	0.596057
2016-03-24 22:00:00	0.921228	0.9092	1.00976	0.86743	0.947119	0.92227
2016-03-24 23:00:00	0.871735	0.851163	0.923987	0.836524	0.896097	0.872623
2016-03-25	0.916545	0.908587	0.944947	0.894557	0.943673	0.919069
2016-03-25 01:00:00	1.01044	0.998101	1.03928	0.98061	1.03737	1.01274
2016-03-25 02:00:00	0.991638	0.983175	1.00795	0.960194	1.01813	0.993853
2016-03-25 03:00:00	0.675345	0.679444	0.733882	0.634528	0.702125	0.67789
2016-03-25 04:00:00	0.507531	0.51266	0.614372	0.473637	0.533529	0.510271
2016-03-25 05:00:00	0.682809	0.675994	0.773661	0.639524	0.708258	0.684858
2016-03-25 06:00:00	0.831124	0.815289	0.895948	0.779612	0.85596	0.832752
2016-03-25 07:00:00	0.640246	0.634817	0.732624	0.593454	0.665009	0.64229
2016-03-25 08:00:00	0.742373	0.719241	0.830921	0.67994	0.766759	0.744087
2016-03-25 09:00:00	0.954484	0.913975	0.985229	0.888821	0.977566	0.955985
2016-03-25 10:00:00	1.09924	1.0528	1.10511	1.02478	1.12207	1.10068
2016-03-25 11:00:00	1.23337	1.18801	1.23045	1.14695	1.25801	1.23469
2016-03-25 12:00:00	0.793159	0.763404	0.87995	0.718555	0.817652	0.794609
2016-03-25 13:00:00	0.52733	0.489052	0.617862	0.475785	0.551229	0.529217
2016-03-25 14:00:00	0.543583	0.496273	0.635784	0.492903	0.567872	0.545283
2016-03-25 15:00:00	0.628845	0.578955	0.714057	0.575608	0.653401	0.63031
2016-03-25 16:00:00	0.638277	0.582787	0.733627	0.579728	0.662903	0.639615
2016-03-25 17:00:00	0.845314	0.769474	0.883797	0.80338	0.869589	0.846273
2016-03-25 18:00:00	0.299199	0.275203	0.478342	0.270642	0.326076	0.302137
2016-03-25 19:00:00	0.694155	0.627215	0.749146	0.665456	0.717349	0.695489
2016-03-25 20:00:00	0.511105	0.478196	0.616305	0.463987	0.535369	0.513141
2016-03-25 21:00:00	0.418237	0.404506	0.538822	0.370571	0.441032	0.42039
2016-03-25 22:00:00	0.706249	0.673449	0.778934	0.634465	0.728808	0.707152
2016-03-25 23:00:00	0.870199	0.839159	0.937035	0.797934	0.89268	0.870552
2016-03-26	1.34195	1.31865	1.35903	1.39878	1.36464	1.34296
2016-03-26 01:00:00	1.25681	1.2187	1.28298	1.27603	1.28381	1.25958
2016-03-26 02:00:00	0.665609	0.645884	0.752926	0.608103	0.693075	0.667746
2016-03-26 03:00:00	0.521717	0.517109	0.623711	0.473469	0.548193	0.524326
2016-03-26 04:00:00	0.598576	0.588639	0.683298	0.551187	0.62489	0.600895
2016-03-26 05:00:00	0.676509	0.658539	0.765407	0.621709	0.70231	0.678534
2016-03-26 06:00:00	0.800445	0.771214	0.88213	0.733032	0.825112	0.802098
2016-03-26 07:00:00	0.72778	0.701986	0.818055	0.665184	0.752744	0.729543
2016-03-26 08:00:00	0.813517	0.777954	0.88256	0.746252	0.837223	0.81502
2016-03-26 09:00:00	0.780091	0.749274	0.856259	0.71551	0.803704	0.781826
2016-03-26 10:00:00	0.829521	0.793553	0.900226	0.759808	0.852638	0.831146
2016-03-26 11:00:00	0.840994	0.799299	0.899314	0.773796	0.864294	0.842246
2016-03-26 12:00:00	1.42384	1.37563	1.39703	1.3258	1.44873	1.42509
2016-03-26 13:00:00	0.627449	0.602367	0.723912	0.568427	0.651916	0.629134
2016-03-26 14:00:00	0.63155	0.611637	0.734235	0.563666	0.656373	0.633316
2016-03-26 15:00:00	1.08097	1.03202	1.1716	1.00464	1.10451	1.08185
2016-03-26 16:00:00	0.716946	0.689714	0.815979	0.643064	0.74159	0.718287
2016-03-26 17:00:00	0.785573	0.765627	0.859877	0.699052	0.810817	0.78679
2016-03-26 18:00:00	0.53016	0.535215	0.598839	0.457614	0.556805	0.532671
2016-03-26 19:00:00	1.92809	1.88652	1.89463	1.74938	1.95463	1.93033
2016-03-26 20:00:00	1.50104	1.46794	1.49031	1.35902	1.52661	1.50196
2016-03-26 21:00:00	2.90496	2.86043	2.75836	2.78671	2.93607	2.91836
2016-03-26 22:00:00	2.08728	2.0388	2.03148	2.03461	2.11608	2.0941
2016-03-26 23:00:00	1.76423	1.74621	1.6965	1.68621	1.78702	1.76895
2016-03-27	1.34505	1.31037	1.31012	1.26342	1.37242	1.34906
2016-03-27 01:00:00	1.0336	1.00158	1.05679	0.965041	1.062	1.0354
2016-03-27 02:00:00	1.06366	1.03283	1.07183	0.97694	1.09	1.06518
2016-03-27 03:00:00	1.34782	1.30206	1.37873	1.37439	1.37141	1.34948
2016-03-27 04:00:00	1.07489	1.03021	1.14411	1.09457	1.10077	1.07723
2016-03-27 05:00:00	0.504741	0.488562	0.599112	0.466381	0.52997	0.507311
2016-03-27 06:00:00	0.573694	0.551237	0.646739	0.533077	0.598685	0.575916
2016-03-27 07:00:00	0.550012	0.528945	0.627395	0.509572	0.574762	0.552258
2016-03-27 08:00:00	0.490007	0.474227	0.58896	0.451263	0.514549	0.492441
2016-03-27 09:00:00	0.521876	0.503153	0.606003	0.479862	0.546154	0.524112
2016-03-27 10:00:00	0.571819	0.549077	0.654813	0.532981	0.59591	0.573831
2016-03-27 11:00:00	0.963358	0.922267	1.00125	0.902667	0.986658	0.964385
2016-03-27 12:00:00	0.777786	0.743359	0.8572	0.716121	0.800717	0.779037
2016-03-27 13:00:00	0.864741	0.839793	0.936951	0.810801	0.88992	0.865902
2016-03-27 14:00:00	0.626478	0.605326	0.709956	0.578187	0.65149	0.628113
2016-03-27 15:00:00	1.55303	1.51664	1.59469	1.58444	1.58083	1.55707
2016-03-27 16:00:00	0.717109	0.689443	0.826675	0.74785	0.742198	0.71822
2016-03-27 17:00:00	0.10335	0.112715	0.355141	0.0803866	0.131247	0.107524
2016-03-27 18:00:00	0.181849	0.198007	0.412087	0.158874	0.210183	0.18554
2016-03-27 19:00:00	0.858473	0.832063	0.935169	0.782268	0.88396	0.859651
2016-03-27 20:00:00	0.931044	0.907271	0.990871	0.844056	0.955673	0.932018
2016-03-27 21:00:00	1.22007	1.1964	1.20898	1.13476	1.24525	1.22101
2016-03-27 22:00:00	1.05687	1.02961	1.07362	0.987986	1.08124	1.0575
2016-03-27 23:00:00	0.897935	0.872344	0.959588	0.831297	0.921891	0.898594
2016-03-28	1.31935	1.29713	1.3047	1.22594	1.34833	1.32142
2016-03-28 01:00:00	1.03962	1.02697	1.08276	0.977228	1.06767	1.04181
2016-03-28 02:00:00	0.914845	0.901769	0.929158	0.878243	0.941558	0.917061
2016-03-28 03:00:00	0.881036	0.869851	0.939741	0.811679	0.907655	0.882971
2016-03-28 04:00:00	0.617558	0.610003	0.688006	0.56411	0.643567	0.619793
2016-03-28 05:00:00	0.503727	0.499126	0.606605	0.472282	0.530527	0.506335
2016-03-28 06:00:00	0.563727	0.55967	0.657846	0.521393	0.590255	0.566047
2016-03-28 07:00:00	0.530294	0.525575	0.63026	0.491782	0.556607	0.532669
2016-03-28 08:00:00	0.666667	0.650298	0.770116	0.611645	0.691979	0.668519
2016-03-28 09:00:00	0.865212	0.836018	0.92448	0.801231	0.890143	0.866525
2016-03-28 10:00:00	1.10494	1.07126	1.12689	1.03584	1.12996	1.10621
2016-03-28 11:00:00	0.884181	0.862094	0.930475	0.824325	0.909412	0.8857
2016-03-28 12:00:00	0.963047	0.934388	1.03214	0.884312	0.988403	0.96425
2016-03-28 13:00:00	0.840972	0.815934	0.895905	0.783763	0.866969	0.842296
2016-03-28 14:00:00	0.500829	0.472931	0.587878	0.46659	0.525259	0.502831
2016-03-28 15:00:00	0.5443	0.515279	0.618687	0.504666	0.568042	0.546085
2016-03-28 16:00:00	0.542279	0.514575	0.621215	0.496637	0.565455	0.544005
2016-03-28 17:00:00	0.746342	0.709556	0.828024	0.685891	0.768797	0.74737
2016-03-28 18:00:00	0.64131	0.624128	0.706712	0.595667	0.665725	0.642676
2016-03-28 19:00:00	0.644942	0.618165	0.720291	0.589689	0.668658	0.646295
2016-03-28 20:00:00	0.756733	0.721573	0.829793	0.689304	0.779571	0.757783
2016-03-28 21:00:00	1.13512	1.09843	1.13764	1.06548	1.16009	1.13577
2016-03-28 22:00:00	1.51627	1.47523	1.48887	1.42937	1.5403	1.51741
2016-03-28 23:00:00	2.01961	1.99679	1.97559	1.95444	2.04819	2.02223
2016-03-29	1.63957	1.60468	1.62071	1.57879	1.66857	1.64277
2016-03-29 01:00:00	1.7995	1.75015	1.7501	1.74512	1.82818	1.80303
2016-03-29 02:00:00	0.734319	0.71773	0.824349	0.694283	0.761332	0.736387
2016-03-29 03:00:00	0.482938	0.482205	0.595968	0.450079	0.509786	0.485742
2016-03-29 04:00:00	0.661663	0.646385	0.751723	0.625315	0.687973	0.663764
2016-03-29 05:00:00	0.632165	0.618252	0.726401	0.583437	0.657444	0.63428
2016-03-29 06:00:00	0.884847	0.846465	0.93681	0.831599	0.908844	0.886257
2016-03-29 07:00:00	0.876869	0.840668	0.931693	0.824437	0.900849	0.878242
2016-03-29 08:00:00	0.678083	0.64873	0.778702	0.628578	0.701603	0.679801
2016-03-29 09:00:00	0.86168	0.827966	0.927271	0.8033	0.885279	0.862953
2016-03-29 10:00:00	1.21478	1.16007	1.22937	1.15036	1.23777	1.21574
2016-03-29 11:00:00	1.01342	0.979989	1.05145	0.945018	1.03903	1.01464
2016-03-29 12:00:00	1.07844	1.05017	1.10259	1.00633	1.10418	1.07952
2016-03-29 13:00:00	0.531056	0.518208	0.612054	0.487243	0.556588	0.533161
2016-03-29 14:00:00	1.00507	0.967884	1.0697	1.05523	1.0265	1.00437
2016-03-29 15:00:00	0.956121	0.920259	1.04835	0.965042	0.980034	0.957226
2016-03-29 16:00:00	0.625176	0.64009	0.692055	0.566661	0.652289	0.626881
2016-03-29 17:00:00	0.638459	0.629314	0.753505	0.568189	0.663309	0.640167
2016-03-29 18:00:00	0.440471	0.453047	0.541718	0.392694	0.466838	0.443265
2016-03-29 19:00:00	0.273779	0.292722	0.448489	0.232548	0.300539	0.276862
2016-03-29 20:00:00	0.370504	0.381527	0.50854	0.324917	0.396304	0.373018
2016-03-29 21:00:00	0.881861	0.872157	0.931085	0.81696	0.905999	0.882911
2016-03-29 22:00:00	1.08285	1.06193	1.1239	1.00167	1.10735	1.08401
2016-03-29 23:00:00	0.973227	0.947994	1.0224	0.902128	0.995839	0.974074
2016-03-30	1.09549	1.0614	1.08065	1.04844	1.12263	1.09774
2016-03-30 01:00:00	1.2242	1.18633	1.18354	1.17698	1.25121	1.22639
2016-03-30 02:00:00	1.0624	1.03466	1.0643	1.017	1.08924	1.06448
2016-03-30 03:00:00	0.907804	0.888175	0.978798	0.857351	0.935076	0.909861
2016-03-30 04:00:00	0.732875	0.709682	0.829459	0.678326	0.758771	0.73472
2016-03-30 05:00:00	0.735812	0.711705	0.830291	0.680791	0.761266	0.737569
2016-03-30 06:00:00	0.986694	0.94513	1.04219	0.928341	1.01156	0.987951
2016-03-30 07:00:00	0.74964	0.721888	0.837914	0.69805	0.774582	0.751222
2016-03-30 08:00:00	0.920143	0.883383	0.977008	0.861436	0.94455	0.921333
2016-03-30 09:00:00	0.831632	0.797785	0.906292	0.766509	0.855616	0.832892
2016-03-30 10:00:00	1.21623	1.15707	1.22765	1.14382	1.23933	1.21713
2016-03-30 11:00:00	1.09531	1.06492	1.11434	1.02118	1.12244	1.09636
2016-03-30 12:00:00	1.07256	1.01851	1.08719	0.986075	1.09947	1.0735
2016-03-30 13:00:00	0.484019	0.476148	0.594087	0.428246	0.511568	0.486326
2016-03-30 14:00:00	0.450067	0.450896	0.538939	0.384489	0.476188	0.452701
2016-03-30 15:00:00	0.209778	0.233173	0.422507	0.16937	0.237316	0.21332
2016-03-30 16:00:00	0.261248	0.271172	0.441206	0.223426	0.287738	0.264389
2016-03-30 17:00:00	0.165558	0.185854	0.38544	0.132761	0.194145	0.169165
2016-03-30 18:00:00	0.183677	0.194762	0.394656	0.136289	0.2119	0.186977
2016-03-30 19:00:00	0.214595	0.21901	0.420006	0.16664	0.242025	0.2176
2016-03-30 20:00:00	0.299829	0.296861	0.475169	0.246117	0.325832	0.302338
2016-03-30 21:00:00	0.487629	0.47434	0.583635	0.426098	0.511909	0.489466
2016-03-30 22:00:00	0.598347	0.590363	0.688663	0.541367	0.622496	0.599615
2016-03-30 23:00:00	0.755688	0.735356	0.836778	0.685354	0.779668	0.756152
2016-03-31	1.27553	1.24636	1.29284	1.20984	1.30647	1.27739
2016-03-31 01:00:00	1.54973	1.54647	1.59527	1.54082	1.57779	1.55346
2016-03-31 02:00:00	1.65419	1.65653	1.67299	1.64327	1.68024	1.65557
2016-03-31 03:00:00	0.747326	0.736263	0.804323	0.676801	0.773714	0.749105
2016-03-31 04:00:00	0.505777	0.474802	0.614203	0.461147	0.532984	0.508141
2016-03-31 05:00:00	0.634917	0.581028	0.744748	0.587054	0.660918	0.636721
2016-03-31 06:00:00	0.804685	0.733329	0.850112	0.759892	0.829145	0.806309
2016-03-31 07:00:00	0.579592	0.534462	0.686693	0.526969	0.605087	0.581487
2016-03-31 08:00:00	0.620643	0.588512	0.722506	0.562931	0.645637	0.622473
2016-03-31 09:00:00	0.72588	0.692684	0.818671	0.664876	0.751963	0.727413
2016-03-31 10:00:00	1.05834	1.00619	1.1024	0.97492	1.08305	1.05933
2016-03-31 11:00:00	1.21112	1.15917	1.20418	1.1027	1.23745	1.21258
2016-03-31 12:00:00	0.765217	0.736677	0.852362	0.682151	0.790576	0.766717
2016-03-31 13:00:00	0.361857	0.360226	0.508794	0.322576	0.388735	0.364592
2016-03-31 14:00:00	0.324462	0.325671	0.486058	0.281979	0.351813	0.327539
2016-03-31 15:00:00	0.416619	0.414021	0.536958	0.365796	0.443333	0.419269
2016-03-31 16:00:00	0.55457	0.548867	0.650523	0.491672	0.580856	0.556695
2016-03-31 17:00:00	0.557533	0.552178	0.639568	0.498272	0.583334	0.559402
2016-03-31 18:00:00	0.277909	0.276988	0.454272	0.240596	0.303504	0.281031
2016-03-31 19:00:00	0.530466	0.525282	0.615264	0.475588	0.556519	0.53258
2016-03-31 20:00:00	1.30111	1.26679	1.2403	1.19344	1.32559	1.30196
2016-03-31 21:00:00	1.25446	1.21918	1.23966	1.171	1.27946	1.25489
2016-03-31 22:00:00	0.724283	0.691079	0.851807	0.647758	0.747838	0.725125
2016-03-31 23:00:00	0.769276	0.757229	0.827293	0.700776	0.79455	0.770168
2016-04-01	0.911141	0.940784	0.907059	0.877207	0.938603	0.913904
2016-04-01 01:00:00	0.854797	0.878852	0.877829	0.825022	0.881444	0.857518
2016-04-01 02:00:00	0.912201	0.931975	0.915879	0.879366	0.938026	0.91476
2016-04-01 03:00:00	0.714144	0.749727	0.781547	0.674919	0.74079	0.716944
2016-04-01 04:00:00	0.572983	0.608144	0.665326	0.549437	0.599658	0.576027
2016-04-01 05:00:00	0.421903	0.453116	0.554128	0.400279	0.449452	0.42514
2016-04-01 06:00:00	0.492018	0.506429	0.595038	0.470323	0.519967	0.494747
2016-04-01 07:00:00	0.39716	0.404367	0.542898	0.378449	0.424267	0.400187
2016-04-01 08:00:00	0.505185	0.489253	0.60265	0.482932	0.532734	0.507615
2016-04-01 09:00:00	0.393024	0.3784	0.538021	0.372574	0.419481	0.395985
2016-04-01 10:00:00	0.493272	0.480161	0.594216	0.467921	0.519523	0.495789
2016-04-01 11:00:00	1.04477	1.01728	1.16819	0.96695	1.07091	1.04631
2016-04-01 12:00:00	1.18802	1.14921	1.20787	1.19164	1.21759	1.19133
2016-04-01 13:00:00	1.03086	0.972974	1.07274	1.06937	1.05558	1.03214
2016-04-01 14:00:00	0.440839	0.399013	0.549626	0.423599	0.467236	0.443108
2016-04-01 15:00:00	0.410512	0.371627	0.5325	0.394175	0.437124	0.412904
2016-04-01 16:00:00	0.632754	0.593708	0.693905	0.597337	0.659847	0.634346
2016-04-01 17:00:00	0.547215	0.527823	0.643316	0.51736	0.574501	0.549254
2016-04-01 18:00:00	0.430546	0.42633	0.564335	0.402695	0.459242	0.433697
2016-04-01 19:00:00	0.477712	0.464006	0.577307	0.4538	0.505776	0.480255
2016-04-01 20:00:00	0.321977	0.298117	0.480942	0.301543	0.348296	0.324758
2016-04-01 21:00:00	0.467003	0.44192	0.568034	0.448127	0.492463	0.469018
2016-04-01 22:00:00	0.428729	0.417351	0.567303	0.405596	0.454385	0.430817
2016-04-01 23:00:00	0.592012	0.566024	0.677401	0.559359	0.617689	0.593605
2016-04-02	0.906302	0.936801	0.96979	0.859547	0.935048	0.909445
2016-04-02 01:00:00	0.908673	0.919015	0.905325	0.874259	0.933511	0.911365
2016-04-02 02:00:00	0.724547	0.743849	0.777124	0.693039	0.751542	0.727423
2016-04-02 03:00:00	0.441541	0.460436	0.557081	0.42807	0.467709	0.444943
2016-04-02 04:00:00	0.517489	0.554237	0.609414	0.495335	0.54247	0.520515
2016-04-02 05:00:00	0.42621	0.461959	0.557106	0.406516	0.450779	0.429583
2016-04-02 06:00:00	0.51059	0.537717	0.602086	0.489699	0.535047	0.513499
2016-04-02 07:00:00	0.459107	0.48426	0.573867	0.440143	0.483203	0.462168
2016-04-02 08:00:00	0.460259	0.481586	0.577369	0.444657	0.484804	0.46325
2016-04-02 09:00:00	0.529248	0.545829	0.621212	0.511721	0.553607	0.532032
2016-04-02 10:00:00	0.548379	0.564283	0.648721	0.526256	0.572345	0.551274
2016-04-02 11:00:00	0.686072	0.691069	0.772363	0.653504	0.712026	0.688139
2016-04-02 12:00:00	0.828461	0.819236	0.892787	0.779693	0.853864	0.83013
2016-04-02 13:00:00	0.815974	0.813928	0.884983	0.785297	0.840285	0.817536
2016-04-02 14:00:00	0.774852	0.760616	0.860946	0.733098	0.799138	0.776426
2016-04-02 15:00:00	0.670793	0.63315	0.75779	0.645992	0.695202	0.672548
2016-04-02 16:00:00	0.639824	0.607367	0.711417	0.616685	0.664806	0.641604
2016-04-02 17:00:00	0.607798	0.571588	0.689339	0.586196	0.632511	0.609686
2016-04-02 18:00:00	0.804643	0.767481	0.889226	0.775939	0.830243	0.805989
2016-04-02 19:00:00	1.66404	1.63872	1.63074	1.53691	1.69056	1.66544
2016-04-02 20:00:00	1.61831	1.59552	1.52499	1.53045	1.64539	1.61982
2016-04-02 21:00:00	0.573497	0.537101	0.649946	0.550804	0.598759	0.575032
2016-04-02 22:00:00	0.697793	0.651128	0.761007	0.679955	0.722153	0.699193
2016-04-02 23:00:00	0.815738	0.788073	0.87243	0.778034	0.842089	0.816723
2016-04-03	1.004	1.01708	1.04884	0.969069	1.02875	1.00676
2016-04-03 01:00:00	1.00801	1.02173	1.04922	0.966112	1.03439	1.01058
2016-04-03 02:00:00	0.635373	0.64573	0.725808	0.607913	0.660487	0.638067
2016-04-03 03:00:00	0.528112	0.53118	0.61329	0.516186	0.552852	0.5311
2016-04-03 04:00:00	0.510411	0.542328	0.616419	0.487023	0.533754	0.513456
2016-04-03 05:00:00	0.624386	0.640125	0.710602	0.59906	0.648543	0.626937
2016-04-03 06:00:00	0.810558	0.79821	0.889115	0.766632	0.833576	0.812646
2016-04-03 07:00:00	0.916263	0.906471	0.954767	0.877343	0.940709	0.918413
2016-04-03 08:00:00	0.685119	0.691751	0.785749	0.644996	0.708759	0.687277
2016-04-03 09:00:00	0.874195	0.865919	0.918207	0.833427	0.898348	0.875858
2016-04-03 10:00:00	0.686298	0.680238	0.785305	0.651972	0.710524	0.688316
2016-04-03 11:00:00	0.882099	0.862814	0.92643	0.83745	0.906077	0.883594
2016-04-03 12:00:00	1.55263	1.52743	1.49469	1.48481	1.57826	1.55448
2016-04-03 13:00:00	1.48483	1.45612	1.46373	1.38034	1.50892	1.48641
2016-04-03 14:00:00	2.33809	2.31314	2.22307	2.30012	2.36887	2.34708
2016-04-03 15:00:00	1.39065	1.36299	1.44221	1.42265	1.41658	1.39374
2016-04-03 16:00:00	0.667401	0.652908	0.773585	0.630496	0.693746	0.669141
2016-04-03 17:00:00	0.372309	0.374183	0.516866	0.335262	0.400066	0.375219
2016-04-03 18:00:00	1.08989	1.06814	1.09753	1.02645	1.11692	1.09086
2016-04-03 19:00:00	0.714059	0.712361	0.78795	0.66583	0.741933	0.715682
2016-04-03 20:00:00	1.44958	1.43814	1.44156	1.37342	1.47818	1.45126
2016-04-03 21:00:00	0.972862	0.969363	0.991318	0.910449	1.00098	0.974052
2016-04-03 22:00:00	2.35479	2.34347	2.22436	2.23293	2.38791	2.36041
2016-04-03 23:00:00	1.65595	1.62986	1.6383	1.67261	1.68556	1.65987
2016-04-04	2.07428	2.08604	2.02476	2.05305	2.10745	2.08266
2016-04-04 01:00:00	1.49668	1.50435	1.46368	1.45078	1.52352	1.49954
2016-04-04 02:00:00	1.09562	1.11244	1.15078	1.04266	1.12203	1.09802
2016-04-04 03:00:00	0.709878	0.729922	0.792177	0.670497	0.736087	0.712298
2016-04-04 04:00:00	0.79101	0.800484	0.868398	0.747852	0.816698	0.793118
2016-04-04 05:00:00	0.932805	0.928637	0.977139	0.874683	0.957499	0.934587
2016-04-04 06:00:00	0.765943	0.765629	0.843906	0.730815	0.792031	0.768004
2016-04-04 07:00:00	0.965915	0.949622	1.0132	0.909277	0.99058	0.967496
2016-04-04 08:00:00	0.793981	0.785109	0.866226	0.756104	0.819517	0.795782
2016-04-04 09:00:00	1.02321	0.984646	1.07404	0.967981	1.04741	1.02446
2016-04-04 10:00:00	1.26298	1.21034	1.22052	1.21971	1.28966	1.26446
2016-04-04 11:00:00	0.824933	0.786531	0.880821	0.781439	0.850895	0.826429
2016-04-04 12:00:00	1.07536	1.01492	1.11475	1.05343	1.10013	1.07636
2016-04-04 13:00:00	0.965682	0.918302	1.03425	0.908679	0.992187	0.966779
2016-04-04 14:00:00	1.33513	1.26594	1.39536	1.3674	1.36213	1.33729
2016-04-04 15:00:00	1.28257	1.22109	1.31758	1.28981	1.30906	1.28486
2016-04-04 16:00:00	1.08281	1.0414	1.10819	1.0274	1.10945	1.08386
2016-04-04 17:00:00	1.73268	1.70586	1.70599	1.67474	1.7603	1.73455
2016-04-04 18:00:00	1.161	1.13836	1.17403	1.091	1.18659	1.16208
2016-04-04 19:00:00	1.53487	1.51118	1.51898	1.4607	1.56158	1.53609
2016-04-04 20:00:00	1.06066	1.04073	1.09851	0.987766	1.08565	1.06147
2016-04-04 21:00:00	1.51606	1.49823	1.506	1.43087	1.54242	1.5171
2016-04-04 22:00:00	3.26237	3.24626	2.94762	3.11141	3.29184	3.27039
2016-04-04 23:00:00	2.58958	2.59427	2.51039	2.45822	2.6189	2.59358
2016-04-05	2.07288	2.07497	1.93362	2.00451	2.10236	2.07668
2016-04-05 01:00:00	1.37618	1.38709	1.37891	1.33023	1.40274	1.37901
2016-04-05 02:00:00	0.964978	0.982307	1.00874	0.929679	0.992013	0.967628
2016-04-05 03:00:00	1.47917	1.48909	1.4981	1.49692	1.50372	1.48204
2016-04-05 04:00:00	1.27374	1.26622	1.32508	1.29945	1.30026	1.2772
2016-04-05 05:00:00	0.663897	0.67401	0.765641	0.617059	0.6892	0.666215
2016-04-05 06:00:00	1.10963	1.09088	1.13477	1.05663	1.13496	1.11114
2016-04-05 07:00:00	0.85588	0.84196	0.904015	0.79999	0.880852	0.857505
2016-04-05 08:00:00	0.853319	0.840702	0.903214	0.800144	0.878712	0.854943
2016-04-05 09:00:00	1.06427	1.03823	1.11452	1.00251	1.08889	1.06559
2016-04-05 10:00:00	1.34042	1.29809	1.30766	1.28285	1.36457	1.34171
2016-04-05 11:00:00	1.44183	1.40726	1.41997	1.358	1.46787	1.44348
2016-04-05 12:00:00	0.89055	0.872094	0.936401	0.831898	0.916588	0.892188
2016-04-05 13:00:00	0.614249	0.599336	0.70333	0.573526	0.639378	0.61646
2016-04-05 14:00:00	0.680699	0.659379	0.749792	0.63975	0.706112	0.682591
2016-04-05 15:00:00	0.650082	0.626759	0.725517	0.610632	0.674797	0.651856
2016-04-05 16:00:00	1.17499	1.13764	1.1899	1.10442	1.20073	1.17609
2016-04-05 17:00:00	0.666903	0.645058	0.735552	0.62258	0.692444	0.668676
2016-04-05 18:00:00	0.656587	0.641071	0.733203	0.608996	0.682107	0.658451
2016-04-05 19:00:00	0.810203	0.803034	0.866723	0.754816	0.837334	0.811961
2016-04-05 20:00:00	0.545241	0.539925	0.650341	0.489326	0.572586	0.547686
2016-04-05 21:00:00	0.722547	0.70866	0.806628	0.657734	0.749399	0.724022
2016-04-05 22:00:00	0.732691	0.707977	0.847723	0.66737	0.75702	0.734038
2016-04-05 23:00:00	0.561521	0.542511	0.656095	0.51844	0.586691	0.563033
2016-04-06	1.2082	1.21645	1.2172	1.1254	1.23387	1.21037
2016-04-06 01:00:00	1.12491	1.14562	1.17366	1.08641	1.15	1.12749
2016-04-06 02:00:00	1.11431	1.1398	1.11491	1.05793	1.14096	1.11678
2016-04-06 03:00:00	0.62395	0.645956	0.698308	0.585183	0.649128	0.626516
2016-04-06 04:00:00	0.697266	0.710649	0.787158	0.652083	0.721716	0.699556
2016-04-06 05:00:00	0.92765	0.925854	0.966241	0.878748	0.952325	0.929383
2016-04-06 06:00:00	0.902054	0.906709	0.943476	0.853226	0.926595	0.903766
2016-04-06 07:00:00	0.734575	0.737355	0.811092	0.681546	0.758724	0.736537
2016-04-06 08:00:00	0.897217	0.897007	0.94222	0.842951	0.921559	0.8988
2016-04-06 09:00:00	0.822857	0.829507	0.888911	0.766465	0.846428	0.824492
2016-04-06 10:00:00	1.25107	1.23557	1.25488	1.18212	1.27324	1.25228
2016-04-06 11:00:00	1.18472	1.17233	1.18396	1.12571	1.21131	1.18611
2016-04-06 12:00:00	0.934154	0.937648	0.990449	0.876934	0.960446	0.935737
2016-04-06 13:00:00	0.344493	0.360389	0.4963	0.308175	0.370474	0.34763
2016-04-06 14:00:00	0.543694	0.524731	0.645896	0.50337	0.569776	0.546201
2016-04-06 15:00:00	0.111993	0.111385	0.342317	0.102462	0.139736	0.116438
2016-04-06 16:00:00	0.367871	0.362165	0.498028	0.326439	0.394096	0.370834
2016-04-06 17:00:00	0.216501	0.221114	0.407866	0.20384	0.244172	0.220589
2016-04-06 18:00:00	0.310244	0.300857	0.467217	0.29758	0.337481	0.313365
2016-04-06 19:00:00	0.457396	0.433148	0.568507	0.429547	0.481997	0.459498
2016-04-06 20:00:00	0.649043	0.614218	0.736639	0.605601	0.67369	0.650322
2016-04-06 21:00:00	0.529612	0.505652	0.614213	0.497069	0.554474	0.53128
2016-04-06 22:00:00	0.984197	0.937393	1.01627	0.928378	1.00805	0.984616
2016-04-06 23:00:00	0.756436	0.714919	0.812887	0.702978	0.779861	0.757143
2016-04-07	1.1673	1.18213	1.16504	1.10547	1.19573	1.16991
2016-04-07 01:00:00	1.20501	1.20959	1.1649	1.15596	1.23131	1.20759
2016-04-07 02:00:00	1.09699	1.09479	1.11099	1.12028	1.1207	1.09915
2016-04-07 03:00:00	1.08932	1.08271	1.12266	1.17271	1.10654	1.08652
2016-04-07 04:00:00	0.479663	0.488822	0.599654	0.462266	0.505059	0.482722
2016-04-07 05:00:00	0.575054	0.571746	0.661304	0.552941	0.599964	0.577673
2016-04-07 06:00:00	0.646809	0.635285	0.743201	0.620374	0.671222	0.649126
2016-04-07 07:00:00	0.741014	0.727711	0.832694	0.702807	0.76493	0.743214
2016-04-07 08:00:00	0.647892	0.640604	0.750694	0.618858	0.672196	0.650441
2016-04-07 09:00:00	0.862346	0.834677	0.928053	0.820342	0.885807	0.863941
2016-04-07 10:00:00	0.87906	0.847717	0.961576	0.835484	0.902145	0.880579
2016-04-07 11:00:00	1.25393	1.21687	1.33107	1.18642	1.27839	1.25556
2016-04-07 12:00:00	0.993389	0.966886	1.03324	0.923193	1.01802	0.994694
2016-04-07 13:00:00	0.344678	0.329844	0.480925	0.331488	0.368654	0.347734
2016-04-07 14:00:00	0.396174	0.380573	0.503845	0.3802	0.420678	0.398879
2016-04-07 15:00:00	0.505939	0.500314	0.605851	0.48877	0.531161	0.508389
2016-04-07 16:00:00	0.552891	0.556862	0.644559	0.516303	0.579457	0.555111
2016-04-07 17:00:00	0.318766	0.322979	0.468452	0.301382	0.345064	0.321947
2016-04-07 18:00:00	0.491716	0.483708	0.547542	0.460525	0.517426	0.493967
2016-04-07 19:00:00	0.871078	0.856466	0.929652	0.802118	0.895155	0.872452
2016-04-07 20:00:00	1.0163	1.00411	1.0206	0.980582	1.04138	1.01774
2016-04-07 21:00:00	0.945668	0.912212	1.03729	0.90247	0.969303	0.946946
2016-04-07 22:00:00	0.78779	0.761783	0.877966	0.732679	0.812524	0.788869
2016-04-07 23:00:00	0.594296	0.575669	0.680667	0.562799	0.618744	0.595913
2016-04-08	0.94483	0.951221	0.948751	0.907592	0.970565	0.947522
2016-04-08 01:00:00	1.15531	1.15797	1.12736	1.11186	1.18154	1.15786
2016-04-08 02:00:00	0.71099	0.708468	0.832083	0.689727	0.735892	0.713886
2016-04-08 03:00:00	0.521867	0.529458	0.613256	0.501606	0.54873	0.525035
2016-04-08 04:00:00	0.507911	0.526054	0.598043	0.482219	0.533459	0.511105
2016-04-08 05:00:00	0.452203	0.466811	0.575433	0.43395	0.477545	0.45534
2016-04-08 06:00:00	0.569062	0.571087	0.656581	0.543435	0.59403	0.571666
2016-04-08 07:00:00	0.612776	0.617978	0.698546	0.576031	0.637129	0.61555
2016-04-08 08:00:00	0.758296	0.747288	0.837442	0.71731	0.782852	0.760331
2016-04-08 09:00:00	0.569331	0.564738	0.664528	0.536316	0.594407	0.571652
2016-04-08 10:00:00	1.11418	1.07814	1.16078	1.0586	1.1379	1.11546
2016-04-08 11:00:00	1.15645	1.13719	1.16374	1.09639	1.18208	1.15779
2016-04-08 12:00:00	0.788134	0.779735	0.874185	0.73614	0.81406	0.789897
2016-04-08 13:00:00	0.290692	0.306569	0.457018	0.27559	0.318655	0.294052
2016-04-08 14:00:00	0.240384	0.26062	0.420885	0.224642	0.268437	0.244179
2016-04-08 15:00:00	0.327566	0.341537	0.476215	0.310597	0.355346	0.330841
2016-04-08 16:00:00	0.434358	0.445972	0.547297	0.392175	0.461418	0.437068
2016-04-08 17:00:00	0.556609	0.549954	0.637534	0.5261	0.583018	0.558591
2016-04-08 18:00:00	0.432056	0.438212	0.556734	0.396289	0.457137	0.434651
2016-04-08 19:00:00	0.495243	0.487894	0.591371	0.463746	0.520086	0.497253
2016-04-08 20:00:00	0.837495	0.815867	0.90006	0.773474	0.860952	0.83848
2016-04-08 21:00:00	0.875173	0.8615	0.914207	0.822884	0.899675	0.876375
2016-04-08 22:00:00	1.10485	1.08203	1.15896	1.0252	1.12974	1.10561
2016-04-08 23:00:00	0.80585	0.784714	0.881871	0.758706	0.830191	0.806563
2016-04-09	0.759335	0.759647	0.839785	0.717881	0.78756	0.761564
2016-04-09 01:00:00	0.878736	0.861862	0.923716	0.836016	0.906988	0.880606
2016-04-09 02:00:00	0.524052	0.521295	0.638219	0.508308	0.552765	0.526809
2016-04-09 03:00:00	0.585814	0.572149	0.669397	0.55467	0.612434	0.588298
2016-04-09 04:00:00	0.673846	0.649717	0.774101	0.646869	0.700057	0.675971
2016-04-09 05:00:00	0.697433	0.674121	0.798354	0.651753	0.721752	0.699494
2016-04-09 06:00:00	0.983426	0.953857	1.00815	0.931386	1.00572	0.98507
2016-04-09 07:00:00	0.645319	0.641849	0.733856	0.600325	0.669978	0.647586
2016-04-09 08:00:00	0.724564	0.71208	0.810881	0.6834	0.749634	0.726565
2016-04-09 09:00:00	0.845657	0.820758	0.912552	0.791718	0.869413	0.847321
2016-04-09 10:00:00	0.727037	0.704963	0.809431	0.693765	0.751397	0.728894
2016-04-09 11:00:00	0.916185	0.896639	0.955757	0.859233	0.94103	0.917746
2016-04-09 12:00:00	1.28017	1.24995	1.2262	1.20983	1.30537	1.28202
2016-04-09 13:00:00	0.841674	0.829738	0.91387	0.869102	0.866837	0.843351
2016-04-09 14:00:00	0.821148	0.793029	0.942828	0.825325	0.847667	0.82332
2016-04-09 15:00:00	0.115498	0.123963	0.347155	0.10114	0.143188	0.120089
2016-04-09 16:00:00	0.54199	0.523694	0.635287	0.490389	0.567634	0.544249
2016-04-09 17:00:00	0.705549	0.686589	0.828621	0.671062	0.731801	0.707392
2016-04-09 18:00:00	0.595015	0.574943	0.677218	0.546742	0.619319	0.596808
2016-04-09 19:00:00	0.664417	0.64109	0.766615	0.615533	0.688661	0.665926
2016-04-09 20:00:00	0.699355	0.675071	0.801071	0.641874	0.722892	0.700658
2016-04-09 21:00:00	1.02192	0.987691	1.07181	0.96316	1.04554	1.02268
2016-04-09 22:00:00	1.03258	0.996551	1.06013	0.95991	1.05521	1.03314
2016-04-09 23:00:00	1.2883	1.25832	1.24739	1.22049	1.3123	1.28904
2016-04-10	1.25849	1.25197	1.21003	1.15726	1.28341	1.26109
2016-04-10 01:00:00	1.38213	1.36365	1.30759	1.29541	1.40834	1.38438
2016-04-10 02:00:00	0.794465	0.822122	0.918371	0.767671	0.820206	0.797353
2016-04-10 03:00:00	0.835774	0.860225	0.885423	0.821927	0.860313	0.838328
2016-04-10 04:00:00	0.490735	0.502299	0.591755	0.467825	0.516184	0.49377
2016-04-10 05:00:00	0.671279	0.659897	0.761287	0.643766	0.695426	0.673599
2016-04-10 06:00:00	0.915614	0.913343	0.970777	0.865839	0.9392	0.917359
2016-04-10 07:00:00	0.622819	0.631934	0.705973	0.58844	0.646184	0.625161
2016-04-10 08:00:00	0.912589	0.881452	0.969907	0.869334	0.935687	0.914189
2016-04-10 09:00:00	0.646933	0.647384	0.739665	0.60844	0.669667	0.649058
2016-04-10 10:00:00	0.948796	0.907769	1.02548	0.905611	0.971369	0.950193
2016-04-10 11:00:00	0.753063	0.721155	0.839775	0.711764	0.775473	0.754758
2016-04-10 12:00:00	1.04215	0.995239	1.09324	0.991284	1.0646	1.04346
2016-04-10 13:00:00	0.677132	0.670594	0.811816	0.621357	0.702393	0.67962
2016-04-10 14:00:00	1.10677	1.09878	1.15203	1.03861	1.13157	1.10852
2016-04-10 15:00:00	0.662998	0.66591	0.771804	0.590925	0.686749	0.665199
2016-04-10 16:00:00	0.321862	0.34867	0.481683	0.287993	0.348245	0.32524
2016-04-10 17:00:00	0.19608	0.217507	0.411232	0.167891	0.222404	0.200013
2016-04-10 18:00:00	0.296905	0.308212	0.449571	0.27237	0.323483	0.300065
2016-04-10 19:00:00	0.742264	0.736709	0.831395	0.695432	0.767544	0.743768
2016-04-10 20:00:00	0.713544	0.705394	0.802262	0.683956	0.738334	0.715258
2016-04-10 21:00:00	0.989345	0.995112	1.05305	0.938737	1.01493	0.990683
2016-04-10 22:00:00	0.825062	0.822594	0.882775	0.767598	0.848525	0.826225
2016-04-10 23:00:00	0.629431	0.620676	0.714476	0.591339	0.652546	0.630597
2016-04-11	0.970739	1.00345	1.01832	0.938391	0.998066	0.973337
2016-04-11 01:00:00	0.722986	0.753712	0.828158	0.695599	0.747906	0.725968
2016-04-11 02:00:00	0.940919	0.962178	1.0313	0.880125	0.966302	0.943076
2016-04-11 03:00:00	0.993763	1.00073	1.05259	1.07663	1.0147	0.994476
2016-04-11 04:00:00	0.825727	0.829942	0.929998	0.880762	0.849452	0.828025
2016-04-11 05:00:00	0.429198	0.433804	0.547525	0.419747	0.454152	0.432346
2016-04-11 06:00:00	0.484511	0.468203	0.594068	0.469368	0.50766	0.487356
2016-04-11 07:00:00	0.636838	0.609358	0.719994	0.609979	0.659629	0.639041
2016-04-11 08:00:00	0.782133	0.768407	0.867499	0.744023	0.804946	0.783915
2016-04-11 09:00:00	0.56424	0.557927	0.651373	0.531218	0.586149	0.566593
2016-04-11 10:00:00	1.07825	1.05224	1.14593	1.02868	1.09998	1.07948
2016-04-11 11:00:00	0.838301	0.822538	0.914126	0.797322	0.860474	0.83977
2016-04-11 12:00:00	0.931567	0.893983	1.0215	0.867403	0.953463	0.933036
2016-04-11 13:00:00	1.26703	1.24553	1.25355	1.19324	1.29083	1.26891
2016-04-11 14:00:00	1.12945	1.11591	1.14288	1.05395	1.15277	1.13117
2016-04-11 15:00:00	1.02298	1.0086	1.04901	0.951179	1.0478	1.02427
2016-04-11 16:00:00	1.03719	1.01429	1.06746	0.981293	1.06156	1.03836
2016-04-11 17:00:00	1.79942	1.80329	1.80445	1.67186	1.8257	1.80124
2016-04-11 18:00:00	1.12941	1.12065	1.13699	1.04704	1.15367	1.13038
2016-04-11 19:00:00	0.33239	0.322529	0.476406	0.311155	0.358047	0.335393
2016-04-11 20:00:00	0.85304	0.839431	0.912039	0.79562	0.874622	0.853969
2016-04-11 21:00:00	1.74576	1.74552	1.72297	1.67721	1.7731	1.7475
2016-04-11 22:00:00	1.7395	1.72634	1.69899	1.65447	1.76517	1.74138
2016-04-11 23:00:00	1.34728	1.35319	1.3585	1.26453	1.37192	1.34827
2016-04-12	2.3605	2.37249	2.34642	2.22331	2.38988	2.36531
2016-04-12 01:00:00	1.13775	1.16219	1.14166	1.10753	1.16527	1.14028
2016-04-12 02:00:00	0.905583	0.925253	0.967967	0.877845	0.930365	0.908068
2016-04-12 03:00:00	1.27877	1.28145	1.3027	1.35084	1.30112	1.28073
2016-04-12 04:00:00	0.97766	0.971782	1.07012	1.05438	1.00117	0.980001
2016-04-12 05:00:00	0.613905	0.61113	0.701202	0.605696	0.636772	0.616554
2016-04-12 06:00:00	0.37729	0.380244	0.532799	0.365387	0.40071	0.380698
2016-04-12 07:00:00	0.454268	0.4472	0.582836	0.4317	0.476927	0.457237
2016-04-12 08:00:00	0.545245	0.540559	0.65775	0.523499	0.567535	0.547777
2016-04-12 09:00:00	0.700813	0.686555	0.816801	0.659324	0.722073	0.702785
2016-04-12 10:00:00	1.28574	1.25783	1.27715	1.22133	1.30673	1.28729
2016-04-12 11:00:00	1.77191	1.75611	1.70039	1.71396	1.79835	1.77466
2016-04-12 12:00:00	0.976577	0.958107	1.03303	0.907382	0.999762	0.97801
2016-04-12 13:00:00	0.401697	0.393805	0.525038	0.381995	0.425442	0.404466
2016-04-12 14:00:00	0.402018	0.400895	0.512425	0.384175	0.426206	0.404787
2016-04-12 15:00:00	0.5974	0.597049	0.69307	0.563022	0.621182	0.599387
2016-04-12 16:00:00	0.771777	0.740867	0.842552	0.721502	0.794945	0.773179
2016-04-12 17:00:00	0.266374	0.284072	0.463	0.239937	0.292418	0.269764
2016-04-12 18:00:00	0.262592	0.252038	0.426637	0.238007	0.288745	0.265908
2016-04-12 19:00:00	0.258942	0.270021	0.42354	0.231387	0.284238	0.262255
2016-04-12 20:00:00	0.37027	0.375253	0.472203	0.342559	0.395075	0.37295
2016-04-12 21:00:00	0.330455	0.341788	0.487682	0.316964	0.355297	0.333499
2016-04-12 22:00:00	0.720589	0.719864	0.817178	0.681999	0.745659	0.722036
2016-04-12 23:00:00	0.641319	0.630685	0.727992	0.61512	0.665114	0.642467
2016-04-13	0.781009	0.802546	0.869066	0.727522	0.805444	0.783353
2016-04-13 01:00:00	0.895855	0.911406	0.956883	0.852528	0.920593	0.8981
2016-04-13 02:00:00	0.564178	0.584133	0.630145	0.534825	0.588054	0.567298
2016-04-13 03:00:00	0.790461	0.793103	0.860989	0.756738	0.814015	0.792647
2016-04-13 04:00:00	0.433869	0.446369	0.576484	0.417256	0.456953	0.437154
2016-04-13 05:00:00	0.669343	0.664736	0.758722	0.643739	0.692056	0.671681
2016-04-13 06:00:00	0.726921	0.716425	0.828187	0.685222	0.748512	0.729038
2016-04-13 07:00:00	0.926919	0.905476	0.994722	0.883402	0.948578	0.92856
2016-04-13 08:00:00	0.679357	0.664969	0.781119	0.639442	0.700545	0.681443
2016-04-13 09:00:00	1.21984	1.18499	1.25726	1.17306	1.24106	1.22119
2016-04-13 10:00:00	1.25588	1.22096	1.28302	1.19558	1.27634	1.25711
2016-04-13 11:00:00	1.23337	1.23016	1.22912	1.17528	1.25888	1.23538
2016-04-13 12:00:00	0.82828	0.829594	0.906851	0.770668	0.85282	0.830151
2016-04-13 13:00:00	0.215813	0.239137	0.41342	0.199368	0.241882	0.220025
2016-04-13 14:00:00	0.154062	0.180039	0.369723	0.14872	0.181641	0.158543
2016-04-13 15:00:00	0.232828	0.256305	0.426067	0.22087	0.259255	0.236862
2016-04-13 16:00:00	0.139644	0.160401	0.368226	0.12382	0.165193	0.143985
2016-04-13 17:00:00	0.0895483	0.112083	0.333954	0.0904446	0.116846	0.0940613
2016-04-13 18:00:00	0.0906744	0.100024	0.318447	0.0713258	0.117217	0.095142
2016-04-13 19:00:00	0.0604875	0.0824742	0.317401	0.0574112	0.0877338	0.0650581
2016-04-13 20:00:00	0.274892	0.274039	0.443586	0.260639	0.301192	0.278268
2016-04-13 21:00:00	0.260983	0.248542	0.439549	0.243089	0.2852	0.264211
2016-04-13 22:00:00	0.625885	0.622753	0.720521	0.582739	0.650339	0.62742
2016-04-13 23:00:00	1.7881	1.79139	1.70353	1.79361	1.80835	1.78828
2016-04-14	1.42563	1.42262	1.42091	1.42451	1.45146	1.43028
2016-04-14 01:00:00	1.292	1.30252	1.28854	1.24525	1.31976	1.29484
2016-04-14 02:00:00	1.13418	1.11636	1.14766	1.08309	1.15803	1.13666
2016-04-14 03:00:00	0.82451	0.830977	0.871129	0.791039	0.848187	0.82695
2016-04-14 04:00:00	0.490143	0.50206	0.60772	0.473161	0.513	0.493615
2016-04-14 05:00:00	0.419346	0.403479	0.549963	0.407052	0.442353	0.422838
2016-04-14 06:00:00	0.443238	0.413654	0.565613	0.436221	0.4658	0.446271
2016-04-14 07:00:00	0.404206	0.385775	0.5461	0.394957	0.427372	0.407371
2016-04-14 08:00:00	0.40313	0.386148	0.542844	0.384892	0.425728	0.406262
2016-04-14 09:00:00	0.948863	0.914	1.0272	0.902307	0.971213	0.950319
2016-04-14 10:00:00	0.888244	0.864369	0.938055	0.840899	0.911507	0.889827
2016-04-14 11:00:00	1.58468	1.56458	1.47121	1.47869	1.61098	1.58681
2016-04-14 12:00:00	0.696691	0.698252	0.774083	0.653698	0.722922	0.698761
2016-04-14 13:00:00	0.290513	0.305531	0.451742	0.267293	0.318168	0.29418
2016-04-14 14:00:00	0.312401	0.316294	0.477436	0.291553	0.338918	0.316037
2016-04-14 15:00:00	0.370336	0.367056	0.469867	0.329211	0.396129	0.373382
2016-04-14 16:00:00	0.355929	0.354977	0.496724	0.303144	0.381429	0.359104
2016-04-14 17:00:00	0.120123	0.13796	0.336551	0.0910379	0.146588	0.124426
2016-04-14 18:00:00	0.824834	0.814007	0.919564	0.84303	0.846816	0.825132
2016-04-14 19:00:00	0.91226	0.892106	0.996368	0.894857	0.937836	0.914129
2016-04-14 20:00:00	0.839905	0.836737	0.973678	0.745062	0.865722	0.841622
2016-04-14 21:00:00	1.2673	1.26354	1.23587	1.1939	1.29269	1.26798
2016-04-14 22:00:00	0.843999	0.841354	0.899442	0.793336	0.869021	0.845066
2016-04-14 23:00:00	0.500704	0.487661	0.595573	0.458901	0.523471	0.502335
2016-04-15	0.749495	0.760735	0.833059	0.711898	0.77444	0.751885
2016-04-15 01:00:00	0.687356	0.676872	0.77657	0.646317	0.711442	0.689854
2016-04-15 02:00:00	1.09146	1.05517	1.11644	1.01345	1.11488	1.09332
2016-04-15 03:00:00	1.47088	1.41167	1.36727	1.38769	1.49251	1.47322
2016-04-15 04:00:00	0.694623	0.696786	0.77385	0.647832	0.717534	0.697074
2016-04-15 05:00:00	0.463616	0.444585	0.567921	0.447586	0.486962	0.466557
2016-04-15 06:00:00	0.421733	0.413114	0.546051	0.397184	0.444785	0.424837
2016-04-15 07:00:00	0.42636	0.418103	0.545788	0.406392	0.44981	0.429321
2016-04-15 08:00:00	0.418065	0.411805	0.549541	0.395224	0.44173	0.42101
2016-04-15 09:00:00	0.798906	0.772776	0.877814	0.743753	0.821437	0.800494
2016-04-15 10:00:00	1.37142	1.32433	1.30853	1.32707	1.39395	1.3727
2016-04-15 11:00:00	1.24003	1.22862	1.23284	1.16705	1.26582	1.24184
2016-04-15 12:00:00	0.770836	0.774574	0.841894	0.720105	0.797319	0.772779
2016-04-15 13:00:00	0.118214	0.150804	0.338433	0.102812	0.147221	0.12282
2016-04-15 14:00:00	0.0593078	0.0955976	0.303255	0.0424234	0.088381	0.0643495
2016-04-15 15:00:00	0.318371	0.328841	0.422538	0.272686	0.345253	0.321623
2016-04-15 16:00:00	0.326404	0.338735	0.431602	0.273709	0.352801	0.329552
2016-04-15 17:00:00	0.13795	0.158658	0.336162	0.100492	0.165453	0.14206
2016-04-15 18:00:00	0.0857439	0.103071	0.304367	0.0644862	0.11422	0.0900493
2016-04-15 19:00:00	0.0892997	0.104297	0.317501	0.0729951	0.117453	0.0935289
2016-04-15 20:00:00	0.227749	0.249138	0.409118	0.200091	0.255529	0.231383
2016-04-15 21:00:00	0.361766	0.370684	0.495441	0.336531	0.388	0.364229
2016-04-15 22:00:00	0.456274	0.452557	0.537682	0.427187	0.481688	0.458339
2016-04-15 23:00:00	0.417005	0.394392	0.547773	0.392141	0.440637	0.418968
2016-04-16	0.446112	0.473242	0.559339	0.430888	0.474548	0.449437
2016-04-16 01:00:00	0.449062	0.47403	0.560193	0.430318	0.476084	0.45231
2016-04-16 02:00:00	0.397361	0.421421	0.536179	0.377501	0.423454	0.400783
2016-04-16 03:00:00	0.447352	0.452003	0.561323	0.432587	0.473699	0.450469
2016-04-16 04:00:00	0.453801	0.44028	0.562338	0.4485	0.478371	0.45682
2016-04-16 05:00:00	0.396605	0.383725	0.535944	0.393603	0.420693	0.39983
2016-04-16 06:00:00	0.407085	0.387808	0.540397	0.40293	0.431114	0.41018
2016-04-16 07:00:00	0.433652	0.405147	0.552617	0.426751	0.457128	0.436544
2016-04-16 08:00:00	0.396105	0.372698	0.535304	0.386197	0.419742	0.399096
2016-04-16 09:00:00	0.401589	0.379358	0.54037	0.384873	0.424954	0.404485
2016-04-16 10:00:00	0.522028	0.493122	0.61137	0.493852	0.545287	0.524312
2016-04-16 11:00:00	0.984276	0.938454	1.04148	0.931288	1.00721	0.985436
2016-04-16 12:00:00	0.653308	0.635435	0.74269	0.601005	0.677633	0.655484
2016-04-16 13:00:00	0.208986	0.213878	0.411889	0.181356	0.236095	0.21296
2016-04-16 14:00:00	0.206137	0.207506	0.392613	0.169455	0.232987	0.209931
2016-04-16 15:00:00	0.0982747	0.106352	0.323597	0.0750541	0.125835	0.102721
2016-04-16 16:00:00	0.129985	0.132532	0.335321	0.0956607	0.156326	0.134158
2016-04-16 17:00:00	0.0769531	0.0787732	0.313383	0.0537661	0.104056	0.0814014
2016-04-16 18:00:00	0.0769106	0.0789579	0.308698	0.0575688	0.104374	0.0812729
2016-04-16 19:00:00	0.120472	0.122215	0.344493	0.104517	0.147883	0.124565
2016-04-16 20:00:00	0.178459	0.176229	0.387616	0.168587	0.204991	0.1824
2016-04-16 21:00:00	0.274875	0.261175	0.450115	0.259863	0.300665	0.277687
2016-04-16 22:00:00	0.460239	0.449777	0.550782	0.44398	0.484035	0.462305
2016-04-16 23:00:00	0.371356	0.354673	0.527835	0.357482	0.394581	0.373474
2016-04-17	0.386025	0.412958	0.532257	0.370473	0.411686	0.389611
2016-04-17 01:00:00	0.416411	0.43666	0.549414	0.398483	0.44144	0.419777
2016-04-17 02:00:00	0.520471	0.523157	0.600736	0.493955	0.545457	0.523412
2016-04-17 03:00:00	0.789834	0.778598	0.870482	0.744491	0.813803	0.791893
2016-04-17 04:00:00	0.386823	0.384725	0.551581	0.368197	0.410882	0.390124
2016-04-17 05:00:00	0.424333	0.398335	0.556439	0.410185	0.447458	0.427359
2016-04-17 06:00:00	0.420134	0.401897	0.559788	0.398961	0.443495	0.423117
2016-04-17 07:00:00	0.361298	0.358258	0.521556	0.342775	0.38531	0.364525
2016-04-17 08:00:00	0.410232	0.406264	0.540315	0.386699	0.434609	0.413131
2016-04-17 09:00:00	0.407091	0.403931	0.538724	0.383567	0.431752	0.409944
2016-04-17 10:00:00	0.565467	0.553833	0.647875	0.526208	0.589519	0.567581
2016-04-17 11:00:00	0.926348	0.903723	0.959407	0.860137	0.949591	0.927716
2016-04-17 12:00:00	0.77706	0.785651	0.862384	0.716055	0.803288	0.77895
2016-04-17 13:00:00	0.28686	0.299335	0.454705	0.249906	0.313723	0.290237
2016-04-17 14:00:00	0.210776	0.231796	0.417152	0.182912	0.238232	0.214626
2016-04-17 15:00:00	0.215949	0.234049	0.42578	0.193947	0.243659	0.219981
2016-04-17 16:00:00	0.102054	0.120336	0.370719	0.0896231	0.130422	0.106704
2016-04-17 17:00:00	0.285299	0.283454	0.483298	0.255657	0.311413	0.288859
2016-04-17 18:00:00	0.118352	0.140775	0.359768	0.101432	0.146601	0.122706
2016-04-17 19:00:00	0.539025	0.553276	0.632307	0.491353	0.566413	0.54143
2016-04-17 20:00:00	0.904927	0.890474	0.961093	0.926695	0.931165	0.906663
2016-04-17 21:00:00	0.771837	0.748858	0.853465	0.778314	0.797365	0.773446
2016-04-17 22:00:00	1.60934	1.57524	1.59004	1.50249	1.63296	1.61122
2016-04-17 23:00:00	0.468301	0.44486	0.577222	0.436102	0.491621	0.470113
2016-04-18	0.719625	0.716407	0.797786	0.676502	0.745245	0.722135
2016-04-18 01:00:00	0.887252	0.872603	0.944118	0.831247	0.912983	0.889456
2016-04-18 02:00:00	1.14791	1.12649	1.22657	1.19735	1.172	1.15077
2016-04-18 03:00:00	0.996619	0.963805	1.08152	1.02404	1.02296	0.9996
2016-04-18 04:00:00	0.353958	0.349978	0.519279	0.339885	0.378556	0.357509
2016-04-18 05:00:00	0.504097	0.4995	0.596096	0.482056	0.528896	0.50711
2016-04-18 06:00:00	0.512068	0.511049	0.601603	0.487408	0.537076	0.515037
2016-04-18 07:00:00	0.383208	0.383426	0.530344	0.361152	0.408272	0.3864
2016-04-18 08:00:00	0.453607	0.446957	0.565077	0.430981	0.478681	0.456368
2016-04-18 09:00:00	0.362472	0.362902	0.517277	0.335889	0.387129	0.36562
2016-04-18 10:00:00	0.476002	0.467976	0.581062	0.450503	0.500908	0.478524
2016-04-18 11:00:00	0.436904	0.446395	0.556122	0.397386	0.462572	0.439661
2016-04-18 12:00:00	0.832218	0.821373	0.892268	0.768224	0.857836	0.834023
2016-04-18 13:00:00	1.5813	1.56685	1.5399	1.43738	1.60778	1.58339
2016-04-18 14:00:00	0.9565	0.942109	0.999308	0.850564	0.981436	0.957864
2016-04-18 15:00:00	0.425872	0.442384	0.513416	0.375485	0.45311	0.428774
2016-04-18 16:00:00	0.281859	0.301472	0.449732	0.244266	0.309724	0.28544
2016-04-18 17:00:00	0.123277	0.14728	0.391333	0.0973698	0.151645	0.127613
2016-04-18 18:00:00	0.418235	0.440611	0.53476	0.362634	0.445565	0.421161
2016-04-18 19:00:00	0.294179	0.298875	0.484117	0.256901	0.321883	0.297248
2016-04-18 20:00:00	0.347011	0.360074	0.518854	0.307849	0.374308	0.349808
2016-04-18 21:00:00	0.484294	0.496303	0.604233	0.438086	0.510286	0.48664
2016-04-18 22:00:00	0.659591	0.650237	0.749524	0.605454	0.684066	0.661291
2016-04-18 23:00:00	0.808364	0.781251	0.892428	0.75186	0.831597	0.809035
2016-04-19	1.39947	1.37859	1.37064	1.30558	1.42628	1.40149
2016-04-19 01:00:00	3.03285	2.96205	2.84658	2.87739	3.06098	3.04084
2016-04-19 02:00:00	1.07202	1.02882	1.05389	0.998664	1.09839	1.07359
2016-04-19 03:00:00	0.886771	0.862446	0.939488	0.83449	0.912527	0.888967
2016-04-19 04:00:00	1.18252	1.14349	1.21525	1.2371	1.20661	1.1844
2016-04-19 05:00:00	0.915111	0.893271	1.04129	0.956652	0.941168	0.917478
2016-04-19 06:00:00	0.617872	0.590852	0.709198	0.604334	0.642825	0.62031
2016-04-19 07:00:00	0.364491	0.35823	0.519298	0.345109	0.389751	0.367598
2016-04-19 08:00:00	0.468325	0.4494	0.57433	0.439315	0.493842	0.470975
2016-04-19 09:00:00	0.440277	0.43815	0.562359	0.407194	0.465487	0.443125
2016-04-19 10:00:00	0.340061	0.334313	0.507624	0.316376	0.365775	0.343114
2016-04-19 11:00:00	0.928249	0.897052	0.987002	0.877798	0.95362	0.929793
2016-04-19 12:00:00	0.631313	0.616547	0.738499	0.577739	0.657149	0.633308
2016-04-19 13:00:00	0.342894	0.341074	0.48602	0.313884	0.369153	0.345982
2016-04-19 14:00:00	0.431134	0.436947	0.541938	0.397927	0.458337	0.434075
2016-04-19 15:00:00	0.35985	0.369695	0.46418	0.319837	0.386867	0.363172
2016-04-19 16:00:00	0.252654	0.284794	0.461084	0.216045	0.281314	0.256296
2016-04-19 17:00:00	0.110194	0.148455	0.339443	0.0944899	0.139169	0.114687
2016-04-19 18:00:00	0.102669	0.134204	0.331154	0.0923917	0.131027	0.10731
2016-04-19 19:00:00	0.192992	0.22882	0.375571	0.175858	0.221825	0.197032
2016-04-19 20:00:00	0.318335	0.339154	0.472833	0.296085	0.345819	0.32145
2016-04-19 21:00:00	0.367053	0.372224	0.488742	0.332096	0.393564	0.369661
2016-04-19 22:00:00	0.65396	0.641747	0.750028	0.604195	0.678449	0.655708
2016-04-19 23:00:00	0.503209	0.480895	0.593551	0.469534	0.526537	0.504928
2016-04-20	0.689561	0.68847	0.739749	0.662005	0.717382	0.6924
2016-04-20 01:00:00	0.776799	0.755089	0.848223	0.758872	0.801635	0.779343
2016-04-20 02:00:00	0.909784	0.883293	0.922922	0.887085	0.934084	0.91215
2016-04-20 03:00:00	1.05369	1.01704	1.10328	1.07657	1.07902	1.05638
2016-04-20 04:00:00	0.842529	0.80266	0.958901	0.861825	0.867744	0.844996
2016-04-20 05:00:00	0.523107	0.502227	0.652832	0.476237	0.549443	0.525676
2016-04-20 06:00:00	0.476822	0.492525	0.579877	0.447809	0.501545	0.479934
2016-04-20 07:00:00	0.434543	0.446601	0.556119	0.403405	0.459058	0.437561
2016-04-20 08:00:00	0.381878	0.39043	0.523836	0.352747	0.406294	0.384889
2016-04-20 09:00:00	0.364321	0.37359	0.516524	0.336145	0.388705	0.367348
2016-04-20 10:00:00	0.360248	0.366703	0.514848	0.331506	0.384811	0.363215
2016-04-20 11:00:00	0.76955	0.737187	0.869438	0.712914	0.794493	0.77126
2016-04-20 12:00:00	0.462531	0.452652	0.574738	0.417715	0.488848	0.46518
2016-04-20 13:00:00	0.136141	0.145365	0.375848	0.114673	0.164356	0.140596
2016-04-20 14:00:00	0.045205	0.0617778	0.334776	0.0294526	0.0739074	0.0503142
2016-04-20 15:00:00	0.183954	0.195557	0.409529	0.163229	0.212001	0.188272
2016-04-20 16:00:00	0.35614	0.362811	0.47912	0.326567	0.383011	0.359557
2016-04-20 17:00:00	0.0356069	0.0579512	0.316047	0.018752	0.0636598	0.040307
2016-04-20 18:00:00	0.0918022	0.103759	0.328189	0.0547195	0.118684	0.0960428
2016-04-20 19:00:00	0.0606981	0.0747782	0.316283	0.0348394	0.0880794	0.0650744
2016-04-20 20:00:00	0.249371	0.254817	0.435589	0.224176	0.276437	0.252734
2016-04-20 21:00:00	0.275959	0.25711	0.461221	0.252386	0.300722	0.278816
2016-04-20 22:00:00	0.45312	0.419849	0.554577	0.426855	0.476559	0.455135
2016-04-20 23:00:00	0.392924	0.351252	0.549019	0.37474	0.415618	0.394949
2016-04-21	0.65799	0.634351	0.744744	0.621569	0.6837	0.660543
2016-04-21 01:00:00	0.897847	0.866039	0.997387	0.866804	0.92385	0.900256
2016-04-21 02:00:00	0.615098	0.594855	0.69767	0.58865	0.640408	0.617946
2016-04-21 03:00:00	0.415016	0.397923	0.547858	0.400664	0.439796	0.41817
2016-04-21 04:00:00	0.395929	0.411457	0.536003	0.368424	0.420849	0.399117
2016-04-21 05:00:00	0.361347	0.359337	0.52058	0.34178	0.386727	0.364621
2016-04-21 06:00:00	0.363979	0.357885	0.515641	0.345118	0.389468	0.36717
2016-04-21 07:00:00	0.399961	0.41282	0.539749	0.374984	0.424989	0.403093
2016-04-21 08:00:00	0.431991	0.424077	0.556363	0.408964	0.457061	0.435061
2016-04-21 09:00:00	0.362294	0.358486	0.515942	0.336121	0.387449	0.365305
2016-04-21 10:00:00	0.46582	0.451875	0.585202	0.429042	0.490702	0.468301
2016-04-21 11:00:00	0.809041	0.783441	0.898763	0.747455	0.834024	0.810624
2016-04-21 12:00:00	0.768381	0.770703	0.852005	0.694981	0.795845	0.770223
2016-04-21 13:00:00	0.124653	0.158607	0.345367	0.10847	0.153681	0.129206
2016-04-21 14:00:00	0.0745789	0.100217	0.314553	0.0576717	0.103964	0.0794875
2016-04-21 15:00:00	0.0779844	0.106924	0.322268	0.0584865	0.106947	0.0827987
2016-04-21 16:00:00	0.298429	0.321168	0.472286	0.263904	0.326722	0.302111
2016-04-21 17:00:00	0.233048	0.25242	0.475947	0.191627	0.262442	0.236771
2016-04-21 18:00:00	0.466054	0.464062	0.623151	0.508799	0.492087	0.467375
2016-04-21 19:00:00	0.494327	0.489054	0.637894	0.510461	0.52079	0.495975
2016-04-21 20:00:00	0.284447	0.291721	0.445083	0.249682	0.311481	0.287788
2016-04-21 21:00:00	0.317717	0.313382	0.473632	0.287356	0.343365	0.320583
2016-04-21 22:00:00	0.614838	0.593036	0.724442	0.565753	0.639303	0.616467
2016-04-21 23:00:00	0.486184	0.46342	0.60155	0.444373	0.50992	0.487756
2016-04-22	0.451038	0.460994	0.577213	0.431408	0.478862	0.454523
2016-04-22 01:00:00	0.758241	0.749536	0.826052	0.739554	0.784415	0.760883
2016-04-22 02:00:00	0.888921	0.874692	0.920813	0.851333	0.914873	0.891253
2016-04-22 03:00:00	0.539311	0.526476	0.602379	0.502172	0.564915	0.541906
2016-04-22 04:00:00	0.542284	0.537334	0.64278	0.516237	0.568257	0.545111
2016-04-22 05:00:00	0.454378	0.471035	0.569645	0.424955	0.480523	0.457439
2016-04-22 06:00:00	0.380041	0.391837	0.527902	0.354096	0.405696	0.383153
2016-04-22 07:00:00	0.397839	0.406729	0.538091	0.367619	0.4232	0.400803
2016-04-22 08:00:00	0.337946	0.351146	0.504821	0.313339	0.363365	0.341147
2016-04-22 09:00:00	0.440174	0.448597	0.559825	0.406967	0.465542	0.443152
2016-04-22 10:00:00	0.348016	0.354434	0.513378	0.318751	0.373166	0.351071
2016-04-22 11:00:00	0.870106	0.855633	0.944764	0.803455	0.895591	0.871617
2016-04-22 12:00:00	0.607655	0.601884	0.698301	0.550367	0.633452	0.609619
2016-04-22 13:00:00	0.304381	0.325684	0.467516	0.268002	0.331062	0.307532
2016-04-22 14:00:00	0.154608	0.193928	0.368764	0.12785	0.183552	0.158891
2016-04-22 15:00:00	0.0738889	0.0984737	0.302318	0.0440386	0.101649	0.0783512
2016-04-22 16:00:00	0.202198	0.19776	0.407065	0.17488	0.229716	0.205495
2016-04-22 17:00:00	0.266721	0.253693	0.451856	0.242109	0.29245	0.269676
2016-04-22 18:00:00	0.477589	0.443355	0.557376	0.436391	0.50175	0.479513
2016-04-22 19:00:00	0.878446	0.820096	0.951144	0.804293	0.900659	0.879049
2016-04-22 20:00:00	0.804209	0.763757	0.879537	0.729369	0.827403	0.804944
2016-04-22 21:00:00	0.875202	0.8488	0.932259	0.794693	0.89834	0.875988
2016-04-22 22:00:00	0.766063	0.749823	0.849127	0.692167	0.789742	0.767068
2016-04-22 23:00:00	0.599148	0.572192	0.641794	0.543529	0.621762	0.600204
2016-04-23	0.977113	0.957031	1.06518	0.928621	1.00603	0.979824
2016-04-23 01:00:00	1.22267	1.19817	1.22451	1.23914	1.25062	1.22648
2016-04-23 02:00:00	0.970593	0.947131	1.06617	0.995479	0.998165	0.973803
2016-04-23 03:00:00	0.799997	0.778117	0.881983	0.782619	0.824286	0.802621
2016-04-23 04:00:00	0.581547	0.585726	0.656431	0.551864	0.607491	0.584362
2016-04-23 05:00:00	0.458789	0.474548	0.571098	0.425686	0.484362	0.462036
2016-04-23 06:00:00	0.447322	0.451688	0.56466	0.416832	0.472319	0.450553
2016-04-23 07:00:00	0.556386	0.550991	0.638448	0.530576	0.581601	0.558983
2016-04-23 08:00:00	0.483508	0.481735	0.584225	0.448344	0.508807	0.486455
2016-04-23 09:00:00	0.827473	0.817908	0.894672	0.777554	0.85367	0.829358
2016-04-23 10:00:00	0.546507	0.531087	0.629034	0.51889	0.571996	0.548979
2016-04-23 11:00:00	0.467909	0.454299	0.559692	0.441602	0.493413	0.470614
2016-04-23 12:00:00	0.377023	0.374649	0.500906	0.348658	0.403027	0.380127
2016-04-23 13:00:00	0.334007	0.329475	0.4858	0.311399	0.360906	0.337167
2016-04-23 14:00:00	0.366963	0.364655	0.500281	0.342606	0.393654	0.37005
2016-04-23 15:00:00	0.435625	0.436346	0.574678	0.387368	0.461252	0.438695
2016-04-23 16:00:00	0.825731	0.830911	0.983345	0.743459	0.849185	0.827548
2016-04-23 17:00:00	0.424489	0.433021	0.543584	0.373596	0.452364	0.427393
2016-04-23 18:00:00	0.100609	0.117042	0.33947	0.0855747	0.129383	0.105093
2016-04-23 19:00:00	0.0825008	0.0950853	0.331481	0.0676818	0.110969	0.0869545
2016-04-23 20:00:00	0.226145	0.229788	0.417359	0.203746	0.253563	0.229625
2016-04-23 21:00:00	0.381752	0.371741	0.508309	0.350424	0.407375	0.384268
2016-04-23 22:00:00	0.435054	0.415919	0.531968	0.403315	0.459489	0.437197
2016-04-23 23:00:00	0.439377	0.417378	0.561486	0.407959	0.463361	0.441416
2016-04-24	0.462231	0.468246	0.572395	0.441867	0.489953	0.465748
2016-04-24 01:00:00	0.493316	0.498414	0.58661	0.471435	0.520737	0.496622
2016-04-24 02:00:00	0.788945	0.785601	0.886286	0.739365	0.815699	0.791256
2016-04-24 03:00:00	0.690244	0.689171	0.7971	0.658141	0.717208	0.692856
2016-04-24 04:00:00	0.482289	0.483838	0.581177	0.458378	0.508916	0.485462
2016-04-24 05:00:00	0.469364	0.465942	0.574627	0.44665	0.495494	0.472514
2016-04-24 06:00:00	0.463556	0.45756	0.571421	0.437446	0.489205	0.466665
2016-04-24 07:00:00	0.436351	0.430617	0.559858	0.411647	0.461776	0.439511
2016-04-24 08:00:00	0.460589	0.449504	0.568949	0.433196	0.485714	0.463427
2016-04-24 09:00:00	0.503811	0.507811	0.595057	0.468827	0.529147	0.506573
2016-04-24 10:00:00	0.477398	0.479123	0.582692	0.447664	0.502717	0.480178
2016-04-24 11:00:00	0.69957	0.705491	0.806538	0.647204	0.726039	0.701715
2016-04-24 12:00:00	0.899116	0.88506	0.985476	0.8236	0.923635	0.901046
2016-04-24 13:00:00	1.03605	1.00747	1.06815	0.937309	1.06031	1.03777
2016-04-24 14:00:00	0.516741	0.502336	0.552688	0.445734	0.542341	0.519458
2016-04-24 15:00:00	0.153381	0.155194	0.363554	0.128563	0.180495	0.157657
2016-04-24 16:00:00	0.1351	0.13702	0.360597	0.113396	0.161978	0.139524
2016-04-24 17:00:00	0.0593028	0.0644687	0.336972	0.0454558	0.0868218	0.0641745
2016-04-24 18:00:00	0.188982	0.217539	0.429708	0.164265	0.216858	0.192996
2016-04-24 19:00:00	0.425438	0.428423	0.512324	0.381844	0.45197	0.428075
2016-04-24 20:00:00	0.366418	0.357894	0.48685	0.322974	0.392139	0.369071
2016-04-24 21:00:00	0.409539	0.39945	0.511067	0.363452	0.434116	0.411736
2016-04-24 22:00:00	0.779225	0.771969	0.85468	0.72055	0.804486	0.780435
2016-04-24 23:00:00	0.984786	0.971592	1.05535	0.945531	1.01149	0.98602
2016-04-25	0.85943	0.85996	0.886734	0.83987	0.885507	0.862012
2016-04-25 01:00:00	0.836753	0.835848	0.872632	0.815827	0.862704	0.839205
2016-04-25 02:00:00	0.714162	0.713689	0.740885	0.663695	0.741073	0.716428
2016-04-25 03:00:00	0.595801	0.592487	0.637417	0.554319	0.622099	0.598155
2016-04-25 04:00:00	0.39009	0.400087	0.528026	0.368981	0.417061	0.393258
2016-04-25 05:00:00	0.365754	0.376522	0.515288	0.346146	0.392322	0.368981
2016-04-25 06:00:00	0.402495	0.407221	0.533085	0.382177	0.428564	0.405464
2016-04-25 07:00:00	0.407902	0.413626	0.536747	0.385735	0.433802	0.410797
2016-04-25 08:00:00	0.392692	0.397041	0.529509	0.372923	0.418311	0.395585
2016-04-25 09:00:00	0.389346	0.394733	0.52586	0.36615	0.414662	0.392192
2016-04-25 10:00:00	0.447756	0.450792	0.57399	0.416218	0.472485	0.450268
2016-04-25 11:00:00	0.510106	0.510255	0.604657	0.47125	0.534812	0.512293
2016-04-25 12:00:00	0.600018	0.604902	0.678108	0.562385	0.62612	0.601919
2016-04-25 13:00:00	0.763871	0.758798	0.870331	0.715764	0.789201	0.765681
2016-04-25 14:00:00	1.46503	1.43465	1.3688	1.35716	1.48977	1.46637
2016-04-25 15:00:00	1.43486	1.40322	1.41661	1.32552	1.46204	1.43608
2016-04-25 16:00:00	0.270034	0.278556	0.427716	0.238021	0.297567	0.273149
2016-04-25 17:00:00	0.430006	0.430837	0.535518	0.393159	0.456623	0.432244
2016-04-25 18:00:00	0.477901	0.456527	0.611156	0.452104	0.502735	0.48008
2016-04-25 19:00:00	0.301275	0.31125	0.475681	0.273959	0.328472	0.304224
2016-04-25 20:00:00	0.354535	0.360018	0.488426	0.324621	0.381141	0.357221
2016-04-25 21:00:00	0.465649	0.452309	0.589202	0.415995	0.490271	0.467363
2016-04-25 22:00:00	3.70753	3.67347	3.44401	3.49351	3.73011	3.72525
2016-04-25 23:00:00	1.47522	1.45101	1.48317	1.47522	1.49922	1.47667
2016-04-26	2.42565	2.36217	2.33588	2.30891	2.45754	2.4311
2016-04-26 01:00:00	0.961576	0.95443	0.975723	0.936037	0.987861	0.963658
2016-04-26 02:00:00	0.815671	0.812533	0.867864	0.757374	0.842904	0.818274
2016-04-26 03:00:00	1.06568	1.03229	1.08398	1.09324	1.0931	1.06815
2016-04-26 04:00:00	0.941009	0.916956	1.03293	1.00026	0.966011	0.942317
2016-04-26 05:00:00	0.512178	0.508804	0.646186	0.459467	0.540516	0.514706
2016-04-26 06:00:00	0.352762	0.352419	0.514298	0.332602	0.378433	0.355977
2016-04-26 07:00:00	0.376885	0.368575	0.517638	0.355749	0.402171	0.379917
2016-04-26 08:00:00	0.357507	0.351622	0.510794	0.335939	0.383194	0.360576
2016-04-26 09:00:00	0.365897	0.363953	0.515332	0.342423	0.391479	0.368822
2016-04-26 10:00:00	0.713864	0.691186	0.803859	0.661561	0.737715	0.715401
2016-04-26 11:00:00	1.12435	1.10173	1.13661	1.04948	1.15037	1.12562
2016-04-26 12:00:00	0.598114	0.589486	0.701799	0.54432	0.623572	0.600327
2016-04-26 13:00:00	0.560223	0.553197	0.669467	0.53769	0.585548	0.562334
2016-04-26 14:00:00	0.598253	0.584112	0.685908	0.575764	0.623294	0.600225
2016-04-26 15:00:00	0.54504	0.518654	0.637938	0.518387	0.569899	0.547066
2016-04-26 16:00:00	0.72231	0.710775	0.829499	0.665814	0.747062	0.72382
2016-04-26 17:00:00	0.461996	0.44874	0.561883	0.425718	0.486799	0.464197
2016-04-26 18:00:00	0.468773	0.455944	0.57454	0.425988	0.493317	0.470922
2016-04-26 19:00:00	0.679745	0.657176	0.736639	0.629195	0.703874	0.68106
2016-04-26 20:00:00	0.762586	0.735084	0.827359	0.699849	0.78594	0.763579
2016-04-26 21:00:00	0.882922	0.857125	0.937598	0.817393	0.906429	0.883683
2016-04-26 22:00:00	1.01168	1.0001	1.0431	0.937325	1.03695	1.01257
2016-04-26 23:00:00	0.772566	0.750156	0.855777	0.709609	0.796038	0.77303
2016-04-27	0.780856	0.776622	0.841101	0.733685	0.808883	0.783046
2016-04-27 01:00:00	0.821104	0.816722	0.878877	0.781824	0.849235	0.823366
2016-04-27 02:00:00	0.626794	0.633434	0.68704	0.58636	0.654646	0.629414
2016-04-27 03:00:00	0.54951	0.548291	0.620358	0.507745	0.575818	0.55204
2016-04-27 04:00:00	0.401652	0.406466	0.537955	0.380633	0.42841	0.404702
2016-04-27 05:00:00	0.627424	0.620629	0.711885	0.585472	0.653223	0.629528
2016-04-27 06:00:00	0.576381	0.569003	0.661549	0.537956	0.601889	0.578586
2016-04-27 07:00:00	0.696098	0.681079	0.787139	0.651004	0.720894	0.697855
2016-04-27 08:00:00	0.699811	0.682124	0.79652	0.651475	0.724336	0.7015
2016-04-27 09:00:00	0.684366	0.674075	0.789346	0.636349	0.708936	0.686388
2016-04-27 10:00:00	1.09792	1.06058	1.15033	1.0334	1.12133	1.09898
2016-04-27 11:00:00	1.36487	1.32242	1.37099	1.32236	1.39366	1.36787
2016-04-27 12:00:00	0.911173	0.894732	0.980965	0.956555	0.934615	0.911281
2016-04-27 13:00:00	0.553922	0.542532	0.710446	0.53883	0.582988	0.556017
2016-04-27 14:00:00	0.211243	0.231688	0.380847	0.165401	0.239482	0.214822
2016-04-27 15:00:00	0.154677	0.180365	0.355774	0.1059	0.181635	0.158583
2016-04-27 16:00:00	0.118897	0.142882	0.340767	0.0736973	0.14669	0.122885
2016-04-27 17:00:00	0.0973344	0.121937	0.323989	0.0717466	0.124523	0.101477
2016-04-27 18:00:00	0.100431	0.126014	0.314315	0.0710687	0.127607	0.104581
2016-04-27 19:00:00	0.0978842	0.135195	0.331079	0.0875959	0.126528	0.102266
2016-04-27 20:00:00	0.122968	0.144567	0.358968	0.101728	0.150457	0.126649
2016-04-27 21:00:00	0.196037	0.206703	0.415369	0.168461	0.221449	0.199211
2016-04-27 22:00:00	0.673006	0.658125	0.771641	0.609403	0.695897	0.674381
2016-04-27 23:00:00	0.492316	0.480824	0.595771	0.456594	0.514974	0.493807
2016-04-28	0.533404	0.527705	0.600534	0.490331	0.559652	0.536135
2016-04-28 01:00:00	0.857238	0.83974	0.90216	0.819145	0.885281	0.859573
2016-04-28 02:00:00	0.651021	0.63604	0.744828	0.626714	0.678067	0.653735
2016-04-28 03:00:00	0.378004	0.370445	0.522347	0.35212	0.405107	0.381203
2016-04-28 04:00:00	0.419739	0.404556	0.544508	0.393122	0.446434	0.422657
2016-04-28 05:00:00	0.319299	0.310475	0.501391	0.292833	0.345636	0.322689
2016-04-28 06:00:00	0.414187	0.398583	0.543931	0.385701	0.440253	0.41703
2016-04-28 07:00:00	0.356194	0.340882	0.510018	0.334703	0.381944	0.359262
2016-04-28 08:00:00	0.349729	0.33355	0.50854	0.323119	0.374779	0.352785
2016-04-28 09:00:00	0.597169	0.56525	0.684021	0.546848	0.62107	0.599105
2016-04-28 10:00:00	0.899508	0.848569	0.942092	0.838036	0.923144	0.900622
2016-04-28 11:00:00	0.595701	0.574368	0.672542	0.544807	0.620707	0.597572
2016-04-28 12:00:00	0.41437	0.404053	0.542888	0.381544	0.441173	0.41718
2016-04-28 13:00:00	0.287742	0.292212	0.46501	0.306245	0.31312	0.291187
2016-04-28 14:00:00	0.672596	0.639209	0.795971	0.614425	0.694334	0.674621
2016-04-28 15:00:00	1.78725	1.69272	1.76705	1.6187	1.80697	1.78919
2016-04-28 16:00:00	1.27093	1.21112	1.40772	1.26168	1.2919	1.27227
2016-04-28 17:00:00	0.882391	0.84268	0.930154	0.877974	0.906732	0.883803
2016-04-28 18:00:00	0.116319	0.134879	0.444654	0.08404	0.145003	0.120207
2016-04-28 19:00:00	0.401206	0.403754	0.478897	0.357395	0.426849	0.403792
2016-04-28 20:00:00	0.385889	0.390908	0.503899	0.351938	0.41114	0.388359
2016-04-28 21:00:00	0.428361	0.423649	0.538148	0.393013	0.453828	0.430374
2016-04-28 22:00:00	1.01776	1.00399	1.08548	0.94058	1.04292	1.01851
2016-04-28 23:00:00	0.707464	0.705414	0.774366	0.661802	0.731951	0.708353
2016-04-29	0.712879	0.704824	0.784058	0.689194	0.741555	0.715317
2016-04-29 01:00:00	0.609475	0.596492	0.692586	0.593812	0.637568	0.612113
2016-04-29 02:00:00	1.04467	1.01223	1.06848	0.964554	1.07154	1.04652
2016-04-29 03:00:00	1.2741	1.23383	1.34048	1.2999	1.29864	1.27614
2016-04-29 04:00:00	0.87017	0.816254	0.948351	0.903928	0.892812	0.87143
2016-04-29 05:00:00	0.384299	0.35568	0.530901	0.356297	0.409616	0.387131
2016-04-29 06:00:00	0.3623	0.336072	0.518663	0.333527	0.387084	0.365194
2016-04-29 07:00:00	0.3831	0.355209	0.528324	0.35703	0.407212	0.385823
2016-04-29 08:00:00	0.337605	0.314348	0.512004	0.3055	0.362486	0.340528
2016-04-29 09:00:00	0.529034	0.494147	0.634966	0.482142	0.552853	0.53104
2016-04-29 10:00:00	0.796161	0.739291	0.866218	0.732855	0.819174	0.79729
2016-04-29 11:00:00	0.944557	0.897745	1.00915	0.870368	0.969193	0.945875
2016-04-29 12:00:00	0.699825	0.66878	0.807652	0.633921	0.723572	0.701525
2016-04-29 13:00:00	0.510942	0.516176	0.618224	0.477559	0.538044	0.513507
2016-04-29 14:00:00	0.724952	0.709092	0.850265	0.649725	0.747483	0.726828
2016-04-29 15:00:00	0.92279	0.900594	0.997126	0.83999	0.946378	0.92395
2016-04-29 16:00:00	0.146526	0.157202	0.340042	0.125628	0.173157	0.150368
2016-04-29 17:00:00	0.144531	0.154392	0.346784	0.114593	0.170715	0.148334
2016-04-29 18:00:00	0.254762	0.258719	0.44275	0.229086	0.281166	0.257754
2016-04-29 19:00:00	0.877323	0.844684	0.963871	0.803929	0.89995	0.878161
2016-04-29 20:00:00	0.957686	0.917416	1.01923	0.873485	0.979298	0.958251
2016-04-29 21:00:00	0.968546	0.936924	1.03105	0.890626	0.990461	0.969186
2016-04-29 22:00:00	0.680733	0.664079	0.76938	0.623964	0.703696	0.682034
2016-04-29 23:00:00	0.482344	0.460066	0.563993	0.435	0.504362	0.483663
2016-04-30	0.604508	0.588645	0.665779	0.555927	0.631089	0.606881
2016-04-30 01:00:00	0.937371	0.905049	0.953143	0.914287	0.963825	0.939502
2016-04-30 02:00:00	0.681589	0.667029	0.744077	0.630121	0.708967	0.684057
2016-04-30 03:00:00	0.916929	0.877101	1.01215	0.952804	0.941482	0.918808
2016-04-30 04:00:00	0.843055	0.802336	0.944848	0.868991	0.868349	0.845219
2016-04-30 05:00:00	0.415772	0.402093	0.536051	0.388698	0.440668	0.418641
2016-04-30 06:00:00	0.367073	0.357998	0.519658	0.339436	0.391277	0.370141
2016-04-30 07:00:00	0.441482	0.424638	0.552667	0.411159	0.465446	0.444109
2016-04-30 08:00:00	0.422146	0.407552	0.543868	0.390838	0.446085	0.424794
2016-04-30 09:00:00	0.405842	0.3925	0.538366	0.371042	0.429492	0.408489
2016-04-30 10:00:00	0.963284	0.92935	1.00863	0.875465	0.986699	0.964501
2016-04-30 11:00:00	1.17192	1.13721	1.19605	1.07534	1.19438	1.17351
2016-04-30 12:00:00	0.777913	0.755835	0.862854	0.708202	0.802053	0.779298
2016-04-30 13:00:00	0.354645	0.359616	0.511338	0.305843	0.380086	0.357447
2016-04-30 14:00:00	0.190853	0.211498	0.385965	0.160112	0.218388	0.19452
2016-04-30 15:00:00	0.374815	0.369326	0.499286	0.331145	0.399317	0.377229
2016-04-30 16:00:00	0.217292	0.230203	0.422759	0.181396	0.243868	0.220593
2016-04-30 17:00:00	0.353454	0.350914	0.481838	0.317218	0.379077	0.35594
2016-04-30 18:00:00	0.693728	0.68365	0.781666	0.639718	0.717226	0.69508
2016-04-30 19:00:00	0.663941	0.647148	0.7571	0.597769	0.686482	0.665221
2016-04-30 20:00:00	0.608393	0.58983	0.670907	0.53819	0.631343	0.609581
2016-04-30 21:00:00	0.567881	0.550797	0.611169	0.510671	0.590921	0.569097
2016-04-30 22:00:00	0.539676	0.51776	0.59122	0.482715	0.561142	0.540846
2016-04-30 23:00:00	2.91598	2.87179	2.68121	2.69931	2.94102	2.92167
2016-05-01	2.74373	2.71465	2.74042	2.57477	2.77504	2.75082
2016-05-01 01:00:00	1.00146	1.01074	1.03152	0.94436	1.02885	1.00388
2016-05-01 02:00:00	0.860224	0.87254	0.902458	0.830157	0.886671	0.863223
2016-05-01 03:00:00	0.38615	0.400604	0.522083	0.374191	0.413138	0.389693
2016-05-01 04:00:00	0.494649	0.497054	0.584418	0.481667	0.521181	0.497646
2016-05-01 05:00:00	0.475356	0.473995	0.574635	0.463532	0.501727	0.478364
2016-05-01 06:00:00	0.627613	0.608485	0.712504	0.621385	0.652653	0.630251
2016-05-01 07:00:00	0.359979	0.361051	0.51166	0.343873	0.385756	0.36339
2016-05-01 08:00:00	0.391246	0.387562	0.524065	0.377963	0.417208	0.394423
2016-05-01 09:00:00	0.447264	0.438984	0.57327	0.421425	0.472349	0.45013
2016-05-01 10:00:00	0.534762	0.520128	0.624413	0.507503	0.559778	0.537187
2016-05-01 11:00:00	0.888638	0.85624	0.936379	0.839909	0.912519	0.890055
2016-05-01 12:00:00	1.34133	1.31723	1.35622	1.35046	1.36982	1.34528
2016-05-01 13:00:00	0.98955	0.964585	1.06169	1.01022	1.01597	0.99219
2016-05-01 14:00:00	1.31105	1.28146	1.32481	1.30004	1.33933	1.31447
2016-05-01 15:00:00	0.452881	0.436363	0.548552	0.430116	0.479001	0.455378
2016-05-01 16:00:00	0.453405	0.435626	0.561339	0.42498	0.479051	0.455784
2016-05-01 17:00:00	0.464688	0.445662	0.562455	0.439177	0.490432	0.466926
2016-05-01 18:00:00	0.954691	0.922528	0.986273	0.902219	0.980124	0.955579
2016-05-01 19:00:00	1.26032	1.22498	1.23119	1.1874	1.2858	1.26112
2016-05-01 20:00:00	1.60266	1.56375	1.48272	1.51317	1.62865	1.60418
2016-05-01 21:00:00	1.0377	0.999615	1.02742	0.975233	1.06196	1.03839
2016-05-01 22:00:00	1.3669	1.32214	1.36139	1.29764	1.39168	1.36741
2016-05-01 23:00:00	0.831806	0.790917	0.911368	0.769264	0.855259	0.83242
2016-05-02	0.470337	0.494233	0.581168	0.447272	0.497366	0.473682
2016-05-02 01:00:00	1.09793	1.10278	1.10167	1.05421	1.12465	1.10044
2016-05-02 02:00:00	0.929542	0.932535	0.963792	0.90151	0.954917	0.932023
2016-05-02 03:00:00	0.402146	0.416784	0.539224	0.381934	0.42794	0.405618
2016-05-02 04:00:00	0.433429	0.465546	0.554717	0.416128	0.459205	0.43662
2016-05-02 05:00:00	0.484759	0.501045	0.590092	0.462454	0.511307	0.487538
2016-05-02 06:00:00	0.636527	0.650969	0.727435	0.598403	0.661951	0.63881
2016-05-02 07:00:00	0.559589	0.571209	0.654355	0.524502	0.585235	0.56205
2016-05-02 08:00:00	0.701457	0.715335	0.802202	0.66593	0.727414	0.703779
2016-05-02 09:00:00	0.629737	0.623217	0.71791	0.603626	0.655646	0.631817
2016-05-02 10:00:00	1.11957	1.0986	1.14897	1.07241	1.14413	1.12074
2016-05-02 11:00:00	0.479868	0.481999	0.59167	0.447996	0.505185	0.482404
2016-05-02 12:00:00	0.908343	0.900196	0.960384	0.85679	0.935273	0.9099
2016-05-02 13:00:00	0.818559	0.786226	0.911968	0.77623	0.84222	0.820325
2016-05-02 14:00:00	1.37488	1.32759	1.36964	1.2936	1.39843	1.37635
2016-05-02 15:00:00	1.0453	1.00658	1.08622	0.986071	1.0708	1.04653
2016-05-02 16:00:00	0.637302	0.621985	0.709415	0.612386	0.664223	0.639489
2016-05-02 17:00:00	0.684878	0.650138	0.78383	0.662706	0.711772	0.686368
2016-05-02 18:00:00	0.880242	0.824098	0.962016	0.927075	0.906913	0.881652
2016-05-02 19:00:00	0.886534	0.83631	0.958952	0.917278	0.912113	0.887991
2016-05-02 20:00:00	0.512158	0.481196	0.628628	0.481002	0.538827	0.513929
2016-05-02 21:00:00	1.24529	1.20912	1.2062	1.17684	1.27178	1.24609
2016-05-02 22:00:00	1.71452	1.70102	1.66939	1.59952	1.74043	1.71591
2016-05-02 23:00:00	1.18109	1.15176	1.25567	1.10383	1.2066	1.18172
2016-05-03	1.13251	1.16074	1.13221	1.09687	1.16317	1.13521
2016-05-03 01:00:00	0.855426	0.877273	0.912924	0.843869	0.88359	0.858244
2016-05-03 02:00:00	1.45341	1.4524	1.36297	1.4579	1.48116	1.45742
2016-05-03 03:00:00	1.05769	1.05243	1.11976	1.0887	1.08525	1.06067
2016-05-03 04:00:00	0.566267	0.566072	0.672484	0.56422	0.592418	0.569176
2016-05-03 05:00:00	0.316318	0.334281	0.493783	0.302962	0.343779	0.320075
2016-05-03 06:00:00	0.354556	0.360547	0.511056	0.345804	0.381538	0.35802
2016-05-03 07:00:00	0.445958	0.442059	0.569312	0.430337	0.471979	0.448883
2016-05-03 08:00:00	0.403729	0.399592	0.551924	0.384132	0.429248	0.406843
2016-05-03 09:00:00	0.594371	0.565756	0.691654	0.571008	0.619778	0.596435
2016-05-03 10:00:00	0.788461	0.744616	0.861077	0.752882	0.812486	0.789911
2016-05-03 11:00:00	1.06017	1.03485	1.08048	1.00557	1.08533	1.06186
2016-05-03 12:00:00	0.748667	0.733452	0.841394	0.696373	0.77345	0.750765
2016-05-03 13:00:00	0.444654	0.429884	0.543337	0.427877	0.470174	0.447456
2016-05-03 14:00:00	0.330951	0.322823	0.474252	0.321889	0.356941	0.334258
2016-05-03 15:00:00	0.490549	0.474087	0.615237	0.475835	0.516132	0.493181
2016-05-03 16:00:00	0.467869	0.448182	0.572253	0.435398	0.493943	0.470378
2016-05-03 17:00:00	0.376357	0.353098	0.510329	0.355236	0.402321	0.37905
2016-05-03 18:00:00	0.373835	0.360508	0.498807	0.352873	0.399885	0.376532
2016-05-03 19:00:00	0.331777	0.323457	0.482005	0.316722	0.357177	0.334652
2016-05-03 20:00:00	0.515936	0.498261	0.600254	0.478234	0.541211	0.51763
2016-05-03 21:00:00	0.787167	0.765588	0.86656	0.734148	0.812873	0.788146
2016-05-03 22:00:00	0.832952	0.820224	0.900571	0.77175	0.859347	0.834125
2016-05-03 23:00:00	0.637448	0.613693	0.718145	0.584083	0.663117	0.638502
2016-05-04	0.599699	0.622729	0.686134	0.573771	0.627471	0.602792
2016-05-04 01:00:00	0.743805	0.765655	0.807817	0.707679	0.771988	0.74648
2016-05-04 02:00:00	0.920816	0.944747	0.929926	0.897787	0.947766	0.923332
2016-05-04 03:00:00	0.573512	0.603034	0.67218	0.553091	0.601059	0.576655
2016-05-04 04:00:00	0.344122	0.37296	0.512842	0.331588	0.371649	0.347749
2016-05-04 05:00:00	0.366189	0.382563	0.518515	0.354464	0.394836	0.369522
2016-05-04 06:00:00	0.34535	0.349393	0.512088	0.340748	0.374171	0.348643
2016-05-04 07:00:00	0.499919	0.489978	0.614472	0.480034	0.527442	0.502425
2016-05-04 08:00:00	0.512264	0.509799	0.620798	0.484193	0.538424	0.514792
2016-05-04 09:00:00	0.697881	0.688227	0.804408	0.657021	0.722843	0.699952
2016-05-04 10:00:00	0.950029	0.930748	0.979818	0.899754	0.974933	0.951749
2016-05-04 11:00:00	0.881236	0.845074	0.942365	0.838387	0.90662	0.882723
2016-05-04 12:00:00	0.708066	0.682816	0.783975	0.676438	0.733027	0.71005
2016-05-04 13:00:00	0.359638	0.337208	0.517001	0.360663	0.383909	0.362865
2016-05-04 14:00:00	0.406716	0.381371	0.543828	0.403517	0.432017	0.409581
2016-05-04 15:00:00	0.934487	0.887966	1.0627	0.953973	0.959856	0.936627
2016-05-04 16:00:00	0.692678	0.650705	0.782264	0.699173	0.717763	0.694481
2016-05-04 17:00:00	0.73367	0.690821	0.832857	0.750238	0.759777	0.73538
2016-05-04 18:00:00	0.366743	0.342696	0.496613	0.349957	0.392621	0.369262
2016-05-04 19:00:00	0.368246	0.348408	0.514348	0.343764	0.394023	0.370697
2016-05-04 20:00:00	0.571462	0.547879	0.646467	0.531292	0.597312	0.572959
2016-05-04 21:00:00	0.935882	0.906858	0.973534	0.878684	0.961207	0.936683
2016-05-04 22:00:00	1.25659	1.22731	1.2239	1.17913	1.28189	1.25723
2016-05-04 23:00:00	1.12863	1.10784	1.1301	1.06488	1.1554	1.12899
2016-05-05	1.00985	1.03667	1.03358	0.951074	1.03891	1.01192
2016-05-05 01:00:00	1.11451	1.13765	1.11475	1.08193	1.14261	1.11708
2016-05-05 02:00:00	0.572505	0.604401	0.66396	0.539201	0.600493	0.575544
2016-05-05 03:00:00	0.387818	0.41286	0.529319	0.37914	0.415776	0.39129
2016-05-05 04:00:00	0.379748	0.39918	0.525181	0.370027	0.407132	0.383187
2016-05-05 05:00:00	0.385627	0.399134	0.538895	0.375719	0.412483	0.389
2016-05-05 06:00:00	0.443403	0.44661	0.56818	0.436642	0.47009	0.446436
2016-05-05 07:00:00	0.897189	0.872011	0.963562	0.858109	0.92186	0.89882
2016-05-05 08:00:00	0.756057	0.733614	0.851536	0.723326	0.780629	0.757903
2016-05-05 09:00:00	0.566566	0.552796	0.661986	0.543312	0.591141	0.569063
2016-05-05 10:00:00	1.07414	1.03747	1.1081	1.02951	1.09795	1.07579
2016-05-05 11:00:00	0.928659	0.893899	0.98304	0.892368	0.953771	0.93027
2016-05-05 12:00:00	0.886993	0.855317	0.95224	0.841403	0.911566	0.888553
2016-05-05 13:00:00	0.407452	0.379778	0.532106	0.401192	0.43232	0.4103
2016-05-05 14:00:00	0.325841	0.296898	0.476541	0.327704	0.351227	0.3289
2016-05-05 15:00:00	0.376569	0.344277	0.515736	0.37411	0.402022	0.379309
2016-05-05 16:00:00	0.576258	0.534938	0.664419	0.572515	0.600971	0.578386
2016-05-05 17:00:00	0.531615	0.514346	0.669454	0.507032	0.557704	0.533801
2016-05-05 18:00:00	0.791472	0.749754	0.868459	0.847577	0.813526	0.791574
2016-05-05 19:00:00	0.795307	0.748889	0.891418	0.827609	0.820022	0.796502
2016-05-05 20:00:00	0.282262	0.258526	0.452659	0.270442	0.308047	0.285116
2016-05-05 21:00:00	1.13608	1.10366	1.1513	1.08468	1.16163	1.13713
2016-05-05 22:00:00	0.980481	0.94544	1.04576	0.906591	1.00411	0.981279
2016-05-05 23:00:00	0.614387	0.581014	0.694055	0.574659	0.638992	0.615562
2016-05-06	0.915283	0.931251	0.967247	0.88375	0.941905	0.917929
2016-05-06 01:00:00	1.03815	1.0447	1.03216	1.01121	1.0631	1.04059
2016-05-06 02:00:00	1.02436	1.02998	1.02269	0.998491	1.04873	1.02661
2016-05-06 03:00:00	0.605103	0.617698	0.687062	0.578067	0.63096	0.608033
2016-05-06 04:00:00	0.450864	0.453703	0.5599	0.443147	0.477227	0.453954
2016-05-06 05:00:00	0.444397	0.440054	0.556187	0.438014	0.469841	0.447449
2016-05-06 06:00:00	0.449016	0.436976	0.563313	0.441872	0.473648	0.451989
2016-05-06 07:00:00	0.597516	0.574962	0.677642	0.580687	0.621803	0.599851
2016-05-06 08:00:00	0.63212	0.610316	0.732112	0.604685	0.655537	0.634526
2016-05-06 09:00:00	0.742639	0.713982	0.834452	0.715329	0.766147	0.744645
2016-05-06 10:00:00	1.32391	1.26458	1.29302	1.28675	1.34593	1.32519
2016-05-06 11:00:00	0.98671	0.950501	1.05518	0.933545	1.01057	0.988116
2016-05-06 12:00:00	0.829647	0.794588	0.886101	0.782338	0.853737	0.83118
2016-05-06 13:00:00	0.168764	0.160674	0.387671	0.167001	0.195635	0.172885
2016-05-06 14:00:00	0.197291	0.196013	0.423395	0.191122	0.224471	0.201249
2016-05-06 15:00:00	0.682764	0.650815	0.790109	0.644497	0.706135	0.684829
2016-05-06 16:00:00	0.67481	0.660169	0.792281	0.612724	0.69856	0.677213
2016-05-06 17:00:00	0.753062	0.741417	0.821942	0.703926	0.779571	0.754463
2016-05-06 18:00:00	1.39228	1.37247	1.37184	1.38965	1.41293	1.3917
2016-05-06 19:00:00	1.13208	1.10355	1.15709	1.14654	1.157	1.13365
2016-05-06 20:00:00	0.859929	0.830262	0.92806	0.806154	0.884108	0.860787
2016-05-06 21:00:00	1.06713	1.03231	1.10899	1.00149	1.0911	1.06777
2016-05-06 22:00:00	1.13922	1.10326	1.1433	1.07073	1.16378	1.13989
2016-05-06 23:00:00	0.453851	0.417438	0.567176	0.422673	0.476994	0.455779
2016-05-07	0.533311	0.548858	0.610613	0.525339	0.559836	0.536681
2016-05-07 01:00:00	0.452904	0.472741	0.573941	0.442627	0.47911	0.456249
2016-05-07 02:00:00	0.964235	0.99338	0.978705	0.949901	0.988822	0.96683
2016-05-07 03:00:00	0.709526	0.738069	0.778896	0.69727	0.735358	0.712331
2016-05-07 04:00:00	0.426125	0.452825	0.553629	0.409354	0.451282	0.42949
2016-05-07 05:00:00	0.424283	0.415584	0.550253	0.419155	0.448959	0.427472
2016-05-07 06:00:00	0.414597	0.405111	0.546065	0.407818	0.439186	0.417772
2016-05-07 07:00:00	0.385892	0.389544	0.534172	0.366779	0.408875	0.389147
2016-05-07 08:00:00	0.49844	0.476539	0.598194	0.480926	0.521764	0.501111
2016-05-07 09:00:00	0.524283	0.492491	0.61569	0.498836	0.546325	0.526796
2016-05-07 10:00:00	0.734346	0.703131	0.838903	0.701619	0.757846	0.736229
2016-05-07 11:00:00	1.33931	1.29364	1.36026	1.26491	1.3609	1.34133
2016-05-07 12:00:00	0.897207	0.858878	0.97558	0.852929	0.920162	0.89883
2016-05-07 13:00:00	1.16448	1.11445	1.17937	1.10509	1.18619	1.16567
2016-05-07 14:00:00	1.01403	0.973843	1.06258	0.941359	1.03615	1.01514
2016-05-07 15:00:00	1.01699	0.994912	1.03498	0.960388	1.04098	1.01812
2016-05-07 16:00:00	1.01554	0.990837	1.05158	0.943701	1.03913	1.01657
2016-05-07 17:00:00	0.888601	0.849278	0.954645	0.839288	0.912446	0.889669
2016-05-07 18:00:00	0.547818	0.531874	0.634914	0.519345	0.573226	0.549614
2016-05-07 19:00:00	0.644796	0.631601	0.718481	0.614424	0.67037	0.646365
2016-05-07 20:00:00	1.55178	1.56753	1.61298	1.57802	1.57719	1.55359
2016-05-07 21:00:00	1.8188	1.83866	1.7219	1.81733	1.84457	1.82159
2016-05-07 22:00:00	1.06508	1.05944	1.16173	1.05465	1.0913	1.06639
2016-05-07 23:00:00	0.917669	0.914661	0.991743	0.887094	0.943301	0.918572
2016-05-08	1.21436	1.24401	1.24239	1.16706	1.23905	1.21681
2016-05-08 01:00:00	0.980327	1.00448	0.974555	0.963497	1.00428	0.982793
2016-05-08 02:00:00	0.891289	0.9206	0.99382	0.875899	0.916528	0.894179
2016-05-08 03:00:00	0.434594	0.462043	0.551886	0.4119	0.45921	0.43801
2016-05-08 04:00:00	0.406889	0.423383	0.535144	0.391896	0.431298	0.41017
2016-05-08 05:00:00	0.334485	0.32844	0.50685	0.323658	0.358213	0.338059
2016-05-08 06:00:00	0.422207	0.410016	0.542119	0.407642	0.445757	0.42526
2016-05-08 07:00:00	0.368931	0.35636	0.52143	0.357953	0.392193	0.372194
2016-05-08 08:00:00	0.347119	0.337048	0.510337	0.33271	0.370005	0.350452
2016-05-08 09:00:00	0.459262	0.434952	0.56349	0.444579	0.481968	0.461962
2016-05-08 10:00:00	0.29719	0.280986	0.486224	0.288483	0.320089	0.300655
2016-05-08 11:00:00	0.658826	0.623715	0.738394	0.626507	0.680929	0.660669
2016-05-08 12:00:00	0.760215	0.728992	0.863057	0.715132	0.782069	0.762005
2016-05-08 13:00:00	0.838823	0.814313	0.915259	0.794656	0.862891	0.840525
2016-05-08 14:00:00	0.797849	0.775791	0.883126	0.755482	0.822352	0.79928
2016-05-08 15:00:00	0.756209	0.737071	0.845499	0.702379	0.780207	0.757631
2016-05-08 16:00:00	0.536166	0.5309	0.599266	0.485874	0.562139	0.538305
2016-05-08 17:00:00	0.195234	0.206209	0.384321	0.159025	0.221955	0.199063
2016-05-08 18:00:00	1.19923	1.18281	1.19602	1.09408	1.22412	1.20002
2016-05-08 19:00:00	0.964603	0.959966	1.00532	0.860229	0.990923	0.965697
2016-05-08 20:00:00	0.871386	0.864156	0.954999	0.929019	0.895619	0.871902
2016-05-08 21:00:00	1.31612	1.29935	1.30139	1.33905	1.33724	1.31577
2016-05-08 22:00:00	3.31819	3.31946	3.08875	3.13462	3.34494	3.32752
2016-05-08 23:00:00	3.14792	3.14178	2.99118	3.00079	3.18048	3.15586
2016-05-09	1.11168	1.12622	1.11369	1.0598	1.14018	1.1141
2016-05-09 01:00:00	0.945264	0.958764	0.97192	0.930903	0.970411	0.947499
2016-05-09 02:00:00	1.00291	1.01067	1.02177	0.980101	1.02782	1.00507
2016-05-09 03:00:00	0.587349	0.604714	0.643363	0.560539	0.613888	0.590168
2016-05-09 04:00:00	0.349425	0.372206	0.511503	0.335926	0.376179	0.352993
2016-05-09 05:00:00	0.404158	0.416121	0.532929	0.391424	0.430466	0.407376
2016-05-09 06:00:00	0.441129	0.4503	0.56764	0.427112	0.467185	0.444158
2016-05-09 07:00:00	0.350882	0.360705	0.5206	0.339673	0.376277	0.354245
2016-05-09 08:00:00	0.479372	0.467856	0.590488	0.467268	0.504125	0.481872
2016-05-09 09:00:00	0.408989	0.395815	0.549819	0.401437	0.434605	0.411691
2016-05-09 10:00:00	0.989561	0.92821	1.0455	0.94908	1.01133	0.990534
2016-05-09 11:00:00	0.659446	0.640419	0.744817	0.633713	0.68363	0.661267
2016-05-09 12:00:00	0.706734	0.69796	0.808333	0.661837	0.731199	0.708896
2016-05-09 13:00:00	0.429074	0.434698	0.590814	0.401087	0.452925	0.432342
2016-05-09 14:00:00	0.648829	0.642604	0.776124	0.608356	0.673208	0.651437
2016-05-09 15:00:00	0.280741	0.297257	0.452808	0.249086	0.308483	0.284472
2016-05-09 16:00:00	0.51971	0.517282	0.567798	0.458241	0.545545	0.522095
2016-05-09 17:00:00	0.611822	0.608901	0.766683	0.541998	0.640338	0.613987
2016-05-09 18:00:00	1.06297	1.05007	1.08434	1.08382	1.07791	1.05688
2016-05-09 19:00:00	0.203632	0.215208	0.395003	0.187065	0.232618	0.20773
2016-05-09 20:00:00	0.219452	0.219519	0.415315	0.194764	0.248	0.222943
2016-05-09 21:00:00	0.548016	0.536556	0.62197	0.505094	0.574629	0.549911
2016-05-09 22:00:00	1.29479	1.26576	1.23441	1.21224	1.31964	1.2958
2016-05-09 23:00:00	2.68751	2.67237	2.7103	2.60019	2.71493	2.69319
2016-05-10	3.69023	3.62006	3.45351	3.49523	3.71828	3.70241
2016-05-10 01:00:00	1.84216	1.83716	1.82788	1.7651	1.8717	1.84576
2016-05-10 02:00:00	0.989516	0.993659	1.02212	0.970012	1.01516	0.991907
2016-05-10 03:00:00	0.905372	0.898781	0.953565	0.850227	0.929863	0.907243
2016-05-10 04:00:00	0.392922	0.405271	0.528599	0.375065	0.418722	0.396219
2016-05-10 05:00:00	0.392859	0.401457	0.528773	0.375422	0.418603	0.396109
2016-05-10 06:00:00	0.427945	0.426555	0.546826	0.411608	0.453332	0.430972
2016-05-10 07:00:00	0.355376	0.354214	0.5137	0.342519	0.380472	0.358699
2016-05-10 08:00:00	0.375742	0.370956	0.522226	0.358531	0.400482	0.378895
2016-05-10 09:00:00	0.533578	0.519652	0.629764	0.5055	0.557887	0.535971
2016-05-10 10:00:00	0.903404	0.885581	0.951662	0.849244	0.927871	0.904831
2016-05-10 11:00:00	0.907704	0.888601	0.985392	0.848365	0.931035	0.909595
2016-05-10 12:00:00	0.719271	0.728881	0.812279	0.670909	0.746277	0.721462
2016-05-10 13:00:00	0.183502	0.203712	0.390027	0.165701	0.213817	0.187509
2016-05-10 14:00:00	0.631391	0.605181	0.776348	0.638196	0.658203	0.633148
2016-05-10 15:00:00	0.428164	0.429417	0.617431	0.419696	0.454699	0.430282
2016-05-10 16:00:00	0.419171	0.418308	0.551771	0.369077	0.445534	0.421687
2016-05-10 17:00:00	0.127233	0.139615	0.363863	0.108198	0.154912	0.131247
2016-05-10 18:00:00	0.130266	0.153915	0.345365	0.114734	0.158961	0.134486
2016-05-10 19:00:00	0.281896	0.29769	0.433737	0.258394	0.310186	0.285381
2016-05-10 20:00:00	0.139417	0.145389	0.367921	0.11994	0.167089	0.143163
2016-05-10 21:00:00	0.372912	0.370204	0.487697	0.341392	0.399399	0.375444
2016-05-10 22:00:00	0.693741	0.686082	0.799018	0.630396	0.719959	0.695096
2016-05-10 23:00:00	0.519716	0.503347	0.602411	0.471279	0.5446	0.521295
2016-05-11	0.495752	0.52017	0.599708	0.475287	0.524554	0.499149
2016-05-11 01:00:00	0.47613	0.497812	0.589628	0.454364	0.504016	0.479562
2016-05-11 02:00:00	0.830968	0.832528	0.862009	0.80287	0.856632	0.833553
2016-05-11 03:00:00	0.562117	0.56814	0.649837	0.539543	0.588681	0.564995
2016-05-11 04:00:00	0.350146	0.359959	0.510573	0.344153	0.376401	0.35369
2016-05-11 05:00:00	0.379029	0.384738	0.522041	0.37076	0.405317	0.382354
2016-05-11 06:00:00	0.402634	0.404272	0.533634	0.390776	0.428703	0.405771
2016-05-11 07:00:00	0.421937	0.424442	0.54443	0.404291	0.44712	0.425302
2016-05-11 08:00:00	0.436914	0.433923	0.557414	0.422009	0.462375	0.439916
2016-05-11 09:00:00	0.373818	0.368141	0.519182	0.359465	0.399065	0.376892
2016-05-11 10:00:00	0.435956	0.426358	0.566895	0.410817	0.460681	0.43867
2016-05-11 11:00:00	0.844907	0.820359	0.922614	0.792568	0.870669	0.846616
2016-05-11 12:00:00	0.398351	0.412982	0.531626	0.363216	0.42596	0.401466
2016-05-11 13:00:00	0.0824314	0.107646	0.313993	0.0726365	0.1122	0.0871075
2016-05-11 14:00:00	0.0771719	0.0972026	0.30586	0.0548366	0.105572	0.0818685
2016-05-11 15:00:00	0.0744492	0.090737	0.306649	0.0564032	0.103477	0.0790694
2016-05-11 16:00:00	0.0317031	0.0592778	0.293367	0.02189	0.0609356	0.0369892
2016-05-11 17:00:00	0.0932519	0.114306	0.3242	0.0758548	0.122503	0.0977676
2016-05-11 18:00:00	0.0700242	0.0866324	0.30311	0.0462899	0.098529	0.074494
2016-05-11 19:00:00	0.119129	0.137811	0.337856	0.103773	0.14855	0.123343
2016-05-11 20:00:00	0.15369	0.169312	0.373406	0.132167	0.182153	0.157555
2016-05-11 21:00:00	0.339974	0.34211	0.474348	0.308763	0.367052	0.342631
2016-05-11 22:00:00	0.509978	0.509258	0.603717	0.467786	0.536418	0.512094
2016-05-11 23:00:00	0.374612	0.359034	0.523434	0.350479	0.399883	0.376694
2016-05-12	0.60003	0.615513	0.659628	0.56759	0.627866	0.602851
2016-05-12 01:00:00	0.882813	0.885863	0.88804	0.846155	0.909589	0.885473
2016-05-12 02:00:00	0.590391	0.599858	0.654977	0.560253	0.617118	0.593356
2016-05-12 03:00:00	0.368375	0.379633	0.517477	0.363356	0.394538	0.371897
2016-05-12 04:00:00	0.408058	0.409747	0.537769	0.407367	0.433669	0.411315
2016-05-12 05:00:00	0.366252	0.372947	0.522033	0.36117	0.391796	0.369769
2016-05-12 06:00:00	0.569086	0.562795	0.647373	0.555761	0.593763	0.572035
2016-05-12 07:00:00	0.342591	0.33505	0.505185	0.342752	0.366771	0.346125
2016-05-12 08:00:00	0.457201	0.434049	0.564176	0.44829	0.481168	0.460012
2016-05-12 09:00:00	0.340385	0.32197	0.504059	0.340375	0.363859	0.343721
2016-05-12 10:00:00	0.56473	0.55022	0.65595	0.549822	0.589915	0.567125
2016-05-12 11:00:00	1.22137	1.17785	1.25851	1.24559	1.24601	1.22459
2016-05-12 12:00:00	0.877675	0.864398	0.94428	0.91791	0.903081	0.87922
2016-05-12 13:00:00	0.227371	0.249306	0.401874	0.210247	0.255896	0.231681
2016-05-12 14:00:00	0.105804	0.132714	0.336293	0.0904524	0.13483	0.110622
2016-05-12 15:00:00	0.0779758	0.104257	0.315244	0.0631379	0.10702	0.0828166
2016-05-12 16:00:00	0.348154	0.373146	0.492548	0.307001	0.375999	0.351418
2016-05-12 17:00:00	0.142854	0.158667	0.352856	0.123283	0.170849	0.147044
2016-05-12 18:00:00	0.170804	0.195556	0.371835	0.154906	0.198887	0.175266
2016-05-12 19:00:00	0.548431	0.544263	0.597796	0.49486	0.574159	0.550483
2016-05-12 20:00:00	0.736676	0.727054	0.836486	0.667609	0.761479	0.738213
2016-05-12 21:00:00	0.645399	0.633542	0.726014	0.597342	0.670442	0.646878
2016-05-12 22:00:00	0.751477	0.73587	0.831327	0.686432	0.775331	0.752725
2016-05-12 23:00:00	0.816956	0.78701	0.898646	0.7665	0.840741	0.817586
2016-05-13	0.807541	0.810819	0.864445	0.752471	0.833626	0.809787
2016-05-13 01:00:00	1.34437	1.32008	1.29184	1.27802	1.37188	1.34662
2016-05-13 02:00:00	0.946465	0.935785	1.00374	0.872554	0.971095	0.948233
2016-05-13 03:00:00	1.09595	1.08103	1.08456	1.03969	1.12239	1.09822
2016-05-13 04:00:00	0.477282	0.478964	0.573532	0.458913	0.503017	0.480303
2016-05-13 05:00:00	0.486844	0.486612	0.579898	0.469754	0.512333	0.48983
2016-05-13 06:00:00	0.480136	0.477467	0.575369	0.458648	0.505234	0.483031
2016-05-13 07:00:00	0.444735	0.43852	0.552123	0.423533	0.469619	0.447581
2016-05-13 08:00:00	0.45179	0.443551	0.557016	0.428956	0.476492	0.454583
2016-05-13 09:00:00	0.429268	0.41902	0.546487	0.407647	0.453859	0.432094
2016-05-13 10:00:00	0.690201	0.675296	0.789542	0.643232	0.715702	0.692189
2016-05-13 11:00:00	1.52947	1.4872	1.47867	1.45842	1.55436	1.53172
2016-05-13 12:00:00	1.15939	1.14355	1.11604	1.09455	1.18598	1.16116
2016-05-13 13:00:00	1.6723	1.62815	1.66028	1.59933	1.69709	1.67466
2016-05-13 14:00:00	2.57713	2.52489	2.32566	2.51988	2.60504	2.58389
2016-05-13 15:00:00	0.576218	0.554019	0.649105	0.545601	0.601064	0.578405
2016-05-13 16:00:00	0.46154	0.465043	0.578807	0.427383	0.487149	0.46401
2016-05-13 17:00:00	0.873794	0.86763	0.970691	0.903946	0.898399	0.875559
2016-05-13 18:00:00	0.954658	0.937485	1.04295	1.01872	0.975806	0.954147
2016-05-13 19:00:00	0.474544	0.46931	0.62133	0.42419	0.498869	0.476584
2016-05-13 20:00:00	0.421891	0.41067	0.53877	0.400774	0.446013	0.4239
2016-05-13 21:00:00	0.410692	0.399893	0.535593	0.388296	0.435052	0.412672
2016-05-13 22:00:00	0.377379	0.36714	0.521644	0.35332	0.401457	0.379444
2016-05-13 23:00:00	0.473198	0.441852	0.578654	0.446577	0.497456	0.474763
2016-05-14	0.396349	0.430596	0.528847	0.377743	0.423338	0.40004
2016-05-14 01:00:00	0.576108	0.582554	0.652033	0.562447	0.60284	0.579148
2016-05-14 02:00:00	0.4003	0.4226	0.532221	0.382069	0.425714	0.403646
2016-05-14 03:00:00	0.524611	0.541858	0.619559	0.502467	0.549421	0.527576
2016-05-14 04:00:00	0.45515	0.452616	0.563772	0.436069	0.479958	0.458198
2016-05-14 05:00:00	0.404802	0.403107	0.534756	0.384755	0.429304	0.407925
2016-05-14 06:00:00	0.445913	0.433677	0.559248	0.427825	0.470197	0.448775
2016-05-14 07:00:00	0.381717	0.375358	0.530062	0.358782	0.405526	0.384829
2016-05-14 08:00:00	0.500403	0.486642	0.591581	0.478586	0.524673	0.502921
2016-05-14 09:00:00	0.329391	0.331292	0.503298	0.308358	0.354031	0.332654
2016-05-14 10:00:00	0.50431	0.497646	0.596186	0.482182	0.5295	0.506793
2016-05-14 11:00:00	0.434726	0.441625	0.537691	0.405048	0.459805	0.437793
2016-05-14 12:00:00	0.283863	0.298377	0.44621	0.264774	0.311093	0.287233
2016-05-14 13:00:00	0.106318	0.137659	0.331394	0.0908026	0.13509	0.110809
2016-05-14 14:00:00	0.0805678	0.11081	0.309848	0.0665284	0.109373	0.0851712
2016-05-14 15:00:00	0.117901	0.143356	0.326887	0.100003	0.146409	0.122162
2016-05-14 16:00:00	0.126924	0.159506	0.344847	0.112768	0.155272	0.131474
2016-05-14 17:00:00	0.181185	0.198608	0.377985	0.161773	0.208861	0.184939
2016-05-14 18:00:00	0.172286	0.186195	0.381936	0.147697	0.198861	0.176021
2016-05-14 19:00:00	0.308588	0.312739	0.458457	0.283106	0.334911	0.31155
2016-05-14 20:00:00	0.278101	0.268267	0.439224	0.248223	0.302879	0.280897
2016-05-14 21:00:00	0.4328	0.430197	0.524367	0.400343	0.45849	0.434969
2016-05-14 22:00:00	0.308226	0.302985	0.457416	0.276147	0.332908	0.310766
2016-05-14 23:00:00	0.4577	0.435966	0.563991	0.42185	0.481823	0.459301
2016-05-15	0.356203	0.38112	0.513777	0.339034	0.38379	0.359904
2016-05-15 01:00:00	0.449053	0.455409	0.559595	0.437475	0.476218	0.452225
2016-05-15 02:00:00	0.385116	0.39782	0.52575	0.363925	0.411592	0.388566
2016-05-15 03:00:00	0.803232	0.796089	0.889551	0.759981	0.828856	0.805263
2016-05-15 04:00:00	0.555322	0.550851	0.621667	0.515043	0.579671	0.558205
2016-05-15 05:00:00	0.565014	0.548986	0.622935	0.532269	0.589154	0.567399
2016-05-15 06:00:00	0.479638	0.479155	0.569826	0.440279	0.503749	0.48232
2016-05-15 07:00:00	0.49025	0.487651	0.575942	0.45856	0.514745	0.492764
2016-05-15 08:00:00	0.415659	0.411104	0.541621	0.38168	0.440264	0.418465
2016-05-15 09:00:00	0.473768	0.458783	0.567965	0.444615	0.499153	0.47611
2016-05-15 10:00:00	0.358219	0.363448	0.510476	0.332213	0.38279	0.361184
2016-05-15 11:00:00	0.334362	0.341003	0.471786	0.312859	0.359599	0.337425
2016-05-15 12:00:00	0.265138	0.291656	0.465395	0.240724	0.293331	0.268668
2016-05-15 13:00:00	0.104421	0.111337	0.338151	0.092955	0.13296	0.108845
2016-05-15 14:00:00	0.293927	0.304921	0.473186	0.266489	0.322208	0.297624
2016-05-15 15:00:00	0.12729	0.14991	0.364569	0.108956	0.155447	0.131676
2016-05-15 16:00:00	0.1426	0.140586	0.362657	0.110365	0.16971	0.146857
2016-05-15 17:00:00	1.04852	1.01041	1.08988	0.980955	1.07264	1.04943
2016-05-15 18:00:00	0.693481	0.662526	0.785436	0.627661	0.716933	0.694682
2016-05-15 19:00:00	0.802357	0.772695	0.87583	0.742025	0.826569	0.803311
2016-05-15 20:00:00	1.01601	0.982548	1.07011	0.93752	1.03805	1.01661
2016-05-15 21:00:00	1.17553	1.14174	1.18058	1.11152	1.19889	1.17611
2016-05-15 22:00:00	0.995074	0.970013	1.03339	0.915256	1.01785	0.995571
2016-05-15 23:00:00	1.49485	1.49609	1.45865	1.4358	1.52142	1.49603
2016-05-16	3.21124	3.16404	3.03106	3.02196	3.23953	3.2203
2016-05-16 01:00:00	1.69681	1.68426	1.66327	1.65525	1.72851	1.70139
2016-05-16 02:00:00	1.3421	1.31573	1.36091	1.35729	1.3679	1.34598
2016-05-16 03:00:00	0.859513	0.825233	0.961242	0.869081	0.884058	0.862178
2016-05-16 04:00:00	0.516137	0.496395	0.607238	0.495885	0.539736	0.518811
2016-05-16 05:00:00	0.508919	0.497603	0.606515	0.473345	0.531999	0.511574
2016-05-16 06:00:00	0.872306	0.851486	0.932953	0.824876	0.89504	0.873943
2016-05-16 07:00:00	0.70082	0.687653	0.784642	0.654343	0.724118	0.702804
2016-05-16 08:00:00	0.639076	0.629847	0.725026	0.596667	0.6631	0.641184
2016-05-16 09:00:00	0.886146	0.864112	0.931023	0.836521	0.909757	0.887603
2016-05-16 10:00:00	1.17077	1.14988	1.17666	1.11141	1.19425	1.17208
2016-05-16 11:00:00	1.01092	0.999782	1.05787	0.941329	1.03495	1.01279
2016-05-16 12:00:00	0.641105	0.632858	0.701539	0.60225	0.66534	0.643132
2016-05-16 13:00:00	0.644636	0.647229	0.755468	0.595662	0.670161	0.646911
2016-05-16 14:00:00	1.89206	1.86446	1.81175	1.77654	1.9175	1.89457
2016-05-16 15:00:00	1.79981	1.76899	1.66968	1.67301	1.82479	1.80188
2016-05-16 16:00:00	1.23257	1.21597	1.23262	1.14651	1.25828	1.23394
2016-05-16 17:00:00	0.298426	0.307994	0.471995	0.266261	0.325377	0.301727
2016-05-16 18:00:00	0.149342	0.139732	0.397236	0.149356	0.174306	0.152919
2016-05-16 19:00:00	0.0008	-0.0116328	0.26676	0.0184018	0.0265487	0.00519042
2016-05-16 20:00:00	0.476369	0.476325	0.550765	0.440171	0.502145	0.478573
2016-05-16 21:00:00	0.973849	0.967792	1.01888	0.909221	0.999092	0.975089
2016-05-16 22:00:00	1.76801	1.73646	1.72407	1.67315	1.79348	1.76974
2016-05-16 23:00:00	2.47662	2.46279	2.50954	2.37381	2.50447	2.48026
2016-05-17	1.02476	1.01708	1.05718	0.976067	1.05226	1.02673
2016-05-17 01:00:00	1.56869	1.5647	1.62351	1.57694	1.59513	1.57259
2016-05-17 02:00:00	1.43454	1.41793	1.4235	1.46259	1.46154	1.43854
2016-05-17 03:00:00	0.794405	0.790443	0.830093	0.731424	0.819021	0.796573
2016-05-17 04:00:00	0.510769	0.515297	0.592314	0.479449	0.536509	0.51356
2016-05-17 05:00:00	0.369296	0.381101	0.519473	0.344682	0.395081	0.372682
2016-05-17 06:00:00	0.439004	0.444402	0.556876	0.409799	0.464699	0.441961
2016-05-17 07:00:00	0.495369	0.497231	0.604533	0.459305	0.520657	0.498023
2016-05-17 08:00:00	0.488779	0.488409	0.595137	0.450692	0.513461	0.491357
2016-05-17 09:00:00	0.582925	0.577637	0.666285	0.542986	0.607099	0.585057
2016-05-17 10:00:00	0.948868	0.923393	0.980331	0.895684	0.972705	0.950214
2016-05-17 11:00:00	1.14717	1.1218	1.1803	1.06611	1.17029	1.14906
2016-05-17 12:00:00	0.77279	0.760568	0.827258	0.71142	0.797125	0.774505
2016-05-17 13:00:00	0.513168	0.518829	0.584067	0.461631	0.537888	0.515515
2016-05-17 14:00:00	0.353998	0.356266	0.475377	0.304305	0.37957	0.357092
2016-05-17 15:00:00	0.184826	0.216819	0.387662	0.158426	0.212285	0.188826
2016-05-17 16:00:00	0.219369	0.246516	0.423344	0.176661	0.246941	0.223155
2016-05-17 17:00:00	0.264747	0.288415	0.445969	0.236703	0.291395	0.268089
2016-05-17 18:00:00	0.434249	0.449017	0.531486	0.4038	0.459998	0.437032
2016-05-17 19:00:00	0.248404	0.257057	0.41793	0.21478	0.274722	0.251775
2016-05-17 20:00:00	0.283974	0.301726	0.449274	0.251519	0.31099	0.286951
2016-05-17 21:00:00	0.294439	0.297812	0.4578	0.259643	0.319753	0.297139
2016-05-17 22:00:00	0.722538	0.708201	0.810191	0.654574	0.747039	0.723664
2016-05-17 23:00:00	0.721382	0.698209	0.814058	0.666386	0.744024	0.722415
2016-05-18	0.708615	0.72058	0.800879	0.64838	0.734376	0.710971
2016-05-18 01:00:00	0.715156	0.706171	0.798821	0.670472	0.740582	0.717423
2016-05-18 02:00:00	1.76576	1.73996	1.70452	1.66262	1.79208	1.7685
2016-05-18 03:00:00	1.23473	1.22217	1.19817	1.16163	1.26043	1.23645
2016-05-18 04:00:00	0.799727	0.788916	0.871082	0.773066	0.823766	0.80183
2016-05-18 05:00:00	0.419147	0.431797	0.541572	0.387869	0.44417	0.422101
2016-05-18 06:00:00	0.33716	0.347969	0.506089	0.311745	0.36285	0.340391
2016-05-18 07:00:00	0.546769	0.55427	0.62029	0.52047	0.572054	0.549481
2016-05-18 08:00:00	0.371962	0.377926	0.517757	0.342149	0.397257	0.375052
2016-05-18 09:00:00	0.398292	0.397357	0.529621	0.373327	0.423891	0.401095
2016-05-18 10:00:00	0.724118	0.707565	0.80514	0.673363	0.748473	0.725666
2016-05-18 11:00:00	0.765498	0.752137	0.867662	0.699544	0.791294	0.767119
2016-05-18 12:00:00	0.793195	0.796791	0.868988	0.731788	0.819372	0.794698
2016-05-18 13:00:00	0.69157	0.691458	0.779339	0.634014	0.715841	0.693247
2016-05-18 14:00:00	0.290795	0.304452	0.442241	0.247628	0.316353	0.294164
2016-05-18 15:00:00	1.03512	1.02911	1.09177	1.05222	1.05525	1.03355
2016-05-18 16:00:00	0.726247	0.728546	0.817553	0.780503	0.750274	0.726861
2016-05-18 17:00:00	0.0736503	0.0980214	0.322218	0.0534672	0.100247	0.0780388
2016-05-18 18:00:00	0.0957794	0.125472	0.344094	0.081306	0.123719	0.100023
2016-05-18 19:00:00	0.188373	0.210198	0.397146	0.169832	0.215681	0.192149
2016-05-18 20:00:00	0.33361	0.350905	0.481129	0.299134	0.359417	0.336781
2016-05-18 21:00:00	0.702264	0.69199	0.775668	0.643866	0.725371	0.70331
2016-05-18 22:00:00	0.940615	0.938117	0.9959	0.874512	0.964433	0.941579
2016-05-18 23:00:00	1.07698	1.06152	1.10477	0.98776	1.10013	1.07736
2016-05-19	0.983895	0.989528	1.02103	0.920435	1.01103	0.985894
2016-05-19 01:00:00	1.05901	1.05405	1.03143	1.03817	1.08301	1.06121
2016-05-19 02:00:00	0.804588	0.799994	0.856439	0.796234	0.826711	0.807015
2016-05-19 03:00:00	0.875232	0.869673	0.915483	0.815588	0.899065	0.877228
2016-05-19 04:00:00	0.491119	0.494646	0.581883	0.459546	0.515821	0.494116
2016-05-19 05:00:00	0.415628	0.42378	0.548622	0.386615	0.440891	0.418865
2016-05-19 06:00:00	0.434759	0.436326	0.547868	0.40705	0.460064	0.437609
2016-05-19 07:00:00	0.469088	0.47028	0.571507	0.43995	0.494045	0.47196
2016-05-19 08:00:00	0.370192	0.367692	0.522154	0.343871	0.394836	0.373227
2016-05-19 09:00:00	0.436277	0.431764	0.547998	0.406442	0.46056	0.438887
2016-05-19 10:00:00	0.380191	0.376082	0.523731	0.347668	0.404443	0.382977
2016-05-19 11:00:00	0.793823	0.763111	0.880385	0.726495	0.816101	0.795552
2016-05-19 12:00:00	0.770523	0.750651	0.843923	0.718597	0.794787	0.772078
2016-05-19 13:00:00	0.28295	0.294956	0.450569	0.258709	0.30794	0.28604
2016-05-19 14:00:00	0.189056	0.203893	0.406552	0.168857	0.215278	0.192626
2016-05-19 15:00:00	0.227646	0.247026	0.424495	0.211809	0.254628	0.231211
2016-05-19 16:00:00	0.22016	0.23268	0.42085	0.206401	0.247034	0.223601
2016-05-19 17:00:00	0.0903617	0.104656	0.313257	0.080357	0.116973	0.0944743
2016-05-19 18:00:00	0.266174	0.268042	0.426671	0.244609	0.290965	0.269347
2016-05-19 19:00:00	0.204701	0.207649	0.409492	0.186823	0.228697	0.207913
2016-05-19 20:00:00	0.226489	0.244526	0.416489	0.202672	0.252557	0.229535
2016-05-19 21:00:00	0.425723	0.427863	0.52715	0.392085	0.45012	0.427848
2016-05-19 22:00:00	0.732611	0.719535	0.838408	0.674291	0.756026	0.733815
2016-05-19 23:00:00	0.820749	0.808026	0.930826	0.746793	0.845916	0.821784
2016-05-20	1.21365	1.20894	1.21955	1.21755	1.24033	1.21691
2016-05-20 01:00:00	1.13087	1.14066	1.17434	1.17616	1.15852	1.13421
2016-05-20 02:00:00	0.938583	0.946154	0.943396	0.929236	0.962761	0.940785
2016-05-20 03:00:00	0.710249	0.722745	0.786975	0.679934	0.735414	0.712814
2016-05-20 04:00:00	0.519047	0.510542	0.589128	0.490248	0.544182	0.521696
2016-05-20 05:00:00	0.475334	0.472246	0.566794	0.446053	0.500397	0.478092
2016-05-20 06:00:00	0.457087	0.450178	0.559159	0.426417	0.48102	0.459889
2016-05-20 07:00:00	0.510597	0.505378	0.584926	0.477948	0.535436	0.513079
2016-05-20 08:00:00	0.481241	0.464582	0.568098	0.444628	0.50645	0.48374
2016-05-20 09:00:00	0.443506	0.425422	0.556105	0.405472	0.467868	0.446156
2016-05-20 10:00:00	0.58414	0.571432	0.651693	0.544042	0.608899	0.58649
2016-05-20 11:00:00	0.801738	0.773439	0.890611	0.740891	0.827099	0.803345
2016-05-20 12:00:00	0.507664	0.506441	0.618384	0.454212	0.53396	0.510065
2016-05-20 13:00:00	0.378373	0.379014	0.525196	0.338173	0.405577	0.381235
2016-05-20 14:00:00	0.422471	0.422638	0.53964	0.366171	0.449355	0.42505
2016-05-20 15:00:00	0.827074	0.814521	0.917057	0.741671	0.852366	0.828455
2016-05-20 16:00:00	0.38793	0.404118	0.478699	0.347347	0.4143	0.390789
2016-05-20 17:00:00	0.268239	0.288558	0.449161	0.23186	0.294954	0.271584
2016-05-20 18:00:00	0.128779	0.145176	0.364473	0.0991862	0.156172	0.132779
2016-05-20 19:00:00	0.836533	0.804371	0.964157	0.920816	0.85683	0.835237
2016-05-20 20:00:00	0.793124	0.75515	0.889623	0.856527	0.811486	0.791147
2016-05-20 21:00:00	0.390368	0.371283	0.501331	0.360838	0.413714	0.392758
2016-05-20 22:00:00	0.408157	0.377633	0.513787	0.378759	0.430297	0.410198
2016-05-20 23:00:00	0.352065	0.316433	0.509491	0.327271	0.373821	0.354104
2016-05-21	0.478706	0.463032	0.574789	0.46704	0.504457	0.481717
2016-05-21 01:00:00	0.497685	0.479483	0.589133	0.485436	0.523139	0.500563
2016-05-21 02:00:00	0.725662	0.701403	0.802041	0.719978	0.750016	0.728311
2016-05-21 03:00:00	0.492955	0.485893	0.582949	0.475246	0.518574	0.495828
2016-05-21 04:00:00	0.353817	0.355066	0.514262	0.336819	0.379539	0.357138
2016-05-21 05:00:00	0.529348	0.5237	0.605906	0.509025	0.554848	0.5321
2016-05-21 06:00:00	0.419728	0.413315	0.540687	0.398882	0.444961	0.422588
2016-05-21 07:00:00	0.388084	0.380899	0.526758	0.36685	0.413003	0.391025
2016-05-21 08:00:00	0.446585	0.433088	0.558299	0.426548	0.471223	0.449191
2016-05-21 09:00:00	0.369941	0.358359	0.519945	0.346772	0.394459	0.372839
2016-05-21 10:00:00	0.403301	0.385558	0.532064	0.380574	0.428025	0.405952
2016-05-21 11:00:00	0.364492	0.342533	0.492351	0.344009	0.388957	0.367274
2016-05-21 12:00:00	0.298863	0.288658	0.467737	0.274311	0.324612	0.302248
2016-05-21 13:00:00	0.316534	0.309059	0.471719	0.292804	0.343283	0.319718
2016-05-21 14:00:00	0.282106	0.269751	0.448237	0.259218	0.307461	0.285172
2016-05-21 15:00:00	0.260791	0.266316	0.429661	0.236856	0.286103	0.264269
2016-05-21 16:00:00	0.262279	0.260864	0.429198	0.238553	0.287829	0.265353
2016-05-21 17:00:00	0.230082	0.230021	0.421702	0.207267	0.255073	0.233252
2016-05-21 18:00:00	0.129616	0.128084	0.370204	0.110118	0.154976	0.133411
2016-05-21 19:00:00	0.305936	0.288845	0.450789	0.276366	0.329633	0.308511
2016-05-21 20:00:00	0.452537	0.434647	0.527887	0.418557	0.475224	0.454709
2016-05-21 21:00:00	0.287815	0.276955	0.456103	0.258419	0.310631	0.290443
2016-05-21 22:00:00	0.36556	0.345886	0.504354	0.332146	0.387972	0.367588
2016-05-21 23:00:00	0.479186	0.460835	0.572396	0.442817	0.501304	0.480903
2016-05-22	0.334069	0.343967	0.505038	0.322472	0.360399	0.337748
2016-05-22 01:00:00	0.402749	0.405389	0.531705	0.386741	0.428678	0.405999
2016-05-22 02:00:00	0.41818	0.418236	0.538535	0.401792	0.444024	0.421288
2016-05-22 03:00:00	0.346869	0.35525	0.512777	0.329679	0.372845	0.350285
2016-05-22 04:00:00	0.395356	0.400283	0.52991	0.376155	0.421368	0.398452
2016-05-22 05:00:00	0.443477	0.446227	0.556434	0.421368	0.469138	0.446376
2016-05-22 06:00:00	0.455539	0.460253	0.569041	0.426782	0.480419	0.458645
2016-05-22 07:00:00	0.411474	0.406277	0.539311	0.389948	0.436385	0.414288
2016-05-22 08:00:00	0.435706	0.430105	0.554278	0.409353	0.460572	0.438347
2016-05-22 09:00:00	0.333603	0.330158	0.505803	0.30849	0.358194	0.33669
2016-05-22 10:00:00	0.38208	0.375973	0.521035	0.359696	0.406637	0.384829
2016-05-22 11:00:00	0.354614	0.341375	0.477747	0.330284	0.379052	0.357438
2016-05-22 12:00:00	0.270267	0.270867	0.436932	0.247364	0.295391	0.273513
2016-05-22 13:00:00	0.359517	0.362849	0.480041	0.338387	0.384929	0.362458
2016-05-22 14:00:00	0.326112	0.330969	0.463045	0.302755	0.351519	0.329165
2016-05-22 15:00:00	0.138181	0.150903	0.377245	0.124144	0.164525	0.142099
2016-05-22 16:00:00	0.195603	0.204365	0.396205	0.17604	0.221943	0.199065
2016-05-22 17:00:00	0.0956503	0.110863	0.338405	0.0800641	0.122636	0.0997447
2016-05-22 18:00:00	0.0858536	0.112549	0.330783	0.0660311	0.11259	0.090102
2016-05-22 19:00:00	0.219392	0.236702	0.407216	0.202403	0.245502	0.222966
2016-05-22 20:00:00	0.187216	0.197967	0.396828	0.168055	0.212416	0.190512
2016-05-22 21:00:00	0.226699	0.236184	0.418888	0.207069	0.251233	0.229793
2016-05-22 22:00:00	0.416104	0.406654	0.53434	0.388001	0.438973	0.418146
2016-05-22 23:00:00	0.493979	0.479856	0.591395	0.452662	0.516016	0.495373
2016-05-23	0.907989	0.884593	1.00706	0.852695	0.934425	0.909894
2016-05-23 01:00:00	0.994354	0.982276	1.02145	0.976527	1.02079	0.996472
2016-05-23 02:00:00	0.527776	0.530786	0.602482	0.493196	0.55393	0.530697
2016-05-23 03:00:00	0.461327	0.462499	0.561149	0.441122	0.486942	0.464177
2016-05-23 04:00:00	0.434734	0.440479	0.54834	0.411435	0.459758	0.437586
2016-05-23 05:00:00	0.39667	0.396958	0.531068	0.371372	0.421299	0.399583
2016-05-23 06:00:00	0.457753	0.451341	0.558196	0.435097	0.482677	0.460421
2016-05-23 07:00:00	0.437161	0.437052	0.557104	0.410014	0.462055	0.440103
2016-05-23 08:00:00	0.511515	0.504061	0.589705	0.482394	0.536353	0.514096
2016-05-23 09:00:00	0.736183	0.714752	0.826767	0.67991	0.761091	0.737872
2016-05-23 10:00:00	0.838026	0.799022	0.908047	0.765095	0.859752	0.839565
2016-05-23 11:00:00	0.814124	0.783213	0.894571	0.751734	0.837286	0.81566
2016-05-23 12:00:00	0.507532	0.497491	0.607573	0.453869	0.532563	0.509863
2016-05-23 13:00:00	0.422613	0.429548	0.515323	0.384896	0.448891	0.425283
2016-05-23 14:00:00	0.333398	0.349942	0.460485	0.29973	0.359432	0.336715
2016-05-23 15:00:00	0.184753	0.21406	0.411087	0.159922	0.211907	0.188536
2016-05-23 16:00:00	0.644269	0.639897	0.758607	0.576945	0.667176	0.646223
2016-05-23 17:00:00	0.164264	0.178056	0.36462	0.141592	0.189955	0.168073
2016-05-23 18:00:00	0.193378	0.20974	0.407712	0.165498	0.218707	0.196836
2016-05-23 19:00:00	0.369432	0.375923	0.481996	0.340143	0.393439	0.372328
2016-05-23 20:00:00	0.281167	0.284751	0.442655	0.252585	0.304676	0.284199
2016-05-23 21:00:00	0.500058	0.491901	0.555548	0.466412	0.522675	0.50209
2016-05-23 22:00:00	0.750068	0.725828	0.856223	0.679805	0.771031	0.750874
2016-05-23 23:00:00	0.64873	0.629501	0.771039	0.597309	0.670366	0.649796
2016-05-24	0.918254	0.906593	0.987303	0.859497	0.943109	0.920214
2016-05-24 01:00:00	1.457	1.43168	1.42432	1.39056	1.48228	1.45926
2016-05-24 02:00:00	0.945161	0.928778	0.972534	0.930066	0.969549	0.947204
2016-05-24 03:00:00	1.42743	1.39491	1.43055	1.45714	1.44846	1.42924
2016-05-24 04:00:00	1.01853	0.994698	1.11116	1.09565	1.04235	1.02058
2016-05-24 05:00:00	0.451911	0.451566	0.556597	0.433057	0.476706	0.454801
2016-05-24 06:00:00	0.40512	0.402697	0.535669	0.385425	0.429754	0.408089
2016-05-24 07:00:00	0.850641	0.828032	0.893251	0.799131	0.874317	0.852141
2016-05-24 08:00:00	0.449338	0.437375	0.550448	0.411572	0.473218	0.451855
2016-05-24 09:00:00	0.432688	0.420601	0.544222	0.41071	0.457564	0.435166
2016-05-24 10:00:00	0.356053	0.349661	0.511523	0.332805	0.380979	0.35884
2016-05-24 11:00:00	0.365939	0.358459	0.514955	0.343255	0.390574	0.368613
2016-05-24 12:00:00	0.359947	0.361398	0.4808	0.3405	0.385122	0.362709
2016-05-24 13:00:00	0.377006	0.380172	0.488301	0.349462	0.401275	0.379996
2016-05-24 14:00:00	0.385152	0.37935	0.504251	0.364132	0.409428	0.387681
2016-05-24 15:00:00	0.278595	0.288879	0.440407	0.257626	0.303829	0.28175
2016-05-24 16:00:00	0.278932	0.284046	0.44176	0.256981	0.303363	0.281906
2016-05-24 17:00:00	0.341985	0.334086	0.469611	0.318439	0.365411	0.344422
2016-05-24 18:00:00	0.254193	0.252501	0.434349	0.230575	0.277397	0.257075
2016-05-24 19:00:00	0.307203	0.305665	0.452393	0.281698	0.331337	0.309705
2016-05-24 20:00:00	0.294364	0.304277	0.446287	0.264177	0.31871	0.296993
2016-05-24 21:00:00	0.377467	0.38551	0.488759	0.34455	0.401614	0.379871
2016-05-24 22:00:00	0.422588	0.41929	0.528589	0.390956	0.446503	0.424433
2016-05-24 23:00:00	0.37459	0.36765	0.52296	0.336637	0.397843	0.376558
2016-05-25	0.540686	0.550211	0.627879	0.529928	0.568664	0.543462
2016-05-25 01:00:00	0.495442	0.497968	0.586731	0.485864	0.522553	0.498217
2016-05-25 02:00:00	0.601807	0.59207	0.719141	0.598901	0.627331	0.604362
2016-05-25 03:00:00	0.36669	0.37865	0.517743	0.349175	0.393121	0.369897
2016-05-25 04:00:00	0.335946	0.34345	0.506741	0.319242	0.361805	0.339235
2016-05-25 05:00:00	0.418878	0.418738	0.539096	0.403627	0.444694	0.421675
2016-05-25 06:00:00	0.39262	0.382937	0.52718	0.37577	0.416077	0.395652
2016-05-25 07:00:00	0.505194	0.466721	0.58213	0.479584	0.528994	0.507784
2016-05-25 08:00:00	0.427997	0.38829	0.54628	0.416078	0.451565	0.430398
2016-05-25 09:00:00	0.312599	0.283083	0.498803	0.300534	0.336048	0.315502
2016-05-25 10:00:00	0.467361	0.436317	0.562283	0.446118	0.49025	0.469701
2016-05-25 11:00:00	0.319574	0.282596	0.467628	0.306277	0.343053	0.322298
2016-05-25 12:00:00	0.270143	0.250764	0.444762	0.252751	0.295424	0.273109
2016-05-25 13:00:00	0.156573	0.170785	0.374123	0.139224	0.184272	0.160266
2016-05-25 14:00:00	0.0445389	0.0752516	0.300719	0.0274057	0.0723464	0.0491383
2016-05-25 15:00:00	0.0660867	0.0954201	0.299206	0.0522488	0.0941417	0.0704739
2016-05-25 16:00:00	0.0875178	0.120629	0.311079	0.0776563	0.11534	0.091966
2016-05-25 17:00:00	0.0567983	0.0978075	0.306052	0.0500228	0.0845343	0.0615835
2016-05-25 18:00:00	0.0731344	0.103552	0.300726	0.0571287	0.100676	0.077292
2016-05-25 19:00:00	0.172084	0.197249	0.382738	0.153107	0.198432	0.175794
2016-05-25 20:00:00	0.178158	0.193451	0.38693	0.157341	0.204126	0.181394
2016-05-25 21:00:00	0.32854	0.320903	0.484881	0.301648	0.3522	0.330754
2016-05-25 22:00:00	0.266539	0.260896	0.465492	0.241114	0.290074	0.269031
2016-05-25 23:00:00	0.479046	0.480598	0.576904	0.44836	0.501384	0.480655
2016-05-26	0.461491	0.462645	0.566017	0.448172	0.48917	0.464384
2016-05-26 01:00:00	0.658309	0.645333	0.727253	0.647012	0.684248	0.660888
2016-05-26 02:00:00	0.335725	0.354758	0.506123	0.322723	0.362206	0.339134
2016-05-26 03:00:00	0.358045	0.371428	0.514847	0.341531	0.384648	0.361551
2016-05-26 04:00:00	0.388982	0.389006	0.528206	0.379615	0.415593	0.391999
2016-05-26 05:00:00	0.302683	0.311245	0.491989	0.287085	0.32882	0.306103
2016-05-26 06:00:00	0.380817	0.378035	0.522317	0.3638	0.406976	0.383726
2016-05-26 07:00:00	0.355581	0.349753	0.511886	0.336291	0.381522	0.358537
2016-05-26 08:00:00	0.394744	0.388227	0.5323	0.369505	0.420562	0.397711
2016-05-26 09:00:00	0.455394	0.443267	0.559466	0.43682	0.480726	0.458088
2016-05-26 10:00:00	0.278638	0.26952	0.477648	0.264702	0.302826	0.281889
2016-05-26 11:00:00	0.386087	0.37746	0.490097	0.366955	0.410882	0.388922
2016-05-26 12:00:00	0.30075	0.287098	0.45225	0.282653	0.325689	0.303765
2016-05-26 13:00:00	0.174543	0.177959	0.391758	0.155606	0.200918	0.178322
2016-05-26 14:00:00	0.0967228	0.105743	0.32851	0.0861363	0.124226	0.100935
2016-05-26 15:00:00	0.0688536	0.0857036	0.317014	0.0571294	0.0960933	0.0734673
2016-05-26 16:00:00	0.237476	0.242952	0.410526	0.214665	0.263467	0.241124
2016-05-26 17:00:00	0.136566	0.136522	0.353819	0.117935	0.162612	0.140349
2016-05-26 18:00:00	0.190233	0.18898	0.401329	0.172215	0.215372	0.193851
2016-05-26 19:00:00	0.276045	0.265449	0.444565	0.246356	0.300801	0.278852
2016-05-26 20:00:00	0.218756	0.213957	0.413595	0.196352	0.243285	0.221963
2016-05-26 21:00:00	0.377861	0.360371	0.488184	0.347871	0.401261	0.380071
2016-05-26 22:00:00	0.43106	0.405409	0.541714	0.393389	0.453721	0.432733
2016-05-26 23:00:00	0.373726	0.356683	0.521513	0.341668	0.396909	0.375802
2016-05-27	0.416508	0.412825	0.54133	0.409828	0.444643	0.419711
2016-05-27 01:00:00	0.435794	0.431086	0.554554	0.41641	0.462587	0.438945
2016-05-27 02:00:00	0.387227	0.375705	0.525643	0.37969	0.413989	0.390329
2016-05-27 03:00:00	0.359859	0.34902	0.514214	0.351708	0.386064	0.363037
2016-05-27 04:00:00	0.331449	0.326575	0.50249	0.31991	0.357729	0.334717
2016-05-27 05:00:00	0.593534	0.578537	0.655914	0.572142	0.618747	0.596036
2016-05-27 06:00:00	0.383859	0.39431	0.530287	0.367108	0.409231	0.387144
2016-05-27 07:00:00	0.437011	0.439366	0.54937	0.42508	0.461963	0.439733
2016-05-27 08:00:00	0.477133	0.478464	0.56692	0.455012	0.501503	0.479628
2016-05-27 09:00:00	0.399195	0.402628	0.531943	0.382912	0.423878	0.402067
2016-05-27 10:00:00	0.373374	0.368483	0.518791	0.359994	0.398405	0.37605
2016-05-27 11:00:00	0.317426	0.32085	0.48288	0.294287	0.342317	0.3204
2016-05-27 12:00:00	0.294437	0.295518	0.4551	0.281298	0.319795	0.297426
2016-05-27 13:00:00	0.171963	0.186988	0.390041	0.160237	0.198632	0.175676
2016-05-27 14:00:00	0.269602	0.291374	0.437972	0.24624	0.29582	0.273152
2016-05-27 15:00:00	0.359399	0.367748	0.481608	0.340638	0.384659	0.362306
2016-05-27 16:00:00	0.0944489	0.119053	0.347162	0.080432	0.121283	0.0986543
2016-05-27 17:00:00	0.28108	0.295036	0.439459	0.253546	0.306896	0.28415
2016-05-27 18:00:00	0.24109	0.255734	0.411027	0.216864	0.266898	0.244328
2016-05-27 19:00:00	0.187484	0.201061	0.396243	0.167483	0.213208	0.190749
2016-05-27 20:00:00	0.279669	0.293328	0.44119	0.259275	0.305737	0.282554
2016-05-27 21:00:00	0.393913	0.39606	0.502413	0.354737	0.41767	0.396094
2016-05-27 22:00:00	0.391638	0.387962	0.520717	0.365025	0.41586	0.393521
2016-05-27 23:00:00	0.396636	0.395609	0.531354	0.36758	0.420593	0.398542
2016-05-28	0.519468	0.530285	0.590087	0.500284	0.547246	0.522424
2016-05-28 01:00:00	0.388766	0.397909	0.526764	0.383196	0.416311	0.391915
2016-05-28 02:00:00	0.320036	0.335548	0.502921	0.312839	0.346777	0.323492
2016-05-28 03:00:00	0.482613	0.486306	0.575202	0.470967	0.508594	0.485261
2016-05-28 04:00:00	0.443308	0.456219	0.555495	0.432897	0.468802	0.446462
2016-05-28 05:00:00	0.431861	0.441899	0.547139	0.421738	0.457372	0.434799
2016-05-28 06:00:00	0.54223	0.546987	0.607031	0.521048	0.567606	0.54473
2016-05-28 07:00:00	0.353507	0.360118	0.512444	0.340501	0.37881	0.356608
2016-05-28 08:00:00	0.434245	0.43229	0.54923	0.42276	0.459594	0.436846
2016-05-28 09:00:00	0.402931	0.400895	0.537875	0.378705	0.427763	0.405537
2016-05-28 10:00:00	0.353088	0.348582	0.510468	0.338789	0.378335	0.355831
2016-05-28 11:00:00	0.344194	0.338256	0.503515	0.328464	0.36933	0.346928
2016-05-28 12:00:00	0.411181	0.414739	0.513386	0.381689	0.436062	0.413925
2016-05-28 13:00:00	0.285378	0.301695	0.44508	0.273586	0.312741	0.288819
2016-05-28 14:00:00	0.0607689	0.0904018	0.316965	0.0497161	0.0888801	0.0652742
2016-05-28 15:00:00	0.0826931	0.108096	0.309241	0.0666975	0.111641	0.0869351
2016-05-28 16:00:00	0.172372	0.198936	0.379835	0.157156	0.1997	0.176422
2016-05-28 17:00:00	0.138058	0.16067	0.361311	0.121744	0.16506	0.141985
2016-05-28 18:00:00	0.182859	0.206023	0.376185	0.170142	0.210208	0.186532
2016-05-28 19:00:00	0.178362	0.200055	0.391886	0.150059	0.204782	0.181795
2016-05-28 20:00:00	0.273547	0.287959	0.438472	0.254074	0.300098	0.276471
2016-05-28 21:00:00	0.320596	0.330543	0.457889	0.294114	0.345952	0.323079
2016-05-28 22:00:00	0.446223	0.448848	0.523558	0.409517	0.470581	0.447998
2016-05-28 23:00:00	0.472056	0.472159	0.567878	0.443337	0.496185	0.473746
2016-05-29	0.359009	0.379452	0.514768	0.346775	0.387857	0.362533
2016-05-29 01:00:00	0.560739	0.565271	0.636313	0.540992	0.588663	0.563397
2016-05-29 02:00:00	0.382549	0.397469	0.527907	0.362883	0.410539	0.385987
2016-05-29 03:00:00	0.415121	0.408247	0.542945	0.403946	0.441505	0.418054
2016-05-29 04:00:00	0.343762	0.343129	0.50572	0.330398	0.369666	0.346966
2016-05-29 05:00:00	0.565294	0.557193	0.630191	0.534092	0.590141	0.56789
2016-05-29 06:00:00	0.458859	0.450556	0.561825	0.43711	0.483674	0.461652
2016-05-29 07:00:00	0.444457	0.434568	0.562704	0.413909	0.468666	0.447244
2016-05-29 08:00:00	0.547236	0.527844	0.623389	0.517564	0.570863	0.549438
2016-05-29 09:00:00	0.3357	0.329546	0.505982	0.316247	0.359821	0.33879
2016-05-29 10:00:00	0.451778	0.439555	0.557249	0.434363	0.47549	0.45436
2016-05-29 11:00:00	0.456849	0.456262	0.528707	0.422832	0.481535	0.459334
2016-05-29 12:00:00	0.301929	0.310529	0.447666	0.281681	0.327555	0.304936
2016-05-29 13:00:00	0.216946	0.240368	0.398886	0.206156	0.244604	0.220559
2016-05-29 14:00:00	0.174779	0.206802	0.373702	0.154727	0.202416	0.178784
2016-05-29 15:00:00	0.154734	0.177576	0.370968	0.144466	0.182775	0.158422
2016-05-29 16:00:00	0.099805	0.128099	0.334413	0.0863466	0.127577	0.103807
2016-05-29 17:00:00	0.186097	0.216513	0.37379	0.174701	0.213849	0.189859
2016-05-29 18:00:00	0.49397	0.495571	0.545314	0.458474	0.51821	0.495991
2016-05-29 19:00:00	0.310593	0.31847	0.449652	0.284241	0.335299	0.313221
2016-05-29 20:00:00	0.254073	0.276631	0.420879	0.235346	0.280431	0.256978
2016-05-29 21:00:00	0.382664	0.393915	0.501446	0.34611	0.407032	0.385054
2016-05-29 22:00:00	0.409046	0.411123	0.508827	0.381935	0.433116	0.410893
2016-05-29 23:00:00	0.415781	0.419953	0.539554	0.382704	0.439352	0.417647
2016-05-30	0.517451	0.519394	0.591479	0.501074	0.545608	0.520284
2016-05-30 01:00:00	0.41429	0.420587	0.538221	0.401437	0.44302	0.417374
2016-05-30 02:00:00	0.411054	0.417453	0.538547	0.392263	0.439312	0.414249
2016-05-30 03:00:00	0.513096	0.496168	0.605632	0.489451	0.540545	0.515526
2016-05-30 04:00:00	0.314007	0.306733	0.496137	0.297096	0.341191	0.317256
2016-05-30 05:00:00	0.447455	0.428323	0.555702	0.428455	0.474237	0.450093
2016-05-30 06:00:00	0.483956	0.461117	0.574638	0.460674	0.509619	0.486696
2016-05-30 07:00:00	0.503508	0.477683	0.591033	0.474734	0.528875	0.505894
2016-05-30 08:00:00	0.477779	0.461563	0.56994	0.456294	0.503919	0.48034
2016-05-30 09:00:00	0.36253	0.360783	0.517634	0.344701	0.387735	0.365442
2016-05-30 10:00:00	0.510695	0.49477	0.592343	0.485825	0.535091	0.512801
2016-05-30 11:00:00	0.368929	0.345061	0.522207	0.351704	0.392238	0.371753
2016-05-30 12:00:00	0.410014	0.382014	0.534679	0.390182	0.433406	0.412516
2016-05-30 13:00:00	0.353622	0.3383	0.481423	0.324059	0.377885	0.356222
2016-05-30 14:00:00	0.25255	0.255272	0.426307	0.229525	0.277976	0.255888
2016-05-30 15:00:00	0.130118	0.137143	0.357576	0.115279	0.157061	0.133917
2016-05-30 16:00:00	0.169255	0.179268	0.38692	0.140057	0.194936	0.172766
2016-05-30 17:00:00	0.102827	0.117903	0.33254	0.0871747	0.129912	0.106776
2016-05-30 18:00:00	0.160909	0.177337	0.36647	0.145209	0.187795	0.164753
2016-05-30 19:00:00	0.26946	0.281112	0.434855	0.246299	0.295335	0.272524
2016-05-30 20:00:00	0.292562	0.30528	0.45224	0.265038	0.318668	0.295167
2016-05-30 21:00:00	0.29895	0.312541	0.455993	0.273564	0.323984	0.301707
2016-05-30 22:00:00	0.423038	0.42386	0.516941	0.397626	0.447396	0.42485
2016-05-30 23:00:00	0.476182	0.479753	0.569419	0.434235	0.499337	0.477766
2016-05-31	0.415548	0.424644	0.539639	0.407692	0.443867	0.418641
2016-05-31 01:00:00	0.425517	0.437262	0.543694	0.412396	0.453744	0.428624
2016-05-31 02:00:00	0.507391	0.515231	0.587437	0.480065	0.535017	0.510176
2016-05-31 03:00:00	0.395845	0.402265	0.532719	0.380941	0.423427	0.39876
2016-05-31 04:00:00	0.313368	0.321028	0.499457	0.289701	0.340585	0.316551
2016-05-31 05:00:00	0.427873	0.415263	0.553655	0.401701	0.45483	0.430342
2016-05-31 06:00:00	0.490003	0.48032	0.586917	0.449074	0.515934	0.492432
2016-05-31 07:00:00	0.508285	0.493777	0.589782	0.475434	0.534153	0.51076
2016-05-31 08:00:00	0.425936	0.418617	0.546982	0.394239	0.451875	0.428451
2016-05-31 09:00:00	0.495657	0.488599	0.588608	0.45358	0.520932	0.497991
2016-05-31 10:00:00	0.407589	0.407205	0.537238	0.38405	0.433123	0.410101
2016-05-31 11:00:00	0.284207	0.295776	0.438463	0.262815	0.309637	0.287431
2016-05-31 12:00:00	0.469902	0.476388	0.540482	0.434607	0.495145	0.472233
2016-05-31 13:00:00	0.137594	0.163899	0.37385	0.127189	0.164104	0.141335
2016-05-31 14:00:00	0.0668044	0.100674	0.311712	0.0636467	0.0936405	0.0709841
2016-05-31 15:00:00	0.143556	0.173049	0.354705	0.1273	0.169423	0.147207
2016-05-31 16:00:00	0.0770258	0.11568	0.316656	0.0601335	0.102943	0.0812722
2016-05-31 17:00:00	0.148938	0.180912	0.367462	0.158407	0.174681	0.152784
2016-05-31 18:00:00	0.129606	0.157824	0.357729	0.159421	0.1546	0.133315
2016-05-31 19:00:00	0.450678	0.450926	0.574007	0.454848	0.471535	0.452939
2016-05-31 20:00:00	0.180465	0.217489	0.391453	0.156323	0.205281	0.183677
2016-05-31 21:00:00	0.309534	0.326721	0.459727	0.281863	0.333817	0.312188
2016-05-31 22:00:00	0.523205	0.528448	0.565954	0.484813	0.546772	0.524719
2016-05-31 23:00:00	0.554008	0.556826	0.63759	0.504142	0.57754	0.555238
2016-06-01	1.24159	1.26935	1.26679	1.19633	1.27193	1.24462
2016-06-01 01:00:00	1.08948	1.10927	1.10476	1.05922	1.11768	1.09191
2016-06-01 02:00:00	1.02899	1.04311	1.03032	1.01391	1.05521	1.03137
2016-06-01 03:00:00	0.531803	0.547092	0.625976	0.513069	0.559358	0.534677
2016-06-01 04:00:00	0.391208	0.404427	0.526311	0.384768	0.418511	0.394483
2016-06-01 05:00:00	0.498948	0.505471	0.5841	0.485582	0.524766	0.501726
2016-06-01 06:00:00	0.335868	0.347205	0.50986	0.329738	0.361989	0.339433
2016-06-01 07:00:00	0.536148	0.536581	0.610471	0.529132	0.562859	0.539068
2016-06-01 08:00:00	0.520102	0.513465	0.601717	0.498808	0.545982	0.522994
2016-06-01 09:00:00	0.444261	0.422195	0.560963	0.440555	0.470389	0.446986
2016-06-01 10:00:00	0.869031	0.833873	0.938015	0.850341	0.895195	0.870819
2016-06-01 11:00:00	1.14376	1.09675	1.14556	1.10196	1.16797	1.14537
2016-06-01 12:00:00	0.63135	0.612671	0.697331	0.592938	0.657288	0.633431
2016-06-01 13:00:00	0.164879	0.171244	0.391454	0.160323	0.193268	0.16927
2016-06-01 14:00:00	0.366793	0.363717	0.491864	0.34956	0.395013	0.369989
2016-06-01 15:00:00	0.0688053	0.0814905	0.334038	0.0670747	0.0981064	0.0736697
2016-06-01 16:00:00	0.0567828	0.0669879	0.319309	0.0611188	0.086568	0.0616529
2016-06-01 17:00:00	0.102623	0.112029	0.333823	0.103431	0.132344	0.10722
2016-06-01 18:00:00	0.215073	0.216191	0.394676	0.195018	0.243688	0.218715
2016-06-01 19:00:00	0.150055	0.150099	0.362013	0.144223	0.179795	0.153889
2016-06-01 20:00:00	0.206876	0.207088	0.406122	0.196099	0.235191	0.210583
2016-06-01 21:00:00	0.430809	0.41133	0.532495	0.410453	0.457483	0.432922
2016-06-01 22:00:00	0.514072	0.503197	0.615978	0.476299	0.540755	0.516192
2016-06-01 23:00:00	0.65031	0.620233	0.729657	0.612534	0.676479	0.651379
2016-06-02	1.16938	1.18624	1.21486	1.12517	1.1986	1.172
2016-06-02 01:00:00	1.25297	1.27572	1.24615	1.29274	1.28125	1.25652
2016-06-02 02:00:00	1.20655	1.21407	1.18479	1.24467	1.23464	1.20979
2016-06-02 03:00:00	0.953309	0.946756	0.997239	0.917962	0.980124	0.955238
2016-06-02 04:00:00	0.333405	0.352429	0.508526	0.32531	0.360346	0.336904
2016-06-02 05:00:00	0.553929	0.561113	0.634662	0.550398	0.580251	0.556752
2016-06-02 06:00:00	0.318843	0.327042	0.499391	0.312493	0.345109	0.322361
2016-06-02 07:00:00	0.473211	0.469398	0.579105	0.462093	0.499345	0.47602
2016-06-02 08:00:00	0.46356	0.455726	0.56807	0.452452	0.489631	0.466459
2016-06-02 09:00:00	0.383746	0.372748	0.528895	0.373901	0.409461	0.386857
2016-06-02 10:00:00	0.438063	0.418195	0.556859	0.430036	0.46352	0.440852
2016-06-02 11:00:00	0.674572	0.644548	0.7847	0.634806	0.699948	0.676336
[truncated: 4,720 more rows]
