# Supplementary material for: Deep learning-based novel ensemble method with best score transferred-adaptive neuro fuzzy inference system for energy consumption prediction
Source: PeerJ Comput Sci. 2025 Feb 21;11:e2680. doi: 10.7717/peerj-cs.2680 (PMC11888908; doi:10.7717/peerj-cs.2680)
Supplement: Supplemental Information 9 — Test files in the “.xlsx” format, containing the scores of DL-based basic predictors produced during the testing phase using the “Homedata.ipynb” Jupyter Notebook file. These files are later used in the Testing phase process. [file peerj-cs-11-2680-s009.zip › PredTrainV3.xlsx]

## Sheet: PredTrainV3
time	House overall	LSTM	CNN	RNN	GRU	Bi-LSTM
2016-01-01 05:00:00	1.04413	1.07922	1.14321	1.03025	1.0328	1.03651
2016-01-01 06:00:00	0.918167	0.954973	0.996637	0.915026	0.90713	0.911644
2016-01-01 07:00:00	0.714736	0.74274	0.821879	0.714251	0.705275	0.707406
2016-01-01 08:00:00	0.960013	0.984985	1.01999	0.962146	0.947624	0.952434
2016-01-01 09:00:00	0.639836	0.671429	0.757335	0.644823	0.630925	0.632344
2016-01-01 10:00:00	1.21942	1.22526	1.16758	1.21606	1.20526	1.21231
2016-01-01 11:00:00	0.798747	0.828489	0.895557	0.792987	0.787852	0.791283
2016-01-01 12:00:00	0.537055	0.571826	0.683525	0.555015	0.529045	0.529631
2016-01-01 13:00:00	0.358377	0.394722	0.567035	0.385684	0.353311	0.351335
2016-01-01 14:00:00	0.75672	0.830629	0.875595	0.787501	0.746964	0.749304
2016-01-01 15:00:00	1.47058	1.50407	1.50371	1.50946	1.45668	1.46432
2016-01-01 16:00:00	1.32164	1.34737	1.35437	1.33119	1.30876	1.31426
2016-01-01 17:00:00	1.91669	1.92136	1.92161	1.92764	1.90522	1.91201
2016-01-01 18:00:00	2.09539	2.09606	2.13173	2.12584	2.08572	2.09189
2016-01-01 19:00:00	1.30432	1.34716	1.33808	1.32325	1.29513	1.29809
2016-01-01 20:00:00	1.27128	1.29604	1.31855	1.29014	1.2615	1.26411
2016-01-01 21:00:00	1.48499	1.51031	1.51171	1.48574	1.47324	1.47885
2016-01-01 22:00:00	1.92876	1.95424	1.94018	1.95409	1.92226	1.92488
2016-01-01 23:00:00	2.03032	2.03074	2.08651	2.08168	2.02401	2.02546
2016-01-02	2.75844	2.72515	2.69136	2.77993	2.75666	2.75965
2016-01-02 01:00:00	1.4312	1.48816	1.48915	1.40239	1.42094	1.4248
2016-01-02 02:00:00	0.945283	0.96159	1.03105	0.940959	0.936512	0.938608
2016-01-02 03:00:00	0.774271	0.823045	0.905032	0.761794	0.766307	0.767137
2016-01-02 04:00:00	1.48901	1.51618	1.49802	1.50425	1.48052	1.48291
2016-01-02 05:00:00	1.3494	1.37308	1.36875	1.34561	1.34033	1.34386
2016-01-02 06:00:00	0.769654	0.774314	0.858497	0.708976	0.760868	0.762806
2016-01-02 07:00:00	0.784055	0.822896	0.898349	0.774252	0.77478	0.777108
2016-01-02 08:00:00	0.994467	1.02287	1.06943	0.993202	0.981641	0.986722
2016-01-02 09:00:00	0.778566	0.820397	0.8838	0.77362	0.768687	0.771394
2016-01-02 10:00:00	0.814647	0.849063	0.916824	0.814737	0.803239	0.806824
2016-01-02 11:00:00	0.922265	0.95722	0.990387	0.91779	0.91047	0.914916
2016-01-02 12:00:00	1.61104	1.63332	1.5634	1.6226	1.59851	1.6055
2016-01-02 13:00:00	1.39428	1.43601	1.38844	1.40909	1.38226	1.38867
2016-01-02 14:00:00	0.72421	0.749824	0.84415	0.720073	0.713735	0.716505
2016-01-02 15:00:00	0.731881	0.747444	0.846248	0.73511	0.72225	0.72438
2016-01-02 16:00:00	0.28691	0.323681	0.498355	0.307535	0.284315	0.280227
2016-01-02 17:00:00	0.260415	0.310075	0.486389	0.288351	0.258641	0.253893
2016-01-02 18:00:00	0.630465	0.679475	0.736899	0.646076	0.623015	0.623326
2016-01-02 19:00:00	1.6248	1.64585	1.64429	1.61642	1.61346	1.6191
2016-01-02 20:00:00	1.76722	1.80116	1.74559	1.77388	1.75731	1.76207
2016-01-02 21:00:00	2.15725	2.17483	2.21549	2.16212	2.15278	2.15375
2016-01-02 22:00:00	2.92425	2.92493	2.89489	2.95483	2.93178	2.9254
2016-01-02 23:00:00	2.93471	2.92369	2.89464	2.97467	2.93982	2.93584
2016-01-03	1.738	1.74321	1.73372	1.72042	1.72572	1.73315
2016-01-03 01:00:00	2.07386	2.11171	1.89769	2.15873	2.07156	2.07303
2016-01-03 02:00:00	1.6121	1.65265	1.59324	1.67872	1.60673	1.60878
2016-01-03 03:00:00	0.798349	0.859785	0.955077	0.787899	0.790624	0.791713
2016-01-03 04:00:00	0.997916	1.0398	1.08375	0.973858	0.988155	0.99037
2016-01-03 05:00:00	0.713656	0.75489	0.844889	0.712816	0.705039	0.706598
2016-01-03 06:00:00	0.869194	0.918974	0.959622	0.86096	0.859505	0.862874
2016-01-03 07:00:00	0.904869	0.945433	0.979323	0.90527	0.894018	0.898396
2016-01-03 08:00:00	0.790551	0.82835	0.895106	0.78702	0.780559	0.783603
2016-01-03 09:00:00	0.793403	0.823346	0.904293	0.796571	0.782224	0.785817
2016-01-03 10:00:00	0.817984	0.852674	0.913738	0.818576	0.807094	0.810831
2016-01-03 11:00:00	0.877742	0.907037	0.959395	0.881794	0.865566	0.870118
2016-01-03 12:00:00	1.24504	1.25178	1.28077	1.24992	1.23189	1.23808
2016-01-03 13:00:00	0.738852	0.767911	0.855434	0.74242	0.72844	0.731496
2016-01-03 14:00:00	0.686422	0.698547	0.828385	0.698094	0.676702	0.678813
2016-01-03 15:00:00	0.715184	0.751688	0.822744	0.722631	0.706739	0.70828
2016-01-03 16:00:00	1.23359	1.24117	1.30409	1.18972	1.22432	1.22724
2016-01-03 17:00:00	1.14159	1.16538	1.1981	1.15977	1.13366	1.13481
2016-01-03 18:00:00	0.78357	0.804753	0.86556	0.795237	0.773319	0.776132
2016-01-03 19:00:00	0.776253	0.803791	0.863762	0.795527	0.765747	0.7688
2016-01-03 20:00:00	1.37164	1.39548	1.41026	1.39074	1.36035	1.36584
2016-01-03 21:00:00	1.88624	1.91832	1.89094	1.89633	1.87831	1.88166
2016-01-03 22:00:00	2.0527	2.04868	1.94895	2.09847	2.04763	2.04966
2016-01-03 23:00:00	1.90011	1.91085	1.87726	1.90582	1.8923	1.89792
2016-01-04	1.6276	1.66118	1.6255	1.618	1.61824	1.6224
2016-01-04 01:00:00	1.53868	1.58119	1.57347	1.49895	1.52816	1.53252
2016-01-04 02:00:00	1.09611	1.08924	1.09507	1.08428	1.0856	1.08978
2016-01-04 03:00:00	0.700465	0.7459	0.843911	0.689276	0.692869	0.6934
2016-01-04 04:00:00	0.925734	0.970707	1.02494	0.905362	0.915876	0.918236
2016-01-04 05:00:00	0.559207	0.594881	0.705282	0.567273	0.552079	0.552001
2016-01-04 06:00:00	0.752742	0.783093	0.863991	0.746616	0.743117	0.745746
2016-01-04 07:00:00	0.669524	0.69632	0.796838	0.670006	0.660106	0.662197
2016-01-04 08:00:00	0.925768	0.947394	0.99852	0.919106	0.9135	0.918535
2016-01-04 09:00:00	0.797567	0.831217	0.904515	0.798377	0.786275	0.79017
2016-01-04 10:00:00	1.21521	1.22879	1.16939	1.21405	1.20032	1.20822
2016-01-04 11:00:00	1.02252	1.05336	1.08062	1.0212	1.00966	1.01614
2016-01-04 12:00:00	0.674694	0.700269	0.804094	0.682587	0.663907	0.66736
2016-01-04 13:00:00	0.569048	0.612902	0.684546	0.57691	0.560811	0.562089
2016-01-04 14:00:00	1.12017	1.16474	1.1744	1.13256	1.10667	1.11287
2016-01-04 15:00:00	1.61223	1.65001	1.61132	1.6811	1.60487	1.60848
2016-01-04 16:00:00	1.09534	1.11835	1.19412	1.09851	1.08579	1.08771
2016-01-04 17:00:00	0.983486	0.977784	1.08569	0.951768	0.973263	0.976689
2016-01-04 18:00:00	0.623871	0.660083	0.745013	0.624933	0.615568	0.616281
2016-01-04 19:00:00	0.475175	0.497867	0.593764	0.47484	0.467223	0.467599
2016-01-04 20:00:00	0.639476	0.669445	0.754572	0.635036	0.629877	0.631735
2016-01-04 21:00:00	1.22737	1.24945	1.23314	1.23193	1.21359	1.21934
2016-01-04 22:00:00	2.06341	2.10561	2.12355	2.097	2.05404	2.0584
2016-01-04 23:00:00	2.09603	2.11574	2.0654	2.15461	2.08963	2.09204
2016-01-05	1.31559	1.32867	1.35687	1.29085	1.30387	1.30962
2016-01-05 01:00:00	1.92733	1.89968	1.86769	1.93206	1.91815	1.92367
2016-01-05 02:00:00	2.36018	2.26133	2.2659	2.37175	2.35597	2.36102
2016-01-05 03:00:00	2.38923	2.31924	2.18893	2.46414	2.38231	2.38697
2016-01-05 04:00:00	1.70383	1.6871	1.64717	1.68017	1.69346	1.70032
2016-01-05 05:00:00	1.45336	1.4531	1.41112	1.44207	1.4418	1.44732
2016-01-05 06:00:00	1.33032	1.33746	1.36101	1.3218	1.31893	1.32435
2016-01-05 07:00:00	1.0311	1.04543	1.08612	1.01477	1.01724	1.02431
2016-01-05 08:00:00	0.991052	1.00143	1.06398	0.982991	0.976322	0.983615
2016-01-05 09:00:00	1.14128	1.15244	1.13219	1.12814	1.12615	1.1345
2016-01-05 10:00:00	1.36895	1.36347	1.26384	1.36663	1.35164	1.36193
2016-01-05 11:00:00	1.21453	1.22516	1.17441	1.20283	1.19887	1.20775
2016-01-05 12:00:00	1.29051	1.32752	1.33821	1.27415	1.27614	1.28373
2016-01-05 13:00:00	1.05745	1.10487	1.13825	1.04894	1.04293	1.05088
2016-01-05 14:00:00	0.625175	0.645579	0.756701	0.618924	0.614441	0.617724
2016-01-05 15:00:00	0.524366	0.547887	0.694505	0.5245	0.515833	0.517571
2016-01-05 16:00:00	0.503166	0.528711	0.662563	0.505316	0.494629	0.496268
2016-01-05 17:00:00	0.207993	0.257476	0.464119	0.223412	0.205557	0.202258
2016-01-05 18:00:00	0.261037	0.3001	0.498193	0.272055	0.256874	0.254747
2016-01-05 19:00:00	0.289017	0.336179	0.523227	0.302247	0.284928	0.282904
2016-01-05 20:00:00	0.384842	0.422807	0.579575	0.401603	0.377975	0.378199
2016-01-05 21:00:00	0.945684	0.988442	1.03425	0.954817	0.933222	0.938628
2016-01-05 22:00:00	1.27042	1.31165	1.31158	1.27732	1.25764	1.26262
2016-01-05 23:00:00	1.04641	1.08287	1.10718	1.05766	1.03335	1.03796
2016-01-06	1.19431	1.22138	1.17744	1.18336	1.1829	1.18752
2016-01-06 01:00:00	1.09085	1.1214	1.13529	1.07864	1.07939	1.08376
2016-01-06 02:00:00	0.943179	0.955297	1.01437	0.926776	0.932513	0.936604
2016-01-06 03:00:00	1.35283	1.35262	1.42965	1.3476	1.34051	1.34724
2016-01-06 04:00:00	1.04416	1.05948	1.11572	1.01467	1.03172	1.03681
2016-01-06 05:00:00	1.08066	1.10311	1.10679	1.07247	1.06681	1.07324
2016-01-06 06:00:00	0.950363	0.962597	1.03587	0.932314	0.937468	0.943101
2016-01-06 07:00:00	0.964373	0.983908	1.03933	0.948324	0.951562	0.957107
2016-01-06 08:00:00	0.933474	0.955401	1.01572	0.920192	0.920132	0.925891
2016-01-06 09:00:00	0.992591	1.01958	1.05806	0.981784	0.979087	0.98509
2016-01-06 10:00:00	1.44921	1.45811	1.33264	1.45003	1.43431	1.44284
2016-01-06 11:00:00	1.41949	1.45693	1.42688	1.41001	1.40722	1.41383
2016-01-06 12:00:00	1.19633	1.24727	1.21935	1.1895	1.18337	1.1894
2016-01-06 13:00:00	0.726452	0.785509	0.854578	0.722878	0.715916	0.719293
2016-01-06 14:00:00	0.737549	0.769038	0.852336	0.723957	0.727041	0.730037
2016-01-06 15:00:00	0.368096	0.426485	0.560632	0.368863	0.362802	0.36119
2016-01-06 16:00:00	0.362285	0.430885	0.566516	0.372239	0.357301	0.355516
2016-01-06 17:00:00	0.315956	0.370677	0.530856	0.324477	0.311621	0.309603
2016-01-06 18:00:00	0.141357	0.201781	0.411756	0.164397	0.140604	0.13566
2016-01-06 19:00:00	0.165207	0.217093	0.443276	0.194058	0.163433	0.159076
2016-01-06 20:00:00	0.273908	0.322612	0.510889	0.298137	0.269553	0.267404
2016-01-06 21:00:00	0.71622	0.74943	0.850446	0.727544	0.704814	0.708568
2016-01-06 22:00:00	0.545664	0.586509	0.694622	0.565581	0.536027	0.538173
2016-01-06 23:00:00	2.15654	2.17075	2.21591	2.16813	2.15166	2.1525
2016-01-07	2.02625	2.00372	2.03736	1.99984	2.01807	2.02412
2016-01-07 01:00:00	2.07198	2.0594	1.89746	2.11383	2.06856	2.07209
2016-01-07 02:00:00	1.28255	1.31165	1.32259	1.31848	1.27421	1.27726
2016-01-07 03:00:00	1.22006	1.23874	1.21914	1.23926	1.2122	1.21458
2016-01-07 04:00:00	0.660853	0.718243	0.83917	0.641124	0.652669	0.653371
2016-01-07 05:00:00	0.580155	0.616828	0.690518	0.568921	0.572466	0.573448
2016-01-07 06:00:00	0.688944	0.705384	0.829286	0.682998	0.678753	0.681998
2016-01-07 07:00:00	0.933253	0.948438	1.01782	0.921475	0.919984	0.926155
2016-01-07 08:00:00	0.798615	0.819108	0.908226	0.787035	0.786097	0.791277
2016-01-07 09:00:00	0.808942	0.834346	0.912607	0.797374	0.79626	0.801491
2016-01-07 10:00:00	1.31103	1.31893	1.24985	1.30454	1.29569	1.30426
2016-01-07 11:00:00	0.936174	0.963763	1.02074	0.93304	0.923232	0.928675
2016-01-07 12:00:00	1.02147	1.086	1.10701	1.01482	1.01056	1.01499
2016-01-07 13:00:00	0.72402	0.779744	0.851248	0.7273	0.71283	0.717083
2016-01-07 14:00:00	0.977719	1.00739	1.06149	0.961907	0.96604	0.971188
2016-01-07 15:00:00	0.700569	0.73187	0.849711	0.677072	0.689538	0.693271
2016-01-07 16:00:00	0.573016	0.616242	0.672899	0.543682	0.56453	0.566398
2016-01-07 17:00:00	0.639399	0.672603	0.774281	0.659732	0.630613	0.632236
2016-01-07 18:00:00	0.265101	0.330846	0.515272	0.280914	0.262063	0.259507
2016-01-07 19:00:00	0.530808	0.573417	0.667796	0.524185	0.522668	0.524214
2016-01-07 20:00:00	0.761811	0.792472	0.891222	0.746544	0.751035	0.75477
2016-01-07 21:00:00	1.07623	1.10854	1.14005	1.08055	1.06369	1.06867
2016-01-07 22:00:00	1.04309	1.10049	1.09591	1.05265	1.03135	1.03545
2016-01-07 23:00:00	1.50869	1.54896	1.5132	1.55013	1.49773	1.50207
2016-01-08	1.18172	1.19534	1.24841	1.19258	1.17278	1.17534
2016-01-08 01:00:00	1.45048	1.43458	1.47306	1.49245	1.44007	1.44583
2016-01-08 02:00:00	1.09023	1.12018	1.20012	1.14259	1.08087	1.08209
2016-01-08 03:00:00	1.21522	1.26799	1.26817	1.20221	1.2043	1.20883
2016-01-08 04:00:00	1.29492	1.34934	1.31053	1.29249	1.28427	1.28892
2016-01-08 05:00:00	1.02086	1.07132	1.08063	1.0129	1.00978	1.01486
2016-01-08 06:00:00	0.916882	0.956265	0.992577	0.910706	0.905775	0.910214
2016-01-08 07:00:00	1.12244	1.15434	1.13052	1.12513	1.10987	1.11587
2016-01-08 08:00:00	0.885446	0.926832	0.975867	0.881841	0.874294	0.87857
2016-01-08 09:00:00	1.01093	1.04749	1.06223	1.00649	0.998711	1.00404
2016-01-08 10:00:00	1.38039	1.39791	1.29712	1.38955	1.36673	1.37409
2016-01-08 11:00:00	0.866264	0.906776	0.969393	0.85932	0.854767	0.85916
2016-01-08 12:00:00	1.36085	1.42538	1.39741	1.37552	1.34948	1.35478
2016-01-08 13:00:00	0.776939	0.837222	0.891899	0.780463	0.766369	0.770356
2016-01-08 14:00:00	1.20385	1.23684	1.22262	1.20664	1.1949	1.19647
2016-01-08 15:00:00	1.00745	1.06234	1.12476	1.02607	0.999244	1.00054
2016-01-08 16:00:00	0.787403	0.820203	0.896092	0.798598	0.776301	0.780015
2016-01-08 17:00:00	0.621382	0.676814	0.742589	0.63149	0.612113	0.614215
2016-01-08 18:00:00	0.716826	0.775033	0.838438	0.740527	0.706799	0.709689
2016-01-08 19:00:00	1.11896	1.15415	1.20737	1.11768	1.10574	1.11226
2016-01-08 20:00:00	1.60637	1.63841	1.49745	1.62088	1.59447	1.6006
2016-01-08 21:00:00	1.37142	1.41869	1.41194	1.37744	1.35901	1.36466
2016-01-08 22:00:00	1.38149	1.42906	1.32474	1.40876	1.36823	1.37385
2016-01-08 23:00:00	1.02549	1.09979	1.10485	1.06711	1.014	1.01773
2016-01-09	0.81724	0.859099	0.907251	0.837627	0.807954	0.809998
2016-01-09 01:00:00	0.726029	0.772459	0.845845	0.740442	0.718068	0.718633
2016-01-09 02:00:00	0.826121	0.893274	0.970538	0.824813	0.818759	0.819233
2016-01-09 03:00:00	0.850156	0.896707	0.943875	0.858419	0.840928	0.843612
2016-01-09 04:00:00	0.867271	0.928677	0.975452	0.860593	0.857752	0.859885
2016-01-09 05:00:00	0.738603	0.796542	0.846863	0.749967	0.729916	0.732294
2016-01-09 06:00:00	0.693258	0.737993	0.809053	0.711339	0.684096	0.686315
2016-01-09 07:00:00	0.755591	0.804126	0.864058	0.763507	0.745758	0.748658
2016-01-09 08:00:00	0.6504	0.699454	0.76652	0.657059	0.640986	0.643239
2016-01-09 09:00:00	0.730124	0.772658	0.856918	0.741458	0.71906	0.722458
2016-01-09 10:00:00	0.763392	0.814157	0.867562	0.766469	0.75274	0.756212
2016-01-09 11:00:00	0.807306	0.839176	0.904236	0.828814	0.794191	0.799386
2016-01-09 12:00:00	1.10799	1.13676	1.17032	1.13054	1.09278	1.10019
2016-01-09 13:00:00	1.14947	1.22447	1.18909	1.16971	1.13687	1.14299
2016-01-09 14:00:00	0.929825	0.987503	1.02597	0.951444	0.916354	0.92223
2016-01-09 15:00:00	0.798377	0.8436	0.893745	0.807254	0.787315	0.791677
2016-01-09 16:00:00	0.595278	0.632866	0.708175	0.605025	0.585845	0.588186
2016-01-09 17:00:00	0.499068	0.538858	0.651875	0.539453	0.490426	0.491524
2016-01-09 18:00:00	0.973608	1.01526	1.04436	0.981051	0.960987	0.966393
2016-01-09 19:00:00	0.659075	0.717439	0.761731	0.677158	0.649118	0.651904
2016-01-09 20:00:00	0.956299	1.00541	1.03203	0.982534	0.943128	0.947892
2016-01-09 21:00:00	1.25482	1.30106	1.32581	1.27766	1.24249	1.24776
2016-01-09 22:00:00	1.78678	1.84855	1.81042	1.81321	1.77737	1.78101
2016-01-09 23:00:00	1.79238	1.84077	1.8321	1.81249	1.78115	1.78657
2016-01-10	1.83104	1.8707	1.77813	1.83907	1.82003	1.82729
2016-01-10 01:00:00	1.16059	1.22091	1.16086	1.18097	1.14766	1.15452
2016-01-10 02:00:00	1.37422	1.42324	1.48413	1.39647	1.36361	1.36818
2016-01-10 03:00:00	0.727984	0.764278	0.884592	0.744892	0.719736	0.720707
2016-01-10 04:00:00	0.8118	0.855559	0.909516	0.813694	0.801806	0.804295
2016-01-10 05:00:00	0.80155	0.861586	0.944424	0.822137	0.791185	0.793306
2016-01-10 06:00:00	0.659798	0.701415	0.775446	0.680767	0.649217	0.651983
2016-01-10 07:00:00	0.677124	0.709693	0.805549	0.706738	0.665368	0.668929
2016-01-10 08:00:00	0.743946	0.778419	0.857271	0.773511	0.731162	0.73613
2016-01-10 09:00:00	0.678683	0.720559	0.799545	0.709466	0.666559	0.670899
2016-01-10 10:00:00	0.736539	0.76348	0.861729	0.772305	0.722683	0.728147
2016-01-10 11:00:00	0.755316	0.772385	0.868608	0.787461	0.74124	0.747054
2016-01-10 12:00:00	1.07079	1.08432	1.10549	1.10703	1.05431	1.06321
2016-01-10 13:00:00	1.1006	1.11203	1.13567	1.15072	1.0854	1.09339
2016-01-10 14:00:00	1.92053	1.9052	1.88765	1.93321	1.90585	1.91504
2016-01-10 15:00:00	1.40471	1.43302	1.40342	1.38865	1.39279	1.39874
2016-01-10 16:00:00	1.42653	1.4353	1.38313	1.40568	1.41431	1.42089
2016-01-10 17:00:00	1.27795	1.24464	1.38611	1.3082	1.26524	1.27181
2016-01-10 18:00:00	0.921103	0.942186	1.04806	0.962659	0.908485	0.913534
2016-01-10 19:00:00	0.813663	0.824919	0.894989	0.838211	0.800723	0.805463
2016-01-10 20:00:00	0.774494	0.803563	0.875853	0.799257	0.761736	0.766568
2016-01-10 21:00:00	1.2386	1.24811	1.27967	1.23582	1.22406	1.23075
2016-01-10 22:00:00	1.45782	1.46477	1.45529	1.44663	1.44345	1.4497
2016-01-10 23:00:00	2.93702	2.91946	2.92684	3.00434	2.94217	2.93803
2016-01-11	1.47151	1.48595	1.44859	1.45434	1.45883	1.46578
2016-01-11 01:00:00	2.4324	2.42242	2.42543	2.42851	2.42587	2.43281
2016-01-11 02:00:00	1.8309	1.86409	1.73809	1.87752	1.82542	1.8291
2016-01-11 03:00:00	1.37039	1.40022	1.35585	1.39445	1.36179	1.36475
2016-01-11 04:00:00	0.841385	0.863856	0.911934	0.800997	0.830512	0.834499
2016-01-11 05:00:00	0.522057	0.569648	0.674713	0.525371	0.515792	0.515726
2016-01-11 06:00:00	0.561221	0.596001	0.702595	0.566658	0.553184	0.554354
2016-01-11 07:00:00	0.866066	0.896091	0.959045	0.866736	0.854111	0.859045
2016-01-11 08:00:00	0.761281	0.794672	0.872633	0.757468	0.75038	0.754377
2016-01-11 09:00:00	0.92605	0.950601	1.01195	0.930156	0.912578	0.918538
2016-01-11 10:00:00	1.1441	1.1645	1.13084	1.14184	1.12967	1.13718
2016-01-11 11:00:00	1.1307	1.14893	1.12992	1.13703	1.11586	1.12362
2016-01-11 12:00:00	0.620536	0.681555	0.755301	0.636057	0.611212	0.613538
2016-01-11 13:00:00	0.827289	0.909434	0.917996	0.844717	0.815863	0.820207
2016-01-11 14:00:00	1.49915	1.54736	1.53345	1.53325	1.48623	1.49286
2016-01-11 15:00:00	1.54445	1.57517	1.56358	1.58103	1.53218	1.53842
2016-01-11 16:00:00	1.50563	1.5396	1.51828	1.53584	1.49419	1.49992
2016-01-11 17:00:00	0.721154	0.818301	0.878561	0.728007	0.713066	0.714377
2016-01-11 18:00:00	1.25885	1.27258	1.23129	1.30422	1.24668	1.25084
2016-01-11 19:00:00	0.688304	0.739522	0.809943	0.683107	0.677996	0.680254
2016-01-11 20:00:00	0.603482	0.654597	0.75575	0.627949	0.593282	0.595398
2016-01-11 21:00:00	1.15611	1.19387	1.14889	1.16635	1.14197	1.14782
2016-01-11 22:00:00	1.17394	1.20564	1.15012	1.19906	1.16068	1.16674
2016-01-11 23:00:00	1.13773	1.18946	1.16814	1.16039	1.12464	1.13013
2016-01-12	1.57728	1.58362	1.56923	1.55149	1.56629	1.57239
2016-01-12 01:00:00	1.73467	1.73587	1.57444	1.7143	1.72337	1.73025
2016-01-12 02:00:00	1.21078	1.24964	1.23863	1.17697	1.2002	1.20461
2016-01-12 03:00:00	1.28556	1.3335	1.29866	1.27104	1.27358	1.27934
2016-01-12 04:00:00	2.23848	2.25538	2.09012	2.25802	2.23686	2.23796
2016-01-12 05:00:00	1.40976	1.41183	1.40752	1.40412	1.40112	1.40208
2016-01-12 06:00:00	0.858077	0.902989	0.950276	0.853608	0.847295	0.851316
2016-01-12 07:00:00	0.963772	1.00571	1.03969	0.964993	0.95182	0.956914
2016-01-12 08:00:00	0.851033	0.898822	0.936263	0.854869	0.839794	0.844047
2016-01-12 09:00:00	1.02521	1.06523	1.08106	1.03379	1.01219	1.01825
2016-01-12 10:00:00	1.36863	1.39812	1.30631	1.38899	1.35509	1.36293
2016-01-12 11:00:00	1.03357	1.07332	1.08598	1.0557	1.02174	1.02688
2016-01-12 12:00:00	1.18436	1.23114	1.23683	1.22025	1.17304	1.17782
2016-01-12 13:00:00	0.788884	0.84965	0.920881	0.829948	0.777407	0.782458
2016-01-12 14:00:00	0.74705	0.781757	0.855171	0.782694	0.736429	0.739268
2016-01-12 15:00:00	0.707683	0.726815	0.819732	0.738601	0.696492	0.700117
2016-01-12 16:00:00	0.518518	0.551513	0.644144	0.54339	0.510204	0.511341
2016-01-12 17:00:00	0.900065	0.951527	0.975126	0.943467	0.888688	0.892701
2016-01-12 18:00:00	0.388388	0.441358	0.574341	0.437178	0.382738	0.381377
2016-01-12 19:00:00	0.635489	0.680496	0.749469	0.678765	0.626428	0.627601
2016-01-12 20:00:00	1.00903	1.0416	1.05023	1.0421	0.995943	1.00076
2016-01-12 21:00:00	0.995633	1.03903	1.04303	1.02537	0.98253	0.987259
2016-01-12 22:00:00	1.15867	1.19258	1.24018	1.18739	1.14569	1.15122
2016-01-12 23:00:00	1.51436	1.52307	1.36832	1.55689	1.50181	1.51193
2016-01-13	1.03368	1.07128	1.10114	1.02198	1.02426	1.02694
2016-01-13 01:00:00	1.13425	1.15348	1.22878	1.14101	1.12377	1.12777
2016-01-13 02:00:00	0.891986	0.926002	0.985559	0.886957	0.883777	0.885959
2016-01-13 03:00:00	1.2541	1.28547	1.30291	1.24	1.24304	1.24765
2016-01-13 04:00:00	1.11741	1.13898	1.15943	1.09914	1.1052	1.11093
2016-01-13 05:00:00	0.856119	0.882947	0.942449	0.856321	0.844904	0.849176
2016-01-13 06:00:00	1.0107	1.03067	1.07592	1.01436	0.99765	1.00366
2016-01-13 07:00:00	0.893728	0.912858	0.978871	0.895581	0.881073	0.886506
2016-01-13 08:00:00	0.874376	0.897425	0.962261	0.878164	0.861836	0.867136
2016-01-13 09:00:00	1.03739	1.05383	1.08727	1.03941	1.02344	1.03029
2016-01-13 10:00:00	1.41913	1.42248	1.33793	1.42589	1.40375	1.41275
2016-01-13 11:00:00	1.28276	1.29798	1.23519	1.28692	1.26754	1.27596
2016-01-13 12:00:00	1.54508	1.59012	1.54663	1.55133	1.53256	1.53952
2016-01-13 13:00:00	1.79124	1.83528	1.64198	1.84075	1.78532	1.78722
2016-01-13 14:00:00	1.1814	1.22627	1.25437	1.21322	1.17211	1.17534
2016-01-13 15:00:00	1.26557	1.25696	1.28496	1.29507	1.25534	1.26047
2016-01-13 16:00:00	0.548066	0.580446	0.718071	0.571082	0.53859	0.540727
2016-01-13 17:00:00	0.571132	0.603327	0.734846	0.594876	0.561207	0.563681
2016-01-13 18:00:00	0.275471	0.327328	0.505463	0.312084	0.270904	0.269171
2016-01-13 19:00:00	0.356949	0.420667	0.567534	0.39829	0.351569	0.350521
2016-01-13 20:00:00	0.668874	0.727602	0.833047	0.698195	0.658431	0.660746
2016-01-13 21:00:00	1.59875	1.61565	1.57422	1.64919	1.58894	1.59385
2016-01-13 22:00:00	1.39919	1.45249	1.32605	1.43226	1.38702	1.39184
2016-01-13 23:00:00	1.38069	1.46397	1.36143	1.41843	1.36899	1.3731
2016-01-14	1.48221	1.50697	1.36005	1.47795	1.47065	1.47676
2016-01-14 01:00:00	1.29819	1.32436	1.35269	1.29411	1.2875	1.29223
2016-01-14 02:00:00	1.26418	1.2858	1.30202	1.27255	1.25511	1.25877
2016-01-14 03:00:00	0.671608	0.72239	0.754514	0.666446	0.664438	0.664668
2016-01-14 04:00:00	0.741499	0.791954	0.876821	0.748818	0.732305	0.734603
2016-01-14 05:00:00	0.680571	0.734974	0.805545	0.684427	0.671784	0.673753
2016-01-14 06:00:00	1.09985	1.1313	1.11655	1.10256	1.08655	1.09302
2016-01-14 07:00:00	0.829396	0.874919	0.925819	0.831589	0.818188	0.822416
2016-01-14 08:00:00	0.86467	0.906306	0.951768	0.867562	0.852681	0.857572
2016-01-14 09:00:00	1.10975	1.13998	1.12315	1.11688	1.09556	1.10266
2016-01-14 10:00:00	1.23762	1.27037	1.1972	1.24824	1.22302	1.23101
2016-01-14 11:00:00	1.2179	1.27576	1.26318	1.22437	1.20536	1.21182
2016-01-14 12:00:00	1.4445	1.52052	1.47306	1.45187	1.43186	1.43916
2016-01-14 13:00:00	1.41492	1.48818	1.42692	1.44374	1.40623	1.40992
2016-01-14 14:00:00	0.835198	0.886529	0.976523	0.857963	0.826915	0.827735
2016-01-14 15:00:00	0.798634	0.804344	0.935578	0.783583	0.789147	0.791808
2016-01-14 16:00:00	0.268161	0.321346	0.439594	0.278713	0.264498	0.262117
2016-01-14 17:00:00	0.969263	0.97564	1.05209	1.00842	0.955945	0.961156
2016-01-14 18:00:00	0.619906	0.68391	0.764427	0.649073	0.610523	0.611874
2016-01-14 19:00:00	0.492599	0.538584	0.642615	0.536711	0.485027	0.485591
2016-01-14 20:00:00	0.492103	0.554349	0.638142	0.522762	0.48365	0.484249
2016-01-14 21:00:00	1.25225	1.29518	1.18197	1.28334	1.23756	1.24415
2016-01-14 22:00:00	1.11647	1.15842	1.12427	1.15257	1.10334	1.10849
2016-01-14 23:00:00	1.13742	1.20467	1.19155	1.17691	1.12483	1.12956
2016-01-15	1.44234	1.4676	1.44391	1.46578	1.4324	1.43633
2016-01-15 01:00:00	1.14819	1.19187	1.278	1.1714	1.13612	1.14136
2016-01-15 02:00:00	0.765183	0.820294	0.888641	0.76972	0.75722	0.757817
2016-01-15 03:00:00	1.0246	1.06042	1.08367	1.00039	1.01361	1.01817
2016-01-15 04:00:00	1.03359	1.05753	1.07636	1.01403	1.02191	1.02683
2016-01-15 05:00:00	0.819982	0.865539	0.910566	0.821268	0.809937	0.813304
2016-01-15 06:00:00	0.724688	0.773127	0.85283	0.733162	0.71488	0.717654
2016-01-15 07:00:00	0.766013	0.812608	0.869049	0.767421	0.755921	0.759288
2016-01-15 08:00:00	0.913748	0.946183	0.989835	0.92897	0.901158	0.906377
2016-01-15 09:00:00	0.795016	0.839733	0.89486	0.802815	0.784041	0.788104
2016-01-15 10:00:00	1.27614	1.29772	1.19566	1.29917	1.26179	1.26952
2016-01-15 11:00:00	0.882612	0.948619	0.982394	0.89483	0.871255	0.876428
2016-01-15 12:00:00	1.42022	1.47857	1.42987	1.43979	1.40786	1.4143
2016-01-15 13:00:00	0.770433	0.843555	0.879587	0.783914	0.760134	0.763749
2016-01-15 14:00:00	0.489642	0.550621	0.659097	0.51768	0.481655	0.482925
2016-01-15 15:00:00	0.283	0.337358	0.515359	0.320196	0.279222	0.276896
2016-01-15 16:00:00	0.470137	0.506484	0.649096	0.51214	0.46197	0.462895
2016-01-15 17:00:00	0.428158	0.475612	0.61139	0.477001	0.421441	0.421427
2016-01-15 18:00:00	0.238182	0.271499	0.487522	0.315326	0.23398	0.231514
2016-01-15 19:00:00	0.346724	0.384835	0.558394	0.423821	0.341099	0.340149
2016-01-15 20:00:00	0.732207	0.768492	0.868349	0.795976	0.720774	0.723717
2016-01-15 21:00:00	1.24341	1.27733	1.20943	1.31255	1.22883	1.23511
2016-01-15 22:00:00	0.962011	1.01704	1.07786	1.0156	0.947369	0.952922
2016-01-15 23:00:00	1.41571	1.47158	1.40974	1.48055	1.40152	1.40793
2016-01-16	1.33222	1.35435	1.36023	1.33036	1.31867	1.32535
2016-01-16 01:00:00	1.6304	1.63918	1.46703	1.6373	1.61329	1.62407
2016-01-16 02:00:00	0.820187	0.855254	0.938093	0.798803	0.808143	0.81213
2016-01-16 03:00:00	0.862214	0.885154	0.941979	0.827352	0.849933	0.854486
2016-01-16 04:00:00	1.13833	1.17164	1.21484	1.14793	1.12655	1.12812
2016-01-16 05:00:00	1.22449	1.26848	1.33583	1.2754	1.21312	1.21595
2016-01-16 06:00:00	0.580702	0.635457	0.70971	0.608498	0.571187	0.57312
2016-01-16 07:00:00	0.724612	0.780252	0.823642	0.743619	0.714218	0.71756
2016-01-16 08:00:00	0.745695	0.806938	0.838199	0.760109	0.735242	0.738546
2016-01-16 09:00:00	0.819987	0.869568	0.943401	0.839216	0.807456	0.811786
2016-01-16 10:00:00	0.810678	0.857619	0.915516	0.831385	0.799059	0.80292
2016-01-16 11:00:00	0.913681	0.953882	1.00598	0.933372	0.899635	0.90525
2016-01-16 12:00:00	1.14937	1.18133	1.13127	1.17361	1.13471	1.14166
2016-01-16 13:00:00	0.85339	0.89328	0.972967	0.869443	0.84018	0.845268
2016-01-16 14:00:00	0.849022	0.878186	0.945079	0.868671	0.836499	0.840994
2016-01-16 15:00:00	0.736396	0.784272	0.847964	0.754595	0.724917	0.728496
2016-01-16 16:00:00	0.83581	0.871618	0.95674	0.856378	0.823012	0.827632
2016-01-16 17:00:00	0.651289	0.705861	0.782121	0.674092	0.640836	0.643665
2016-01-16 18:00:00	1.10911	1.14728	1.17687	1.11206	1.09547	1.10155
2016-01-16 19:00:00	1.12833	1.1672	1.19285	1.13782	1.1155	1.12153
2016-01-16 20:00:00	1.14668	1.1815	1.203	1.15615	1.13344	1.13942
2016-01-16 21:00:00	1.47956	1.51172	1.49961	1.49751	1.46687	1.47303
2016-01-16 22:00:00	1.18248	1.21972	1.2153	1.19664	1.16863	1.17463
2016-01-16 23:00:00	1.54701	1.57361	1.54249	1.55833	1.53497	1.53971
2016-01-17	1.49637	1.54772	1.50353	1.50241	1.48631	1.49126
2016-01-17 01:00:00	1.51348	1.56998	1.51837	1.55158	1.50441	1.50809
2016-01-17 02:00:00	1.7082	1.74868	1.62155	1.74779	1.70277	1.70605
2016-01-17 03:00:00	1.42841	1.48817	1.50995	1.49085	1.4212	1.42162
2016-01-17 04:00:00	1.09646	1.15527	1.22099	1.07198	1.08554	1.08908
2016-01-17 05:00:00	0.73612	0.796196	0.848059	0.738478	0.727579	0.729683
2016-01-17 06:00:00	0.641343	0.696688	0.764464	0.649511	0.632952	0.634663
2016-01-17 07:00:00	0.912061	0.955814	0.986492	0.920442	0.900727	0.905181
2016-01-17 08:00:00	0.582771	0.642413	0.710479	0.596988	0.57461	0.576032
2016-01-17 09:00:00	1.06135	1.101	1.10308	1.07967	1.04889	1.05456
2016-01-17 10:00:00	0.829992	0.872922	0.924202	0.85119	0.818198	0.822518
2016-01-17 11:00:00	0.875986	0.921705	0.95032	0.896521	0.864589	0.86899
2016-01-17 12:00:00	1.34646	1.39208	1.36159	1.36291	1.33409	1.33973
2016-01-17 13:00:00	1.43759	1.49429	1.48292	1.4782	1.42352	1.43138
2016-01-17 14:00:00	0.734921	0.788889	0.839694	0.760495	0.723791	0.727641
2016-01-17 15:00:00	0.617084	0.67312	0.729876	0.646957	0.607001	0.60928
2016-01-17 16:00:00	0.866148	0.904543	0.948858	0.901583	0.852118	0.858311
2016-01-17 17:00:00	0.660522	0.689863	0.786051	0.704011	0.648435	0.652659
2016-01-17 18:00:00	1.12219	1.16148	1.18181	1.14043	1.10881	1.11502
2016-01-17 19:00:00	1.38328	1.39804	1.37114	1.42083	1.37106	1.37688
2016-01-17 20:00:00	0.782567	0.813058	0.877817	0.821573	0.770488	0.775143
2016-01-17 21:00:00	1.49664	1.53229	1.43341	1.52451	1.48458	1.49095
2016-01-17 22:00:00	1.74429	1.78528	1.75193	1.76995	1.7337	1.73988
2016-01-17 23:00:00	1.59446	1.64852	1.61867	1.6357	1.5811	1.58821
2016-01-18	2.63366	2.61359	2.68411	2.64914	2.62961	2.63408
2016-01-18 01:00:00	2.86831	2.81522	2.80497	2.88877	2.86675	2.87048
2016-01-18 02:00:00	2.6382	2.62832	2.53198	2.64761	2.63936	2.64148
2016-01-18 03:00:00	1.76871	1.77	1.67797	1.81503	1.76055	1.76685
2016-01-18 04:00:00	0.97887	1.01098	1.06849	0.972344	0.967135	0.97244
2016-01-18 05:00:00	0.606075	0.637727	0.744307	0.619336	0.597347	0.599079
2016-01-18 06:00:00	0.640279	0.674135	0.765727	0.653229	0.631764	0.633528
2016-01-18 07:00:00	0.733224	0.759374	0.848104	0.746077	0.723484	0.726218
2016-01-18 08:00:00	0.903217	0.935721	0.991455	0.917388	0.89104	0.895777
2016-01-18 09:00:00	1.00278	1.03698	1.05597	1.00898	0.990068	0.995656
2016-01-18 10:00:00	1.34328	1.35527	1.28689	1.36307	1.32944	1.33671
2016-01-18 11:00:00	0.865604	0.890917	0.945129	0.879076	0.853263	0.85795
2016-01-18 12:00:00	0.918276	0.942138	0.998498	0.938659	0.905366	0.910877
2016-01-18 13:00:00	1.06911	1.11306	1.14598	1.08353	1.05634	1.06194
2016-01-18 14:00:00	1.56708	1.57854	1.58605	1.60538	1.55439	1.56116
2016-01-18 15:00:00	1.79987	1.80606	1.8165	1.83844	1.78857	1.79469
2016-01-18 16:00:00	1.80694	1.81784	1.82528	1.84443	1.79677	1.80197
2016-01-18 17:00:00	2.13195	2.11336	2.15855	2.18796	2.12493	2.12897
2016-01-18 18:00:00	1.99274	1.99863	2.02517	1.99763	1.98503	1.98818
2016-01-18 19:00:00	1.47693	1.51462	1.48307	1.50454	1.46616	1.4708
2016-01-18 20:00:00	1.36488	1.42215	1.39537	1.39233	1.35272	1.35799
2016-01-18 21:00:00	1.96317	2.01297	1.9238	1.99474	1.95519	1.95854
2016-01-18 22:00:00	2.43418	2.47424	2.41845	2.4702	2.43291	2.43271
2016-01-18 23:00:00	1.91727	1.97097	1.90007	1.95305	1.90797	1.91331
2016-01-19	1.2535	1.26553	1.19676	1.25598	1.24079	1.24752
2016-01-19 01:00:00	1.15151	1.16275	1.13704	1.15418	1.13896	1.14511
2016-01-19 02:00:00	1.10237	1.10503	1.16727	1.06265	1.08953	1.09549
2016-01-19 03:00:00	1.56804	1.57465	1.5133	1.54984	1.5545	1.56236
2016-01-19 04:00:00	1.28256	1.29311	1.21263	1.27973	1.26835	1.27626
2016-01-19 05:00:00	1.13606	1.15025	1.12643	1.13294	1.122	1.12923
2016-01-19 06:00:00	1.25551	1.26446	1.19268	1.2553	1.24061	1.2487
2016-01-19 07:00:00	1.36963	1.37486	1.2844	1.37117	1.35415	1.36319
2016-01-19 08:00:00	1.41123	1.41659	1.30244	1.41519	1.39616	1.40487
2016-01-19 09:00:00	1.28194	1.29145	1.22395	1.2834	1.26618	1.27485
2016-01-19 10:00:00	1.40383	1.40879	1.30192	1.40569	1.38801	1.39711
2016-01-19 11:00:00	1.35931	1.37481	1.32562	1.36028	1.34425	1.3528
2016-01-19 12:00:00	1.6781	1.72332	1.64547	1.68515	1.66576	1.67297
2016-01-19 13:00:00	1.80091	1.79677	1.66576	1.82305	1.79241	1.79746
2016-01-19 14:00:00	1.85452	1.77749	1.8146	1.83147	1.84755	1.8454
2016-01-19 15:00:00	0.750207	0.772087	0.890122	0.782475	0.739205	0.742185
2016-01-19 16:00:00	0.611742	0.628553	0.765933	0.646213	0.601851	0.604014
2016-01-19 17:00:00	1.05066	1.06997	1.13062	1.0793	1.03753	1.04265
2016-01-19 18:00:00	1.64978	1.64522	1.46872	1.66418	1.63647	1.64305
2016-01-19 19:00:00	1.42552	1.43395	1.31142	1.43507	1.41165	1.41822
2016-01-19 20:00:00	0.897375	0.924078	0.964018	0.912176	0.883762	0.889334
2016-01-19 21:00:00	1.52397	1.55634	1.46312	1.56999	1.51132	1.51744
2016-01-19 22:00:00	1.43713	1.45634	1.43049	1.47606	1.42475	1.43048
2016-01-19 23:00:00	1.86222	1.92635	1.85693	1.91879	1.85371	1.8576
2016-01-20	1.39968	1.43929	1.46491	1.41479	1.38935	1.39406
2016-01-20 01:00:00	1.46069	1.46919	1.50757	1.48983	1.44952	1.45535
2016-01-20 02:00:00	0.820721	0.864772	0.96937	0.824645	0.812154	0.813337
2016-01-20 03:00:00	1.06528	1.08536	1.10778	1.04663	1.05311	1.05829
2016-01-20 04:00:00	1.22903	1.23953	1.16959	1.22838	1.21498	1.22244
2016-01-20 05:00:00	0.964356	0.99613	1.04222	0.958991	0.952436	0.957765
2016-01-20 06:00:00	1.0076	1.03487	1.06652	1.0028	0.99491	1.00084
2016-01-20 07:00:00	1.13616	1.15768	1.12437	1.1382	1.12222	1.12939
2016-01-20 08:00:00	0.866839	0.89976	0.96276	0.869731	0.854371	0.859602
2016-01-20 09:00:00	0.90534	0.940191	0.984605	0.905383	0.892605	0.89825
2016-01-20 10:00:00	1.5205	1.53158	1.43271	1.53388	1.50521	1.51446
2016-01-20 11:00:00	1.26384	1.28194	1.2228	1.27423	1.24879	1.2571
2016-01-20 12:00:00	1.25233	1.31027	1.28905	1.25943	1.23913	1.24574
2016-01-20 13:00:00	0.834498	0.898139	0.930676	0.844331	0.82272	0.827584
2016-01-20 14:00:00	0.711014	0.745255	0.83831	0.731099	0.700135	0.703906
2016-01-20 15:00:00	0.325126	0.372203	0.512657	0.349499	0.320279	0.318944
2016-01-20 16:00:00	0.465497	0.479702	0.653635	0.498697	0.457334	0.458768
2016-01-20 17:00:00	0.245046	0.281087	0.473325	0.27827	0.24078	0.238792
2016-01-20 18:00:00	0.0886597	0.140144	0.37769	0.140308	0.0877054	0.0830464
2016-01-20 19:00:00	0.477502	0.510965	0.659335	0.512296	0.468764	0.470485
2016-01-20 20:00:00	0.332144	0.379786	0.544126	0.373703	0.325157	0.325493
2016-01-20 21:00:00	1.30919	1.35027	1.2708	1.34555	1.29537	1.30196
2016-01-20 22:00:00	1.40802	1.45917	1.34495	1.44182	1.39558	1.40142
2016-01-20 23:00:00	1.64788	1.72489	1.65848	1.71538	1.63753	1.64253
2016-01-21	1.35199	1.37167	1.36842	1.35173	1.34073	1.34642
2016-01-21 01:00:00	1.02038	1.0574	1.12865	1.02567	1.00946	1.01327
2016-01-21 02:00:00	1.08071	1.09828	1.17337	1.07729	1.07088	1.07408
2016-01-21 03:00:00	0.781424	0.828205	0.937695	0.781613	0.772277	0.773813
2016-01-21 04:00:00	0.871919	0.892364	0.946533	0.858452	0.860742	0.865213
2016-01-21 05:00:00	1.05673	1.08274	1.10749	1.05641	1.04392	1.05017
2016-01-21 06:00:00	0.746883	0.777857	0.877843	0.74951	0.736108	0.739797
2016-01-21 07:00:00	0.902966	0.931937	0.984359	0.901035	0.890745	0.896131
2016-01-21 08:00:00	0.878704	0.906284	0.967495	0.878176	0.866178	0.871705
2016-01-21 09:00:00	0.760368	0.787685	0.887705	0.76251	0.748313	0.753086
2016-01-21 10:00:00	1.43178	1.4338	1.34659	1.44178	1.41618	1.42554
2016-01-21 11:00:00	1.00864	1.03117	1.07403	1.0105	0.994496	1.00158
2016-01-21 12:00:00	0.980907	1.03242	1.0718	0.984322	0.968288	0.97389
2016-01-21 13:00:00	0.78038	0.841862	0.904887	0.787045	0.769087	0.773779
2016-01-21 14:00:00	0.493962	0.5214	0.652513	0.503497	0.485501	0.487219
2016-01-21 15:00:00	0.706448	0.70855	0.837395	0.724943	0.694597	0.69926
2016-01-21 16:00:00	0.304651	0.336272	0.512152	0.328331	0.299449	0.298635
2016-01-21 17:00:00	0.17306	0.23742	0.435093	0.204834	0.171051	0.167834
2016-01-21 18:00:00	0.376838	0.404339	0.606909	0.416275	0.370212	0.370024
2016-01-21 19:00:00	0.452369	0.502328	0.653149	0.50712	0.447189	0.445927
2016-01-21 20:00:00	0.802705	0.855772	0.96433	0.863042	0.794056	0.7949
2016-01-21 21:00:00	1.53606	1.56007	1.49672	1.52994	1.52652	1.53097
2016-01-21 22:00:00	1.16894	1.22041	1.22537	1.18327	1.15523	1.16255
2016-01-21 23:00:00	1.25866	1.33342	1.30911	1.30952	1.24562	1.25202
2016-01-22	1.41841	1.43954	1.31358	1.41629	1.40771	1.41234
2016-01-22 01:00:00	1.38559	1.36607	1.35785	1.4166	1.3743	1.38231
2016-01-22 02:00:00	1.0216	1.0616	1.11102	1.04128	1.0129	1.01526
2016-01-22 03:00:00	0.972895	1.00552	1.03647	0.957073	0.962334	0.966428
2016-01-22 04:00:00	0.933072	0.969858	1.0125	0.926644	0.922522	0.926648
2016-01-22 05:00:00	0.831099	0.872023	0.926223	0.822701	0.82111	0.824667
2016-01-22 06:00:00	1.10758	1.13363	1.1208	1.11277	1.09508	1.10099
2016-01-22 07:00:00	0.766685	0.808115	0.888042	0.765174	0.756369	0.759913
2016-01-22 08:00:00	1.06773	1.09876	1.09918	1.07222	1.05524	1.06115
2016-01-22 09:00:00	1.03364	1.06488	1.08689	1.04217	1.02084	1.02682
2016-01-22 10:00:00	1.11595	1.14095	1.11785	1.12258	1.10241	1.10894
2016-01-22 11:00:00	1.16967	1.19512	1.1483	1.18197	1.15625	1.16302
2016-01-22 12:00:00	1.36443	1.41157	1.39358	1.37172	1.35278	1.35844
2016-01-22 13:00:00	0.642414	0.71597	0.77212	0.659358	0.633078	0.635803
2016-01-22 14:00:00	0.662644	0.691359	0.800473	0.677712	0.652814	0.655788
2016-01-22 15:00:00	0.272129	0.327799	0.492176	0.293356	0.268099	0.26629
2016-01-22 16:00:00	0.471814	0.498602	0.660082	0.497074	0.463496	0.464863
2016-01-22 17:00:00	0.204353	0.269832	0.453461	0.239802	0.201392	0.198727
2016-01-22 18:00:00	0.565257	0.622373	0.676786	0.598299	0.556761	0.558628
2016-01-22 19:00:00	0.686193	0.740807	0.79403	0.703361	0.675615	0.679497
2016-01-22 20:00:00	1.48226	1.52001	1.40211	1.51952	1.47109	1.47704
2016-01-22 21:00:00	1.29236	1.33696	1.34975	1.32378	1.2803	1.28611
2016-01-22 22:00:00	1.42993	1.4766	1.37625	1.46744	1.41714	1.42344
2016-01-22 23:00:00	1.43275	1.48331	1.39507	1.47331	1.42134	1.42634
2016-01-23	0.913037	0.948567	0.999136	0.916739	0.905078	0.906864
2016-01-23 01:00:00	1.05079	1.07886	1.09826	1.06491	1.04127	1.04457
2016-01-23 02:00:00	0.823236	0.881064	0.96638	0.823203	0.816824	0.816302
2016-01-23 03:00:00	0.940607	0.991388	1.06537	0.954217	0.932535	0.933553
2016-01-23 04:00:00	0.819476	0.864644	0.921892	0.827983	0.811447	0.813296
2016-01-23 05:00:00	0.981585	1.01122	1.07158	1.00544	0.970485	0.974602
2016-01-23 06:00:00	0.768589	0.811455	0.881136	0.781809	0.759715	0.761997
2016-01-23 07:00:00	0.764843	0.809835	0.884166	0.782533	0.755671	0.758205
2016-01-23 08:00:00	0.895852	0.937865	0.981852	0.915065	0.884922	0.888988
2016-01-23 09:00:00	0.961099	1.00064	1.03401	0.981674	0.94966	0.954417
2016-01-23 10:00:00	0.729918	0.771362	0.867137	0.752585	0.719255	0.722738
2016-01-23 11:00:00	0.973194	1.01322	1.03778	0.989037	0.960953	0.966406
2016-01-23 12:00:00	1.38866	1.41458	1.34677	1.41511	1.37507	1.38287
2016-01-23 13:00:00	1.32673	1.38139	1.37983	1.33954	1.31504	1.32119
2016-01-23 14:00:00	0.982804	1.02597	1.03545	1.00695	0.970571	0.976201
2016-01-23 15:00:00	1.12246	1.14928	1.13176	1.1323	1.10913	1.11556
2016-01-23 16:00:00	1.30618	1.32648	1.33967	1.30259	1.29221	1.30013
2016-01-23 17:00:00	1.61524	1.62661	1.54729	1.62537	1.60334	1.61033
2016-01-23 18:00:00	1.51675	1.54218	1.52425	1.5353	1.50628	1.51207
2016-01-23 19:00:00	2.31202	2.34604	2.06521	2.37436	2.31335	2.31136
2016-01-23 20:00:00	1.73145	1.77242	1.61097	1.77405	1.72472	1.72821
2016-01-23 21:00:00	1.98475	1.99895	1.9623	2.03586	1.97659	1.98013
2016-01-23 22:00:00	2.69727	2.71699	2.67251	2.73032	2.69997	2.69628
2016-01-23 23:00:00	1.58461	1.64176	1.51048	1.61012	1.57171	1.57819
2016-01-24	1.26229	1.27542	1.3025	1.25877	1.25244	1.25636
2016-01-24 01:00:00	1.28139	1.29563	1.35682	1.30057	1.27103	1.27742
2016-01-24 02:00:00	1.24203	1.24991	1.27983	1.26231	1.23162	1.23701
2016-01-24 03:00:00	1.24116	1.29003	1.28646	1.25066	1.23295	1.23491
2016-01-24 04:00:00	1.24319	1.26632	1.33696	1.28363	1.23484	1.23526
2016-01-24 05:00:00	0.696088	0.750966	0.832076	0.708736	0.68676	0.689215
2016-01-24 06:00:00	0.519664	0.579947	0.674801	0.528574	0.51292	0.513295
2016-01-24 07:00:00	1.02357	1.06014	1.08082	1.0303	1.01076	1.01681
2016-01-24 08:00:00	0.670256	0.710716	0.798411	0.676886	0.659932	0.663082
2016-01-24 09:00:00	1.10217	1.13139	1.11547	1.11176	1.08823	1.0953
2016-01-24 10:00:00	0.870357	0.912247	0.951022	0.876427	0.857656	0.86324
2016-01-24 11:00:00	1.08168	1.11725	1.11112	1.09494	1.06672	1.07434
2016-01-24 12:00:00	1.16057	1.17713	1.13915	1.17238	1.14541	1.15341
2016-01-24 13:00:00	0.972626	1.00072	1.07319	0.978431	0.959978	0.965598
2016-01-24 14:00:00	0.752109	0.75857	0.875603	0.76864	0.740322	0.744811
2016-01-24 15:00:00	0.571615	0.605395	0.714465	0.591253	0.563149	0.564469
2016-01-24 16:00:00	0.733036	0.736428	0.869336	0.729392	0.721359	0.726299
2016-01-24 17:00:00	0.575601	0.582716	0.698536	0.574313	0.565455	0.568934
2016-01-24 18:00:00	0.617683	0.63259	0.742475	0.604233	0.606679	0.610754
2016-01-24 19:00:00	0.537016	0.587588	0.662096	0.53873	0.52833	0.530386
2016-01-24 20:00:00	1.11971	1.15074	1.18141	1.13101	1.10706	1.11298
2016-01-24 21:00:00	2.37215	2.39607	2.23581	2.39206	2.37169	2.37123
2016-01-24 22:00:00	1.58333	1.62689	1.55456	1.60187	1.57288	1.57839
2016-01-24 23:00:00	0.813723	0.874894	0.913039	0.84783	0.8009	0.806438
2016-01-25	0.64102	0.67672	0.770105	0.638678	0.635277	0.634715
2016-01-25 01:00:00	0.97243	1.00102	1.04243	0.974985	0.962619	0.966044
2016-01-25 02:00:00	0.672774	0.713583	0.791617	0.667548	0.66574	0.666384
2016-01-25 03:00:00	0.613158	0.667653	0.756141	0.603561	0.606787	0.60709
2016-01-25 04:00:00	0.62056	0.669766	0.741095	0.619437	0.613294	0.614041
2016-01-25 05:00:00	0.882881	0.919131	0.964752	0.886108	0.871891	0.875949
2016-01-25 06:00:00	0.801973	0.840927	0.90753	0.806369	0.791345	0.794948
2016-01-25 07:00:00	0.80547	0.844967	0.908706	0.810689	0.794559	0.798466
2016-01-25 08:00:00	0.805927	0.844058	0.905895	0.810928	0.794695	0.798883
2016-01-25 09:00:00	0.77819	0.81637	0.887045	0.783039	0.767057	0.771153
2016-01-25 10:00:00	1.42193	1.44037	1.38427	1.44303	1.40757	1.41568
2016-01-25 11:00:00	1.2025	1.24119	1.23663	1.21193	1.1895	1.19567
2016-01-25 12:00:00	1.28723	1.33494	1.28307	1.28939	1.27331	1.28056
2016-01-25 13:00:00	0.986473	1.03	1.0609	0.992557	0.973464	0.979533
2016-01-25 14:00:00	0.684686	0.703989	0.787537	0.690853	0.674591	0.677683
2016-01-25 15:00:00	0.830549	0.842901	0.899825	0.8378	0.819589	0.823465
2016-01-25 16:00:00	1.18853	1.18194	1.35752	1.22341	1.17645	1.18151
2016-01-25 17:00:00	0.351955	0.421203	0.564981	0.388598	0.348082	0.345088
2016-01-25 18:00:00	0.677259	0.735526	0.855257	0.726184	0.670991	0.670316
2016-01-25 19:00:00	0.953153	1.01181	1.08649	1.00917	0.945381	0.946805
2016-01-25 20:00:00	0.790066	0.829865	0.959571	0.802614	0.780769	0.782363
2016-01-25 21:00:00	1.00641	1.0399	1.07264	1.04113	0.99349	0.998419
2016-01-25 22:00:00	1.9582	1.99322	1.91911	2.02197	1.95175	1.95406
2016-01-25 23:00:00	1.13508	1.17921	1.18846	1.15365	1.12196	1.1276
2016-01-26	1.69508	1.69484	1.68442	1.69208	1.68558	1.69028
2016-01-26 01:00:00	2.18723	2.20627	1.97451	2.23033	2.18622	2.18788
2016-01-26 02:00:00	1.48313	1.52387	1.50099	1.57149	1.47781	1.47784
2016-01-26 03:00:00	1.27819	1.2921	1.33383	1.26909	1.26709	1.27175
2016-01-26 04:00:00	0.812867	0.855623	0.925588	0.826815	0.804168	0.806236
2016-01-26 05:00:00	0.707635	0.744091	0.839572	0.723067	0.698394	0.700438
2016-01-26 06:00:00	0.742161	0.78143	0.853117	0.752719	0.732535	0.735154
2016-01-26 07:00:00	0.810731	0.852481	0.907143	0.829182	0.799516	0.803344
2016-01-26 08:00:00	0.749373	0.793212	0.856192	0.763686	0.738948	0.742263
2016-01-26 09:00:00	0.987929	1.02223	1.04802	1.01086	0.974129	0.980338
2016-01-26 10:00:00	1.03461	1.06673	1.07602	1.05178	1.02039	1.0272
2016-01-26 11:00:00	0.950207	1.00087	1.02015	0.966218	0.937544	0.943744
2016-01-26 12:00:00	1.41714	1.4758	1.39059	1.43783	1.40369	1.41135
2016-01-26 13:00:00	0.651034	0.698987	0.802181	0.675117	0.641511	0.644407
2016-01-26 14:00:00	0.317094	0.357905	0.537134	0.350551	0.311405	0.31034
2016-01-26 15:00:00	0.462785	0.50556	0.621022	0.486666	0.455092	0.455993
2016-01-26 16:00:00	0.654271	0.682448	0.786958	0.681606	0.643235	0.646805
2016-01-26 17:00:00	0.659377	0.712576	0.818772	0.697214	0.650411	0.652234
2016-01-26 18:00:00	0.562736	0.603675	0.708158	0.596751	0.553508	0.554583
2016-01-26 19:00:00	0.851432	0.87358	0.963471	0.855433	0.838378	0.844059
2016-01-26 20:00:00	1.32684	1.34245	1.38665	1.33816	1.31247	1.32036
2016-01-26 21:00:00	1.31889	1.34328	1.35714	1.32887	1.30389	1.312
2016-01-26 22:00:00	1.47939	1.51249	1.47384	1.49246	1.46582	1.47342
2016-01-26 23:00:00	1.48112	1.53782	1.49842	1.50524	1.46826	1.47508
2016-01-27	1.01591	1.05494	1.0881	1.01826	1.0076	1.00947
2016-01-27 01:00:00	0.923736	0.963539	1.06026	0.939117	0.915396	0.916407
2016-01-27 02:00:00	0.823187	0.85101	0.963944	0.850719	0.815774	0.81621
2016-01-27 03:00:00	1.1474	1.17097	1.16802	1.13616	1.13706	1.14107
2016-01-27 04:00:00	0.711171	0.770538	0.868993	0.712086	0.703815	0.704194
2016-01-27 05:00:00	0.589356	0.628411	0.719039	0.593752	0.581435	0.582469
2016-01-27 06:00:00	0.746283	0.800718	0.861686	0.747334	0.736963	0.740122
2016-01-27 07:00:00	0.758468	0.79732	0.858513	0.765283	0.747903	0.7521
2016-01-27 08:00:00	0.730199	0.773738	0.846162	0.736226	0.720155	0.723571
2016-01-27 09:00:00	0.81414	0.84937	0.915216	0.826107	0.802468	0.806938
2016-01-27 10:00:00	0.991145	1.01597	1.04637	1.00098	0.977958	0.984051
2016-01-27 11:00:00	0.706149	0.735493	0.812283	0.716113	0.694903	0.699093
2016-01-27 12:00:00	1.05364	1.11054	1.11493	1.06506	1.04136	1.04696
2016-01-27 13:00:00	0.782251	0.832695	0.903881	0.80033	0.771399	0.775986
2016-01-27 14:00:00	0.425209	0.459975	0.604329	0.453904	0.416827	0.418322
2016-01-27 15:00:00	0.425626	0.463452	0.61074	0.456505	0.418588	0.419146
2016-01-27 16:00:00	0.242941	0.27461	0.483777	0.277129	0.238692	0.236556
2016-01-27 17:00:00	0.246341	0.305804	0.487051	0.282125	0.242745	0.240356
2016-01-27 18:00:00	0.483935	0.518137	0.666322	0.519634	0.475357	0.476698
2016-01-27 19:00:00	0.16822	0.226471	0.433327	0.220885	0.166297	0.16238
2016-01-27 20:00:00	0.187178	0.244265	0.455982	0.244254	0.184058	0.18098
2016-01-27 21:00:00	0.737323	0.774439	0.860212	0.778703	0.725043	0.729736
2016-01-27 22:00:00	0.94543	0.987851	1.01603	0.989543	0.93173	0.937707
2016-01-27 23:00:00	0.896436	0.94768	0.963714	0.939288	0.883178	0.888693
2016-01-28	2.71643	2.70592	2.6784	2.73754	2.71767	2.71812
2016-01-28 01:00:00	1.95925	1.97559	1.92212	1.97285	1.95187	1.95664
2016-01-28 02:00:00	1.44063	1.51035	1.45201	1.47064	1.43591	1.43558
2016-01-28 03:00:00	1.17604	1.24696	1.22161	1.25057	1.17029	1.16998
2016-01-28 04:00:00	0.94835	0.97954	1.05229	0.932603	0.941213	0.942413
2016-01-28 05:00:00	0.602323	0.651106	0.737941	0.625288	0.594782	0.595469
2016-01-28 06:00:00	0.702309	0.75459	0.814119	0.721838	0.693698	0.695675
2016-01-28 07:00:00	0.953925	0.992609	1.01614	0.982974	0.941888	0.946626
2016-01-28 08:00:00	0.822886	0.870274	0.912676	0.851136	0.812529	0.816086
2016-01-28 09:00:00	0.695997	0.739971	0.81749	0.727668	0.686271	0.688995
2016-01-28 10:00:00	1.26624	1.29065	1.21942	1.30426	1.25271	1.25949
2016-01-28 11:00:00	0.929397	0.963447	0.994694	0.962942	0.916521	0.922254
2016-01-28 12:00:00	1.08157	1.14264	1.13831	1.12445	1.06982	1.07479
2016-01-28 13:00:00	0.741891	0.810457	0.880561	0.787059	0.731938	0.734502
2016-01-28 14:00:00	0.451231	0.496392	0.61005	0.489248	0.443968	0.443879
2016-01-28 15:00:00	0.527332	0.547238	0.679806	0.578896	0.51902	0.519993
2016-01-28 16:00:00	0.449565	0.481156	0.58072	0.499024	0.44286	0.442359
2016-01-28 17:00:00	0.261229	0.328897	0.497035	0.320188	0.258709	0.25479
2016-01-28 18:00:00	0.87737	0.875403	0.943584	0.938804	0.864908	0.869564
2016-01-28 19:00:00	0.49455	0.532258	0.601221	0.53535	0.486722	0.487803
2016-01-28 20:00:00	0.541701	0.572111	0.64589	0.578483	0.532424	0.534697
2016-01-28 21:00:00	0.840369	0.862097	0.940947	0.87806	0.826141	0.832413
2016-01-28 22:00:00	0.806366	0.848857	0.909729	0.838934	0.793714	0.79899
2016-01-28 23:00:00	1.3409	1.40498	1.37862	1.39462	1.32851	1.33452
2016-01-29	0.999326	1.04311	1.08532	1.02086	0.992287	0.993311
2016-01-29 01:00:00	1.38734	1.42744	1.40426	1.41629	1.37804	1.38237
2016-01-29 02:00:00	0.955026	0.989605	1.08637	0.968927	0.946265	0.948834
2016-01-29 03:00:00	0.732727	0.7675	0.844623	0.726443	0.724661	0.725824
2016-01-29 04:00:00	0.789245	0.831068	0.889856	0.790626	0.779855	0.782115
2016-01-29 05:00:00	0.792967	0.836983	0.901887	0.80631	0.783652	0.786394
2016-01-29 06:00:00	0.63791	0.679589	0.761427	0.651749	0.629202	0.630849
2016-01-29 07:00:00	0.927744	0.967483	1.0026	0.943706	0.916273	0.920971
2016-01-29 08:00:00	0.622881	0.663427	0.746186	0.637365	0.613465	0.61564
2016-01-29 09:00:00	1.0262	1.06028	1.08164	1.04543	1.01337	1.0192
2016-01-29 10:00:00	0.92081	0.952576	0.999875	0.932509	0.907986	0.913433
2016-01-29 11:00:00	0.917338	0.94996	1.00155	0.934159	0.904378	0.909959
2016-01-29 12:00:00	1.00235	1.06414	1.08544	1.0151	0.990574	0.995684
2016-01-29 13:00:00	1.36309	1.37779	1.48557	1.36564	1.35396	1.35511
2016-01-29 14:00:00	0.933869	0.984331	1.05897	1.00173	0.925538	0.926343
2016-01-29 15:00:00	0.382148	0.437835	0.585851	0.410416	0.37567	0.375453
2016-01-29 16:00:00	0.722298	0.78348	0.860856	0.755326	0.71217	0.7142
2016-01-29 17:00:00	0.825825	0.889478	0.946253	0.857299	0.815108	0.818792
2016-01-29 18:00:00	0.61659	0.665147	0.714065	0.621217	0.606451	0.609575
2016-01-29 19:00:00	0.880075	0.91631	0.985108	0.889441	0.867901	0.872928
2016-01-29 20:00:00	1.3248	1.35518	1.31211	1.34686	1.31195	1.31829
2016-01-29 21:00:00	1.18181	1.21896	1.21088	1.20436	1.1683	1.17461
2016-01-29 22:00:00	1.46037	1.51275	1.43127	1.49359	1.44889	1.45496
2016-01-29 23:00:00	1.32495	1.38307	1.38386	1.35352	1.31279	1.31866
2016-01-30	0.942493	0.975454	1.00633	0.948018	0.934348	0.936178
2016-01-30 01:00:00	0.959064	0.993813	1.02414	0.969424	0.950324	0.952556
2016-01-30 02:00:00	0.568591	0.631091	0.701007	0.582099	0.564197	0.562923
2016-01-30 03:00:00	0.935758	0.987548	1.02368	0.932328	0.927077	0.929623
2016-01-30 04:00:00	0.894963	0.938911	0.980717	0.907633	0.885077	0.887911
2016-01-30 05:00:00	0.844472	0.893894	0.93027	0.855582	0.835268	0.837753
2016-01-30 06:00:00	0.794055	0.841622	0.892902	0.801178	0.78478	0.787205
2016-01-30 07:00:00	1.00215	1.0487	1.06026	1.02168	0.990646	0.994841
2016-01-30 08:00:00	0.912564	0.962148	0.983433	0.928068	0.90207	0.905426
2016-01-30 09:00:00	0.740715	0.79241	0.860749	0.757341	0.73059	0.733208
2016-01-30 10:00:00	1.07918	1.11826	1.10289	1.10248	1.06687	1.07212
2016-01-30 11:00:00	0.938052	0.979064	1.00411	0.958017	0.925821	0.930522
2016-01-30 12:00:00	2.10115	2.13503	2.06184	2.13822	2.09462	2.0981
2016-01-30 13:00:00	0.91472	0.953115	0.967188	0.93132	0.902865	0.907457
2016-01-30 14:00:00	0.852605	0.879991	0.933223	0.87844	0.840687	0.844829
2016-01-30 15:00:00	0.522723	0.568655	0.667073	0.546757	0.515356	0.51568
2016-01-30 16:00:00	0.471188	0.516414	0.632549	0.496751	0.463638	0.463874
2016-01-30 17:00:00	0.641593	0.684294	0.764487	0.671185	0.632096	0.634245
2016-01-30 18:00:00	0.304644	0.374519	0.499698	0.343981	0.300004	0.29832
2016-01-30 19:00:00	0.301231	0.391292	0.504776	0.3399	0.297195	0.29547
2016-01-30 20:00:00	0.324281	0.393383	0.514312	0.366664	0.31856	0.317828
2016-01-30 21:00:00	0.525045	0.584623	0.661708	0.56412	0.515478	0.517734
2016-01-30 22:00:00	1.17561	1.23442	1.21904	1.2066	1.1625	1.1681
2016-01-30 23:00:00	1.87699	1.93441	1.81601	1.92145	1.86872	1.87222
2016-01-31	1.31852	1.34406	1.36585	1.32636	1.30951	1.31284
2016-01-31 01:00:00	1.07128	1.09774	1.10369	1.07266	1.06163	1.06446
2016-01-31 02:00:00	1.25141	1.28656	1.30755	1.25762	1.24249	1.24473
2016-01-31 03:00:00	0.803134	0.842222	0.932096	0.83714	0.796104	0.796028
2016-01-31 04:00:00	0.597655	0.660312	0.719381	0.60782	0.591647	0.590362
2016-01-31 05:00:00	0.503217	0.558048	0.660819	0.526277	0.497869	0.496715
2016-01-31 06:00:00	0.472641	0.526579	0.637118	0.49526	0.467334	0.466201
2016-01-31 07:00:00	0.582025	0.629596	0.721671	0.610077	0.574282	0.575069
2016-01-31 08:00:00	0.519896	0.571492	0.667801	0.547226	0.51305	0.513251
2016-01-31 09:00:00	0.62574	0.663092	0.756985	0.654482	0.616324	0.618355
2016-01-31 10:00:00	0.737283	0.78721	0.843901	0.764259	0.727354	0.730754
2016-01-31 11:00:00	1.02359	1.07109	1.07775	1.05759	1.01129	1.01722
2016-01-31 12:00:00	0.990533	1.02301	1.04229	1.02691	0.97765	0.983533
2016-01-31 13:00:00	0.847413	0.903473	0.942625	0.882748	0.837129	0.840439
2016-01-31 14:00:00	1.22324	1.26482	1.31112	1.27464	1.20984	1.21648
2016-01-31 15:00:00	0.680727	0.707041	0.807942	0.675112	0.671759	0.673854
2016-01-31 16:00:00	1.21098	1.20633	1.25902	1.21212	1.2012	1.20284
2016-01-31 17:00:00	0.976152	1.00542	1.1231	1.02066	0.967366	0.969264
2016-01-31 18:00:00	0.449581	0.480409	0.633581	0.475783	0.441275	0.442478
2016-01-31 19:00:00	2.91468	2.90567	2.93933	2.93897	2.92053	2.91631
2016-01-31 20:00:00	2.04277	2.04949	2.08121	2.06573	2.03478	2.03907
2016-01-31 21:00:00	1.40016	1.45023	1.42672	1.44015	1.38777	1.39388
2016-01-31 22:00:00	2.01131	2.0247	2.06216	2.03219	2.00353	2.00695
2016-01-31 23:00:00	1.43144	1.48987	1.45285	1.4515	1.4195	1.42502
2016-02-01	1.3813	1.38389	1.41567	1.32459	1.36943	1.37551
2016-02-01 01:00:00	2.25673	2.25758	2.09297	2.24949	2.25282	2.25745
2016-02-01 02:00:00	2.04129	2.02855	1.856	2.02459	2.03805	2.03935
2016-02-01 03:00:00	1.03208	1.05719	1.07543	1.03432	1.02161	1.02342
2016-02-01 04:00:00	0.335019	0.367456	0.561323	0.335586	0.332171	0.328404
2016-02-01 05:00:00	0.345159	0.376848	0.567454	0.346489	0.341583	0.338419
2016-02-01 06:00:00	0.484257	0.519358	0.644333	0.476889	0.478149	0.477461
2016-02-01 07:00:00	0.590388	0.610732	0.693874	0.568865	0.581467	0.582779
2016-02-01 08:00:00	0.73704	0.750126	0.811769	0.702733	0.725774	0.72915
2016-02-01 09:00:00	0.759817	0.785547	0.873558	0.747257	0.749207	0.752625
2016-02-01 10:00:00	0.885524	0.894153	0.968419	0.875156	0.871996	0.877538
2016-02-01 11:00:00	0.727697	0.745328	0.845666	0.715525	0.716196	0.71999
2016-02-01 12:00:00	0.898109	0.958037	1.00797	0.891946	0.887017	0.891157
2016-02-01 13:00:00	0.389293	0.429487	0.60084	0.393589	0.383938	0.382167
2016-02-01 14:00:00	0.328964	0.375688	0.54545	0.322087	0.326006	0.322651
2016-02-01 15:00:00	0.240202	0.278041	0.487582	0.252162	0.237512	0.233489
2016-02-01 16:00:00	0.372131	0.404301	0.562547	0.378321	0.366254	0.365161
2016-02-01 17:00:00	0.247638	0.280731	0.503947	0.258548	0.244204	0.240992
2016-02-01 18:00:00	0.322999	0.351624	0.547033	0.332886	0.317474	0.316087
2016-02-01 19:00:00	0.863154	0.895771	0.96924	0.852877	0.852068	0.856671
2016-02-01 20:00:00	1.68359	1.70144	1.60036	1.67141	1.67738	1.6787
2016-02-01 21:00:00	1.73913	1.76502	1.65556	1.70729	1.73361	1.73428
2016-02-01 22:00:00	3.69544	3.65372	3.76876	3.74544	3.71807	3.70208
2016-02-01 23:00:00	2.44715	2.42256	2.51644	2.47222	2.44609	2.44506
2016-02-02	0.764743	0.796118	0.871351	0.724135	0.756955	0.758229
2016-02-02 01:00:00	1.20038	1.2119	1.23353	1.15826	1.18939	1.19328
2016-02-02 02:00:00	0.964281	0.988457	1.05538	0.942046	0.95497	0.956907
2016-02-02 03:00:00	1.32933	1.37378	1.34578	1.32478	1.3212	1.32303
2016-02-02 04:00:00	0.903665	0.956451	1.04404	0.900176	0.896731	0.897202
2016-02-02 05:00:00	0.785955	0.794537	0.943807	0.738776	0.777817	0.779639
2016-02-02 06:00:00	0.581487	0.624368	0.714164	0.572571	0.574262	0.574738
2016-02-02 07:00:00	0.457145	0.496447	0.636933	0.458504	0.450881	0.45003
2016-02-02 08:00:00	0.789857	0.819215	0.902714	0.789036	0.7785	0.782099
2016-02-02 09:00:00	0.69074	0.725975	0.793497	0.692279	0.680916	0.683372
2016-02-02 10:00:00	1.23199	1.23927	1.20201	1.24203	1.21439	1.22402
2016-02-02 11:00:00	0.794924	0.820944	0.891727	0.793843	0.781881	0.786846
2016-02-02 12:00:00	1.30802	1.3792	1.34646	1.32736	1.29333	1.3018
2016-02-02 13:00:00	0.938182	0.98694	1.02321	0.956921	0.924505	0.930405
2016-02-02 14:00:00	0.325712	0.353544	0.55206	0.343183	0.321867	0.31839
2016-02-02 15:00:00	0.305229	0.31952	0.551602	0.329634	0.301183	0.297754
2016-02-02 16:00:00	0.239816	0.262359	0.501349	0.253916	0.237248	0.232631
2016-02-02 17:00:00	0.640699	0.671578	0.762015	0.645555	0.63125	0.632533
2016-02-02 18:00:00	0.46208	0.46669	0.579121	0.428654	0.454716	0.454009
2016-02-02 19:00:00	0.170531	0.176753	0.406479	0.187645	0.169589	0.163604
2016-02-02 20:00:00	0.465713	0.468938	0.594192	0.455694	0.458069	0.457758
2016-02-02 21:00:00	0.713723	0.711754	0.821945	0.719994	0.700576	0.704963
2016-02-02 22:00:00	0.502526	0.51243	0.637374	0.510456	0.492503	0.494276
2016-02-02 23:00:00	0.844079	0.859449	0.912718	0.855255	0.832146	0.836213
2016-02-03	0.779311	0.828825	0.9484	0.777807	0.772121	0.771257
2016-02-03 01:00:00	1.06738	1.07239	1.15734	1.07809	1.05681	1.06004
2016-02-03 02:00:00	0.769135	0.815906	0.894892	0.765596	0.761656	0.761552
2016-02-03 03:00:00	0.855882	0.883527	0.947817	0.844705	0.845369	0.847951
2016-02-03 04:00:00	0.933186	0.953503	1.03823	0.92652	0.920561	0.924548
2016-02-03 05:00:00	0.783341	0.794674	0.876721	0.79292	0.771801	0.775583
2016-02-03 06:00:00	0.683171	0.701281	0.79603	0.697738	0.672781	0.675441
2016-02-03 07:00:00	0.751653	0.772963	0.860983	0.756986	0.740894	0.743991
2016-02-03 08:00:00	0.609757	0.624832	0.735146	0.613713	0.600315	0.601758
2016-02-03 09:00:00	0.980043	0.986942	1.03746	0.984251	0.964471	0.971934
2016-02-03 10:00:00	0.903283	0.920795	0.957972	0.904608	0.888547	0.895159
2016-02-03 11:00:00	0.694537	0.722253	0.799064	0.699772	0.682477	0.686528
2016-02-03 12:00:00	1.17446	1.21023	1.18921	1.16536	1.16045	1.16721
2016-02-03 13:00:00	0.707599	0.735894	0.852355	0.701032	0.697045	0.700384
2016-02-03 14:00:00	0.631548	0.65829	0.769784	0.628251	0.621597	0.624255
2016-02-03 15:00:00	0.617896	0.63763	0.747011	0.621856	0.607616	0.610246
2016-02-03 16:00:00	0.641096	0.656237	0.763095	0.643771	0.630276	0.633348
2016-02-03 17:00:00	0.64804	0.66207	0.772239	0.655224	0.637103	0.640233
2016-02-03 18:00:00	0.594743	0.619267	0.718637	0.602339	0.584633	0.587079
2016-02-03 19:00:00	0.674467	0.712785	0.782483	0.685288	0.663734	0.66734
2016-02-03 20:00:00	0.860325	0.898789	0.950655	0.866935	0.847484	0.852651
2016-02-03 21:00:00	0.747096	0.774361	0.865162	0.760891	0.734715	0.738769
2016-02-03 22:00:00	0.899637	0.917106	0.961896	0.896248	0.886237	0.891526
2016-02-03 23:00:00	0.92927	0.961212	1.03349	0.919336	0.916012	0.921392
2016-02-04	0.668244	0.710057	0.775166	0.644618	0.661689	0.661736
2016-02-04 01:00:00	0.564924	0.618209	0.695271	0.553229	0.559523	0.558306
2016-02-04 02:00:00	0.398141	0.446288	0.595271	0.402332	0.395182	0.391499
2016-02-04 03:00:00	0.476326	0.510585	0.622864	0.455977	0.471352	0.469828
2016-02-04 04:00:00	0.446786	0.498093	0.617883	0.440276	0.442491	0.440236
2016-02-04 05:00:00	0.39737	0.432103	0.594545	0.402126	0.394069	0.390825
2016-02-04 06:00:00	0.376958	0.406724	0.590252	0.384072	0.373373	0.370395
2016-02-04 07:00:00	0.362675	0.384737	0.587161	0.363163	0.358078	0.355611
2016-02-04 08:00:00	0.447556	0.479846	0.634409	0.448806	0.439827	0.440244
2016-02-04 09:00:00	0.648137	0.666261	0.765834	0.655922	0.637441	0.641218
2016-02-04 10:00:00	1.32214	1.33043	1.31705	1.35585	1.3055	1.3157
2016-02-04 11:00:00	0.672038	0.687257	0.799392	0.668665	0.659033	0.663715
2016-02-04 12:00:00	1.51075	1.56518	1.44658	1.55168	1.49887	1.5055
2016-02-04 13:00:00	0.927927	0.979927	1.0532	0.98335	0.919554	0.919981
2016-02-04 14:00:00	0.278165	0.320882	0.498257	0.312744	0.275011	0.27143
2016-02-04 15:00:00	0.23718	0.279321	0.47394	0.264423	0.234661	0.230653
2016-02-04 16:00:00	0.223805	0.259045	0.465635	0.251105	0.221384	0.21734
2016-02-04 17:00:00	0.176028	0.212568	0.442864	0.209629	0.17436	0.169767
2016-02-04 18:00:00	0.191285	0.223414	0.459379	0.223566	0.188548	0.184781
2016-02-04 19:00:00	0.348191	0.391363	0.553907	0.366955	0.342833	0.341155
2016-02-04 20:00:00	0.545777	0.577423	0.678679	0.55514	0.536788	0.537765
2016-02-04 21:00:00	0.876873	0.900949	0.977645	0.870867	0.864172	0.868797
2016-02-04 22:00:00	0.889411	0.920718	0.997178	0.888732	0.87651	0.880648
2016-02-04 23:00:00	1.04806	1.08949	1.11588	1.05649	1.03569	1.04003
2016-02-05	1.37776	1.40262	1.42148	1.34247	1.36624	1.37306
2016-02-05 01:00:00	1.11147	1.14331	1.1847	1.07543	1.10034	1.10616
2016-02-05 02:00:00	0.943137	0.976817	1.05309	0.910846	0.933297	0.936929
2016-02-05 03:00:00	0.850872	0.885308	0.984544	0.838899	0.841921	0.843324
2016-02-05 04:00:00	0.963423	0.989207	1.04383	0.934244	0.952759	0.955784
2016-02-05 05:00:00	1.00689	1.01983	1.07256	0.997027	0.994544	0.999631
2016-02-05 06:00:00	0.688088	0.709205	0.821959	0.680098	0.677598	0.680681
2016-02-05 07:00:00	0.577251	0.60627	0.710006	0.576232	0.56823	0.570051
2016-02-05 08:00:00	0.772166	0.798063	0.891942	0.767165	0.760204	0.764665
2016-02-05 09:00:00	0.714292	0.748132	0.831043	0.702983	0.703598	0.707177
2016-02-05 10:00:00	1.05832	1.07546	1.08921	1.05373	1.0437	1.05054
2016-02-05 11:00:00	0.756814	0.791512	0.872541	0.745286	0.7457	0.749541
2016-02-05 12:00:00	1.1079	1.15237	1.15989	1.09759	1.09537	1.10076
2016-02-05 13:00:00	0.715183	0.788089	0.87443	0.709396	0.705931	0.707404
2016-02-05 14:00:00	0.542589	0.598466	0.716268	0.544881	0.534203	0.534362
2016-02-05 15:00:00	0.711385	0.747923	0.813506	0.705666	0.700461	0.703218
2016-02-05 16:00:00	0.770413	0.792918	0.85851	0.761387	0.758484	0.762543
2016-02-05 17:00:00	0.796662	0.817133	0.888456	0.789824	0.784101	0.788518
2016-02-05 18:00:00	0.694847	0.73826	0.827558	0.700901	0.684052	0.687308
2016-02-05 19:00:00	0.698718	0.744833	0.815644	0.710321	0.688247	0.691719
2016-02-05 20:00:00	0.642757	0.683548	0.761248	0.641135	0.633547	0.635673
2016-02-05 21:00:00	0.759696	0.798796	0.872836	0.755536	0.748254	0.751598
2016-02-05 22:00:00	1.37745	1.40721	1.34093	1.38349	1.36474	1.37012
2016-02-05 23:00:00	1.30343	1.34848	1.29482	1.3223	1.29147	1.29595
2016-02-06	1.36011	1.38583	1.39369	1.3244	1.34936	1.3541
2016-02-06 01:00:00	1.55171	1.57418	1.55604	1.53081	1.54014	1.54596
2016-02-06 02:00:00	1.94927	1.94706	1.72877	2.00467	1.94542	1.94669
2016-02-06 03:00:00	1.61676	1.61093	1.59049	1.63571	1.60864	1.60952
2016-02-06 04:00:00	0.574068	0.604791	0.69346	0.563854	0.567303	0.56743
2016-02-06 05:00:00	0.745401	0.768965	0.878597	0.746949	0.735686	0.738296
2016-02-06 06:00:00	0.732304	0.757812	0.844885	0.726671	0.722866	0.725426
2016-02-06 07:00:00	1.02691	1.03784	1.07562	1.02574	1.01378	1.01983
2016-02-06 08:00:00	0.769992	0.789123	0.886998	0.764359	0.758598	0.762514
2016-02-06 09:00:00	0.786189	0.813415	0.890772	0.774059	0.774549	0.778799
2016-02-06 10:00:00	1.00158	1.01865	1.06307	0.990507	0.987504	0.99419
2016-02-06 11:00:00	0.785696	0.806949	0.895385	0.773557	0.773356	0.778193
2016-02-06 12:00:00	1.23751	1.27528	1.26056	1.23807	1.22502	1.23114
2016-02-06 13:00:00	1.28434	1.33495	1.31249	1.29434	1.27235	1.2787
2016-02-06 14:00:00	0.384589	0.43469	0.580201	0.387505	0.378964	0.377973
2016-02-06 15:00:00	0.637363	0.671759	0.773414	0.636261	0.628144	0.630264
2016-02-06 16:00:00	0.355303	0.397294	0.508134	0.339037	0.350257	0.349134
2016-02-06 17:00:00	0.251629	0.306882	0.488553	0.261162	0.249157	0.245424
2016-02-06 18:00:00	0.325117	0.349366	0.550248	0.346738	0.31978	0.318089
2016-02-06 19:00:00	0.230613	0.274374	0.470574	0.25505	0.227517	0.224262
2016-02-06 20:00:00	0.381501	0.422697	0.571775	0.403041	0.37521	0.374577
2016-02-06 21:00:00	0.416899	0.452494	0.601254	0.450561	0.408657	0.409389
2016-02-06 22:00:00	0.658092	0.69722	0.787812	0.688606	0.647404	0.650381
2016-02-06 23:00:00	0.706721	0.747074	0.816237	0.736366	0.695707	0.698892
2016-02-07	0.876894	0.922387	0.964939	0.877526	0.868028	0.87026
2016-02-07 01:00:00	0.825045	0.864517	0.913244	0.824064	0.816069	0.818183
2016-02-07 02:00:00	0.652683	0.701397	0.765785	0.65363	0.645802	0.646086
2016-02-07 03:00:00	0.609134	0.652222	0.710328	0.59814	0.602	0.602482
2016-02-07 04:00:00	0.723575	0.765014	0.856799	0.725515	0.714304	0.716492
2016-02-07 05:00:00	0.796265	0.844714	0.896829	0.790498	0.786642	0.789717
2016-02-07 06:00:00	1.01549	1.06432	1.07025	1.0156	1.0043	1.00955
2016-02-07 07:00:00	0.747958	0.792533	0.867374	0.749867	0.738367	0.741223
2016-02-07 08:00:00	0.64629	0.687688	0.76967	0.655147	0.637801	0.639404
2016-02-07 09:00:00	0.953658	0.984376	1.02925	0.964598	0.942781	0.946731
2016-02-07 10:00:00	0.632946	0.672466	0.743962	0.659627	0.624849	0.626107
2016-02-07 11:00:00	1.06236	1.06954	1.11635	1.1051	1.04859	1.05484
2016-02-07 12:00:00	0.99397	1.00092	1.06404	1.03621	0.97997	0.986675
2016-02-07 13:00:00	0.763841	0.781872	0.872525	0.811145	0.752726	0.756741
2016-02-07 14:00:00	0.54712	0.556478	0.733856	0.587265	0.538655	0.539758
2016-02-07 15:00:00	0.412386	0.452576	0.614661	0.441841	0.407246	0.406468
2016-02-07 16:00:00	0.454312	0.481403	0.645144	0.500471	0.448216	0.447895
2016-02-07 17:00:00	0.138081	0.172131	0.400775	0.217247	0.137116	0.132876
2016-02-07 18:00:00	0.0912344	0.120282	0.38866	0.169688	0.0907193	0.0855271
2016-02-07 19:00:00	0.369566	0.413138	0.561328	0.404052	0.363373	0.363182
2016-02-07 20:00:00	0.813488	0.845488	0.907826	0.82933	0.8027	0.807115
2016-02-07 21:00:00	1.11039	1.12994	1.16967	1.11543	1.09841	1.10381
2016-02-07 22:00:00	1.4183	1.43109	1.43625	1.41897	1.40715	1.41179
2016-02-07 23:00:00	1.08413	1.10838	1.15059	1.08354	1.07132	1.07652
2016-02-08	1.62235	1.65197	1.63751	1.60229	1.61339	1.61798
2016-02-08 01:00:00	2.85442	2.79307	2.9385	2.88039	2.85743	2.85696
2016-02-08 02:00:00	1.516	1.56427	1.50288	1.53519	1.5107	1.5125
2016-02-08 03:00:00	1.2119	1.26332	1.21831	1.25389	1.20581	1.20592
2016-02-08 04:00:00	0.919061	0.952466	1.08681	0.909864	0.912126	0.913715
2016-02-08 05:00:00	0.663588	0.717649	0.763897	0.670113	0.655404	0.657117
2016-02-08 06:00:00	0.665567	0.719999	0.767356	0.681885	0.657659	0.658847
2016-02-08 07:00:00	0.799748	0.833681	0.905656	0.816077	0.789341	0.792452
2016-02-08 08:00:00	0.655753	0.69835	0.788751	0.671431	0.646211	0.648454
2016-02-08 09:00:00	0.770688	0.816227	0.881539	0.770877	0.759407	0.763376
2016-02-08 10:00:00	1.35539	1.37071	1.30482	1.36876	1.33957	1.34844
2016-02-08 11:00:00	0.994647	1.02178	1.06514	1.01062	0.98064	0.986892
2016-02-08 12:00:00	0.704501	0.771707	0.819855	0.721316	0.694812	0.697478
2016-02-08 13:00:00	0.919977	0.982496	1.01301	0.937037	0.906754	0.913341
2016-02-08 14:00:00	1.76029	1.80229	1.73717	1.77367	1.74895	1.75535
2016-02-08 15:00:00	1.95375	1.98992	1.98341	1.96148	1.94519	1.94888
2016-02-08 16:00:00	1.94869	1.97471	1.83938	1.97966	1.94167	1.94451
2016-02-08 17:00:00	1.65491	1.68566	1.64287	1.669	1.64392	1.64921
2016-02-08 18:00:00	1.27445	1.29029	1.2318	1.29789	1.26168	1.26679
2016-02-08 19:00:00	0.912703	0.948147	1.00099	0.940726	0.900813	0.904458
2016-02-08 20:00:00	1.12534	1.1457	1.14051	1.15677	1.1129	1.11724
2016-02-08 21:00:00	1.7617	1.75001	1.64515	1.76812	1.75221	1.75545
2016-02-08 22:00:00	3.89755	3.87621	3.92519	3.97226	3.92657	3.90558
2016-02-08 23:00:00	3.59553	3.60541	3.51705	3.65671	3.62173	3.6063
2016-02-09	2.42911	2.387	2.33183	2.4028	2.42663	2.43098
2016-02-09 01:00:00	1.8519	1.83289	1.78239	1.87371	1.84429	1.84775
2016-02-09 02:00:00	1.02751	1.03903	1.07587	1.02653	1.01843	1.02103
2016-02-09 03:00:00	0.83492	0.856843	0.954305	0.832521	0.82645	0.827676
2016-02-09 04:00:00	0.832539	0.847934	0.914825	0.831478	0.822901	0.825435
2016-02-09 05:00:00	0.824481	0.839046	0.926104	0.843079	0.814297	0.817927
2016-02-09 06:00:00	0.85517	0.870325	0.959428	0.874105	0.844623	0.848567
2016-02-09 07:00:00	1.00432	1.01364	1.10759	1.03557	0.992667	0.997326
2016-02-09 08:00:00	0.969023	0.990812	1.0386	0.981104	0.956465	0.961749
2016-02-09 09:00:00	0.766156	0.796134	0.876883	0.770935	0.754295	0.758293
2016-02-09 10:00:00	1.28807	1.29823	1.21664	1.30931	1.27054	1.28085
2016-02-09 11:00:00	1.10038	1.1384	1.1214	1.11923	1.08693	1.0939
2016-02-09 12:00:00	1.12943	1.19301	1.18008	1.1553	1.11671	1.12264
2016-02-09 13:00:00	0.649881	0.712124	0.770004	0.671087	0.640892	0.642906
2016-02-09 14:00:00	0.405522	0.43697	0.575958	0.43058	0.399116	0.398228
2016-02-09 15:00:00	0.498084	0.521729	0.650987	0.519474	0.49041	0.490838
2016-02-09 16:00:00	0.166191	0.209389	0.396139	0.200491	0.16503	0.160173
2016-02-09 17:00:00	0.587729	0.643378	0.704563	0.625008	0.579174	0.5803
2016-02-09 18:00:00	0.476409	0.529606	0.633103	0.505473	0.46942	0.46897
2016-02-09 19:00:00	0.839899	0.874554	0.918267	0.824847	0.827627	0.832708
2016-02-09 20:00:00	1.48149	1.49977	1.46824	1.48687	1.46883	1.4757
2016-02-09 21:00:00	1.55261	1.58005	1.45336	1.54991	1.53946	1.54633
2016-02-09 22:00:00	1.38543	1.4132	1.37793	1.39499	1.37225	1.37885
2016-02-09 23:00:00	1.31432	1.36186	1.35982	1.3261	1.30123	1.30685
2016-02-10	1.31354	1.314	1.30627	1.27844	1.30478	1.30825
2016-02-10 01:00:00	1.76754	1.7943	1.5982	1.86704	1.76151	1.76287
2016-02-10 02:00:00	1.20667	1.27314	1.26432	1.27351	1.19975	1.20022
2016-02-10 03:00:00	0.704866	0.74557	0.757005	0.690282	0.696443	0.697326
2016-02-10 04:00:00	0.704272	0.75238	0.794201	0.700966	0.69599	0.697804
2016-02-10 05:00:00	0.933328	0.962957	1.01914	0.936483	0.921077	0.926151
2016-02-10 06:00:00	0.859212	0.889983	0.942951	0.855642	0.847838	0.852294
2016-02-10 07:00:00	0.791688	0.831366	0.894148	0.794799	0.780669	0.785042
2016-02-10 08:00:00	1.06701	1.10225	1.10515	1.07187	1.05421	1.06083
2016-02-10 09:00:00	0.70742	0.742825	0.832647	0.715389	0.696809	0.700281
2016-02-10 10:00:00	1.27482	1.28156	1.23883	1.2813	1.25952	1.26789
2016-02-10 11:00:00	0.778643	0.799115	0.889936	0.787854	0.76675	0.771294
2016-02-10 12:00:00	1.30327	1.34853	1.37767	1.31771	1.2901	1.29703
2016-02-10 13:00:00	0.489649	0.541763	0.659166	0.510905	0.481223	0.482887
2016-02-10 14:00:00	0.470733	0.500424	0.61819	0.49168	0.461418	0.463505
2016-02-10 15:00:00	0.629113	0.661141	0.735543	0.640217	0.618038	0.621917
2016-02-10 16:00:00	0.602593	0.628168	0.739448	0.623894	0.591125	0.594862
2016-02-10 17:00:00	0.730881	0.76876	0.868276	0.74293	0.718866	0.723778
2016-02-10 18:00:00	0.584071	0.610028	0.729446	0.610456	0.5725	0.576355
2016-02-10 19:00:00	0.577145	0.612557	0.694373	0.599805	0.566302	0.569922
2016-02-10 20:00:00	1.01151	1.03266	1.07718	1.02681	0.996445	1.00361
2016-02-10 21:00:00	0.837802	0.864929	0.944513	0.852838	0.824345	0.830238
2016-02-10 22:00:00	1.01562	1.03813	1.07112	1.03476	1.00085	1.00775
2016-02-10 23:00:00	1.20356	1.26219	1.2557	1.22482	1.19076	1.19725
2016-02-11	1.6295	1.65631	1.59863	1.62748	1.61708	1.62524
2016-02-11 01:00:00	1.53741	1.52905	1.54671	1.51381	1.5263	1.53254
2016-02-11 02:00:00	0.934312	0.952986	0.977046	0.917438	0.923876	0.928166
2016-02-11 03:00:00	0.763809	0.810882	0.880227	0.748651	0.755043	0.756363
2016-02-11 04:00:00	0.692999	0.749219	0.82275	0.681164	0.684719	0.686698
2016-02-11 05:00:00	0.765997	0.809958	0.885589	0.753815	0.756053	0.759411
2016-02-11 06:00:00	0.967687	1.0043	1.04245	0.957544	0.955521	0.960905
2016-02-11 07:00:00	0.731544	0.781599	0.846351	0.719502	0.721664	0.724879
2016-02-11 08:00:00	1.04482	1.08268	1.09818	1.03725	1.03199	1.0381
2016-02-11 09:00:00	0.930489	0.969641	1.00886	0.92249	0.918063	0.92356
2016-02-11 10:00:00	1.25491	1.2767	1.21175	1.25252	1.24069	1.24831
2016-02-11 11:00:00	0.922502	0.964237	0.998169	0.917554	0.910179	0.915596
2016-02-11 12:00:00	1.21482	1.27145	1.25813	1.2189	1.20185	1.20825
2016-02-11 13:00:00	0.699916	0.772816	0.833395	0.70863	0.689415	0.692865
2016-02-11 14:00:00	1.03231	1.07004	1.08623	1.03769	1.01915	1.02527
2016-02-11 15:00:00	0.780119	0.817876	0.894519	0.786201	0.768091	0.772663
2016-02-11 16:00:00	0.754746	0.79573	0.863939	0.75989	0.74314	0.747531
2016-02-11 17:00:00	1.10055	1.1501	1.15117	1.12322	1.0874	1.09321
2016-02-11 18:00:00	0.465987	0.51609	0.633963	0.486348	0.458614	0.459327
2016-02-11 19:00:00	1.1805	1.19464	1.25805	1.18767	1.17064	1.17162
2016-02-11 20:00:00	1.64775	1.63333	1.4933	1.61171	1.63965	1.64037
2016-02-11 21:00:00	1.30005	1.32441	1.22709	1.329	1.28559	1.29354
2016-02-11 22:00:00	1.49511	1.53225	1.39196	1.52802	1.48142	1.48897
2016-02-11 23:00:00	1.59549	1.6418	1.60201	1.63309	1.58334	1.5893
2016-02-12	1.69762	1.69185	1.6217	1.6941	1.68656	1.6929
2016-02-12 01:00:00	1.76538	1.7886	1.68061	1.77925	1.75339	1.76112
2016-02-12 02:00:00	1.42112	1.45124	1.33553	1.42082	1.40962	1.41476
2016-02-12 03:00:00	1.64041	1.64155	1.48531	1.62003	1.62747	1.63525
2016-02-12 04:00:00	1.57031	1.57547	1.44052	1.56879	1.55658	1.56516
2016-02-12 05:00:00	1.35631	1.36521	1.28163	1.35449	1.34153	1.35024
2016-02-12 06:00:00	1.61531	1.6117	1.49957	1.64795	1.60055	1.60953
2016-02-12 07:00:00	1.33113	1.33328	1.26094	1.33451	1.31448	1.32415
2016-02-12 08:00:00	1.25143	1.25316	1.19331	1.25621	1.23486	1.24429
2016-02-12 09:00:00	1.36994	1.36708	1.32073	1.37778	1.35308	1.36313
2016-02-12 10:00:00	1.63707	1.62988	1.47248	1.64683	1.62103	1.63164
2016-02-12 11:00:00	1.35458	1.34333	1.25173	1.36198	1.33777	1.34756
2016-02-12 12:00:00	1.56379	1.57121	1.50147	1.56741	1.54863	1.55733
2016-02-12 13:00:00	1.46088	1.48496	1.4931	1.48028	1.44706	1.4553
2016-02-12 14:00:00	0.698874	0.704475	0.845018	0.706174	0.686568	0.691729
2016-02-12 15:00:00	0.999169	1.0189	1.10143	1.006	0.986089	0.993123
2016-02-12 16:00:00	1.1205	1.08071	1.16229	1.14668	1.10375	1.11321
2016-02-12 17:00:00	1.15603	1.17136	1.2751	1.19287	1.14243	1.14956
2016-02-12 18:00:00	0.505718	0.530081	0.689812	0.536528	0.49579	0.498553
2016-02-12 19:00:00	0.686498	0.707109	0.849191	0.709224	0.67472	0.67897
2016-02-12 20:00:00	1.0241	1.02915	1.11094	1.04065	1.00893	1.01592
2016-02-12 21:00:00	1.10428	1.112	1.13384	1.11936	1.08975	1.09675
2016-02-12 22:00:00	1.11233	1.11713	1.14437	1.11037	1.09709	1.10407
2016-02-12 23:00:00	1.16178	1.16609	1.1614	1.16927	1.14709	1.15433
2016-02-13	0.843883	0.847196	0.967516	0.83654	0.833305	0.8376
2016-02-13 01:00:00	1.15098	1.13433	1.15528	1.13805	1.13766	1.14491
2016-02-13 02:00:00	1.07988	1.07709	1.14488	1.0554	1.06869	1.0733
2016-02-13 03:00:00	1.22338	1.23128	1.31681	1.2177	1.20982	1.21728
2016-02-13 04:00:00	0.923891	0.944935	1.03378	0.899555	0.911792	0.917393
2016-02-13 05:00:00	0.973206	0.984826	1.05439	0.965582	0.959231	0.966147
2016-02-13 06:00:00	1.05076	1.08264	1.10945	1.03802	1.03751	1.04501
2016-02-13 07:00:00	1.00472	1.02558	1.07413	0.997807	0.990599	0.998129
2016-02-13 08:00:00	0.813658	0.836849	0.926557	0.800271	0.800917	0.80678
2016-02-13 09:00:00	1.0805	1.09239	1.10788	1.07099	1.06514	1.07347
2016-02-13 10:00:00	1.03702	1.0581	1.09955	1.02509	1.02267	1.03033
2016-02-13 11:00:00	1.06299	1.08243	1.15178	1.06167	1.0487	1.05595
2016-02-13 12:00:00	1.38389	1.38738	1.333	1.37987	1.36818	1.37772
2016-02-13 13:00:00	1.08455	1.08346	1.1	1.08315	1.06815	1.07705
2016-02-13 14:00:00	0.728211	0.725934	0.860495	0.728207	0.715853	0.720697
2016-02-13 15:00:00	1.01937	1.02685	1.09799	1.02124	1.00546	1.01281
2016-02-13 16:00:00	1.55685	1.53058	1.54239	1.55499	1.54403	1.55195
2016-02-13 17:00:00	1.92571	1.90649	1.89179	1.9279	1.91919	1.92292
2016-02-13 18:00:00	1.27437	1.27135	1.36136	1.29469	1.26444	1.26864
2016-02-13 19:00:00	1.53567	1.52014	1.56313	1.52331	1.5243	1.53076
2016-02-13 20:00:00	1.51778	1.51141	1.53697	1.50058	1.5055	1.51235
2016-02-13 21:00:00	1.51888	1.52837	1.49283	1.50848	1.50628	1.51353
2016-02-13 22:00:00	2.48725	2.4845	2.42473	2.52025	2.48788	2.48695
2016-02-13 23:00:00	2.39507	2.42902	2.54322	2.41169	2.39055	2.39258
2016-02-14	1.67198	1.6524	1.54171	1.6597	1.6591	1.6674
2016-02-14 01:00:00	2.18323	2.11821	1.91311	2.19383	2.17936	2.18326
2016-02-14 02:00:00	1.98855	1.98865	1.81053	2.05616	1.98484	1.98704
2016-02-14 03:00:00	0.888349	0.905207	0.99564	0.87233	0.87661	0.881552
2016-02-14 04:00:00	1.22393	1.22741	1.18808	1.21612	1.21119	1.2178
2016-02-14 05:00:00	1.28102	1.29924	1.26701	1.29237	1.26771	1.27458
2016-02-14 06:00:00	1.37776	1.38921	1.32691	1.39237	1.36339	1.37148
2016-02-14 07:00:00	1.3721	1.38369	1.32732	1.38466	1.35822	1.36581
2016-02-14 08:00:00	1.31124	1.32268	1.28607	1.32856	1.29744	1.30467
2016-02-14 09:00:00	1.34376	1.35652	1.30183	1.36205	1.32984	1.33732
2016-02-14 10:00:00	1.98237	1.97028	1.99309	1.99791	1.9725	1.97824
2016-02-14 11:00:00	1.45242	1.44324	1.36287	1.48577	1.43733	1.44617
2016-02-14 12:00:00	1.51244	1.50336	1.44282	1.56107	1.49452	1.50598
2016-02-14 13:00:00	1.28424	1.26663	1.27678	1.333	1.266	1.27682
2016-02-14 14:00:00	0.987232	0.951824	1.06377	1.03218	0.971413	0.979758
2016-02-14 15:00:00	0.639192	0.592764	0.776773	0.688915	0.626165	0.631347
2016-02-14 16:00:00	0.595141	0.567018	0.727818	0.644298	0.583545	0.587854
2016-02-14 17:00:00	0.586489	0.537422	0.721093	0.639535	0.573807	0.578622
2016-02-14 18:00:00	0.432962	0.419464	0.633774	0.488492	0.423807	0.425673
2016-02-14 19:00:00	0.371866	0.38057	0.603736	0.42843	0.36386	0.364541
2016-02-14 20:00:00	0.222329	0.265039	0.490035	0.272755	0.217374	0.215395
2016-02-14 21:00:00	0.916275	0.966506	0.987721	0.962294	0.900783	0.908869
2016-02-14 22:00:00	1.07529	1.10841	1.0699	1.14054	1.05869	1.06761
2016-02-14 23:00:00	1.24902	1.28212	1.23904	1.31376	1.23333	1.24162
2016-02-15	1.73662	1.74381	1.55724	1.76319	1.72397	1.73115
2016-02-15 01:00:00	1.69745	1.68242	1.56206	1.74186	1.68486	1.69335
2016-02-15 02:00:00	1.52599	1.54382	1.49903	1.53598	1.51298	1.51961
2016-02-15 03:00:00	1.05506	1.07994	1.08805	1.07294	1.04294	1.04792
2016-02-15 04:00:00	1.25664	1.27021	1.23096	1.28251	1.24194	1.24977
2016-02-15 05:00:00	1.15671	1.15824	1.14275	1.18431	1.13909	1.14865
2016-02-15 06:00:00	1.17213	1.18255	1.15593	1.20077	1.15422	1.16444
2016-02-15 07:00:00	1.21714	1.2073	1.1943	1.25971	1.1957	1.20876
2016-02-15 08:00:00	1.35292	1.34886	1.34148	1.39907	1.331	1.34531
2016-02-15 09:00:00	1.22459	1.22219	1.19328	1.25462	1.20582	1.21666
2016-02-15 10:00:00	1.47231	1.468	1.43378	1.50866	1.45311	1.465
2016-02-15 11:00:00	1.3564	1.36179	1.30608	1.38816	1.33865	1.34917
2016-02-15 12:00:00	0.939506	0.952164	1.02652	0.961432	0.924709	0.931246
2016-02-15 13:00:00	0.842073	0.850389	0.916665	0.859209	0.828851	0.834424
2016-02-15 14:00:00	1.38161	1.36282	1.38981	1.41162	1.36498	1.37455
2016-02-15 15:00:00	1.27052	1.27915	1.27211	1.29851	1.25561	1.26423
2016-02-15 16:00:00	1.21843	1.23093	1.2517	1.22876	1.20427	1.21226
2016-02-15 17:00:00	1.54215	1.54459	1.55451	1.5526	1.52787	1.53608
2016-02-15 18:00:00	1.79723	1.76519	1.64799	1.81407	1.78798	1.79408
2016-02-15 19:00:00	1.6664	1.67742	1.65925	1.66039	1.65633	1.66117
2016-02-15 20:00:00	1.75556	1.77829	1.62192	1.76997	1.74711	1.75166
2016-02-15 21:00:00	2.03597	2.08873	2.11877	2.06146	2.02574	2.03164
2016-02-15 22:00:00	3.42209	3.41919	3.42137	3.50883	3.43383	3.42683
2016-02-15 23:00:00	2.91006	2.93147	2.82743	2.98317	2.91448	2.91091
2016-02-16	1.69056	1.68564	1.67773	1.67111	1.67821	1.6858
2016-02-16 01:00:00	2.31077	2.28337	2.2231	2.31148	2.30187	2.30898
2016-02-16 02:00:00	1.46672	1.4751	1.50307	1.48116	1.45502	1.46064
2016-02-16 03:00:00	1.33407	1.35175	1.37232	1.36828	1.32208	1.32636
2016-02-16 04:00:00	1.06841	1.07516	1.12076	1.03765	1.05422	1.06096
2016-02-16 05:00:00	1.20969	1.23004	1.16408	1.20375	1.19553	1.20291
2016-02-16 06:00:00	1.00289	1.01946	1.05817	1	0.988873	0.995331
2016-02-16 07:00:00	0.999329	1.01655	1.05919	0.992655	0.985122	0.991637
2016-02-16 08:00:00	1.28745	1.32588	1.30017	1.29211	1.2739	1.28155
2016-02-16 09:00:00	0.906571	0.943514	0.980476	0.903676	0.893241	0.899137
2016-02-16 10:00:00	1.59369	1.60623	1.46447	1.60815	1.57812	1.58764
2016-02-16 11:00:00	0.892902	0.929049	0.964127	0.889942	0.878915	0.884803
2016-02-16 12:00:00	1.38909	1.4367	1.41721	1.39246	1.37567	1.38259
2016-02-16 13:00:00	0.985268	1.01965	1.03193	0.971046	0.972589	0.978688
2016-02-16 14:00:00	1.20948	1.22712	1.27077	1.21372	1.19787	1.20105
2016-02-16 15:00:00	1.36617	1.38479	1.3706	1.36405	1.35415	1.35932
2016-02-16 16:00:00	0.567707	0.598405	0.69473	0.575109	0.55657	0.560324
2016-02-16 17:00:00	1.13461	1.18261	1.18366	1.15357	1.12059	1.12773
2016-02-16 18:00:00	0.694385	0.72218	0.809749	0.700952	0.681761	0.686789
2016-02-16 19:00:00	0.854902	0.882658	0.936524	0.862608	0.840803	0.847282
2016-02-16 20:00:00	1.03045	1.0651	1.1002	1.0407	1.01511	1.0219
2016-02-16 21:00:00	1.16088	1.19418	1.14633	1.17763	1.14615	1.15278
2016-02-16 22:00:00	0.966373	1.01023	1.07319	0.97538	0.951675	0.957869
2016-02-16 23:00:00	1.14265	1.1959	1.17898	1.15294	1.12834	1.13555
2016-02-17	1.19733	1.22048	1.25243	1.17145	1.18557	1.19218
2016-02-17 01:00:00	1.33042	1.34788	1.33468	1.30749	1.31724	1.32498
2016-02-17 02:00:00	0.722576	0.756324	0.837678	0.702692	0.713749	0.715246
2016-02-17 03:00:00	0.846589	0.876817	0.983942	0.843702	0.836054	0.839215
2016-02-17 04:00:00	1.0795	1.09897	1.1483	1.05704	1.0666	1.07259
2016-02-17 05:00:00	0.888528	0.898723	0.973036	0.871951	0.875162	0.88121
2016-02-17 06:00:00	1.112	1.12225	1.116	1.09816	1.09727	1.10526
2016-02-17 07:00:00	0.817343	0.830141	0.919741	0.805827	0.803932	0.809857
2016-02-17 08:00:00	0.955346	0.973298	1.02752	0.935196	0.941205	0.948311
2016-02-17 09:00:00	0.989656	1.0075	1.05818	0.975832	0.974539	0.982287
2016-02-17 10:00:00	1.44218	1.44834	1.36138	1.43915	1.4258	1.43596
2016-02-17 11:00:00	0.850564	0.874143	0.940334	0.8312	0.836219	0.843191
2016-02-17 12:00:00	1.4357	1.4808	1.46304	1.42784	1.42068	1.42969
2016-02-17 13:00:00	0.863329	0.92647	0.980372	0.852598	0.850626	0.856821
2016-02-17 14:00:00	0.599505	0.62441	0.726089	0.590678	0.587389	0.592111
2016-02-17 15:00:00	0.843696	0.859803	0.932644	0.837916	0.82943	0.836375
2016-02-17 16:00:00	0.6024	0.620719	0.733841	0.601841	0.589799	0.59477
2016-02-17 17:00:00	0.89747	0.911627	0.977851	0.89264	0.882834	0.890137
2016-02-17 18:00:00	0.641899	0.656675	0.761205	0.642975	0.628714	0.634233
2016-02-17 19:00:00	0.999224	1.01872	1.05553	1.0066	0.98374	0.992352
2016-02-17 20:00:00	1.08315	1.09593	1.09888	1.08647	1.067	1.076
2016-02-17 21:00:00	0.86576	0.882798	0.953544	0.872179	0.850734	0.857751
2016-02-17 22:00:00	1.27772	1.29671	1.25276	1.29672	1.26368	1.27085
2016-02-17 23:00:00	1.23169	1.27547	1.22072	1.24252	1.21741	1.22445
2016-02-18	1.1974	1.21294	1.18021	1.16757	1.18587	1.19152
2016-02-18 01:00:00	2.43923	2.46028	2.20314	2.52373	2.43878	2.4408
2016-02-18 02:00:00	2.39395	2.38882	2.21079	2.37482	2.39322	2.3936
2016-02-18 03:00:00	1.42865	1.465	1.44848	1.41076	1.41565	1.42245
2016-02-18 04:00:00	1.10094	1.12286	1.14864	1.0696	1.08868	1.09427
2016-02-18 05:00:00	0.719453	0.755643	0.843072	0.703742	0.709197	0.712474
2016-02-18 06:00:00	1.15302	1.1818	1.13892	1.14381	1.13967	1.1465
2016-02-18 07:00:00	0.877233	0.910894	0.960786	0.874649	0.864754	0.869813
2016-02-18 08:00:00	0.923094	0.956743	0.987418	0.913367	0.910339	0.916
2016-02-18 09:00:00	1.23045	1.25012	1.19661	1.23394	1.21528	1.22329
2016-02-18 10:00:00	1.38429	1.41157	1.34268	1.39156	1.36958	1.37822
2016-02-18 11:00:00	1.16188	1.19721	1.14089	1.16677	1.14739	1.15541
2016-02-18 12:00:00	1.44612	1.49384	1.46499	1.46322	1.4325	1.43986
2016-02-18 13:00:00	0.881654	0.946556	0.978295	0.902347	0.870246	0.874822
2016-02-18 14:00:00	0.486439	0.503311	0.634414	0.513804	0.477816	0.478989
2016-02-18 15:00:00	0.546782	0.533246	0.693136	0.584079	0.536339	0.538913
2016-02-18 16:00:00	0.314937	0.320832	0.523746	0.358526	0.309096	0.307817
2016-02-18 17:00:00	0.121346	0.136129	0.38429	0.180248	0.11962	0.114718
2016-02-18 18:00:00	0.368261	0.374317	0.559627	0.404106	0.361273	0.360866
2016-02-18 19:00:00	0.243902	0.282417	0.470217	0.260582	0.239194	0.236545
2016-02-18 20:00:00	0.387219	0.418835	0.564499	0.410544	0.379068	0.379734
2016-02-18 21:00:00	1.03993	1.0658	1.11241	1.05635	1.02425	1.0316
2016-02-18 22:00:00	0.813079	0.862461	0.931499	0.845453	0.800606	0.804458
2016-02-18 23:00:00	0.980166	1.04206	1.06622	1.00937	0.966456	0.971713
2016-02-19	1.72098	1.71976	1.66078	1.7306	1.70925	1.7167
2016-02-19 01:00:00	1.19372	1.20416	1.23837	1.19615	1.18235	1.18682
2016-02-19 02:00:00	1.5785	1.54948	1.58821	1.61514	1.568	1.574
2016-02-19 03:00:00	1.17135	1.18458	1.24768	1.1962	1.15995	1.16412
2016-02-19 04:00:00	1.31213	1.3219	1.2574	1.3207	1.29829	1.30601
2016-02-19 05:00:00	1.33543	1.35051	1.36971	1.36755	1.32213	1.32895
2016-02-19 06:00:00	1.04945	1.08292	1.10158	1.05524	1.03678	1.04333
2016-02-19 07:00:00	1.22667	1.24542	1.1715	1.24268	1.21174	1.21975
2016-02-19 08:00:00	1.03832	1.05893	1.081	1.0466	1.02398	1.0307
2016-02-19 09:00:00	1.17874	1.1949	1.1531	1.1888	1.16452	1.17191
2016-02-19 10:00:00	1.44117	1.44043	1.38649	1.46379	1.42509	1.43432
2016-02-19 11:00:00	1.15111	1.16852	1.14357	1.16456	1.13601	1.14365
2016-02-19 12:00:00	1.41444	1.45511	1.44431	1.43823	1.401	1.40797
2016-02-19 13:00:00	0.943863	0.989187	1.03418	0.961821	0.931539	0.936617
2016-02-19 14:00:00	0.841298	0.849498	0.939182	0.856504	0.828658	0.833734
2016-02-19 15:00:00	0.415623	0.442385	0.590138	0.438321	0.408799	0.408745
2016-02-19 16:00:00	0.326616	0.336372	0.546022	0.356513	0.320545	0.319466
2016-02-19 17:00:00	0.422343	0.448427	0.591839	0.44366	0.414701	0.415207
2016-02-19 18:00:00	0.617506	0.632835	0.745192	0.640253	0.605878	0.609572
2016-02-19 19:00:00	0.671467	0.692108	0.768963	0.691534	0.659642	0.663793
2016-02-19 20:00:00	0.828599	0.839006	0.910327	0.853945	0.81474	0.820475
2016-02-19 21:00:00	0.909746	0.924045	0.963901	0.933673	0.895149	0.90171
2016-02-19 22:00:00	1.56106	1.57909	1.48087	1.5916	1.5465	1.55456
2016-02-19 23:00:00	1.11711	1.15978	1.16977	1.14098	1.10257	1.11026
2016-02-20	1.19526	1.21082	1.15536	1.20139	1.18301	1.18918
2016-02-20 01:00:00	0.89578	0.911107	0.954511	0.891554	0.885413	0.88898
2016-02-20 02:00:00	0.797758	0.812857	0.886807	0.780153	0.78782	0.790987
2016-02-20 03:00:00	0.747753	0.765135	0.841686	0.73706	0.738089	0.7409
2016-02-20 04:00:00	1.00934	1.02017	1.06405	1.01116	0.995899	1.00206
2016-02-20 05:00:00	0.836467	0.857953	0.917082	0.829028	0.825026	0.829424
2016-02-20 06:00:00	0.956018	0.977935	1.02124	0.957813	0.942392	0.94848
2016-02-20 07:00:00	0.846366	0.871607	0.928323	0.841517	0.834105	0.839205
2016-02-20 08:00:00	0.787074	0.804657	0.888243	0.785431	0.774352	0.779337
2016-02-20 09:00:00	1.04272	1.07026	1.08017	1.04719	1.02833	1.0355
2016-02-20 10:00:00	0.723076	0.756689	0.830598	0.725284	0.710467	0.7152
2016-02-20 11:00:00	1.02308	1.05945	1.08195	1.02709	1.00862	1.01587
2016-02-20 12:00:00	1.47043	1.49876	1.45982	1.49129	1.45528	1.46401
2016-02-20 13:00:00	1.8623	1.89533	1.69563	1.91029	1.85549	1.85895
2016-02-20 14:00:00	1.12048	1.1621	1.21993	1.16049	1.11079	1.11407
2016-02-20 15:00:00	0.829073	0.813093	0.94285	0.785335	0.818116	0.823066
2016-02-20 16:00:00	0.667157	0.67139	0.789091	0.648	0.655124	0.660033
2016-02-20 17:00:00	0.252181	0.288231	0.455483	0.270714	0.248022	0.246095
2016-02-20 18:00:00	0.486786	0.527792	0.613829	0.524731	0.478777	0.479231
2016-02-20 19:00:00	0.617276	0.6474	0.70352	0.61176	0.60653	0.610163
2016-02-20 20:00:00	0.997886	1.01883	1.12911	0.974932	0.983674	0.990857
2016-02-20 21:00:00	1.56464	1.58798	1.55955	1.56028	1.55082	1.55938
2016-02-20 22:00:00	1.51821	1.53291	1.48497	1.51082	1.50396	1.51217
2016-02-20 23:00:00	1.01182	1.0661	1.09702	1.01919	0.997913	1.00519
2016-02-21	0.525112	0.551419	0.67538	0.528546	0.520215	0.51882
2016-02-21 01:00:00	0.553403	0.584246	0.689567	0.550568	0.54768	0.547159
2016-02-21 02:00:00	0.499764	0.531402	0.654763	0.496995	0.494289	0.493519
2016-02-21 03:00:00	0.50784	0.536585	0.658213	0.503412	0.501195	0.501265
2016-02-21 04:00:00	0.532967	0.574805	0.67089	0.525729	0.526181	0.526687
2016-02-21 05:00:00	0.435024	0.474681	0.624898	0.440547	0.428671	0.428393
2016-02-21 06:00:00	0.577165	0.622012	0.704007	0.569132	0.568726	0.570659
2016-02-21 07:00:00	0.521417	0.560952	0.682023	0.525409	0.513096	0.514444
2016-02-21 08:00:00	0.718316	0.757382	0.850005	0.715756	0.707848	0.71149
2016-02-21 09:00:00	0.573084	0.616232	0.715595	0.574977	0.563839	0.566311
2016-02-21 10:00:00	0.743757	0.7748	0.872357	0.744013	0.732099	0.7366
2016-02-21 11:00:00	0.75235	0.787994	0.873751	0.753313	0.740673	0.745332
2016-02-21 12:00:00	1.1633	1.18019	1.1423	1.17964	1.14852	1.15604
2016-02-21 13:00:00	0.727019	0.768517	0.84361	0.731818	0.716598	0.72025
2016-02-21 14:00:00	0.621863	0.657603	0.750007	0.63293	0.612149	0.615535
2016-02-21 15:00:00	0.58844	0.645409	0.71375	0.59115	0.580171	0.582177
2016-02-21 16:00:00	0.836357	0.868647	0.923884	0.825388	0.824876	0.829849
2016-02-21 17:00:00	0.766901	0.796609	0.913637	0.747894	0.755	0.759843
2016-02-21 18:00:00	1.08099	1.10938	1.1451	1.07074	1.06872	1.07459
2016-02-21 19:00:00	1.10486	1.11797	1.13348	1.10181	1.0914	1.09743
2016-02-21 20:00:00	1.77259	1.76762	1.58778	1.7971	1.768	1.76879
2016-02-21 21:00:00	1.25592	1.31805	1.35095	1.29208	1.24662	1.24832
2016-02-21 22:00:00	1.00896	1.06158	1.09592	1.0211	0.996208	1.00112
2016-02-21 23:00:00	1.38111	1.44949	1.38731	1.41157	1.36912	1.37448
2016-02-22	1.40363	1.44058	1.42179	1.40092	1.39253	1.39819
2016-02-22 01:00:00	1.35743	1.40046	1.39905	1.36668	1.3469	1.35203
2016-02-22 02:00:00	1.28572	1.31261	1.38759	1.30758	1.27695	1.27933
2016-02-22 03:00:00	0.859415	0.889708	0.962321	0.878069	0.850533	0.852668
2016-02-22 04:00:00	0.828351	0.871601	0.951081	0.83083	0.819863	0.820808
2016-02-22 05:00:00	0.51223	0.547919	0.669013	0.555905	0.505073	0.505286
2016-02-22 06:00:00	0.518376	0.554422	0.666926	0.5627	0.510946	0.511737
2016-02-22 07:00:00	0.762345	0.791949	0.876652	0.800723	0.750745	0.755077
2016-02-22 08:00:00	0.758946	0.785682	0.875969	0.795278	0.746539	0.751398
2016-02-22 09:00:00	0.946439	0.970911	1.01071	0.978849	0.931916	0.938986
2016-02-22 10:00:00	1.11523	1.13142	1.12889	1.15518	1.09768	1.10731
2016-02-22 11:00:00	1.6327	1.66391	1.62013	1.68736	1.61667	1.62657
2016-02-22 12:00:00	1.23496	1.27242	1.26444	1.29402	1.21904	1.22813
2016-02-22 13:00:00	1.10836	1.18599	1.16996	1.17411	1.09406	1.10196
2016-02-22 14:00:00	0.940772	1.02623	1.10609	1.01475	0.932136	0.933309
2016-02-22 15:00:00	0.736006	0.791841	0.908283	0.850342	0.728431	0.727911
2016-02-22 16:00:00	0.665582	0.677463	0.831752	0.753616	0.655044	0.657057
2016-02-22 17:00:00	0.231129	0.274028	0.487645	0.308727	0.227646	0.224332
2016-02-22 18:00:00	0.223182	0.253475	0.452267	0.287617	0.218843	0.216197
2016-02-22 19:00:00	0.550292	0.577964	0.664748	0.583728	0.540282	0.542476
2016-02-22 20:00:00	0.778966	0.801338	0.877957	0.812907	0.765168	0.770685
2016-02-22 21:00:00	1.28212	1.29415	1.28322	1.35603	1.2657	1.27624
2016-02-22 22:00:00	2.90337	2.93554	2.9717	3.0056	2.9051	2.90453
2016-02-22 23:00:00	3.78773	3.83126	3.69431	3.81551	3.8021	3.79496
2016-02-23	2.60702	2.6133	2.64465	2.62867	2.5984	2.60774
2016-02-23 01:00:00	1.83152	1.84839	1.7482	1.86462	1.81944	1.82709
2016-02-23 02:00:00	1.29085	1.30086	1.35128	1.34101	1.2774	1.28453
2016-02-23 03:00:00	1.18822	1.21941	1.29123	1.18507	1.1773	1.18215
2016-02-23 04:00:00	1.09777	1.14482	1.22677	1.09647	1.08648	1.09094
2016-02-23 05:00:00	1.02991	1.06286	1.18851	1.0271	1.01826	1.02319
2016-02-23 06:00:00	0.574641	0.62029	0.71198	0.615652	0.564721	0.56726
2016-02-23 07:00:00	0.719678	0.755987	0.841025	0.761721	0.706929	0.711995
2016-02-23 08:00:00	0.737149	0.757055	0.859999	0.772728	0.723067	0.729079
2016-02-23 09:00:00	0.738841	0.729412	0.858157	0.771815	0.722128	0.730159
2016-02-23 10:00:00	1.09449	1.07976	1.11503	1.15389	1.07148	1.0858
2016-02-23 11:00:00	1.31641	1.30533	1.3095	1.37459	1.29275	1.30821
2016-02-23 12:00:00	1.08439	1.10017	1.15207	1.12072	1.06641	1.07629
2016-02-23 13:00:00	1.11368	1.13644	1.15711	1.16793	1.09869	1.10659
2016-02-23 14:00:00	0.624137	0.626391	0.742331	0.690368	0.613826	0.616243
2016-02-23 15:00:00	0.684353	0.671474	0.799865	0.7285	0.6722	0.676608
2016-02-23 16:00:00	0.224481	0.23001	0.476251	0.281545	0.219899	0.217552
2016-02-23 17:00:00	0.816402	0.838751	0.921418	0.874915	0.804668	0.80937
2016-02-23 18:00:00	0.843419	0.835231	0.965437	0.880897	0.830034	0.836213
2016-02-23 19:00:00	0.605636	0.603581	0.710911	0.641571	0.593325	0.598001
2016-02-23 20:00:00	0.826684	0.83234	0.929491	0.871327	0.811169	0.81868
2016-02-23 21:00:00	0.901004	0.890848	0.975031	0.942454	0.883171	0.892213
2016-02-23 22:00:00	1.18303	1.17101	1.15886	1.23968	1.16291	1.17465
2016-02-23 23:00:00	0.880835	0.87971	0.948478	0.930198	0.863474	0.872346
2016-02-24	0.870344	0.856543	0.962674	0.896586	0.859529	0.863399
2016-02-24 01:00:00	1.05036	1.02884	1.09507	1.0797	1.03582	1.04283
2016-02-24 02:00:00	1.02594	1.04647	1.10974	1.04845	1.01352	1.01983
2016-02-24 03:00:00	0.762623	0.768212	0.844908	0.758373	0.752093	0.755626
2016-02-24 04:00:00	0.724298	0.739494	0.830441	0.737908	0.714562	0.717303
2016-02-24 05:00:00	0.678686	0.688615	0.797619	0.701741	0.668432	0.671105
2016-02-24 06:00:00	0.989087	0.993528	1.04893	1.01589	0.975934	0.98188
2016-02-24 07:00:00	0.754275	0.765245	0.862112	0.776433	0.743386	0.74706
2016-02-24 08:00:00	0.761003	0.764837	0.877723	0.783208	0.749156	0.753327
2016-02-24 09:00:00	0.913572	0.92728	0.986789	0.928636	0.900977	0.906492
2016-02-24 10:00:00	0.991985	1.00207	1.05557	1.01854	0.978692	0.984765
2016-02-24 11:00:00	1.11399	1.11908	1.11987	1.14249	1.09864	1.10631
2016-02-24 12:00:00	1.50218	1.54271	1.5237	1.53832	1.48896	1.49661
2016-02-24 13:00:00	0.645647	0.683931	0.758364	0.668244	0.634927	0.638528
2016-02-24 14:00:00	0.522592	0.545205	0.671581	0.550805	0.512677	0.515267
2016-02-24 15:00:00	0.760221	0.772975	0.864777	0.781442	0.747015	0.752731
2016-02-24 16:00:00	0.727792	0.742729	0.831531	0.750012	0.714651	0.720505
2016-02-24 17:00:00	1.06934	1.09386	1.11654	1.09917	1.05464	1.06279
2016-02-24 18:00:00	0.689374	0.705389	0.809459	0.717325	0.6763	0.68195
2016-02-24 19:00:00	0.679009	0.690312	0.812235	0.712712	0.665489	0.671213
2016-02-24 20:00:00	0.987887	0.997815	1.05501	1.02105	0.971973	0.980202
2016-02-24 21:00:00	1.05129	1.0648	1.08873	1.08424	1.03541	1.04373
2016-02-24 22:00:00	0.860154	0.877117	0.946073	0.894647	0.844795	0.852054
2016-02-24 23:00:00	1.55147	1.6064	1.56993	1.59712	1.53792	1.54527
2016-02-25	3.23106	3.18736	3.19786	3.27577	3.23525	3.23608
2016-02-25 01:00:00	1.80501	1.80913	1.75562	1.80154	1.79512	1.80164
2016-02-25 02:00:00	1.73761	1.7601	1.65181	1.80412	1.73212	1.73314
2016-02-25 03:00:00	1.46547	1.51123	1.51086	1.53094	1.45782	1.45983
2016-02-25 04:00:00	0.60253	0.638798	0.716609	0.596282	0.594761	0.596027
2016-02-25 05:00:00	0.580933	0.62497	0.713608	0.585056	0.573383	0.574517
2016-02-25 06:00:00	0.530481	0.568374	0.683504	0.539954	0.522727	0.523643
2016-02-25 07:00:00	0.59639	0.638249	0.725222	0.603085	0.587935	0.589747
2016-02-25 08:00:00	0.537545	0.582736	0.680804	0.545157	0.529474	0.530962
2016-02-25 09:00:00	0.570409	0.607346	0.713115	0.581625	0.560766	0.563235
2016-02-25 10:00:00	0.875763	0.90724	0.969769	0.88623	0.862904	0.868671
2016-02-25 11:00:00	0.894834	0.921864	0.977258	0.902172	0.88145	0.887599
2016-02-25 12:00:00	0.912959	0.9812	1.01746	0.927662	0.90102	0.906682
2016-02-25 13:00:00	0.635464	0.710717	0.774489	0.649401	0.626536	0.629452
2016-02-25 14:00:00	0.23638	0.28514	0.484518	0.267521	0.232568	0.230402
2016-02-25 15:00:00	0.409733	0.460482	0.589019	0.42504	0.402936	0.403467
2016-02-25 16:00:00	0.365404	0.413416	0.560832	0.389954	0.358693	0.358956
2016-02-25 17:00:00	0.384033	0.421834	0.569557	0.410257	0.375855	0.377136
2016-02-25 18:00:00	0.415561	0.465001	0.583195	0.441524	0.407675	0.40892
2016-02-25 19:00:00	0.222086	0.278772	0.469908	0.261694	0.217884	0.215846
2016-02-25 20:00:00	0.40854	0.457981	0.583789	0.443549	0.400207	0.40173
2016-02-25 21:00:00	0.834684	0.872537	0.928802	0.865965	0.821481	0.827155
2016-02-25 22:00:00	0.745974	0.785173	0.871864	0.782832	0.732748	0.738115
2016-02-25 23:00:00	0.904142	0.96415	0.99478	0.940814	0.891104	0.897339
2016-02-26	0.954616	0.983666	1.02304	0.960956	0.945595	0.948391
2016-02-26 01:00:00	0.651815	0.691939	0.777765	0.658388	0.645386	0.645284
2016-02-26 02:00:00	0.751952	0.794608	0.863086	0.753396	0.744209	0.74555
2016-02-26 03:00:00	0.562839	0.612769	0.704379	0.572235	0.556881	0.556429
2016-02-26 04:00:00	0.943226	0.983111	1.01747	0.935984	0.932707	0.93667
2016-02-26 05:00:00	0.833586	0.874858	0.922379	0.837501	0.823575	0.826867
2016-02-26 06:00:00	1.14204	1.16618	1.13278	1.15585	1.12877	1.13504
2016-02-26 07:00:00	0.888326	0.925319	0.952549	0.894005	0.876893	0.881332
2016-02-26 08:00:00	1.01388	1.04766	1.06517	1.02532	1.00131	1.00692
2016-02-26 09:00:00	1.01411	1.04024	1.06869	1.02873	1.00056	1.00662
2016-02-26 10:00:00	1.23602	1.25426	1.18907	1.25513	1.22198	1.22928
2016-02-26 11:00:00	1.47259	1.47808	1.39183	1.49732	1.45803	1.46637
2016-02-26 12:00:00	1.59736	1.64664	1.59404	1.62787	1.58599	1.59262
2016-02-26 13:00:00	0.659828	0.724969	0.776467	0.675903	0.650909	0.653372
2016-02-26 14:00:00	0.550242	0.569052	0.707745	0.575728	0.541475	0.543149
2016-02-26 15:00:00	0.365119	0.397151	0.549757	0.388302	0.359548	0.358742
2016-02-26 16:00:00	0.592044	0.591898	0.735256	0.623772	0.581985	0.584895
2016-02-26 17:00:00	0.764692	0.740733	0.856289	0.804719	0.751436	0.756926
2016-02-26 18:00:00	0.294629	0.33409	0.526531	0.337712	0.289642	0.288182
2016-02-26 19:00:00	0.158047	0.211256	0.434339	0.209333	0.155608	0.151927
2016-02-26 20:00:00	0.352223	0.3946	0.582662	0.397998	0.345376	0.345335
2016-02-26 21:00:00	0.478853	0.513413	0.637481	0.519175	0.469045	0.471747
2016-02-26 22:00:00	1.42492	1.42723	1.42978	1.42513	1.41333	1.41935
2016-02-26 23:00:00	2.47716	2.51272	2.37952	2.54431	2.48148	2.47777
2016-02-27	2.59093	2.55939	2.50213	2.57847	2.59343	2.59564
2016-02-27 01:00:00	1.81961	1.8083	1.66892	1.84483	1.81049	1.81564
2016-02-27 02:00:00	1.49828	1.48013	1.47541	1.56273	1.48837	1.49334
2016-02-27 03:00:00	1.23483	1.25185	1.34044	1.33687	1.22497	1.22635
2016-02-27 04:00:00	0.611519	0.649263	0.721409	0.615225	0.604253	0.604803
2016-02-27 05:00:00	0.933091	0.95984	1.00405	0.952734	0.921316	0.925749
2016-02-27 06:00:00	0.864696	0.891756	0.940555	0.879767	0.853174	0.85726
2016-02-27 07:00:00	1.08353	1.11366	1.12275	1.1038	1.07115	1.07685
2016-02-27 08:00:00	0.993258	1.01658	1.05451	1.01666	0.980136	0.985851
2016-02-27 09:00:00	0.879911	0.902254	0.954718	0.900434	0.867271	0.872291
2016-02-27 10:00:00	1.14626	1.16316	1.13179	1.17741	1.13251	1.13932
2016-02-27 11:00:00	0.834713	0.85538	0.920751	0.861451	0.821848	0.827007
2016-02-27 12:00:00	1.42723	1.43847	1.41559	1.46621	1.4137	1.4207
2016-02-27 13:00:00	1.15032	1.17284	1.17913	1.19117	1.13748	1.14347
2016-02-27 14:00:00	0.545041	0.546233	0.697702	0.574322	0.535859	0.53755
2016-02-27 15:00:00	0.804484	0.803158	0.887604	0.847754	0.793157	0.797503
2016-02-27 16:00:00	0.268158	0.304954	0.485414	0.303192	0.264256	0.262451
2016-02-27 17:00:00	0.543345	0.535228	0.687727	0.569896	0.533437	0.53574
2016-02-27 18:00:00	0.367409	0.382769	0.52261	0.397014	0.360354	0.360133
2016-02-27 19:00:00	0.371274	0.383897	0.544899	0.404905	0.363911	0.363912
2016-02-27 20:00:00	0.374729	0.399188	0.556189	0.406944	0.367395	0.367562
2016-02-27 21:00:00	0.761796	0.786035	0.864511	0.798693	0.749154	0.754561
2016-02-27 22:00:00	0.630369	0.668678	0.739499	0.672984	0.618382	0.623187
2016-02-27 23:00:00	0.775559	0.821419	0.880218	0.816921	0.762061	0.767685
2016-02-28	1.0601	1.09401	1.16312	1.0673	1.05164	1.0529
2016-02-28 01:00:00	1.14772	1.15282	1.20586	1.19459	1.13833	1.14178
2016-02-28 02:00:00	0.923371	0.970056	1.02292	0.934438	0.914426	0.91618
2016-02-28 03:00:00	0.721106	0.7597	0.837694	0.734342	0.712588	0.714214
2016-02-28 04:00:00	0.573321	0.61536	0.710526	0.589331	0.566552	0.566482
2016-02-28 05:00:00	0.886614	0.91988	0.95741	0.899589	0.875854	0.879704
2016-02-28 06:00:00	0.77394	0.806802	0.878127	0.782551	0.763907	0.766979
2016-02-28 07:00:00	0.948688	0.967759	1.01078	0.95691	0.936385	0.941723
2016-02-28 08:00:00	1.00229	1.02509	1.10794	1.02713	0.989915	0.995151
2016-02-28 09:00:00	0.822771	0.845806	0.9199	0.831568	0.81042	0.815458
2016-02-28 10:00:00	0.82501	0.847306	0.926661	0.834003	0.812127	0.817453
2016-02-28 11:00:00	0.881424	0.915613	0.972294	0.882774	0.868822	0.874549
2016-02-28 12:00:00	1.00444	1.0354	1.10639	1.01652	0.991236	0.997244
2016-02-28 13:00:00	1.22859	1.2719	1.27893	1.24816	1.21471	1.22242
2016-02-28 14:00:00	0.915289	0.975484	1.0221	0.934554	0.902982	0.908428
2016-02-28 15:00:00	0.302109	0.353154	0.500228	0.304821	0.297123	0.295996
2016-02-28 16:00:00	0.488689	0.527221	0.658137	0.503046	0.480213	0.481969
2016-02-28 17:00:00	0.445718	0.505361	0.612809	0.464584	0.437963	0.439853
2016-02-28 18:00:00	0.348135	0.433449	0.561117	0.374596	0.342838	0.342208
2016-02-28 19:00:00	0.699131	0.776378	0.857796	0.748067	0.691812	0.691332
2016-02-28 20:00:00	0.906262	0.947382	1.01465	0.950588	0.897505	0.897227
2016-02-28 21:00:00	0.458697	0.485197	0.621885	0.444575	0.450314	0.452231
2016-02-28 22:00:00	0.60726	0.668455	0.740281	0.634356	0.596152	0.600128
2016-02-28 23:00:00	1.62567	1.6659	1.61712	1.65656	1.61509	1.62014
2016-02-29	2.63866	2.61371	2.68128	2.66207	2.63782	2.63973
2016-02-29 01:00:00	2.54725	2.51942	2.62839	2.5663	2.5458	2.54769
2016-02-29 02:00:00	1.37934	1.40367	1.4173	1.37041	1.37023	1.373
2016-02-29 03:00:00	1.16713	1.19572	1.22617	1.15884	1.15615	1.15956
2016-02-29 04:00:00	0.773115	0.805983	0.823186	0.761101	0.763045	0.76577
2016-02-29 05:00:00	0.685473	0.714907	0.752492	0.687156	0.674674	0.677954
2016-02-29 06:00:00	0.723351	0.753172	0.792932	0.735433	0.711374	0.715786
2016-02-29 07:00:00	0.811687	0.837126	0.875746	0.832429	0.797822	0.803787
2016-02-29 08:00:00	0.809377	0.829117	0.879807	0.829577	0.794863	0.801394
2016-02-29 09:00:00	0.882699	0.892405	0.946826	0.898884	0.866759	0.874655
2016-02-29 10:00:00	0.902859	0.914181	0.964935	0.924019	0.886577	0.894817
2016-02-29 11:00:00	1.26211	1.2661	1.26327	1.29482	1.24264	1.25432
2016-02-29 12:00:00	0.847851	0.839303	0.908105	0.855013	0.831685	0.839512
2016-02-29 13:00:00	0.803615	0.835793	0.902703	0.818665	0.792321	0.796886
2016-02-29 14:00:00	1.04779	1.06034	1.12214	1.06418	1.03436	1.04086
2016-02-29 15:00:00	1.04924	1.03946	1.12749	1.04102	1.03399	1.04157
2016-02-29 16:00:00	0.81766	0.817745	0.894602	0.820678	0.803583	0.809956
2016-02-29 17:00:00	0.668936	0.680949	0.731794	0.681628	0.657204	0.660903
2016-02-29 18:00:00	0.438513	0.475367	0.61546	0.47047	0.430856	0.431268
2016-02-29 19:00:00	0.462957	0.494735	0.60855	0.503635	0.453311	0.455168
2016-02-29 20:00:00	0.236974	0.283912	0.464255	0.290021	0.232503	0.230165
2016-02-29 21:00:00	0.409737	0.456769	0.623491	0.449218	0.401596	0.402518
2016-02-29 22:00:00	1.51553	1.54838	1.49917	1.52217	1.5076	1.50745
2016-02-29 23:00:00	4.30267	4.30671	4.19854	4.37105	4.3438	4.32222
2016-03-01	1.04442	1.07665	1.12748	1.00108	1.0348	1.03786
2016-03-01 01:00:00	1.19568	1.20458	1.22976	1.1662	1.18496	1.18833
2016-03-01 02:00:00	1.1547	1.16137	1.20424	1.15125	1.14436	1.14793
2016-03-01 03:00:00	0.876519	0.908451	0.947399	0.862731	0.867065	0.868566
2016-03-01 04:00:00	0.5478	0.601171	0.679193	0.532406	0.542334	0.540661
2016-03-01 05:00:00	0.647356	0.699545	0.765534	0.629881	0.639303	0.639528
2016-03-01 06:00:00	0.670385	0.71513	0.77881	0.652946	0.661484	0.662639
2016-03-01 07:00:00	0.868621	0.902113	0.966232	0.84627	0.857882	0.861396
2016-03-01 08:00:00	0.684164	0.713471	0.80309	0.673017	0.674126	0.676351
2016-03-01 09:00:00	0.789689	0.81781	0.886831	0.769905	0.778773	0.782223
2016-03-01 10:00:00	0.806229	0.830372	0.901404	0.786486	0.794494	0.798524
2016-03-01 11:00:00	1.25202	1.28303	1.30351	1.23567	1.23874	1.24489
2016-03-01 12:00:00	1.3391	1.38368	1.37654	1.33857	1.32646	1.33311
2016-03-01 13:00:00	0.399842	0.460407	0.616102	0.389454	0.395292	0.393333
2016-03-01 14:00:00	0.776464	0.832925	0.949377	0.823695	0.769454	0.768313
2016-03-01 15:00:00	0.920437	0.944487	1.02697	0.966245	0.912235	0.911242
2016-03-01 16:00:00	0.108983	0.147648	0.399854	0.118267	0.10886	0.103037
2016-03-01 17:00:00	0.0938525	0.147358	0.381255	0.117358	0.0943144	0.0881442
2016-03-01 18:00:00	0.0622108	0.121462	0.369051	0.0909239	0.063581	0.0567533
2016-03-01 19:00:00	0.245441	0.317234	0.471178	0.253696	0.2428	0.239488
2016-03-01 20:00:00	0.14939	0.204626	0.42013	0.184413	0.148052	0.142966
2016-03-01 21:00:00	0.344383	0.39701	0.535718	0.361682	0.338962	0.33688
2016-03-01 22:00:00	0.52679	0.568064	0.648208	0.531253	0.517941	0.518655
2016-03-01 23:00:00	0.984927	1.02184	1.09351	0.992832	0.971546	0.976915
2016-03-02	1.23974	1.2876	1.29208	1.2206	1.22898	1.23407
2016-03-02 01:00:00	1.121	1.18868	1.16492	1.10515	1.11208	1.11535
2016-03-02 02:00:00	0.92635	0.977258	1.0641	0.898931	0.917512	0.919348
2016-03-02 03:00:00	0.857098	0.896767	0.988568	0.83511	0.848902	0.849958
2016-03-02 04:00:00	0.775325	0.845334	0.891842	0.751055	0.76748	0.768531
2016-03-02 05:00:00	0.567237	0.609285	0.703261	0.562471	0.559977	0.560234
2016-03-02 06:00:00	0.627844	0.670648	0.749156	0.613548	0.620057	0.621129
2016-03-02 07:00:00	0.662418	0.702828	0.774659	0.650481	0.654209	0.655556
2016-03-02 08:00:00	0.578017	0.616391	0.713405	0.57526	0.570321	0.570973
2016-03-02 09:00:00	0.664325	0.708738	0.779188	0.664636	0.655704	0.657273
2016-03-02 10:00:00	0.669099	0.710902	0.782303	0.663621	0.660123	0.661987
2016-03-02 11:00:00	1.04356	1.0706	1.14076	1.0447	1.0327	1.03632
2016-03-02 12:00:00	1.30613	1.3648	1.35198	1.32988	1.29463	1.30055
2016-03-02 13:00:00	0.709199	0.762652	0.824727	0.716275	0.700258	0.702687
2016-03-02 14:00:00	0.424736	0.471626	0.578656	0.428148	0.418361	0.417855
2016-03-02 15:00:00	0.356129	0.398214	0.548733	0.370886	0.350821	0.349058
2016-03-02 16:00:00	0.384385	0.429183	0.565591	0.389197	0.379483	0.377557
2016-03-02 17:00:00	0.412608	0.481416	0.585991	0.422225	0.408154	0.405993
2016-03-02 18:00:00	0.12641	0.188804	0.398147	0.152341	0.126947	0.120779
2016-03-02 19:00:00	0.0653572	0.119219	0.348159	0.104626	0.0670472	0.0596687
2016-03-02 20:00:00	0.142983	0.194175	0.395606	0.178536	0.142468	0.136856
2016-03-02 21:00:00	0.289944	0.331331	0.494681	0.32967	0.285583	0.282958
2016-03-02 22:00:00	0.87419	0.899705	0.963679	0.891841	0.862039	0.865974
2016-03-02 23:00:00	1.49413	1.52729	1.51087	1.52958	1.48269	1.48741
2016-03-03	1.5692	1.59579	1.57296	1.55414	1.55895	1.56445
2016-03-03 01:00:00	1.65668	1.69219	1.61791	1.65711	1.64614	1.65202
2016-03-03 02:00:00	3.06067	2.97525	2.94508	3.05234	3.06582	3.0666
2016-03-03 03:00:00	2.08035	2.06774	1.82575	2.01068	2.07541	2.07791
2016-03-03 04:00:00	1.13297	1.14254	1.14633	1.14279	1.12289	1.12418
2016-03-03 05:00:00	0.445365	0.492215	0.618653	0.436395	0.440067	0.438844
2016-03-03 06:00:00	0.685664	0.717836	0.798711	0.667533	0.675834	0.678466
2016-03-03 07:00:00	0.762593	0.79376	0.886576	0.74596	0.751409	0.755199
2016-03-03 08:00:00	0.753676	0.782902	0.867838	0.732948	0.742556	0.746448
2016-03-03 09:00:00	0.804676	0.83104	0.90761	0.78243	0.792701	0.797328
2016-03-03 10:00:00	0.757394	0.790723	0.876217	0.741938	0.746479	0.750028
2016-03-03 11:00:00	1.15603	1.19357	1.20297	1.14496	1.14362	1.14899
2016-03-03 12:00:00	1.02487	1.08815	1.10837	1.01653	1.01381	1.01841
2016-03-03 13:00:00	0.605493	0.641775	0.737895	0.590287	0.596648	0.598568
2016-03-03 14:00:00	0.448616	0.492793	0.618792	0.439574	0.442219	0.441768
2016-03-03 15:00:00	0.653374	0.68784	0.766889	0.64703	0.643873	0.646141
2016-03-03 16:00:00	0.564828	0.594323	0.698573	0.562174	0.555848	0.557817
2016-03-03 17:00:00	0.366834	0.405515	0.535852	0.36717	0.360689	0.359965
2016-03-03 18:00:00	0.24302	0.336677	0.450775	0.26363	0.240559	0.237653
2016-03-03 19:00:00	0.214254	0.292294	0.454809	0.22855	0.21224	0.208526
2016-03-03 20:00:00	0.218078	0.286315	0.449152	0.237157	0.215864	0.211911
2016-03-03 21:00:00	0.601849	0.6609	0.704382	0.614742	0.592743	0.594022
2016-03-03 22:00:00	0.607457	0.655028	0.723691	0.617231	0.596595	0.599638
2016-03-03 23:00:00	1.40164	1.4425	1.43228	1.41829	1.38822	1.39476
2016-03-04	1.8078	1.79891	1.79769	1.77714	1.79928	1.80433
2016-03-04 01:00:00	1.23726	1.25154	1.264	1.20132	1.22422	1.23094
2016-03-04 02:00:00	2.15075	2.14189	1.94068	2.17301	2.14498	2.14993
2016-03-04 03:00:00	1.72126	1.73655	1.5787	1.67455	1.71252	1.7162
2016-03-04 04:00:00	0.462661	0.502485	0.621564	0.442173	0.457363	0.456445
2016-03-04 05:00:00	0.447533	0.490179	0.621071	0.440907	0.441901	0.441089
2016-03-04 06:00:00	0.748231	0.794819	0.854078	0.734859	0.738742	0.741403
2016-03-04 07:00:00	0.815506	0.861779	0.903483	0.799711	0.804939	0.808504
2016-03-04 08:00:00	0.787	0.831689	0.886955	0.76763	0.775382	0.779731
2016-03-04 09:00:00	0.863179	0.898473	0.964306	0.843348	0.851201	0.855907
2016-03-04 10:00:00	0.825737	0.863596	0.919805	0.807252	0.814266	0.818552
2016-03-04 11:00:00	1.10214	1.1246	1.11249	1.08167	1.08736	1.09501
2016-03-04 12:00:00	1.29686	1.34959	1.3451	1.28741	1.28363	1.29065
2016-03-04 13:00:00	0.750018	0.809854	0.882578	0.741826	0.739014	0.743006
2016-03-04 14:00:00	0.583662	0.617364	0.703171	0.57155	0.573476	0.576418
2016-03-04 15:00:00	0.521752	0.553557	0.658457	0.512893	0.51245	0.514564
2016-03-04 16:00:00	0.266678	0.323193	0.505235	0.268903	0.262948	0.260367
2016-03-04 17:00:00	0.183461	0.227843	0.410314	0.17677	0.180609	0.177156
2016-03-04 18:00:00	0.112193	0.161631	0.394522	0.113908	0.111325	0.106308
2016-03-04 19:00:00	0.161689	0.216074	0.408789	0.17448	0.160103	0.155571
2016-03-04 20:00:00	0.59087	0.634958	0.694719	0.569776	0.582199	0.584088
2016-03-04 21:00:00	0.942751	0.956801	1.01456	0.914806	0.930328	0.934842
2016-03-04 22:00:00	1.12409	1.13941	1.11492	1.12416	1.11091	1.11646
2016-03-04 23:00:00	1.66833	1.67254	1.60026	1.66103	1.65793	1.66183
2016-03-05	3.50947	3.44887	3.60169	3.47622	3.51767	3.51612
2016-03-05 01:00:00	1.51684	1.51403	1.50485	1.46858	1.50439	1.51094
2016-03-05 02:00:00	1.39258	1.39515	1.40098	1.34233	1.37954	1.38618
2016-03-05 03:00:00	1.31301	1.28651	1.32068	1.19977	1.30205	1.3079
2016-03-05 04:00:00	1.12529	1.15758	1.17895	1.13659	1.1165	1.1178
2016-03-05 05:00:00	0.804807	0.824795	0.97831	0.754802	0.796711	0.798112
2016-03-05 06:00:00	0.611166	0.643085	0.731314	0.597874	0.602407	0.604035
2016-03-05 07:00:00	0.706485	0.745802	0.804221	0.691553	0.69678	0.699259
2016-03-05 08:00:00	0.941451	0.967959	0.999469	0.929027	0.929058	0.933973
2016-03-05 09:00:00	0.754563	0.778355	0.862601	0.744499	0.743498	0.746876
2016-03-05 10:00:00	1.56934	1.55693	1.55419	1.55528	1.55595	1.56362
2016-03-05 11:00:00	0.843603	0.876258	0.930063	0.821327	0.83202	0.836358
2016-03-05 12:00:00	0.503877	0.524874	0.656676	0.507021	0.495707	0.496653
2016-03-05 13:00:00	0.488775	0.509195	0.657543	0.497162	0.481353	0.481374
2016-03-05 14:00:00	0.426107	0.451894	0.617859	0.432752	0.42001	0.418854
2016-03-05 15:00:00	0.226605	0.273492	0.467671	0.245229	0.224702	0.22004
2016-03-05 16:00:00	0.0668014	0.131245	0.331858	0.0943787	0.0686583	0.0609698
2016-03-05 17:00:00	0.234894	0.283551	0.484468	0.260623	0.232211	0.228015
2016-03-05 18:00:00	0.228589	0.279977	0.474285	0.260453	0.225656	0.221778
2016-03-05 19:00:00	0.344808	0.399527	0.532139	0.367961	0.339651	0.338122
2016-03-05 20:00:00	0.512529	0.555836	0.647005	0.529557	0.504085	0.505314
2016-03-05 21:00:00	0.298654	0.332662	0.515089	0.326705	0.293032	0.291326
2016-03-05 22:00:00	0.498804	0.530542	0.659549	0.522103	0.489413	0.490872
2016-03-05 23:00:00	0.843691	0.873571	0.922484	0.860598	0.830773	0.835368
2016-03-06	0.683533	0.726784	0.795644	0.676191	0.676349	0.676645
2016-03-06 01:00:00	0.676068	0.711545	0.794583	0.669328	0.667926	0.66885
2016-03-06 02:00:00	0.76619	0.807228	0.87831	0.753672	0.75648	0.759034
2016-03-06 03:00:00	0.682345	0.717983	0.793144	0.672063	0.673304	0.675176
2016-03-06 04:00:00	0.749851	0.78456	0.855953	0.739372	0.739634	0.742546
2016-03-06 05:00:00	0.721102	0.754878	0.847405	0.72359	0.711707	0.713822
2016-03-06 06:00:00	0.728018	0.757329	0.848473	0.729115	0.71815	0.720789
2016-03-06 07:00:00	0.71142	0.740238	0.829703	0.698777	0.701153	0.704118
2016-03-06 08:00:00	0.824316	0.850797	0.911789	0.814671	0.812741	0.816924
2016-03-06 09:00:00	0.75499	0.779017	0.866915	0.742539	0.742971	0.747214
2016-03-06 10:00:00	0.705321	0.735399	0.814656	0.690869	0.693333	0.697517
2016-03-06 11:00:00	0.885512	0.917282	0.957746	0.865364	0.871067	0.877536
2016-03-06 12:00:00	0.723664	0.764437	0.834823	0.701654	0.711439	0.71589
2016-03-06 13:00:00	0.537975	0.569159	0.686639	0.532724	0.528989	0.530538
2016-03-06 14:00:00	0.368761	0.409778	0.575871	0.369756	0.362929	0.361516
2016-03-06 15:00:00	0.177879	0.231552	0.416266	0.18058	0.176252	0.171504
2016-03-06 16:00:00	0.183154	0.228654	0.424151	0.193007	0.181483	0.176655
2016-03-06 17:00:00	0.114939	0.15321	0.363573	0.128975	0.114695	0.108625
2016-03-06 18:00:00	0.0648375	0.123176	0.340679	0.110724	0.0666321	0.0592324
2016-03-06 19:00:00	0.109711	0.164385	0.367988	0.141504	0.11017	0.103763
2016-03-06 20:00:00	0.102272	0.147905	0.388823	0.140747	0.102256	0.0960211
2016-03-06 21:00:00	0.251392	0.285016	0.485064	0.28005	0.24689	0.244374
2016-03-06 22:00:00	0.772747	0.814011	0.890668	0.783745	0.760685	0.764962
2016-03-06 23:00:00	1.53069	1.56035	1.53733	1.54727	1.51857	1.52444
2016-03-07	1.91245	1.9175	1.89129	1.90463	1.9011	1.90878
2016-03-07 01:00:00	1.70906	1.75241	1.68065	1.69964	1.69694	1.70484
2016-03-07 02:00:00	1.57135	1.60466	1.55299	1.56955	1.55887	1.56623
2016-03-07 03:00:00	0.81632	0.86468	0.91782	0.79085	0.807277	0.809555
2016-03-07 04:00:00	0.497421	0.544492	0.634191	0.492334	0.49229	0.490791
2016-03-07 05:00:00	0.6852	0.725558	0.785603	0.692559	0.676997	0.67784
2016-03-07 06:00:00	0.601674	0.629214	0.723675	0.603383	0.5933	0.594125
2016-03-07 07:00:00	0.707673	0.728094	0.815983	0.701776	0.69721	0.699855
2016-03-07 08:00:00	0.722599	0.744814	0.829256	0.711414	0.711482	0.714863
2016-03-07 09:00:00	0.863356	0.894051	0.972172	0.846436	0.851089	0.85614
2016-03-07 10:00:00	0.696805	0.723211	0.821142	0.692623	0.684632	0.688871
2016-03-07 11:00:00	1.11378	1.1388	1.15411	1.10858	1.0986	1.10657
2016-03-07 12:00:00	1.20765	1.26506	1.25438	1.2162	1.19205	1.20094
2016-03-07 13:00:00	1.03442	1.07733	1.1046	1.03596	1.01901	1.02802
2016-03-07 14:00:00	1.06236	1.12865	1.21313	1.06539	1.04921	1.05624
2016-03-07 15:00:00	0.379854	0.440938	0.555618	0.372918	0.373372	0.373286
2016-03-07 16:00:00	0.36424	0.413109	0.499718	0.352287	0.357786	0.357455
2016-03-07 17:00:00	0.266076	0.32171	0.471149	0.276695	0.262379	0.259651
2016-03-07 18:00:00	0.329091	0.412189	0.564379	0.351651	0.324994	0.323389
2016-03-07 19:00:00	0.753869	0.788382	0.869191	0.772835	0.741929	0.74591
2016-03-07 20:00:00	0.753912	0.788484	0.854899	0.766632	0.741784	0.745535
2016-03-07 21:00:00	2.4271	2.44995	2.23587	2.46173	2.42811	2.42746
2016-03-07 22:00:00	2.99798	2.99694	2.81262	2.98654	3.00801	3.00324
2016-03-07 23:00:00	2.69751	2.66027	2.58322	2.72825	2.69968	2.699
2016-03-08	1.16437	1.17233	1.20773	1.11519	1.15226	1.15772
2016-03-08 01:00:00	1.00356	1.02812	1.0709	0.970129	0.99204	0.995797
2016-03-08 02:00:00	1.46979	1.51113	1.47213	1.45253	1.45756	1.46413
2016-03-08 03:00:00	0.960974	0.968579	1.0447	0.907541	0.94829	0.953477
2016-03-08 04:00:00	0.455326	0.499345	0.619267	0.451762	0.449976	0.44845
2016-03-08 05:00:00	0.403881	0.443938	0.596364	0.408052	0.398893	0.3969
2016-03-08 06:00:00	0.685537	0.735683	0.798203	0.68215	0.676099	0.678864
2016-03-08 07:00:00	0.533123	0.574813	0.672148	0.530921	0.525141	0.526028
2016-03-08 08:00:00	0.724366	0.759127	0.834023	0.722719	0.713277	0.716828
2016-03-08 09:00:00	0.615377	0.65182	0.736398	0.613383	0.605238	0.607768
2016-03-08 10:00:00	0.88706	0.905743	0.963194	0.894794	0.87252	0.879022
2016-03-08 11:00:00	0.897987	0.908242	0.955212	0.900742	0.881753	0.889585
2016-03-08 12:00:00	1.30069	1.33461	1.34007	1.32177	1.28321	1.29322
2016-03-08 13:00:00	0.745776	0.783461	0.931656	0.743507	0.736077	0.736358
2016-03-08 14:00:00	0.57778	0.6324	0.748964	0.583732	0.571905	0.568832
2016-03-08 15:00:00	0.0595472	0.0910028	0.346322	0.0707025	0.0612879	0.0530817
2016-03-08 16:00:00	0.154016	0.179611	0.39485	0.164545	0.152561	0.147195
2016-03-08 17:00:00	0.0703622	0.104279	0.360832	0.0950225	0.0709034	0.0639464
2016-03-08 18:00:00	0.0612358	0.0806833	0.343429	0.0930603	0.0612231	0.0543722
2016-03-08 19:00:00	0.208756	0.223601	0.453657	0.228124	0.203708	0.201079
2016-03-08 20:00:00	0.251249	0.270447	0.476208	0.277009	0.24526	0.243485
2016-03-08 21:00:00	0.414517	0.454395	0.592091	0.44928	0.404374	0.406371
2016-03-08 22:00:00	0.509398	0.555356	0.654098	0.536021	0.497627	0.501755
2016-03-08 23:00:00	0.636972	0.68819	0.758744	0.641234	0.624331	0.628653
2016-03-09	0.726818	0.763317	0.825485	0.689124	0.717709	0.719404
2016-03-09 01:00:00	1.03237	1.08136	1.08358	1.01409	1.01934	1.02576
2016-03-09 02:00:00	0.981958	1.02865	1.02941	0.962342	0.969452	0.975125
2016-03-09 03:00:00	0.763044	0.79038	0.836228	0.748102	0.752875	0.755926
2016-03-09 04:00:00	0.379511	0.403301	0.578606	0.379505	0.37527	0.372525
2016-03-09 05:00:00	0.381829	0.397854	0.580005	0.378844	0.377149	0.374869
2016-03-09 06:00:00	0.391462	0.407036	0.5928	0.391141	0.386107	0.384354
2016-03-09 07:00:00	0.445551	0.461804	0.620978	0.440741	0.438739	0.438287
2016-03-09 08:00:00	0.446437	0.46575	0.627675	0.443946	0.439254	0.439173
2016-03-09 09:00:00	0.668057	0.678034	0.793854	0.660079	0.656689	0.660377
2016-03-09 10:00:00	0.585003	0.59887	0.717274	0.577513	0.574657	0.577596
2016-03-09 11:00:00	0.883128	0.898058	0.961657	0.877099	0.869122	0.876128
2016-03-09 12:00:00	1.23772	1.27643	1.3051	1.24079	1.22354	1.23135
2016-03-09 13:00:00	0.400552	0.443247	0.626083	0.402358	0.394516	0.393763
2016-03-09 14:00:00	0.127261	0.176456	0.394286	0.139443	0.127194	0.121289
2016-03-09 15:00:00	0.0884481	0.134303	0.361664	0.101575	0.0890633	0.0825639
2016-03-09 16:00:00	0.0603014	0.0968012	0.34906	0.0772308	0.0612932	0.0544271
2016-03-09 17:00:00	0.338216	0.402627	0.55292	0.355176	0.334218	0.33163
2016-03-09 18:00:00	0.100344	0.138913	0.3686	0.116287	0.0996931	0.0939453
2016-03-09 19:00:00	0.506397	0.531406	0.698823	0.522423	0.498703	0.498515
2016-03-09 20:00:00	0.675979	0.694494	0.796001	0.684184	0.665999	0.667886
2016-03-09 21:00:00	0.408643	0.435955	0.578076	0.413525	0.400097	0.401234
2016-03-09 22:00:00	0.450322	0.473098	0.607689	0.459067	0.439866	0.442617
2016-03-09 23:00:00	1.01791	1.0555	1.06114	1.0165	1.00212	1.01053
2016-03-10	0.930603	0.969231	1.05886	0.90143	0.920883	0.923014
2016-03-10 01:00:00	0.899631	0.917182	0.992836	0.881497	0.889516	0.892909
2016-03-10 02:00:00	0.742366	0.779698	0.814462	0.707139	0.733007	0.735777
2016-03-10 03:00:00	0.518939	0.560466	0.637696	0.499379	0.512165	0.512201
2016-03-10 04:00:00	0.399069	0.446914	0.589837	0.393171	0.394463	0.39269
2016-03-10 05:00:00	0.454375	0.507812	0.616617	0.442765	0.448974	0.447905
2016-03-10 06:00:00	0.611242	0.660306	0.737131	0.606484	0.603002	0.603909
2016-03-10 07:00:00	0.465225	0.519392	0.627526	0.456375	0.45887	0.458995
2016-03-10 08:00:00	0.395988	0.4377	0.588813	0.40328	0.389779	0.38959
2016-03-10 09:00:00	0.423047	0.461695	0.603436	0.418291	0.416136	0.416377
2016-03-10 10:00:00	0.325236	0.36005	0.561844	0.337845	0.319231	0.31843
2016-03-10 11:00:00	0.391999	0.429704	0.589809	0.395814	0.384874	0.385281
2016-03-10 12:00:00	0.841274	0.898309	0.956586	0.844305	0.829229	0.83461
2016-03-10 13:00:00	0.946054	1.00746	1.08927	0.956319	0.936733	0.938757
2016-03-10 14:00:00	0.992272	1.04029	1.07335	0.983738	0.982547	0.985035
2016-03-10 15:00:00	0.329284	0.377072	0.525445	0.337451	0.323842	0.322799
2016-03-10 16:00:00	0.291064	0.328517	0.507326	0.306339	0.28562	0.284236
2016-03-10 17:00:00	0.298658	0.336471	0.513488	0.318498	0.292902	0.291799
2016-03-10 18:00:00	0.325549	0.361784	0.542605	0.345754	0.319163	0.318524
2016-03-10 19:00:00	0.629146	0.67212	0.787351	0.652457	0.619488	0.620486
2016-03-10 20:00:00	0.794162	0.821957	0.903574	0.813341	0.782764	0.786128
2016-03-10 21:00:00	0.688942	0.71939	0.852361	0.714993	0.677814	0.680261
2016-03-10 22:00:00	0.709012	0.736769	0.876879	0.735938	0.697313	0.700233
2016-03-10 23:00:00	0.936764	0.980044	1.03193	0.953918	0.924284	0.928386
2016-03-11	0.453586	0.492491	0.622008	0.442004	0.450036	0.447338
2016-03-11 01:00:00	0.449503	0.481978	0.61352	0.437096	0.44529	0.443069
2016-03-11 02:00:00	0.675814	0.720773	0.800953	0.66104	0.668711	0.66838
2016-03-11 03:00:00	0.783637	0.830908	0.932936	0.771253	0.774566	0.776323
2016-03-11 04:00:00	0.445542	0.503026	0.614167	0.443923	0.44036	0.439644
2016-03-11 05:00:00	0.35649	0.410611	0.573635	0.358223	0.352157	0.350376
2016-03-11 06:00:00	0.371963	0.423114	0.579887	0.371969	0.366666	0.365765
2016-03-11 07:00:00	0.379147	0.434228	0.582653	0.377882	0.373346	0.373084
2016-03-11 08:00:00	0.369152	0.414774	0.577703	0.373981	0.362906	0.362862
2016-03-11 09:00:00	0.367768	0.413832	0.578551	0.373509	0.361142	0.361449
2016-03-11 10:00:00	0.360231	0.394108	0.575049	0.367717	0.352743	0.353648
2016-03-11 11:00:00	0.358785	0.391725	0.574099	0.36694	0.350976	0.352135
2016-03-11 12:00:00	0.705187	0.759264	0.852309	0.710469	0.693801	0.698404
2016-03-11 13:00:00	0.765659	0.836394	0.885176	0.759317	0.754191	0.759435
2016-03-11 14:00:00	0.81277	0.857322	0.901737	0.778109	0.80105	0.8063
2016-03-11 15:00:00	0.257819	0.316365	0.460714	0.236865	0.253723	0.251643
2016-03-11 16:00:00	0.343628	0.405723	0.496017	0.325359	0.337889	0.33609
2016-03-11 17:00:00	0.329507	0.417063	0.528876	0.330093	0.324994	0.322418
2016-03-11 18:00:00	0.211288	0.291363	0.449529	0.21568	0.208257	0.204591
2016-03-11 19:00:00	0.864161	0.886706	0.963293	0.884932	0.851522	0.855962
2016-03-11 20:00:00	0.512068	0.589633	0.709346	0.534696	0.504922	0.504398
2016-03-11 21:00:00	0.629779	0.689564	0.764294	0.649065	0.620419	0.621931
2016-03-11 22:00:00	0.408759	0.451719	0.582984	0.429889	0.400117	0.401559
2016-03-11 23:00:00	0.764581	0.813513	0.868994	0.781351	0.751591	0.757204
2016-03-12	0.869704	0.889406	0.932014	0.816047	0.859839	0.862798
2016-03-12 01:00:00	0.978726	1.02657	1.07026	0.949451	0.968866	0.971077
2016-03-12 02:00:00	0.782034	0.831203	0.918117	0.782413	0.773459	0.774531
2016-03-12 03:00:00	0.59211	0.669225	0.74466	0.575332	0.585769	0.584267
2016-03-12 04:00:00	0.372454	0.43629	0.582318	0.364069	0.368836	0.365562
2016-03-12 05:00:00	0.385159	0.446341	0.585104	0.37699	0.380629	0.378193
2016-03-12 06:00:00	0.483774	0.540328	0.649618	0.479753	0.476886	0.476499
2016-03-12 07:00:00	0.548588	0.594221	0.691043	0.556094	0.539329	0.540951
2016-03-12 08:00:00	0.747649	0.785542	0.860197	0.759244	0.734701	0.739772
2016-03-12 09:00:00	0.568288	0.609268	0.698018	0.588216	0.557939	0.560659
2016-03-12 10:00:00	0.862959	0.900391	0.934315	0.880713	0.8482	0.855157
2016-03-12 11:00:00	0.861052	0.909069	0.937443	0.884575	0.846239	0.853705
2016-03-12 12:00:00	0.945677	0.99081	1.03958	0.970538	0.930282	0.937476
2016-03-12 13:00:00	0.857059	0.923738	0.956999	0.887964	0.844229	0.849488
2016-03-12 14:00:00	0.470313	0.502438	0.640407	0.506208	0.462099	0.46222
2016-03-12 15:00:00	0.733971	0.818386	0.905933	0.825481	0.726792	0.72509
2016-03-12 16:00:00	0.485099	0.560017	0.730413	0.571389	0.480531	0.477252
2016-03-12 17:00:00	0.176374	0.207763	0.529997	0.179388	0.17466	0.169937
2016-03-12 18:00:00	0.0866106	0.128842	0.362059	0.133731	0.0856787	0.0801174
2016-03-12 19:00:00	0.131764	0.189745	0.398426	0.18343	0.129768	0.125498
2016-03-12 20:00:00	0.268798	0.324247	0.490759	0.318902	0.263129	0.262263
2016-03-12 21:00:00	0.287285	0.333857	0.50634	0.339306	0.280126	0.280018
2016-03-12 22:00:00	0.469006	0.526745	0.63954	0.514011	0.458236	0.461196
2016-03-12 23:00:00	0.873557	0.927301	0.950189	0.920884	0.857554	0.865838
2016-03-13	0.823351	0.864239	0.95329	0.833142	0.813905	0.816747
2016-03-13 01:00:00	0.773529	0.827588	0.908279	0.785436	0.765049	0.765473
2016-03-13 02:00:00	0.770443	0.792703	0.91259	0.790685	0.761109	0.763038
2016-03-13 03:00:00	0.629231	0.663025	0.737586	0.636696	0.620587	0.621749
2016-03-13 04:00:00	0.396572	0.426752	0.592985	0.437708	0.391786	0.389831
2016-03-13 05:00:00	0.428931	0.46647	0.60881	0.474675	0.423509	0.422476
2016-03-13 06:00:00	0.485904	0.529303	0.635728	0.524867	0.479113	0.479539
2016-03-13 07:00:00	0.396308	0.431835	0.595031	0.437999	0.390155	0.389351
2016-03-13 08:00:00	0.426432	0.459859	0.610638	0.466475	0.419415	0.419367
2016-03-13 09:00:00	0.49049	0.519601	0.654091	0.532887	0.48205	0.483231
2016-03-13 10:00:00	0.551781	0.576968	0.686493	0.589034	0.541791	0.544305
2016-03-13 11:00:00	1.26447	1.29358	1.26398	1.30448	1.24867	1.25752
2016-03-13 12:00:00	0.798938	0.848114	0.909585	0.846222	0.785816	0.791651
2016-03-13 13:00:00	0.930978	1.00357	1.02409	0.969136	0.919107	0.924253
2016-03-13 14:00:00	0.483724	0.54786	0.648609	0.506153	0.477312	0.477202
2016-03-13 15:00:00	0.400975	0.456162	0.568077	0.420774	0.395348	0.394062
2016-03-13 16:00:00	0.556136	0.634828	0.708969	0.606232	0.548693	0.548108
2016-03-13 17:00:00	0.0753008	0.119885	0.358456	0.122084	0.075001	0.0694834
2016-03-13 18:00:00	0.1582	0.191961	0.3882	0.194669	0.155559	0.151724
2016-03-13 19:00:00	0.161255	0.212152	0.42296	0.203337	0.158928	0.155221
2016-03-13 20:00:00	0.311291	0.353924	0.514222	0.353547	0.304534	0.304251
2016-03-13 21:00:00	2.05575	2.0382	2.02021	2.07073	2.04733	2.0512
2016-03-13 22:00:00	1.13863	1.17111	1.16352	1.1401	1.12311	1.13068
2016-03-13 23:00:00	0.629727	0.659465	0.739741	0.637637	0.616582	0.621492
2016-03-14	1.25953	1.26615	1.3015	1.24507	1.25115	1.25412
2016-03-14 01:00:00	1.21242	1.26483	1.23048	1.26732	1.20544	1.20627
2016-03-14 02:00:00	1.01467	1.06921	1.08267	1.03201	1.00721	1.00604
2016-03-14 03:00:00	0.391795	0.438874	0.584793	0.397368	0.388029	0.385599
2016-03-14 04:00:00	0.399553	0.447538	0.590724	0.40242	0.395189	0.393179
2016-03-14 05:00:00	0.387828	0.432228	0.58852	0.391369	0.382848	0.381337
2016-03-14 06:00:00	0.450451	0.503453	0.617336	0.459613	0.443948	0.444314
2016-03-14 07:00:00	0.447034	0.500026	0.616193	0.454286	0.440367	0.440713
2016-03-14 08:00:00	0.397978	0.443803	0.593846	0.40738	0.391733	0.39135
2016-03-14 09:00:00	0.503983	0.54465	0.660158	0.514122	0.495688	0.496935
2016-03-14 10:00:00	0.814626	0.843817	0.901479	0.822768	0.801588	0.806899
2016-03-14 11:00:00	0.499731	0.531343	0.660204	0.505911	0.489522	0.491743
2016-03-14 12:00:00	1.23822	1.29601	1.25335	1.27057	1.22005	1.23044
2016-03-14 13:00:00	1.01593	1.07275	1.08737	1.04314	1	1.0086
2016-03-14 14:00:00	0.59658	0.633684	0.705357	0.605535	0.583785	0.587849
2016-03-14 15:00:00	0.583295	0.62201	0.693346	0.59311	0.570693	0.574486
2016-03-14 16:00:00	0.970485	1.0611	1.06594	0.989875	0.955598	0.962835
2016-03-14 17:00:00	0.856707	0.914086	0.949043	0.881494	0.842601	0.848305
2016-03-14 18:00:00	1.00248	1.02663	1.06497	1.06655	0.988964	0.994001
2016-03-14 19:00:00	0.780187	0.814146	0.915943	0.822312	0.767265	0.7718
2016-03-14 20:00:00	0.825553	0.846213	0.939057	0.873701	0.812066	0.817153
2016-03-14 21:00:00	0.814905	0.842987	0.939092	0.868413	0.802121	0.806877
2016-03-14 22:00:00	1.51687	1.55355	1.49988	1.58673	1.50482	1.51081
2016-03-14 23:00:00	1.49122	1.51999	1.49444	1.52399	1.47852	1.48381
2016-03-15	1.61593	1.63489	1.58179	1.63777	1.60502	1.61133
2016-03-15 01:00:00	1.23996	1.26117	1.31424	1.2492	1.22792	1.2328
2016-03-15 02:00:00	1.34155	1.32525	1.36239	1.30006	1.32715	1.33472
2016-03-15 03:00:00	1.21924	1.20465	1.28423	1.21368	1.20941	1.21028
2016-03-15 04:00:00	1.11568	1.13101	1.21442	1.135	1.10585	1.10762
2016-03-15 05:00:00	0.681076	0.716961	0.793984	0.684571	0.67159	0.674705
2016-03-15 06:00:00	0.704652	0.718238	0.821678	0.700594	0.693505	0.697345
2016-03-15 07:00:00	0.724418	0.728447	0.834733	0.715621	0.712446	0.71676
2016-03-15 08:00:00	0.841837	0.859779	0.923397	0.842722	0.828542	0.834185
2016-03-15 09:00:00	0.858509	0.883812	0.934438	0.868009	0.845539	0.850984
2016-03-15 10:00:00	1.06974	1.09235	1.10177	1.08073	1.05501	1.06231
2016-03-15 11:00:00	1.27035	1.30595	1.29464	1.27468	1.25604	1.26338
2016-03-15 12:00:00	0.979355	1.02328	1.06065	0.990407	0.965869	0.972023
2016-03-15 13:00:00	0.418806	0.450153	0.579595	0.431982	0.410712	0.411635
2016-03-15 14:00:00	0.412407	0.443986	0.574864	0.426536	0.40441	0.405243
2016-03-15 15:00:00	0.394175	0.42765	0.566582	0.412876	0.38638	0.387057
2016-03-15 16:00:00	0.431988	0.461621	0.597237	0.45413	0.423421	0.424714
2016-03-15 17:00:00	0.685131	0.730736	0.791158	0.706564	0.674325	0.678409
2016-03-15 18:00:00	0.462883	0.494113	0.609396	0.488505	0.453576	0.455731
2016-03-15 19:00:00	0.684591	0.714369	0.804642	0.711778	0.672391	0.676273
2016-03-15 20:00:00	0.691163	0.729784	0.803837	0.718846	0.679113	0.682549
2016-03-15 21:00:00	1.06732	1.0938	1.17168	1.09983	1.05311	1.05887
2016-03-15 22:00:00	1.04807	1.11165	1.14304	1.08873	1.03495	1.03974
2016-03-15 23:00:00	0.854389	0.897556	0.969367	0.888627	0.840802	0.845496
2016-03-16	1.15416	1.15905	1.25038	1.1743	1.14295	1.14733
2016-03-16 01:00:00	0.950198	0.965026	1.07296	0.966625	0.940316	0.942872
2016-03-16 02:00:00	0.869317	0.891314	0.927357	0.85152	0.858811	0.86219
2016-03-16 03:00:00	0.725568	0.743503	0.809927	0.712994	0.716008	0.719206
2016-03-16 04:00:00	0.464873	0.487995	0.640162	0.467816	0.458992	0.458025
2016-03-16 05:00:00	0.534196	0.562185	0.678567	0.532336	0.526573	0.527084
2016-03-16 06:00:00	0.651408	0.678792	0.76917	0.652052	0.641614	0.644103
2016-03-16 07:00:00	0.801161	0.818424	0.895485	0.797127	0.788631	0.793586
2016-03-16 08:00:00	0.707893	0.729309	0.821238	0.709191	0.69648	0.700407
2016-03-16 09:00:00	0.686751	0.71285	0.80167	0.689311	0.67542	0.679271
2016-03-16 10:00:00	1.26453	1.27113	1.22787	1.2745	1.24808	1.2573
2016-03-16 11:00:00	0.939041	0.993557	1.02614	0.949253	0.926462	0.931919
2016-03-16 12:00:00	0.840937	0.898206	0.955241	0.853675	0.828794	0.834052
2016-03-16 13:00:00	0.393027	0.436823	0.570985	0.401801	0.386383	0.386328
2016-03-16 14:00:00	0.300451	0.360862	0.498502	0.316878	0.296153	0.294728
2016-03-16 15:00:00	0.217625	0.278634	0.459017	0.235909	0.214754	0.211927
2016-03-16 16:00:00	0.0710931	0.125952	0.366505	0.108783	0.0709292	0.0656234
2016-03-16 17:00:00	0.111286	0.165473	0.399852	0.147507	0.109797	0.105564
2016-03-16 18:00:00	0.116467	0.167469	0.409407	0.154713	0.114431	0.110591
2016-03-16 19:00:00	0.176584	0.22361	0.454934	0.212349	0.172717	0.170346
2016-03-16 20:00:00	0.305756	0.359087	0.519358	0.330317	0.299427	0.299564
2016-03-16 21:00:00	0.502715	0.55981	0.650119	0.525733	0.492709	0.496124
2016-03-16 22:00:00	1.18749	1.24576	1.23487	1.21333	1.1728	1.18074
2016-03-16 23:00:00	0.965936	1.00328	1.07169	0.969189	0.95179	0.958485
2016-03-17	0.828243	0.857676	0.930718	0.798007	0.81913	0.821948
2016-03-17 01:00:00	1.30888	1.34972	1.34814	1.3242	1.30132	1.30407
2016-03-17 02:00:00	1.79306	1.8085	1.64427	1.81519	1.78587	1.79006
2016-03-17 03:00:00	1.33818	1.36667	1.35141	1.35096	1.32882	1.33308
2016-03-17 04:00:00	0.709204	0.749133	0.823196	0.711198	0.699855	0.702289
2016-03-17 05:00:00	0.587956	0.637164	0.711949	0.582259	0.579808	0.581912
2016-03-17 06:00:00	0.499417	0.538902	0.651943	0.509839	0.491498	0.493317
2016-03-17 07:00:00	0.473315	0.509973	0.640936	0.475747	0.465533	0.466802
2016-03-17 08:00:00	0.404182	0.444998	0.606861	0.415363	0.396777	0.397477
2016-03-17 09:00:00	0.764356	0.795908	0.854763	0.74602	0.751938	0.757246
2016-03-17 10:00:00	0.81752	0.845302	0.911256	0.809188	0.804156	0.810124
2016-03-17 11:00:00	1.06194	1.12367	1.12739	1.06603	1.04882	1.05548
2016-03-17 12:00:00	0.663708	0.722997	0.79129	0.66771	0.653206	0.656586
2016-03-17 13:00:00	0.323515	0.381922	0.538292	0.329599	0.318296	0.317395
2016-03-17 14:00:00	0.151318	0.218093	0.412651	0.167855	0.14967	0.145867
2016-03-17 15:00:00	0.0842889	0.149278	0.364438	0.107957	0.0838593	0.0791184
2016-03-17 16:00:00	0.129855	0.192307	0.403983	0.153799	0.127966	0.124354
2016-03-17 17:00:00	0.499697	0.574735	0.642842	0.508103	0.491843	0.49392
2016-03-17 18:00:00	0.561925	0.610479	0.706457	0.576572	0.552524	0.554794
2016-03-17 19:00:00	0.297896	0.362728	0.51652	0.324471	0.292289	0.291008
2016-03-17 20:00:00	0.445793	0.504807	0.605224	0.468534	0.437195	0.438254
2016-03-17 21:00:00	0.688204	0.746225	0.864579	0.72745	0.677973	0.680039
2016-03-17 22:00:00	0.931071	1.00689	1.03687	0.969753	0.918525	0.923656
2016-03-17 23:00:00	0.819853	0.888061	0.965757	0.842648	0.808389	0.811315
2016-03-18	0.83929	0.893207	0.980082	0.85334	0.831928	0.832367
2016-03-18 01:00:00	1.06504	1.10837	1.11506	1.06542	1.05596	1.05908
2016-03-18 02:00:00	1.1192	1.17118	1.21168	1.09469	1.10829	1.11323
2016-03-18 03:00:00	0.54269	0.602744	0.680942	0.539506	0.53646	0.53641
2016-03-18 04:00:00	0.526924	0.584547	0.672458	0.523007	0.520336	0.52067
2016-03-18 05:00:00	0.660437	0.713281	0.783431	0.661486	0.65139	0.65367
2016-03-18 06:00:00	0.746706	0.804758	0.856566	0.741025	0.736994	0.740137
2016-03-18 07:00:00	1.05526	1.09961	1.15076	1.06989	1.04312	1.0483
2016-03-18 08:00:00	0.830844	0.871807	0.920044	0.839967	0.81888	0.823743
2016-03-18 09:00:00	0.650927	0.692198	0.773092	0.667386	0.640077	0.643377
2016-03-18 10:00:00	1.26263	1.28276	1.19162	1.26964	1.24755	1.25523
2016-03-18 11:00:00	1.29082	1.34974	1.32525	1.307	1.27864	1.28462
2016-03-18 12:00:00	0.988448	1.05226	1.07778	1.02044	0.977056	0.981804
2016-03-18 13:00:00	0.481957	0.530863	0.638222	0.513309	0.474506	0.474905
2016-03-18 14:00:00	0.490314	0.554122	0.625432	0.517712	0.482031	0.482958
2016-03-18 15:00:00	0.406619	0.451766	0.586486	0.449144	0.400315	0.399795
2016-03-18 16:00:00	0.163627	0.180395	0.43503	0.223571	0.160757	0.15746
2016-03-18 17:00:00	0.441587	0.464816	0.619802	0.472364	0.432152	0.434158
2016-03-18 18:00:00	1.13712	1.18068	1.19903	1.20776	1.1272	1.12934
2016-03-18 19:00:00	0.962561	0.990802	1.08859	1.05753	0.952808	0.953561
2016-03-18 20:00:00	0.37525	0.418341	0.567423	0.439006	0.367227	0.367422
2016-03-18 21:00:00	0.643539	0.687246	0.760906	0.678921	0.631316	0.635055
2016-03-18 22:00:00	1.06467	1.13067	1.12816	1.10289	1.05061	1.05724
2016-03-18 23:00:00	2.55239	2.5627	2.50738	2.58414	2.5516	2.55099
2016-03-19	2.26745	2.25414	2.33253	2.27154	2.25932	2.26593
2016-03-19 01:00:00	2.93162	2.87675	2.92469	2.93229	2.93074	2.93296
2016-03-19 02:00:00	1.66338	1.65738	1.58883	1.65158	1.65467	1.65896
2016-03-19 03:00:00	1.61106	1.61125	1.5284	1.61957	1.60161	1.60673
2016-03-19 04:00:00	0.451361	0.476199	0.634732	0.468957	0.44517	0.44462
2016-03-19 05:00:00	0.629302	0.654441	0.745987	0.633631	0.620332	0.622485
2016-03-19 06:00:00	0.604894	0.63071	0.731912	0.611207	0.595715	0.597909
2016-03-19 07:00:00	0.70715	0.733388	0.828624	0.70929	0.696144	0.699743
2016-03-19 08:00:00	0.751794	0.778787	0.860613	0.752149	0.740281	0.744534
2016-03-19 09:00:00	0.787623	0.815079	0.887676	0.786955	0.775451	0.780231
2016-03-19 10:00:00	0.717492	0.746566	0.845386	0.721942	0.705463	0.709818
2016-03-19 11:00:00	1.07846	1.11983	1.16574	1.08644	1.06523	1.07125
2016-03-19 12:00:00	1.27912	1.32704	1.30215	1.30116	1.26507	1.27285
2016-03-19 13:00:00	0.728625	0.777345	0.854524	0.742979	0.718105	0.721731
2016-03-19 14:00:00	0.481848	0.523261	0.596488	0.499585	0.47479	0.475071
2016-03-19 15:00:00	0.386908	0.419743	0.562421	0.404281	0.380631	0.380183
2016-03-19 16:00:00	1.07353	1.05882	1.17688	1.10547	1.0597	1.06626
2016-03-19 17:00:00	0.305464	0.346478	0.526849	0.340304	0.30091	0.298726
2016-03-19 18:00:00	0.350119	0.389708	0.567735	0.385745	0.344312	0.343209
2016-03-19 19:00:00	0.636168	0.654689	0.778056	0.663501	0.625517	0.628764
2016-03-19 20:00:00	0.308701	0.357807	0.517213	0.343925	0.30283	0.302162
2016-03-19 21:00:00	0.668158	0.706841	0.792722	0.689857	0.656755	0.660961
2016-03-19 22:00:00	0.553197	0.59996	0.668828	0.580502	0.542274	0.546005
2016-03-19 23:00:00	0.709664	0.752443	0.835435	0.741108	0.696488	0.701847
2016-03-20	0.990887	1.01005	1.06742	0.984985	0.981539	0.984107
2016-03-20 01:00:00	1.03303	1.05259	1.11799	1.05995	1.02247	1.02644
2016-03-20 02:00:00	1.02278	1.04739	1.14306	1.03696	1.01201	1.0154
2016-03-20 03:00:00	0.511753	0.551504	0.666097	0.515011	0.505798	0.505378
2016-03-20 04:00:00	0.715281	0.753275	0.831942	0.712791	0.706171	0.708674
2016-03-20 05:00:00	0.856143	0.893521	0.957401	0.87151	0.845413	0.848935
2016-03-20 06:00:00	0.964261	0.997125	1.02726	0.966909	0.951908	0.957336
2016-03-20 07:00:00	0.745867	0.779804	0.871703	0.753657	0.73465	0.73834
2016-03-20 08:00:00	0.891243	0.91945	0.967229	0.897183	0.878318	0.883691
2016-03-20 09:00:00	0.849666	0.884597	0.932074	0.855754	0.837474	0.842443
2016-03-20 10:00:00	0.940996	0.965447	1.00357	0.949825	0.927217	0.933435
2016-03-20 11:00:00	1.00822	1.02708	1.06173	1.02245	0.993503	1.00053
2016-03-20 12:00:00	1.15956	1.17894	1.17897	1.17541	1.14512	1.15248
2016-03-20 13:00:00	1.04708	1.07759	1.14167	1.07726	1.03322	1.03923
2016-03-20 14:00:00	0.540712	0.591945	0.666588	0.554993	0.533359	0.534172
2016-03-20 15:00:00	0.536061	0.57023	0.687726	0.562436	0.527364	0.529379
2016-03-20 16:00:00	0.56879	0.606782	0.687199	0.586869	0.559728	0.561706
2016-03-20 17:00:00	0.853492	0.880174	0.995876	0.862906	0.841301	0.846614
2016-03-20 18:00:00	0.903951	0.903175	1.07864	0.901405	0.893644	0.896862
2016-03-20 19:00:00	1.48571	1.50393	1.48131	1.53554	1.47665	1.48002
2016-03-20 20:00:00	1.4081	1.41811	1.43673	1.39807	1.39801	1.40107
2016-03-20 21:00:00	0.764039	0.804532	0.858028	0.77606	0.751768	0.755963
2016-03-20 22:00:00	0.968322	1.01474	1.04336	0.987235	0.954134	0.960444
2016-03-20 23:00:00	1.54292	1.60027	1.52913	1.58864	1.52892	1.53687
2016-03-21	1.67316	1.69651	1.63202	1.70645	1.66352	1.669
2016-03-21 01:00:00	1.20981	1.22377	1.28658	1.24655	1.19774	1.20396
2016-03-21 02:00:00	1.0597	1.09132	1.12326	1.06156	1.04781	1.05236
2016-03-21 03:00:00	0.630154	0.667482	0.768836	0.623863	0.622046	0.62352
2016-03-21 04:00:00	0.55329	0.591978	0.690374	0.55398	0.545214	0.54631
2016-03-21 05:00:00	0.694048	0.73678	0.810909	0.696374	0.684488	0.68709
2016-03-21 06:00:00	0.616349	0.653014	0.742304	0.633502	0.60722	0.609094
2016-03-21 07:00:00	0.831092	0.867419	0.916065	0.838908	0.819689	0.824075
2016-03-21 08:00:00	0.725962	0.765297	0.83962	0.730108	0.715171	0.718973
2016-03-21 09:00:00	1.09949	1.11969	1.11278	1.11999	1.08501	1.09219
2016-03-21 10:00:00	1.02137	1.04712	1.06515	1.03205	1.0077	1.01419
2016-03-21 11:00:00	1.056	1.08458	1.04759	1.08132	1.04164	1.04902
2016-03-21 12:00:00	0.721062	0.769303	0.832969	0.73462	0.710225	0.714152
2016-03-21 13:00:00	0.438227	0.483592	0.60808	0.456851	0.430053	0.431295
2016-03-21 14:00:00	1.57718	1.6067	1.53439	1.63116	1.56501	1.57161
2016-03-21 15:00:00	0.892617	0.932105	0.996216	0.905911	0.881557	0.885165
2016-03-21 16:00:00	0.485791	0.542227	0.63203	0.516281	0.478948	0.478623
2016-03-21 17:00:00	0.244738	0.292335	0.469059	0.275732	0.240767	0.238033
2016-03-21 18:00:00	0.137312	0.2003	0.403879	0.179067	0.135952	0.130937
2016-03-21 19:00:00	0.264493	0.320874	0.491563	0.298233	0.260085	0.257507
2016-03-21 20:00:00	0.306409	0.373385	0.511535	0.34252	0.300893	0.299743
2016-03-21 21:00:00	0.782184	0.843663	0.89047	0.80887	0.771034	0.774862
2016-03-21 22:00:00	2.48614	2.48345	2.47496	2.56189	2.4851	2.48495
2016-03-21 23:00:00	1.62582	1.61747	1.59483	1.62369	1.61191	1.61851
2016-03-22	1.40375	1.39546	1.40082	1.37722	1.39317	1.3983
2016-03-22 01:00:00	1.52952	1.55157	1.4902	1.61612	1.52329	1.52504
2016-03-22 02:00:00	1.32446	1.37237	1.43391	1.36025	1.31661	1.31795
2016-03-22 03:00:00	0.752502	0.787881	0.836149	0.741892	0.743669	0.745328
2016-03-22 04:00:00	0.737311	0.777499	0.848718	0.745124	0.728346	0.730414
2016-03-22 05:00:00	0.706503	0.751452	0.827969	0.720361	0.697143	0.699264
2016-03-22 06:00:00	1.02405	1.05518	1.06938	1.03982	1.01138	1.01693
2016-03-22 07:00:00	0.803694	0.843299	0.897353	0.818424	0.792591	0.796489
2016-03-22 08:00:00	0.970132	1.00096	1.0329	0.991041	0.956682	0.962534
2016-03-22 09:00:00	0.894731	0.929723	0.960842	0.919603	0.882228	0.887344
2016-03-22 10:00:00	1.20434	1.23172	1.16802	1.24437	1.19059	1.19763
2016-03-22 11:00:00	1.48973	1.528	1.50173	1.56141	1.47706	1.48457
2016-03-22 12:00:00	1.13977	1.18422	1.18123	1.21096	1.12647	1.13328
2016-03-22 13:00:00	0.479804	0.501474	0.640143	0.543076	0.471784	0.473032
2016-03-22 14:00:00	0.458084	0.464997	0.623969	0.527622	0.450376	0.451242
2016-03-22 15:00:00	0.4261	0.428131	0.592768	0.497903	0.418129	0.41898
2016-03-22 16:00:00	0.271966	0.257966	0.519664	0.335612	0.265067	0.264721
2016-03-22 17:00:00	0.17846	0.193385	0.438264	0.220021	0.174103	0.171548
2016-03-22 18:00:00	0.312196	0.351207	0.537065	0.353659	0.305822	0.304582
2016-03-22 19:00:00	0.198045	0.238072	0.456944	0.268289	0.193213	0.19063
2016-03-22 20:00:00	0.328806	0.369587	0.551172	0.393627	0.321519	0.321279
2016-03-22 21:00:00	0.539769	0.579169	0.682039	0.609926	0.528671	0.531628
2016-03-22 22:00:00	0.983519	1.05127	1.07107	1.05291	0.967195	0.976297
2016-03-22 23:00:00	0.785894	0.829369	0.927469	0.829662	0.770975	0.776917
2016-03-23	0.854164	0.868437	0.979698	0.886472	0.845199	0.846557
2016-03-23 01:00:00	0.990965	1.00411	1.10374	1.02928	0.981262	0.983507
2016-03-23 02:00:00	0.679166	0.709252	0.78707	0.676284	0.670667	0.671179
2016-03-23 03:00:00	0.736832	0.74461	0.824388	0.724436	0.727	0.729604
2016-03-23 04:00:00	0.514546	0.539325	0.668637	0.524456	0.507499	0.507394
2016-03-23 05:00:00	0.624409	0.641273	0.7466	0.627132	0.615051	0.61705
2016-03-23 06:00:00	0.802449	0.826029	0.910187	0.804693	0.790964	0.795318
2016-03-23 07:00:00	0.649199	0.670864	0.771643	0.65236	0.638608	0.641707
2016-03-23 08:00:00	0.767332	0.803264	0.871595	0.771533	0.755654	0.76042
2016-03-23 09:00:00	0.978864	1.00355	1.03583	0.986024	0.964823	0.971859
2016-03-23 10:00:00	1.26347	1.26112	1.19572	1.28093	1.24617	1.25587
2016-03-23 11:00:00	1.15035	1.20239	1.19044	1.16512	1.13677	1.14353
2016-03-23 12:00:00	0.784014	0.834569	0.886849	0.7873	0.771667	0.776315
2016-03-23 13:00:00	0.507489	0.549931	0.657693	0.514031	0.498004	0.49988
2016-03-23 14:00:00	0.946414	0.99223	1.07632	1.01289	0.936517	0.938379
2016-03-23 15:00:00	0.975576	0.971473	1.03921	1.00778	0.966388	0.965637
2016-03-23 16:00:00	0.186563	0.216522	0.437322	0.237952	0.183184	0.180071
2016-03-23 17:00:00	0.370795	0.418252	0.548678	0.4074	0.364282	0.364649
2016-03-23 18:00:00	0.291646	0.328407	0.509915	0.330506	0.285795	0.284934
2016-03-23 19:00:00	0.275736	0.318444	0.510027	0.31042	0.269652	0.268967
2016-03-23 20:00:00	0.477791	0.515753	0.638264	0.497026	0.467649	0.470611
2016-03-23 21:00:00	0.523446	0.5577	0.690642	0.553029	0.511861	0.515616
2016-03-23 22:00:00	0.551792	0.598214	0.692261	0.575621	0.540414	0.544305
2016-03-23 23:00:00	0.625235	0.672878	0.734557	0.638277	0.612845	0.617602
2016-03-24	0.776921	0.808121	0.877066	0.757562	0.768826	0.77043
2016-03-24 01:00:00	1.63137	1.66719	1.60307	1.64202	1.62671	1.62682
2016-03-24 02:00:00	1.608	1.61707	1.61844	1.64113	1.60191	1.60074
2016-03-24 03:00:00	0.639231	0.694682	0.76885	0.636618	0.631797	0.631819
2016-03-24 04:00:00	0.558957	0.614316	0.700244	0.560994	0.552405	0.551731
2016-03-24 05:00:00	0.454538	0.501624	0.628549	0.459977	0.448291	0.447344
2016-03-24 06:00:00	0.523894	0.570069	0.67363	0.528143	0.516263	0.517019
2016-03-24 07:00:00	0.650542	0.691184	0.767079	0.650689	0.640575	0.64343
2016-03-24 08:00:00	0.69535	0.72722	0.829928	0.703373	0.683783	0.687698
2016-03-24 09:00:00	0.728134	0.762995	0.842115	0.73182	0.716301	0.720761
2016-03-24 10:00:00	1.19981	1.21538	1.15965	1.21737	1.18368	1.19241
2016-03-24 11:00:00	1.15749	1.20399	1.19008	1.16987	1.14402	1.15064
[truncated: 4,720 more rows]
