# Supplementary material for: Deep learning-based novel ensemble method with best score transferred-adaptive neuro fuzzy inference system for energy consumption prediction
Source: PeerJ Comput Sci. 2025 Feb 21;11:e2680. doi: 10.7717/peerj-cs.2680 (PMC11888908; doi:10.7717/peerj-cs.2680)
Supplement: Supplemental Information 9 — Test files in the “.xlsx” format, containing the scores of DL-based basic predictors produced during the testing phase using the “Homedata.ipynb” Jupyter Notebook file. These files are later used in the Testing phase process. [file peerj-cs-11-2680-s009.zip › PredTrainV4.xlsx]

## Sheet: PredTrainV4
time	House overall	LSTM	CNN	RNN	GRU	Bi-LSTM
2016-01-01 05:00:00	1.04413	1.10189	1.04976	1.03327	1.04938	1.0372
2016-01-01 06:00:00	0.918167	0.955024	0.913219	0.903988	0.923261	0.912352
2016-01-01 07:00:00	0.714736	0.767881	0.778972	0.705013	0.720167	0.709001
2016-01-01 08:00:00	0.960013	1.00757	0.951862	0.955716	0.963822	0.953541
2016-01-01 09:00:00	0.639836	0.709195	0.732225	0.632838	0.645263	0.634202
2016-01-01 10:00:00	1.21942	1.28427	1.25559	1.2182	1.22239	1.2129
2016-01-01 11:00:00	0.798747	0.863822	0.830278	0.788001	0.80301	0.792739
2016-01-01 12:00:00	0.537055	0.619458	0.655211	0.535491	0.54291	0.531756
2016-01-01 13:00:00	0.358377	0.465677	0.527891	0.356629	0.366094	0.353988
2016-01-01 14:00:00	0.75672	0.799602	0.838459	0.758988	0.76234	0.749841
2016-01-01 15:00:00	1.47058	1.55756	1.52647	1.44938	1.47485	1.46383
2016-01-01 16:00:00	1.32164	1.38385	1.42025	1.31263	1.3266	1.31501
2016-01-01 17:00:00	1.91669	2.02494	1.89339	1.89971	1.92376	1.91207
2016-01-01 18:00:00	2.09539	2.15459	2.06286	2.09921	2.10416	2.09202
2016-01-01 19:00:00	1.30432	1.38744	1.31343	1.35125	1.31035	1.29962
2016-01-01 20:00:00	1.27128	1.33646	1.27334	1.32808	1.27621	1.2661
2016-01-01 21:00:00	1.48499	1.57413	1.54978	1.49274	1.49118	1.47891
2016-01-01 22:00:00	1.92876	2.10251	1.91867	1.91797	1.94074	1.92434
2016-01-01 23:00:00	2.03032	2.10832	2.00167	2.03466	2.04131	2.02581
2016-01-02	2.75844	2.86222	2.69007	2.70085	2.77343	2.75945
2016-01-02 01:00:00	1.4312	1.46455	1.50891	1.42233	1.43879	1.42465
2016-01-02 02:00:00	0.945283	1.01356	0.930762	0.944955	0.950807	0.939471
2016-01-02 03:00:00	0.774271	0.849875	0.862612	0.772442	0.779996	0.767265
2016-01-02 04:00:00	1.48901	1.55591	1.60572	1.51717	1.49504	1.48386
2016-01-02 05:00:00	1.3494	1.42244	1.38767	1.37951	1.35647	1.34635
2016-01-02 06:00:00	0.769654	0.847488	0.80426	0.718799	0.776362	0.766174
2016-01-02 07:00:00	0.784055	0.844874	0.812991	0.756832	0.789739	0.778332
2016-01-02 08:00:00	0.994467	1.05114	1.00419	0.99379	0.997448	0.987748
2016-01-02 09:00:00	0.778566	0.842808	0.814503	0.759611	0.783573	0.772763
2016-01-02 10:00:00	0.814647	0.884745	0.841392	0.811681	0.818139	0.808291
2016-01-02 11:00:00	0.922265	0.983573	0.910583	0.911368	0.926099	0.916061
2016-01-02 12:00:00	1.61104	1.69401	1.59223	1.61807	1.61678	1.60514
2016-01-02 13:00:00	1.39428	1.4853	1.46121	1.37486	1.40029	1.38846
2016-01-02 14:00:00	0.72421	0.807679	0.78737	0.714293	0.728277	0.718096
2016-01-02 15:00:00	0.731881	0.77167	0.804683	0.704104	0.737157	0.725723
2016-01-02 16:00:00	0.28691	0.382597	0.45346	0.257405	0.296616	0.282588
2016-01-02 17:00:00	0.260415	0.35782	0.456907	0.231626	0.270828	0.256241
2016-01-02 18:00:00	0.630465	0.68491	0.714104	0.617801	0.637534	0.624711
2016-01-02 19:00:00	1.6248	1.78147	1.59835	1.62858	1.63163	1.61864
2016-01-02 20:00:00	1.76722	1.8983	1.81226	1.77531	1.77563	1.76187
2016-01-02 21:00:00	2.15725	2.35963	2.18328	2.16586	2.17099	2.15333
2016-01-02 22:00:00	2.92425	3.13858	2.89416	2.92475	2.9464	2.92516
2016-01-02 23:00:00	2.93471	3.14685	2.97403	2.94307	2.95397	2.93579
2016-01-03	1.738	1.78644	1.80558	1.70821	1.74408	1.73349
2016-01-03 01:00:00	2.07386	2.12221	2.08012	2.05559	2.08659	2.07425
2016-01-03 02:00:00	1.6121	1.79792	1.6931	1.63578	1.62071	1.61247
2016-01-03 03:00:00	0.798349	0.906751	0.861739	0.798829	0.804201	0.791419
2016-01-03 04:00:00	0.997916	1.06523	0.993742	0.966157	1.00404	0.99173
2016-01-03 05:00:00	0.713656	0.773493	0.788192	0.6977	0.719255	0.708149
2016-01-03 06:00:00	0.869194	0.92583	0.872431	0.8446	0.874758	0.863734
2016-01-03 07:00:00	0.904869	0.969046	0.901451	0.893701	0.909359	0.899045
2016-01-03 08:00:00	0.790551	0.858078	0.818177	0.77237	0.795321	0.784916
2016-01-03 09:00:00	0.793403	0.869524	0.824171	0.789347	0.79684	0.787294
2016-01-03 10:00:00	0.817984	0.888262	0.836088	0.803971	0.822033	0.812151
2016-01-03 11:00:00	0.877742	0.945001	0.883604	0.875651	0.880708	0.871443
2016-01-03 12:00:00	1.24504	1.30543	1.38149	1.26295	1.24895	1.2386
2016-01-03 13:00:00	0.738852	0.805494	0.799142	0.727518	0.74305	0.733049
2016-01-03 14:00:00	0.686422	0.745156	0.788246	0.671408	0.691168	0.680306
2016-01-03 15:00:00	0.715184	0.798299	0.775765	0.692885	0.721679	0.709166
2016-01-03 16:00:00	1.23359	1.31707	1.2678	1.26736	1.24093	1.23025
2016-01-03 17:00:00	1.14159	1.23876	1.07372	1.16395	1.14843	1.13685
2016-01-03 18:00:00	0.78357	0.846675	0.833396	0.768197	0.788469	0.777278
2016-01-03 19:00:00	0.776253	0.814394	0.810715	0.779414	0.780738	0.770158
2016-01-03 20:00:00	1.37164	1.44698	1.4834	1.36628	1.378	1.36581
2016-01-03 21:00:00	1.88624	2.04881	1.93573	1.88761	1.89661	1.88129
2016-01-03 22:00:00	2.0527	2.2111	2.05557	2.02262	2.06355	2.05107
2016-01-03 23:00:00	1.90011	2.04421	2.02007	1.87471	1.90605	1.8983
2016-01-04	1.6276	1.72174	1.6943	1.58146	1.63653	1.62284
2016-01-04 01:00:00	1.53868	1.59421	1.62733	1.53125	1.54614	1.53266
2016-01-04 02:00:00	1.09611	1.16953	1.01072	1.08256	1.1001	1.09095
2016-01-04 03:00:00	0.700465	0.791957	0.812353	0.708421	0.705986	0.69353
2016-01-04 04:00:00	0.925734	1.01358	0.924989	0.892355	0.931638	0.919429
2016-01-04 05:00:00	0.559207	0.640759	0.682889	0.546893	0.565562	0.553998
2016-01-04 06:00:00	0.752742	0.811411	0.804073	0.733538	0.757854	0.747121
2016-01-04 07:00:00	0.669524	0.746465	0.759568	0.659567	0.674229	0.663902
2016-01-04 08:00:00	0.925768	0.986135	0.921789	0.91718	0.929033	0.919614
2016-01-04 09:00:00	0.797567	0.864	0.83842	0.791552	0.801142	0.791564
2016-01-04 10:00:00	1.21521	1.28133	1.24203	1.21805	1.217	1.20867
2016-01-04 11:00:00	1.02252	1.10177	1.03261	1.01208	1.0259	1.01658
2016-01-04 12:00:00	0.674694	0.764837	0.759621	0.671732	0.678117	0.668947
2016-01-04 13:00:00	0.569048	0.657476	0.655376	0.552247	0.574552	0.563847
2016-01-04 14:00:00	1.12017	1.17894	1.17436	1.10959	1.12321	1.11301
2016-01-04 15:00:00	1.61223	1.7412	1.64692	1.59348	1.62203	1.60891
2016-01-04 16:00:00	1.09534	1.19145	1.06235	1.09175	1.10151	1.09177
2016-01-04 17:00:00	0.983486	1.08563	0.999525	0.967187	0.990204	0.980015
2016-01-04 18:00:00	0.623871	0.727972	0.654874	0.576361	0.630089	0.617543
2016-01-04 19:00:00	0.475175	0.559424	0.548223	0.445103	0.48047	0.469661
2016-01-04 20:00:00	0.639476	0.722322	0.680656	0.597976	0.644204	0.633443
2016-01-04 21:00:00	1.22737	1.29254	1.26421	1.21476	1.23031	1.22044
2016-01-04 22:00:00	2.06341	2.22543	2.13595	2.04665	2.07118	2.05852
2016-01-04 23:00:00	2.09603	2.30636	2.20828	2.07857	2.10698	2.09242
2016-01-05	1.31559	1.33618	1.36495	1.29706	1.32066	1.30988
2016-01-05 01:00:00	1.92733	2.02714	2.01993	1.87014	1.93619	1.92444
2016-01-05 02:00:00	2.36018	2.43013	2.39012	2.26018	2.37098	2.36297
2016-01-05 03:00:00	2.38923	2.50835	2.38193	2.27657	2.39812	2.38987
2016-01-05 04:00:00	1.70383	1.823	1.80611	1.72088	1.71055	1.70206
2016-01-05 05:00:00	1.45336	1.52523	1.51877	1.49036	1.45714	1.44947
2016-01-05 06:00:00	1.33032	1.4257	1.39256	1.36951	1.33471	1.3272
2016-01-05 07:00:00	1.0311	1.10583	1.02334	1.01557	1.0331	1.02507
2016-01-05 08:00:00	0.991052	1.07104	0.997249	0.989324	0.99183	0.984546
2016-01-05 09:00:00	1.14128	1.22509	1.12474	1.13102	1.14249	1.13507
2016-01-05 10:00:00	1.36895	1.45687	1.37609	1.38199	1.36842	1.36219
2016-01-05 11:00:00	1.21453	1.30047	1.25417	1.2116	1.21546	1.20823
2016-01-05 12:00:00	1.29051	1.3951	1.38312	1.30264	1.29343	1.28365
2016-01-05 13:00:00	1.05745	1.17346	1.14289	1.04442	1.05898	1.05087
2016-01-05 14:00:00	0.625175	0.713136	0.710332	0.614682	0.628281	0.619305
2016-01-05 15:00:00	0.524366	0.601566	0.647809	0.498062	0.529388	0.518964
2016-01-05 16:00:00	0.503166	0.622218	0.626888	0.490364	0.507977	0.497511
2016-01-05 17:00:00	0.207993	0.325846	0.427985	0.191284	0.217173	0.204399
2016-01-05 18:00:00	0.261037	0.392956	0.466161	0.259538	0.268612	0.256942
2016-01-05 19:00:00	0.289017	0.383334	0.481996	0.268507	0.297098	0.284974
2016-01-05 20:00:00	0.384842	0.472992	0.538511	0.376589	0.390494	0.380269
2016-01-05 21:00:00	0.945684	1.0145	0.95756	0.939521	0.948957	0.939455
2016-01-05 22:00:00	1.27042	1.34626	1.30742	1.26476	1.27454	1.26347
2016-01-05 23:00:00	1.04641	1.09941	1.06229	1.03797	1.04917	1.03927
2016-01-06	1.19431	1.24665	1.21862	1.15525	1.19944	1.18816
2016-01-06 01:00:00	1.09085	1.15381	1.11903	1.05426	1.09555	1.08451
2016-01-06 02:00:00	0.943179	1.03261	0.907173	0.927783	0.946551	0.936825
2016-01-06 03:00:00	1.35283	1.46963	1.39405	1.3136	1.35628	1.34758
2016-01-06 04:00:00	1.04416	1.13097	1.03401	1.01121	1.04769	1.03785
2016-01-06 05:00:00	1.08066	1.15711	1.05412	1.06451	1.08272	1.07397
2016-01-06 06:00:00	0.950363	1.04201	0.957751	0.928308	0.953051	0.944155
2016-01-06 07:00:00	0.964373	1.05262	0.961063	0.94168	0.967026	0.958158
2016-01-06 08:00:00	0.933474	1.02562	0.936241	0.916393	0.935447	0.927003
2016-01-06 09:00:00	0.992591	1.07883	0.985879	0.97683	0.994637	0.986117
2016-01-06 10:00:00	1.44921	1.54615	1.5092	1.44466	1.4515	1.44306
2016-01-06 11:00:00	1.41949	1.52027	1.50207	1.42267	1.42488	1.41378
2016-01-06 12:00:00	1.19633	1.31131	1.23833	1.18629	1.20013	1.18952
2016-01-06 13:00:00	0.726452	0.843686	0.791402	0.698619	0.730378	0.720092
2016-01-06 14:00:00	0.737549	0.805247	0.788376	0.70644	0.741606	0.731366
2016-01-06 15:00:00	0.368096	0.472069	0.494622	0.331019	0.375269	0.363195
2016-01-06 16:00:00	0.362285	0.491451	0.518947	0.334639	0.369788	0.357189
2016-01-06 17:00:00	0.315956	0.411677	0.481806	0.288381	0.323797	0.311573
2016-01-06 18:00:00	0.141357	0.263145	0.375943	0.121693	0.151666	0.138351
2016-01-06 19:00:00	0.165207	0.283673	0.394771	0.152432	0.174548	0.161965
2016-01-06 20:00:00	0.273908	0.364588	0.47366	0.25947	0.281343	0.270125
2016-01-06 21:00:00	0.71622	0.751839	0.786054	0.713495	0.719044	0.71038
2016-01-06 22:00:00	0.545664	0.59454	0.663919	0.540522	0.549299	0.540448
2016-01-06 23:00:00	2.15654	2.25592	2.11333	2.19176	2.16893	2.15238
2016-01-07	2.02625	2.13813	2.08133	1.99148	2.03621	2.02322
2016-01-07 01:00:00	2.07198	2.20107	2.24546	2.06568	2.08495	2.07263
2016-01-07 02:00:00	1.28255	1.45625	1.35747	1.30449	1.28824	1.28136
2016-01-07 03:00:00	1.22006	1.40155	1.22197	1.23105	1.22763	1.21936
2016-01-07 04:00:00	0.660853	0.779456	0.753776	0.622023	0.666467	0.654765
2016-01-07 05:00:00	0.580155	0.677676	0.670902	0.542921	0.58595	0.575235
2016-01-07 06:00:00	0.688944	0.775475	0.772641	0.668289	0.692453	0.683628
2016-01-07 07:00:00	0.933253	1.01498	0.948332	0.91758	0.9354	0.927176
2016-01-07 08:00:00	0.798615	0.891863	0.830478	0.781932	0.800874	0.792654
2016-01-07 09:00:00	0.808942	0.897054	0.836909	0.796593	0.811081	0.802872
2016-01-07 10:00:00	1.31103	1.38843	1.36817	1.30965	1.31259	1.30465
2016-01-07 11:00:00	0.936174	1.0072	0.934925	0.940561	0.938315	0.929801
2016-01-07 12:00:00	1.02147	1.12448	1.05257	1.02756	1.02669	1.01521
2016-01-07 13:00:00	0.72402	0.842444	0.801817	0.712968	0.726967	0.717711
2016-01-07 14:00:00	0.977719	1.08813	0.977562	0.964739	0.981704	0.971645
2016-01-07 15:00:00	0.700569	0.807186	0.789978	0.678158	0.703936	0.694404
2016-01-07 16:00:00	0.573016	0.67864	0.657795	0.525946	0.57839	0.567574
2016-01-07 17:00:00	0.639399	0.740067	0.720276	0.611081	0.644984	0.633044
2016-01-07 18:00:00	0.265101	0.365005	0.451818	0.237168	0.273995	0.261464
2016-01-07 19:00:00	0.530808	0.621544	0.616778	0.490071	0.536048	0.525613
2016-01-07 20:00:00	0.761811	0.844425	0.839512	0.726484	0.76567	0.755902
2016-01-07 21:00:00	1.07623	1.15071	1.06101	1.07659	1.07971	1.06958
2016-01-07 22:00:00	1.04309	1.11869	1.05636	1.02945	1.04733	1.03645
2016-01-07 23:00:00	1.50869	1.62217	1.55928	1.50989	1.5151	1.50235
2016-01-08	1.18172	1.24848	1.2248	1.15186	1.18834	1.17648
2016-01-08 01:00:00	1.45048	1.54349	1.45768	1.39765	1.45521	1.44699
2016-01-08 02:00:00	1.09023	1.16438	1.14011	1.04319	1.09532	1.08509
2016-01-08 03:00:00	1.21522	1.36165	1.2575	1.18377	1.22091	1.20875
2016-01-08 04:00:00	1.29492	1.40906	1.3732	1.26773	1.30126	1.28927
2016-01-08 05:00:00	1.02086	1.088	1.00505	0.992384	1.02536	1.01541
2016-01-08 06:00:00	0.916882	0.982791	0.896353	0.88708	0.920773	0.911156
2016-01-08 07:00:00	1.12244	1.19036	1.09809	1.10583	1.12585	1.11642
2016-01-08 08:00:00	0.885446	0.959273	0.875958	0.861639	0.889256	0.879605
2016-01-08 09:00:00	1.01093	1.07802	0.980069	0.99392	1.01429	1.00485
2016-01-08 10:00:00	1.38039	1.45236	1.44668	1.37577	1.38363	1.37431
2016-01-08 11:00:00	0.866264	0.935466	0.860354	0.845616	0.869716	0.8603
2016-01-08 12:00:00	1.36085	1.43269	1.45627	1.36955	1.36705	1.35459
2016-01-08 13:00:00	0.776939	0.884502	0.843742	0.752971	0.78115	0.770808
2016-01-08 14:00:00	1.20385	1.27536	1.21539	1.22563	1.20752	1.19749
2016-01-08 15:00:00	1.00745	1.1142	0.997925	1.01665	1.01387	1.00396
2016-01-08 16:00:00	0.787403	0.836031	0.815689	0.765964	0.791075	0.781332
2016-01-08 17:00:00	0.621382	0.698306	0.698085	0.59695	0.626027	0.615742
2016-01-08 18:00:00	0.716826	0.761764	0.780149	0.700445	0.721368	0.710985
2016-01-08 19:00:00	1.11896	1.21228	1.12133	1.13453	1.12199	1.11242
2016-01-08 20:00:00	1.60637	1.70839	1.6861	1.63284	1.61205	1.60051
2016-01-08 21:00:00	1.37142	1.47934	1.42819	1.39193	1.37611	1.36486
2016-01-08 22:00:00	1.38149	1.43924	1.39096	1.40422	1.38508	1.37438
2016-01-08 23:00:00	1.02549	1.07671	1.0348	1.01896	1.03012	1.01861
2016-01-09	0.81724	0.862642	0.83138	0.790565	0.823051	0.811294
2016-01-09 01:00:00	0.726029	0.786971	0.775612	0.694959	0.7325	0.720113
2016-01-09 02:00:00	0.826121	0.876455	0.856532	0.80135	0.83391	0.820265
2016-01-09 03:00:00	0.850156	0.94152	0.875752	0.852083	0.854171	0.843505
2016-01-09 04:00:00	0.867271	0.96029	0.869955	0.833472	0.872863	0.86107
2016-01-09 05:00:00	0.738603	0.806653	0.800057	0.713903	0.744426	0.733356
2016-01-09 06:00:00	0.693258	0.774157	0.759461	0.67933	0.698107	0.687682
2016-01-09 07:00:00	0.755591	0.826774	0.804033	0.735881	0.760215	0.75
2016-01-09 08:00:00	0.6504	0.733353	0.737083	0.632549	0.654791	0.644978
2016-01-09 09:00:00	0.730124	0.809043	0.792434	0.72396	0.73319	0.724076
2016-01-09 10:00:00	0.763392	0.827205	0.801801	0.743801	0.767261	0.757559
2016-01-09 11:00:00	0.807306	0.868465	0.840319	0.810616	0.808979	0.800858
2016-01-09 12:00:00	1.10799	1.12963	1.1223	1.12931	1.109	1.10111
2016-01-09 13:00:00	1.14947	1.2207	1.18418	1.15328	1.15347	1.14274
2016-01-09 14:00:00	0.929825	1.00807	0.982817	0.920578	0.931652	0.922768
2016-01-09 15:00:00	0.798377	0.873686	0.837122	0.785751	0.802345	0.792564
2016-01-09 16:00:00	0.595278	0.658192	0.66347	0.575467	0.599702	0.589963
2016-01-09 17:00:00	0.499068	0.586309	0.61467	0.493902	0.503747	0.49352
2016-01-09 18:00:00	0.973608	1.0278	0.962119	0.961309	0.976714	0.967222
2016-01-09 19:00:00	0.659075	0.731782	0.737253	0.642929	0.663339	0.65333
2016-01-09 20:00:00	0.956299	1.0082	0.932729	0.953897	0.958636	0.949155
2016-01-09 21:00:00	1.25482	1.33312	1.30875	1.25542	1.25929	1.24837
2016-01-09 22:00:00	1.78678	1.90916	1.81429	1.80724	1.79509	1.78099
2016-01-09 23:00:00	1.79238	1.9046	1.87002	1.82429	1.79862	1.78678
2016-01-10	1.83104	1.91622	1.9164	1.79645	1.83826	1.82705
2016-01-10 01:00:00	1.16059	1.22825	1.2076	1.13004	1.16412	1.15403
2016-01-10 02:00:00	1.37422	1.45665	1.42767	1.36656	1.38003	1.3689
2016-01-10 03:00:00	0.727984	0.82958	0.819531	0.730092	0.732962	0.721099
2016-01-10 04:00:00	0.8118	0.915481	0.864033	0.796079	0.815534	0.804388
2016-01-10 05:00:00	0.80155	0.89968	0.828245	0.758927	0.806877	0.794734
2016-01-10 06:00:00	0.659798	0.755263	0.750413	0.639065	0.664316	0.653624
2016-01-10 07:00:00	0.677124	0.775271	0.766346	0.671109	0.680549	0.670552
2016-01-10 08:00:00	0.743946	0.836572	0.803519	0.723571	0.746973	0.737436
2016-01-10 09:00:00	0.678683	0.777008	0.763351	0.65353	0.682098	0.672372
2016-01-10 10:00:00	0.736539	0.826557	0.803549	0.730362	0.738082	0.729672
2016-01-10 11:00:00	0.755316	0.830366	0.823565	0.748686	0.756704	0.748549
2016-01-10 12:00:00	1.07079	1.12063	1.04746	1.05414	1.07089	1.06387
2016-01-10 13:00:00	1.1006	1.14931	1.12061	1.11823	1.1021	1.09352
2016-01-10 14:00:00	1.92053	2.00819	1.93741	1.93203	1.92342	1.91515
2016-01-10 15:00:00	1.40471	1.49534	1.48099	1.35672	1.40856	1.40036
2016-01-10 16:00:00	1.42653	1.53016	1.44824	1.3976	1.43008	1.42257
2016-01-10 17:00:00	1.27795	1.37217	1.33632	1.22526	1.28223	1.2737
2016-01-10 18:00:00	0.921103	0.963319	0.925303	0.908364	0.923949	0.914365
2016-01-10 19:00:00	0.813663	0.854225	0.836104	0.829414	0.815713	0.807053
2016-01-10 20:00:00	0.774494	0.860529	0.813427	0.769137	0.776625	0.767788
2016-01-10 21:00:00	1.2386	1.30293	1.26307	1.22468	1.24057	1.2318
2016-01-10 22:00:00	1.45782	1.49515	1.53069	1.46211	1.46016	1.45091
2016-01-10 23:00:00	2.93702	3.15265	2.81355	2.94488	2.95484	2.93823
2016-01-11	1.47151	1.55863	1.53634	1.44943	1.47586	1.46557
2016-01-11 01:00:00	2.4324	2.55216	2.34789	2.41244	2.44271	2.43158
2016-01-11 02:00:00	1.8309	2.02129	1.90524	1.82993	1.84122	1.82986
2016-01-11 03:00:00	1.37039	1.52101	1.3393	1.3749	1.37669	1.3683
2016-01-11 04:00:00	0.841385	0.918622	0.818856	0.80954	0.844975	0.835823
2016-01-11 05:00:00	0.522057	0.614245	0.645035	0.49475	0.528777	0.517517
2016-01-11 06:00:00	0.561221	0.655718	0.668433	0.544767	0.566248	0.556226
2016-01-11 07:00:00	0.866066	0.931887	0.879586	0.859169	0.868829	0.860092
2016-01-11 08:00:00	0.761281	0.835495	0.804695	0.745564	0.764591	0.755669
2016-01-11 09:00:00	0.92605	0.995314	0.925779	0.93121	0.9274	0.919557
2016-01-11 10:00:00	1.1441	1.20459	1.13536	1.14512	1.14555	1.13775
2016-01-11 11:00:00	1.1307	1.19137	1.15172	1.13763	1.13169	1.12419
2016-01-11 12:00:00	0.620536	0.711236	0.733659	0.609799	0.62485	0.614901
2016-01-11 13:00:00	0.827289	0.933051	0.879881	0.806927	0.830674	0.82045
2016-01-11 14:00:00	1.49915	1.63997	1.53078	1.46144	1.50357	1.49222
2016-01-11 15:00:00	1.54445	1.67685	1.58049	1.50536	1.54979	1.538
2016-01-11 16:00:00	1.50563	1.64559	1.57932	1.47543	1.51194	1.49941
2016-01-11 17:00:00	0.721154	0.806549	0.793817	0.690449	0.727959	0.715048
2016-01-11 18:00:00	1.25885	1.32657	1.27982	1.21978	1.26297	1.25209
2016-01-11 19:00:00	0.688304	0.768521	0.717056	0.66173	0.692202	0.681832
2016-01-11 20:00:00	0.603482	0.666832	0.705813	0.590236	0.606889	0.597239
2016-01-11 21:00:00	1.15611	1.19092	1.12823	1.16717	1.15788	1.14884
2016-01-11 22:00:00	1.17394	1.19825	1.17341	1.18161	1.17668	1.16748
2016-01-11 23:00:00	1.13773	1.16446	1.14887	1.14863	1.14045	1.13106
2016-01-12	1.57728	1.6275	1.62158	1.54292	1.58336	1.57243
2016-01-12 01:00:00	1.73467	1.80865	1.79733	1.71171	1.74059	1.72998
2016-01-12 02:00:00	1.21078	1.27109	1.23925	1.1978	1.21654	1.20501
2016-01-12 03:00:00	1.28556	1.41882	1.3765	1.26297	1.28988	1.27926
2016-01-12 04:00:00	2.23848	2.35824	2.29854	2.24366	2.24831	2.23409
2016-01-12 05:00:00	1.40976	1.44965	1.42701	1.44157	1.41031	1.39976
2016-01-12 06:00:00	0.858077	0.926274	0.865752	0.844975	0.861703	0.852381
2016-01-12 07:00:00	0.963772	1.02544	0.97119	0.958322	0.96669	0.957736
2016-01-12 08:00:00	0.851033	0.912819	0.865618	0.84152	0.854204	0.845145
2016-01-12 09:00:00	1.02521	1.08031	1.03006	1.02543	1.02745	1.01895
2016-01-12 10:00:00	1.36863	1.43987	1.38513	1.37454	1.37161	1.36263
2016-01-12 11:00:00	1.03357	1.09465	1.03101	1.03852	1.03721	1.02739
2016-01-12 12:00:00	1.18436	1.2695	1.26336	1.2237	1.18952	1.17775
2016-01-12 13:00:00	0.788884	0.932637	0.845113	0.779045	0.792104	0.782395
2016-01-12 14:00:00	0.74705	0.817315	0.795856	0.727659	0.751114	0.740569
2016-01-12 15:00:00	0.707683	0.75402	0.778408	0.695229	0.710854	0.701644
2016-01-12 16:00:00	0.518518	0.580336	0.594739	0.493687	0.523478	0.513323
2016-01-12 17:00:00	0.900065	0.955658	0.918987	0.885528	0.904136	0.893438
2016-01-12 18:00:00	0.388388	0.461453	0.531799	0.372479	0.395482	0.383613
2016-01-12 19:00:00	0.635489	0.710265	0.704285	0.618112	0.640573	0.629216
2016-01-12 20:00:00	1.00903	1.04743	0.996213	1.00521	1.01168	1.002
2016-01-12 21:00:00	0.995633	1.03781	0.984826	0.991957	0.998036	0.988521
2016-01-12 22:00:00	1.15867	1.21661	1.16459	1.16622	1.16029	1.1515
2016-01-12 23:00:00	1.51436	1.62933	1.47555	1.49812	1.51274	1.5129
2016-01-13	1.03368	1.10842	1.02006	0.999707	1.03996	1.02772
2016-01-13 01:00:00	1.13425	1.21825	1.16227	1.11329	1.13875	1.12805
2016-01-13 02:00:00	0.891986	0.978481	0.90202	0.898588	0.897644	0.885516
2016-01-13 03:00:00	1.2541	1.35541	1.28533	1.23011	1.25921	1.24804
2016-01-13 04:00:00	1.11741	1.18834	1.09715	1.10154	1.12103	1.11148
2016-01-13 05:00:00	0.856119	0.9188	0.86832	0.846068	0.859572	0.850252
2016-01-13 06:00:00	1.0107	1.06976	1.02398	1.01138	1.01299	1.00442
2016-01-13 07:00:00	0.893728	0.9625	0.897576	0.892887	0.895866	0.887558
2016-01-13 08:00:00	0.874376	0.941405	0.884689	0.872805	0.876573	0.868232
2016-01-13 09:00:00	1.03739	1.10141	1.04029	1.0397	1.03889	1.03103
2016-01-13 10:00:00	1.41913	1.48895	1.46138	1.42795	1.42032	1.41284
2016-01-13 11:00:00	1.28276	1.34847	1.32657	1.29076	1.28376	1.27628
2016-01-13 12:00:00	1.54508	1.64571	1.59242	1.55588	1.55008	1.53908
2016-01-13 13:00:00	1.79124	1.89694	1.77103	1.84244	1.79659	1.78314
2016-01-13 14:00:00	1.1814	1.27278	1.16779	1.22381	1.18675	1.17772
2016-01-13 15:00:00	1.26557	1.36263	1.34669	1.25261	1.27198	1.26271
2016-01-13 16:00:00	0.548066	0.617568	0.689989	0.538535	0.551754	0.542455
2016-01-13 17:00:00	0.571132	0.632937	0.702542	0.563468	0.574463	0.565441
2016-01-13 18:00:00	0.275471	0.375594	0.469969	0.259877	0.282706	0.271395
2016-01-13 19:00:00	0.356949	0.424582	0.525033	0.337522	0.36393	0.352514
2016-01-13 20:00:00	0.668874	0.724827	0.778649	0.654344	0.672345	0.662133
2016-01-13 21:00:00	1.59875	1.72009	1.77437	1.57919	1.60465	1.59432
2016-01-13 22:00:00	1.39919	1.46281	1.45991	1.40746	1.40333	1.39225
2016-01-13 23:00:00	1.38069	1.44063	1.46423	1.38089	1.38552	1.37381
2016-01-14	1.48221	1.51723	1.50765	1.46928	1.4873	1.47671
2016-01-14 01:00:00	1.29819	1.32992	1.35584	1.29577	1.30399	1.29251
2016-01-14 02:00:00	1.26418	1.37509	1.31771	1.25738	1.2699	1.25886
2016-01-14 03:00:00	0.671608	0.759977	0.70834	0.634849	0.678187	0.666244
2016-01-14 04:00:00	0.741499	0.814743	0.806761	0.724555	0.746192	0.73594
2016-01-14 05:00:00	0.680571	0.758324	0.763544	0.660056	0.68538	0.675244
2016-01-14 06:00:00	1.09985	1.15952	1.09981	1.09502	1.1021	1.09357
2016-01-14 07:00:00	0.829396	0.901599	0.851176	0.818294	0.83258	0.823541
2016-01-14 08:00:00	0.86467	0.933373	0.875297	0.856287	0.867279	0.858637
2016-01-14 09:00:00	1.10975	1.16838	1.1189	1.11218	1.11113	1.10324
2016-01-14 10:00:00	1.23762	1.29996	1.26719	1.24371	1.23904	1.23118
2016-01-14 11:00:00	1.2179	1.27882	1.27922	1.22199	1.22175	1.21175
2016-01-14 12:00:00	1.4445	1.54305	1.52106	1.44982	1.4489	1.4384
2016-01-14 13:00:00	1.41492	1.53448	1.50005	1.44465	1.42184	1.41138
2016-01-14 14:00:00	0.835198	0.923481	0.858275	0.85325	0.841231	0.83272
2016-01-14 15:00:00	0.798634	0.872285	0.817134	0.756323	0.804768	0.796111
2016-01-14 16:00:00	0.268161	0.397	0.431852	0.223577	0.276558	0.263979
2016-01-14 17:00:00	0.969263	0.993868	0.980445	0.944785	0.971577	0.961897
2016-01-14 18:00:00	0.619906	0.686914	0.688865	0.597952	0.624323	0.613397
2016-01-14 19:00:00	0.492599	0.542366	0.582958	0.473668	0.498277	0.487296
2016-01-14 20:00:00	0.492103	0.562441	0.59987	0.475064	0.496885	0.486375
2016-01-14 21:00:00	1.25225	1.29265	1.25898	1.26399	1.25381	1.24496
2016-01-14 22:00:00	1.11647	1.15984	1.06923	1.12011	1.11922	1.10962
2016-01-14 23:00:00	1.13742	1.20772	1.126	1.13916	1.1409	1.13029
2016-01-15	1.44234	1.51257	1.51977	1.41675	1.44885	1.43692
2016-01-15 01:00:00	1.14819	1.22556	1.20307	1.14749	1.15116	1.1413
2016-01-15 02:00:00	0.765183	0.857496	0.795516	0.737173	0.771567	0.759209
2016-01-15 03:00:00	1.0246	1.10417	0.995528	1.00281	1.02883	1.0189
2016-01-15 04:00:00	1.03359	1.09089	0.966929	1.01883	1.03711	1.02776
2016-01-15 05:00:00	0.819982	0.891817	0.840041	0.803593	0.824305	0.814419
2016-01-15 06:00:00	0.724688	0.80694	0.794831	0.713202	0.728651	0.719077
2016-01-15 07:00:00	0.766013	0.84378	0.803192	0.748376	0.770068	0.760538
2016-01-15 08:00:00	0.913748	0.987775	0.906369	0.91901	0.915912	0.907388
2016-01-15 09:00:00	0.795016	0.868508	0.820618	0.783655	0.798375	0.78931
2016-01-15 10:00:00	1.27614	1.34363	1.25006	1.29069	1.27795	1.26959
2016-01-15 11:00:00	0.882612	0.966505	0.893421	0.8696	0.886167	0.876942
2016-01-15 12:00:00	1.42022	1.46916	1.49195	1.43706	1.42507	1.41398
2016-01-15 13:00:00	0.770433	0.857933	0.805475	0.758265	0.774661	0.764522
2016-01-15 14:00:00	0.489642	0.618678	0.620216	0.483262	0.49453	0.484503
2016-01-15 15:00:00	0.283	0.383724	0.453757	0.251737	0.291297	0.279073
2016-01-15 16:00:00	0.470137	0.545086	0.605728	0.455888	0.474787	0.465033
2016-01-15 17:00:00	0.428158	0.493469	0.561725	0.402785	0.43424	0.423443
2016-01-15 18:00:00	0.238182	0.342368	0.44545	0.219598	0.245761	0.234296
2016-01-15 19:00:00	0.346724	0.418801	0.506999	0.323351	0.353664	0.34236
2016-01-15 20:00:00	0.732207	0.788202	0.790174	0.723198	0.735247	0.725234
2016-01-15 21:00:00	1.24341	1.30972	1.28755	1.23244	1.2453	1.23602
2016-01-15 22:00:00	0.962011	1.02998	0.961882	0.949566	0.963096	0.953967
2016-01-15 23:00:00	1.41571	1.5208	1.47702	1.40271	1.41858	1.40851
2016-01-16	1.33222	1.42918	1.37032	1.30261	1.33536	1.32567
2016-01-16 01:00:00	1.6304	1.72067	1.63529	1.59538	1.63031	1.62432
2016-01-16 02:00:00	0.820187	0.945095	0.849676	0.788344	0.823922	0.813314
2016-01-16 03:00:00	0.862214	0.96956	0.897911	0.81506	0.866024	0.856246
2016-01-16 04:00:00	1.13833	1.22761	1.16855	1.19071	1.13679	1.12907
2016-01-16 05:00:00	1.22449	1.31255	1.27886	1.28105	1.224	1.21623
2016-01-16 06:00:00	0.580702	0.692641	0.65977	0.579114	0.585101	0.574797
2016-01-16 07:00:00	0.724612	0.817083	0.792869	0.711446	0.728784	0.718488
2016-01-16 08:00:00	0.745695	0.840233	0.792259	0.729101	0.749838	0.739692
2016-01-16 09:00:00	0.819987	0.905255	0.844145	0.812964	0.822111	0.81308
2016-01-16 10:00:00	0.810678	0.89193	0.822365	0.794163	0.813847	0.804282
2016-01-16 11:00:00	0.913681	0.976677	0.910504	0.909366	0.914744	0.906418
2016-01-16 12:00:00	1.14937	1.20903	1.11917	1.13856	1.15083	1.14248
2016-01-16 13:00:00	0.85339	0.941197	0.869093	0.84515	0.855244	0.846424
2016-01-16 14:00:00	0.849022	0.903084	0.86001	0.852156	0.851682	0.842286
2016-01-16 15:00:00	0.736396	0.817963	0.782638	0.719611	0.739518	0.729898
2016-01-16 16:00:00	0.83581	0.908446	0.857122	0.823253	0.838045	0.828719
2016-01-16 17:00:00	0.651289	0.727303	0.72744	0.632997	0.655064	0.645134
2016-01-16 18:00:00	1.10911	1.18072	1.09542	1.11422	1.11156	1.10192
2016-01-16 19:00:00	1.12833	1.21567	1.11662	1.1051	1.13185	1.12176
2016-01-16 20:00:00	1.14668	1.2125	1.15771	1.12318	1.14962	1.14008
2016-01-16 21:00:00	1.47956	1.56081	1.55458	1.46019	1.48373	1.47338
2016-01-16 22:00:00	1.18248	1.20989	1.16577	1.17038	1.18463	1.1758
2016-01-16 23:00:00	1.54701	1.60123	1.61592	1.53674	1.55155	1.54104
2016-01-17	1.49637	1.61714	1.59457	1.46024	1.50343	1.49127
2016-01-17 01:00:00	1.51348	1.61353	1.61456	1.47137	1.5213	1.50887
2016-01-17 02:00:00	1.7082	1.93468	1.79659	1.738	1.71384	1.70798
2016-01-17 03:00:00	1.42841	1.59338	1.49133	1.45792	1.4307	1.42214
2016-01-17 04:00:00	1.09646	1.18836	1.07926	1.07256	1.10084	1.08975
2016-01-17 05:00:00	0.73612	0.833388	0.787197	0.710977	0.741461	0.73081
2016-01-17 06:00:00	0.641343	0.730279	0.724626	0.620972	0.646218	0.636217
2016-01-17 07:00:00	0.912061	0.981208	0.893945	0.904396	0.915339	0.906124
2016-01-17 08:00:00	0.582771	0.676384	0.67176	0.561228	0.587586	0.577759
2016-01-17 09:00:00	1.06135	1.12493	1.05734	1.06046	1.06419	1.05517
2016-01-17 10:00:00	0.829992	0.899694	0.84908	0.829469	0.832345	0.823736
2016-01-17 11:00:00	0.875986	0.936518	0.879018	0.870639	0.879188	0.87002
2016-01-17 12:00:00	1.34646	1.38442	1.40876	1.3627	1.35076	1.34002
2016-01-17 13:00:00	1.43759	1.53192	1.50514	1.41928	1.44059	1.43098
2016-01-17 14:00:00	0.734921	0.822746	0.800967	0.72496	0.738319	0.728768
2016-01-17 15:00:00	0.617084	0.691315	0.692819	0.603442	0.621021	0.610987
2016-01-17 16:00:00	0.866148	0.905534	0.883528	0.869563	0.867229	0.859492
2016-01-17 17:00:00	0.660522	0.708845	0.748595	0.664255	0.662617	0.654371
2016-01-17 18:00:00	1.12219	1.20247	1.12859	1.12805	1.12489	1.11534
2016-01-17 19:00:00	1.38328	1.43735	1.45865	1.41263	1.38786	1.37691
2016-01-17 20:00:00	0.782567	0.806842	0.825047	0.776001	0.785096	0.776439
2016-01-17 21:00:00	1.49664	1.56525	1.51256	1.5045	1.50148	1.49071
2016-01-17 22:00:00	1.74429	1.86347	1.8029	1.75406	1.7508	1.73922
2016-01-17 23:00:00	1.59446	1.67437	1.62051	1.60213	1.59774	1.58799
2016-01-18	2.63366	2.77131	2.61735	2.60342	2.64433	2.63311
2016-01-18 01:00:00	2.86831	3.03139	2.7326	2.83171	2.88022	2.86971
2016-01-18 02:00:00	2.6382	2.70012	2.63106	2.65615	2.64678	2.63428
2016-01-18 03:00:00	1.76871	1.94995	1.85727	1.78659	1.77579	1.76653
2016-01-18 04:00:00	0.97887	1.08444	0.974786	0.948612	0.982351	0.972651
2016-01-18 05:00:00	0.606075	0.709545	0.699304	0.589402	0.610621	0.600678
2016-01-18 06:00:00	0.640279	0.733384	0.727844	0.619036	0.645384	0.634959
2016-01-18 07:00:00	0.733224	0.816612	0.795578	0.716442	0.737576	0.727511
2016-01-18 08:00:00	0.903217	0.975088	0.907952	0.898634	0.90577	0.896727
2016-01-18 09:00:00	1.00278	1.06803	0.989179	0.993303	1.00523	0.996452
2016-01-18 10:00:00	1.34328	1.41242	1.38742	1.34747	1.34574	1.33688
2016-01-18 11:00:00	0.865604	0.928773	0.866271	0.861604	0.867836	0.859101
2016-01-18 12:00:00	0.918276	0.976032	0.922545	0.91437	0.920359	0.911841
2016-01-18 13:00:00	1.06911	1.11121	1.10063	1.0731	1.07218	1.06252
2016-01-18 14:00:00	1.56708	1.62972	1.5189	1.53622	1.57165	1.56082
2016-01-18 15:00:00	1.79987	1.90625	1.82226	1.75359	1.80582	1.79405
2016-01-18 16:00:00	1.80694	1.89581	1.80512	1.78149	1.81418	1.80153
2016-01-18 17:00:00	2.13195	2.27753	2.09752	2.10954	2.14201	2.12828
2016-01-18 18:00:00	1.99274	2.08805	1.9345	2.00042	2.00219	1.98802
2016-01-18 19:00:00	1.47693	1.60111	1.57968	1.44354	1.48342	1.47045
2016-01-18 20:00:00	1.36488	1.45746	1.44483	1.35358	1.36945	1.35823
2016-01-18 21:00:00	1.96317	2.09419	1.96347	1.95364	1.97203	1.95853
2016-01-18 22:00:00	2.43418	2.58311	2.35831	2.42493	2.44851	2.43196
2016-01-18 23:00:00	1.91727	2.03024	1.94937	1.90601	1.92476	1.91287
2016-01-19	1.2535	1.3076	1.29062	1.2416	1.25678	1.24762
2016-01-19 01:00:00	1.15151	1.20746	1.16497	1.14316	1.15462	1.14542
2016-01-19 02:00:00	1.10237	1.15334	1.09059	1.1062	1.1049	1.09621
2016-01-19 03:00:00	1.56804	1.66587	1.61814	1.54473	1.57104	1.56245
2016-01-19 04:00:00	1.28256	1.34777	1.30297	1.27632	1.28431	1.27644
2016-01-19 05:00:00	1.13606	1.19893	1.12104	1.13159	1.13748	1.1297
2016-01-19 06:00:00	1.25551	1.32084	1.26946	1.25748	1.25649	1.24899
2016-01-19 07:00:00	1.36963	1.43687	1.3965	1.37	1.37032	1.36329
2016-01-19 08:00:00	1.41123	1.4799	1.44938	1.40829	1.41252	1.40496
2016-01-19 09:00:00	1.28194	1.33587	1.29296	1.2851	1.2821	1.27521
2016-01-19 10:00:00	1.40383	1.46319	1.43495	1.40679	1.4043	1.39728
2016-01-19 11:00:00	1.35931	1.43395	1.46016	1.35485	1.36066	1.35293
2016-01-19 12:00:00	1.6781	1.77423	1.75687	1.68351	1.68319	1.67232
2016-01-19 13:00:00	1.80091	1.85837	1.76081	1.80959	1.8095	1.79916
2016-01-19 14:00:00	1.85452	1.86081	1.99323	1.70853	1.84909	1.8346
2016-01-19 15:00:00	0.750207	0.797319	0.812591	0.711701	0.753867	0.74308
2016-01-19 16:00:00	0.611742	0.658076	0.706587	0.573574	0.615876	0.605103
2016-01-19 17:00:00	1.05066	1.09924	1.1287	1.02823	1.05327	1.04308
2016-01-19 18:00:00	1.64978	1.69552	1.67995	1.64771	1.65319	1.64331
2016-01-19 19:00:00	1.42552	1.46315	1.42939	1.41692	1.42824	1.41883
2016-01-19 20:00:00	0.897375	0.921517	0.871026	0.885275	0.898784	0.890634
2016-01-19 21:00:00	1.52397	1.60633	1.69358	1.5078	1.52716	1.51742
2016-01-19 22:00:00	1.43713	1.49947	1.44122	1.41942	1.44031	1.43106
2016-01-19 23:00:00	1.86222	1.99802	1.96836	1.82803	1.87044	1.85738
2016-01-20	1.39968	1.49264	1.45064	1.36496	1.40549	1.39384
2016-01-20 01:00:00	1.46069	1.57277	1.56873	1.4184	1.46506	1.45525
2016-01-20 02:00:00	0.820721	0.915793	0.831859	0.786827	0.826603	0.814244
2016-01-20 03:00:00	1.06528	1.13382	1.00705	1.0386	1.06848	1.05898
2016-01-20 04:00:00	1.22903	1.28597	1.262	1.22635	1.23074	1.22265
2016-01-20 05:00:00	0.964356	1.04333	0.966136	0.951273	0.967423	0.95833
2016-01-20 06:00:00	1.0076	1.07096	0.994615	0.998163	1.00999	1.00146
2016-01-20 07:00:00	1.13616	1.19666	1.14228	1.13582	1.13774	1.12977
2016-01-20 08:00:00	0.866839	0.932732	0.878819	0.863771	0.86879	0.860595
2016-01-20 09:00:00	0.90534	0.965297	0.897992	0.89944	0.907259	0.899159
2016-01-20 10:00:00	1.5205	1.5784	1.57591	1.52953	1.5214	1.5143
2016-01-20 11:00:00	1.26384	1.31221	1.30631	1.26953	1.26471	1.25732
2016-01-20 12:00:00	1.25233	1.29391	1.34861	1.26447	1.2555	1.24562
2016-01-20 13:00:00	0.834498	0.909584	0.863642	0.818088	0.837431	0.828273
2016-01-20 14:00:00	0.711014	0.755008	0.789584	0.69298	0.714345	0.704803
2016-01-20 15:00:00	0.325126	0.422279	0.495458	0.300411	0.332643	0.320539
2016-01-20 16:00:00	0.465497	0.513695	0.623031	0.441424	0.47041	0.459961
2016-01-20 17:00:00	0.245046	0.337557	0.43323	0.2213	0.252691	0.240987
2016-01-20 18:00:00	0.0886597	0.217022	0.355777	0.0762533	0.0987633	0.0858272
2016-01-20 19:00:00	0.477502	0.525379	0.632697	0.46098	0.481946	0.472198
2016-01-20 20:00:00	0.332144	0.406155	0.519797	0.318942	0.337521	0.327847
2016-01-20 21:00:00	1.30919	1.3684	1.41463	1.30447	1.31178	1.30238
2016-01-20 22:00:00	1.40802	1.48007	1.46322	1.39909	1.41221	1.40186
2016-01-20 23:00:00	1.64788	1.74101	1.70838	1.63075	1.65395	1.64233
2016-01-21	1.35199	1.42776	1.44001	1.31883	1.35714	1.34639
2016-01-21 01:00:00	1.02038	1.10888	1.0461	0.994646	1.02473	1.01366
2016-01-21 02:00:00	1.08071	1.16846	1.08584	1.07524	1.08562	1.07439
2016-01-21 03:00:00	0.781424	0.879613	0.8134	0.747995	0.786426	0.774695
2016-01-21 04:00:00	0.871919	0.935616	0.861311	0.848668	0.875289	0.866126
2016-01-21 05:00:00	1.05673	1.13056	1.07125	1.0486	1.05921	1.05052
2016-01-21 06:00:00	0.746883	0.823818	0.807257	0.736844	0.749987	0.741005
2016-01-21 07:00:00	0.902966	0.965367	0.897717	0.89017	0.905447	0.896921
2016-01-21 08:00:00	0.878704	0.941972	0.880706	0.869455	0.88078	0.872592
2016-01-21 09:00:00	0.760368	0.831831	0.810089	0.754169	0.762328	0.754321
2016-01-21 10:00:00	1.43178	1.48994	1.52693	1.44028	1.43234	1.42544
2016-01-21 11:00:00	1.00864	1.05931	1.01922	1.00802	1.00966	1.00223
2016-01-21 12:00:00	0.980907	1.04061	1.01734	0.98698	0.983727	0.974111
2016-01-21 13:00:00	0.78038	0.86484	0.824258	0.758762	0.783635	0.774396
2016-01-21 14:00:00	0.493962	0.557396	0.619912	0.465387	0.498631	0.488766
2016-01-21 15:00:00	0.706448	0.770215	0.781059	0.692471	0.708853	0.699865
2016-01-21 16:00:00	0.304651	0.404871	0.492702	0.276481	0.3118	0.300199
2016-01-21 17:00:00	0.17306	0.299182	0.438074	0.136756	0.182786	0.169484
2016-01-21 18:00:00	0.376838	0.43997	0.570155	0.380949	0.382934	0.371742
2016-01-21 19:00:00	0.452369	0.552992	0.581913	0.473135	0.461478	0.451802
2016-01-21 20:00:00	0.802705	0.870932	0.837815	0.852888	0.807715	0.79963
2016-01-21 21:00:00	1.53606	1.59506	1.60126	1.55984	1.54093	1.53181
2016-01-21 22:00:00	1.16894	1.21152	1.20694	1.16772	1.17121	1.16268
2016-01-21 23:00:00	1.25866	1.32441	1.37951	1.25919	1.26168	1.2519
2016-01-22	1.41841	1.47418	1.45349	1.39842	1.42368	1.41241
2016-01-22 01:00:00	1.38559	1.50081	1.35482	1.3612	1.38666	1.38242
2016-01-22 02:00:00	1.0216	1.13015	0.992443	1.00786	1.02693	1.01548
2016-01-22 03:00:00	0.972895	1.02964	0.939425	0.963929	0.976862	0.967085
2016-01-22 04:00:00	0.933072	0.990594	0.929586	0.925682	0.936965	0.927344
2016-01-22 05:00:00	0.831099	0.894132	0.846157	0.818459	0.835146	0.825599
2016-01-22 06:00:00	1.10758	1.16057	1.11593	1.11642	1.11018	1.10136
2016-01-22 07:00:00	0.766685	0.833022	0.812625	0.756905	0.770065	0.761088
2016-01-22 08:00:00	1.06773	1.1182	1.05897	1.07084	1.07034	1.06161
2016-01-22 09:00:00	1.03364	1.08202	1.04118	1.04009	1.0358	1.02739
2016-01-22 10:00:00	1.11595	1.15619	1.10271	1.12838	1.11761	1.10944
2016-01-22 11:00:00	1.16967	1.20766	1.1825	1.17902	1.17176	1.16334
2016-01-22 12:00:00	1.36443	1.42161	1.45616	1.38159	1.36936	1.35814
2016-01-22 13:00:00	0.642414	0.729236	0.72616	0.622048	0.646527	0.636844
2016-01-22 14:00:00	0.662644	0.696959	0.762272	0.638417	0.666516	0.656892
2016-01-22 15:00:00	0.272129	0.35879	0.430022	0.234832	0.279844	0.268293
2016-01-22 16:00:00	0.471814	0.52718	0.612406	0.451604	0.476236	0.466429
2016-01-22 17:00:00	0.204353	0.295351	0.399617	0.170864	0.21284	0.200973
2016-01-22 18:00:00	0.565257	0.623041	0.635529	0.54675	0.570113	0.559832
2016-01-22 19:00:00	0.686193	0.727943	0.772002	0.66912	0.689447	0.680467
2016-01-22 20:00:00	1.48226	1.52559	1.49559	1.50584	1.48771	1.4764
2016-01-22 21:00:00	1.29236	1.33882	1.36969	1.30502	1.29651	1.28607
2016-01-22 22:00:00	1.42993	1.47245	1.46426	1.45734	1.43344	1.42335
2016-01-22 23:00:00	1.43275	1.47813	1.46164	1.46392	1.43771	1.42624
2016-01-23	0.913037	0.971494	0.898028	0.888325	0.919729	0.907514
2016-01-23 01:00:00	1.05079	1.09385	1.06257	1.04091	1.05628	1.04495
2016-01-23 02:00:00	0.823236	0.901653	0.857788	0.808854	0.831118	0.817093
2016-01-23 03:00:00	0.940607	1.02856	0.917304	0.918849	0.946666	0.933948
2016-01-23 04:00:00	0.819476	0.896827	0.842348	0.799337	0.825517	0.814071
2016-01-23 05:00:00	0.981585	1.04137	1.02049	0.988827	0.985036	0.975171
2016-01-23 06:00:00	0.768589	0.83697	0.817526	0.75171	0.773599	0.763018
2016-01-23 07:00:00	0.764843	0.8267	0.817533	0.751749	0.769498	0.759286
2016-01-23 08:00:00	0.895852	0.947156	0.896918	0.894194	0.89936	0.889812
2016-01-23 09:00:00	0.961099	1.00739	0.960074	0.9584	0.964446	0.955043
2016-01-23 10:00:00	0.729918	0.786452	0.79437	0.725664	0.732792	0.724045
2016-01-23 11:00:00	0.973194	1.00961	0.956663	0.972398	0.975725	0.967089
2016-01-23 12:00:00	1.38866	1.44327	1.49676	1.40088	1.39105	1.38247
2016-01-23 13:00:00	1.32673	1.37719	1.40637	1.3352	1.33137	1.32064
2016-01-23 14:00:00	0.982804	1.00886	0.969038	0.984807	0.985544	0.976744
2016-01-23 15:00:00	1.12246	1.18263	1.05308	1.13443	1.12455	1.11566
2016-01-23 16:00:00	1.30618	1.3854	1.36505	1.30549	1.30842	1.29979
2016-01-23 17:00:00	1.61524	1.75268	1.62428	1.62728	1.62034	1.60916
2016-01-23 18:00:00	1.51675	1.59911	1.5127	1.49546	1.52371	1.51213
2016-01-23 19:00:00	2.31202	2.34612	2.33024	2.34313	2.32134	2.30436
2016-01-23 20:00:00	1.73145	1.82789	1.77578	1.7506	1.74015	1.72874
2016-01-23 21:00:00	1.98475	2.03755	1.94722	1.97517	1.99243	1.97995
2016-01-23 22:00:00	2.69727	2.77462	2.53626	2.72872	2.71369	2.6955
2016-01-23 23:00:00	1.58461	1.64152	1.52479	1.60525	1.58802	1.57784
2016-01-24	1.26229	1.31984	1.31696	1.25286	1.26849	1.25652
2016-01-24 01:00:00	1.28139	1.38969	1.41457	1.27998	1.28467	1.27595
2016-01-24 02:00:00	1.24203	1.34017	1.26191	1.23726	1.24576	1.23649
2016-01-24 03:00:00	1.24116	1.33786	1.22552	1.29265	1.24632	1.2372
2016-01-24 04:00:00	1.24319	1.30823	1.24721	1.30831	1.24408	1.23421
2016-01-24 05:00:00	0.696088	0.77312	0.778485	0.683612	0.70038	0.69046
2016-01-24 06:00:00	0.519664	0.610805	0.644086	0.494852	0.525769	0.514909
2016-01-24 07:00:00	1.02357	1.07727	1.03198	1.01993	1.02574	1.01729
2016-01-24 08:00:00	0.670256	0.74566	0.753326	0.663243	0.673376	0.66449
2016-01-24 09:00:00	1.10217	1.14668	1.10097	1.10447	1.10351	1.09567
2016-01-24 10:00:00	0.870357	0.917079	0.876229	0.864081	0.872161	0.864135
2016-01-24 11:00:00	1.08168	1.11468	1.0834	1.09087	1.0819	1.07485
2016-01-24 12:00:00	1.16057	1.19233	1.17417	1.17332	1.16097	1.15378
2016-01-24 13:00:00	0.972626	1.00022	0.992688	0.979362	0.9752	0.966193
2016-01-24 14:00:00	0.752109	0.775097	0.815473	0.735785	0.754692	0.745709
2016-01-24 15:00:00	0.571615	0.639267	0.684207	0.558001	0.577048	0.565277
2016-01-24 16:00:00	0.733036	0.792509	0.810995	0.685001	0.735936	0.726579
2016-01-24 17:00:00	0.575601	0.645916	0.675091	0.526172	0.579329	0.569656
2016-01-24 18:00:00	0.617683	0.700761	0.710605	0.582328	0.620742	0.611414
2016-01-24 19:00:00	0.537016	0.602121	0.602015	0.509509	0.541827	0.53166
2016-01-24 20:00:00	1.11971	1.16055	1.11237	1.13181	1.12286	1.11319
2016-01-24 21:00:00	2.37215	2.5488	2.37055	2.41417	2.38719	2.36957
2016-01-24 22:00:00	1.58333	1.67714	1.66932	1.59803	1.58965	1.57778
2016-01-24 23:00:00	0.813723	0.838752	0.841703	0.829141	0.815438	0.807388
2016-01-25	0.64102	0.716886	0.731281	0.610122	0.648677	0.636031
2016-01-25 01:00:00	0.97243	1.02	0.972762	0.954104	0.977402	0.966543
2016-01-25 02:00:00	0.672774	0.745738	0.748579	0.643455	0.679259	0.667634
2016-01-25 03:00:00	0.613158	0.712212	0.703175	0.582014	0.620107	0.608254
2016-01-25 04:00:00	0.62056	0.697947	0.707007	0.591881	0.626558	0.615458
2016-01-25 05:00:00	0.882881	0.936872	0.882721	0.869946	0.88628	0.87678
2016-01-25 06:00:00	0.801973	0.861241	0.829702	0.788323	0.805377	0.795995
2016-01-25 07:00:00	0.80547	0.861338	0.830872	0.791426	0.808647	0.799499
2016-01-25 08:00:00	0.805927	0.858112	0.829748	0.791693	0.808843	0.799933
2016-01-25 09:00:00	0.77819	0.829403	0.813558	0.763377	0.781137	0.772263
2016-01-25 10:00:00	1.42193	1.46706	1.54283	1.42835	1.42352	1.41548
2016-01-25 11:00:00	1.2025	1.22922	1.23682	1.20171	1.20545	1.19596
2016-01-25 12:00:00	1.28723	1.31683	1.37653	1.29052	1.28928	1.28033
2016-01-25 13:00:00	0.986473	1.04654	0.98404	0.973043	0.988683	0.97953
2016-01-25 14:00:00	0.684686	0.724773	0.745978	0.655317	0.688754	0.678672
2016-01-25 15:00:00	0.830549	0.847528	0.828834	0.805524	0.834524	0.824021
2016-01-25 16:00:00	1.18853	1.22988	1.31543	1.14919	1.19289	1.18114
2016-01-25 17:00:00	0.351955	0.429246	0.504031	0.309172	0.361244	0.346439
2016-01-25 18:00:00	0.677259	0.743049	0.700964	0.684244	0.685967	0.675144
2016-01-25 19:00:00	0.953153	1.03084	0.946532	0.958724	0.960429	0.950089
2016-01-25 20:00:00	0.790066	0.859728	0.809119	0.792268	0.795834	0.787585
2016-01-25 21:00:00	1.00641	1.01406	0.969937	0.98742	1.00887	0.999496
2016-01-25 22:00:00	1.9582	2.08939	2.02295	1.94322	1.96845	1.95372
2016-01-25 23:00:00	1.13508	1.16381	1.10896	1.12267	1.13767	1.12836
2016-01-26	1.69508	1.76487	1.80358	1.65394	1.70181	1.69031
2016-01-26 01:00:00	2.18723	2.23988	2.17005	2.17372	2.20071	2.18788
2016-01-26 02:00:00	1.48313	1.61136	1.57482	1.50341	1.48991	1.47997
2016-01-26 03:00:00	1.27819	1.3366	1.3649	1.23683	1.28272	1.27223
2016-01-26 04:00:00	0.812867	0.862816	0.806566	0.774661	0.818411	0.806872
2016-01-26 05:00:00	0.707635	0.777084	0.77353	0.693062	0.712129	0.701704
2016-01-26 06:00:00	0.742161	0.799846	0.792889	0.721157	0.746481	0.736324
2016-01-26 07:00:00	0.810731	0.860799	0.842132	0.801664	0.813707	0.804389
2016-01-26 08:00:00	0.749373	0.792327	0.800299	0.729549	0.753043	0.743396
2016-01-26 09:00:00	0.987929	1.02608	0.995252	0.98997	0.989065	0.980925
2016-01-26 10:00:00	1.03461	1.05613	1.02692	1.03245	1.03554	1.0278
2016-01-26 11:00:00	0.950207	0.974947	0.948758	0.932171	0.952657	0.944053
2016-01-26 12:00:00	1.41714	1.44318	1.43273	1.41578	1.42022	1.41031
2016-01-26 13:00:00	0.651034	0.710367	0.743389	0.62557	0.655652	0.644825
2016-01-26 14:00:00	0.317094	0.396965	0.511475	0.30746	0.3237	0.312657
2016-01-26 15:00:00	0.462785	0.500797	0.591473	0.435058	0.468259	0.457618
2016-01-26 16:00:00	0.654271	0.694135	0.761976	0.651451	0.657233	0.648007
2016-01-26 17:00:00	0.659377	0.704051	0.754865	0.628145	0.664887	0.652687
2016-01-26 18:00:00	0.562736	0.610066	0.64947	0.535673	0.567407	0.556072
2016-01-26 19:00:00	0.851432	0.888191	0.889756	0.824486	0.853305	0.844809
2016-01-26 20:00:00	1.32684	1.37005	1.40349	1.32992	1.32862	1.32016
2016-01-26 21:00:00	1.31889	1.35086	1.35878	1.33615	1.31986	1.31198
2016-01-26 22:00:00	1.47939	1.54449	1.50877	1.4953	1.48205	1.47293
2016-01-26 23:00:00	1.48112	1.56615	1.57856	1.48566	1.48462	1.47464
2016-01-27	1.01591	1.0598	1.00282	0.980147	1.02293	1.00976
2016-01-27 01:00:00	0.923736	1.00252	0.924509	0.89349	0.92989	0.91691
2016-01-27 02:00:00	0.823187	0.921802	0.86116	0.821583	0.829098	0.816763
2016-01-27 03:00:00	1.1474	1.23098	1.13587	1.14297	1.15114	1.14098
2016-01-27 04:00:00	0.711171	0.815868	0.773484	0.674815	0.717846	0.705272
2016-01-27 05:00:00	0.589356	0.676417	0.69283	0.571232	0.594597	0.583996
2016-01-27 06:00:00	0.746283	0.812051	0.799647	0.716928	0.751091	0.740834
2016-01-27 07:00:00	0.758468	0.830238	0.795753	0.745466	0.761966	0.752602
2016-01-27 08:00:00	0.730199	0.78944	0.788162	0.711529	0.734081	0.724587
2016-01-27 09:00:00	0.81414	0.862931	0.839509	0.80883	0.816521	0.807954
2016-01-27 10:00:00	0.991145	1.02572	0.979859	0.989559	0.992813	0.984694
2016-01-27 11:00:00	0.706149	0.75458	0.764076	0.692562	0.708736	0.700373
2016-01-27 12:00:00	1.05364	1.12049	1.06483	1.05724	1.05681	1.04666
2016-01-27 13:00:00	0.782251	0.888392	0.831272	0.762316	0.785986	0.775966
2016-01-27 14:00:00	0.425209	0.503035	0.571929	0.411827	0.429232	0.420344
2016-01-27 15:00:00	0.425626	0.477249	0.564539	0.400572	0.431272	0.420832
2016-01-27 16:00:00	0.242941	0.332887	0.422663	0.225666	0.250504	0.23883
2016-01-27 17:00:00	0.246341	0.316683	0.440922	0.222068	0.25476	0.242528
2016-01-27 18:00:00	0.483935	0.515725	0.633652	0.472917	0.488381	0.478466
2016-01-27 19:00:00	0.16822	0.249271	0.395321	0.141252	0.178087	0.164686
2016-01-27 20:00:00	0.187178	0.273133	0.416124	0.174077	0.195804	0.183551
2016-01-27 21:00:00	0.737323	0.744178	0.800798	0.737441	0.73925	0.731029
2016-01-27 22:00:00	0.94543	0.963159	0.94782	0.959229	0.946671	0.938508
2016-01-27 23:00:00	0.896436	0.908435	0.888651	0.904379	0.897897	0.889734
2016-01-28	2.71643	2.82827	2.64732	2.65805	2.73098	2.71677
2016-01-28 01:00:00	1.95925	2.04511	1.95113	1.93069	1.96786	1.9555
2016-01-28 02:00:00	1.44063	1.54614	1.52946	1.47318	1.44915	1.43663
2016-01-28 03:00:00	1.17604	1.35404	1.23248	1.21654	1.18381	1.17366
2016-01-28 04:00:00	0.94835	1.07391	0.920533	0.935483	0.956765	0.946366
2016-01-28 05:00:00	0.602323	0.683997	0.705497	0.586718	0.607777	0.596961
2016-01-28 06:00:00	0.702309	0.763345	0.764985	0.681099	0.707288	0.696809
2016-01-28 07:00:00	0.953925	0.995683	0.946054	0.956311	0.956288	0.947294
2016-01-28 08:00:00	0.822886	0.865692	0.840706	0.811251	0.826696	0.816942
2016-01-28 09:00:00	0.695997	0.747617	0.771531	0.687283	0.699845	0.690258
2016-01-28 10:00:00	1.26624	1.28648	1.29751	1.27662	1.26819	1.2596
2016-01-28 11:00:00	0.929397	0.955101	0.923491	0.927161	0.931346	0.922964
2016-01-28 12:00:00	1.08157	1.1378	1.10432	1.09455	1.0855	1.07455
2016-01-28 13:00:00	0.741891	0.794761	0.787173	0.729363	0.74638	0.735477
2016-01-28 14:00:00	0.451231	0.541196	0.573841	0.43426	0.457304	0.445256
2016-01-28 15:00:00	0.527332	0.570266	0.637781	0.502285	0.532915	0.521133
2016-01-28 16:00:00	0.449565	0.51024	0.551696	0.425579	0.456471	0.44362
2016-01-28 17:00:00	0.261229	0.356393	0.459871	0.245855	0.271561	0.256376
2016-01-28 18:00:00	0.87737	0.884649	0.895064	0.85421	0.880155	0.869954
2016-01-28 19:00:00	0.49455	0.581201	0.581478	0.452892	0.50057	0.48871
2016-01-28 20:00:00	0.541701	0.594815	0.623209	0.50386	0.54642	0.535936
2016-01-28 21:00:00	0.840369	0.885806	0.875392	0.848029	0.840968	0.833355
2016-01-28 22:00:00	0.806366	0.847486	0.866231	0.791888	0.808465	0.799948
2016-01-28 23:00:00	1.3409	1.39711	1.44236	1.33589	1.34485	1.33428
2016-01-29	0.999326	1.05301	1.04647	0.969615	1.00751	0.993561
2016-01-29 01:00:00	1.38734	1.4852	1.49094	1.34745	1.39401	1.382
2016-01-29 02:00:00	0.955026	1.02304	0.969943	0.90185	0.960814	0.948821
2016-01-29 03:00:00	0.732727	0.806098	0.772193	0.708344	0.738406	0.72686
2016-01-29 04:00:00	0.789245	0.873448	0.802011	0.76643	0.793774	0.783049
2016-01-29 05:00:00	0.792967	0.847803	0.81845	0.767778	0.797747	0.787163
2016-01-29 06:00:00	0.63791	0.710864	0.726538	0.622277	0.642466	0.632222
2016-01-29 07:00:00	0.927744	0.9698	0.926991	0.91406	0.930871	0.921519
2016-01-29 08:00:00	0.622881	0.692206	0.707478	0.608983	0.626779	0.617082
2016-01-29 09:00:00	1.0262	1.05943	1.03738	1.01763	1.02839	1.01963
2016-01-29 10:00:00	0.92081	0.954465	0.909068	0.915308	0.922617	0.914203
2016-01-29 11:00:00	0.917338	0.945328	0.91667	0.914311	0.919056	0.910712
2016-01-29 12:00:00	1.00235	1.04508	1.02329	0.996969	1.00594	0.995547
2016-01-29 13:00:00	1.36309	1.41509	1.46518	1.37464	1.36309	1.3525
2016-01-29 14:00:00	0.933869	0.986948	0.927732	0.994407	0.938596	0.929599
2016-01-29 15:00:00	0.382148	0.470763	0.557534	0.375842	0.388284	0.377221
2016-01-29 16:00:00	0.722298	0.757027	0.77062	0.70809	0.726459	0.715272
2016-01-29 17:00:00	0.825825	0.87111	0.856858	0.807568	0.829982	0.819016
2016-01-29 18:00:00	0.61659	0.661416	0.706148	0.589592	0.620064	0.610733
2016-01-29 19:00:00	0.880075	0.900928	0.902327	0.867543	0.882587	0.873502
2016-01-29 20:00:00	1.3248	1.33987	1.35524	1.34043	1.32785	1.31812
2016-01-29 21:00:00	1.18181	1.20112	1.18246	1.20418	1.18379	1.17473
2016-01-29 22:00:00	1.46037	1.50679	1.47724	1.4823	1.46508	1.45426
2016-01-29 23:00:00	1.32495	1.38312	1.39808	1.34533	1.32868	1.31837
2016-01-30	0.942493	0.984695	0.92485	0.916547	0.948714	0.936602
2016-01-30 01:00:00	0.959064	1.0017	0.948518	0.932889	0.964839	0.953036
2016-01-30 02:00:00	0.568591	0.653996	0.678269	0.530456	0.577268	0.563713
2016-01-30 03:00:00	0.935758	0.993389	0.926997	0.899454	0.941569	0.929887
2016-01-30 04:00:00	0.894963	0.938321	0.889871	0.879472	0.899191	0.888597
2016-01-30 05:00:00	0.844472	0.889953	0.852415	0.822465	0.849342	0.838472
2016-01-30 06:00:00	0.794055	0.839535	0.818035	0.770598	0.798663	0.788097
2016-01-30 07:00:00	1.00215	1.04318	1.00571	0.994629	1.00529	0.995317
2016-01-30 08:00:00	0.912564	0.953287	0.886179	0.893558	0.916569	0.906137
2016-01-30 09:00:00	0.740715	0.787646	0.786465	0.72852	0.744267	0.734317
2016-01-30 10:00:00	1.07918	1.09981	1.06071	1.07442	1.08192	1.0725
2016-01-30 11:00:00	0.938052	0.958748	0.920765	0.936767	0.940385	0.931245
2016-01-30 12:00:00	2.10115	2.18191	2.17809	2.07321	2.11061	2.09709
2016-01-30 13:00:00	0.91472	0.924305	0.888273	0.902893	0.917567	0.908133
2016-01-30 14:00:00	0.852605	0.853505	0.861044	0.844433	0.855124	0.845681
2016-01-30 15:00:00	0.522723	0.547837	0.616904	0.488965	0.528759	0.517047
2016-01-30 16:00:00	0.471188	0.506976	0.572091	0.445672	0.476637	0.465561
2016-01-30 17:00:00	0.641593	0.648554	0.723354	0.616341	0.645992	0.635436
2016-01-30 18:00:00	0.304644	0.368863	0.441633	0.274639	0.3125	0.299796
2016-01-30 19:00:00	0.301231	0.364021	0.452328	0.265855	0.309971	0.296725
2016-01-30 20:00:00	0.324281	0.392918	0.458438	0.301424	0.331174	0.319481
2016-01-30 21:00:00	0.525045	0.564876	0.620134	0.515661	0.528942	0.51945
2016-01-30 22:00:00	1.17561	1.20551	1.18773	1.18704	1.17812	1.16848
2016-01-30 23:00:00	1.87699	1.96911	1.93544	1.89176	1.88467	1.87158
2016-01-31	1.31852	1.38002	1.4043	1.28427	1.325	1.31274
2016-01-31 01:00:00	1.07128	1.114	1.0163	1.04634	1.07636	1.06496
2016-01-31 02:00:00	1.25141	1.31314	1.31356	1.24652	1.25801	1.24489
2016-01-31 03:00:00	0.803134	0.898577	0.825512	0.814485	0.809244	0.796521
2016-01-31 04:00:00	0.597655	0.691103	0.656446	0.559957	0.604959	0.591755
2016-01-31 05:00:00	0.503217	0.587367	0.637532	0.475831	0.510725	0.4983
2016-01-31 06:00:00	0.472641	0.557034	0.613635	0.444127	0.480137	0.467857
2016-01-31 07:00:00	0.582025	0.650958	0.695391	0.565354	0.587501	0.576515
2016-01-31 08:00:00	0.519896	0.587185	0.644666	0.496408	0.526134	0.514773
2016-01-31 09:00:00	0.62574	0.679643	0.718269	0.616024	0.629722	0.619772
2016-01-31 10:00:00	0.737283	0.768761	0.793137	0.71614	0.741488	0.731461
2016-01-31 11:00:00	1.02359	1.04862	1.03151	1.01614	1.02638	1.01709
2016-01-31 12:00:00	0.990533	0.993512	0.981729	0.988793	0.992659	0.983853
2016-01-31 13:00:00	0.847413	0.861446	0.874741	0.841311	0.852014	0.840908
2016-01-31 14:00:00	1.22324	1.26691	1.27953	1.19909	1.22559	1.21559
2016-01-31 15:00:00	0.680727	0.683201	0.792854	0.614915	0.686349	0.674875
2016-01-31 16:00:00	1.21098	1.19415	1.13334	1.20433	1.21333	1.20394
2016-01-31 17:00:00	0.976152	1.01117	0.97664	0.991747	0.981817	0.972443
2016-01-31 18:00:00	0.449581	0.516535	0.586875	0.434297	0.454566	0.444014
2016-01-31 19:00:00	2.91468	3.00442	2.91381	2.90315	2.93206	2.91527
2016-01-31 20:00:00	2.04277	2.10311	1.97665	2.05583	2.05039	2.03844
2016-01-31 21:00:00	1.40016	1.44153	1.50579	1.38768	1.40396	1.39355
2016-01-31 22:00:00	2.01131	2.05262	1.95924	2.02448	2.01909	2.00675
2016-01-31 23:00:00	1.43144	1.48308	1.51287	1.43937	1.43563	1.42493
2016-02-01	1.3813	1.40163	1.39885	1.34237	1.38732	1.37609
2016-02-01 01:00:00	2.25673	2.31807	2.23924	2.27397	2.26712	2.25505
2016-02-01 02:00:00	2.04129	2.13908	1.99054	2.06544	2.04649	2.03606
2016-02-01 03:00:00	1.03208	1.09008	0.985617	0.987243	1.03756	1.02557
2016-02-01 04:00:00	0.335019	0.445024	0.509057	0.321519	0.344615	0.331087
2016-02-01 05:00:00	0.345159	0.458579	0.521219	0.331992	0.354048	0.341098
2016-02-01 06:00:00	0.484257	0.572156	0.628284	0.46287	0.491581	0.479609
2016-02-01 07:00:00	0.590388	0.672392	0.664388	0.569696	0.595227	0.584968
2016-02-01 08:00:00	0.73704	0.80761	0.751349	0.715961	0.740224	0.731097
2016-02-01 09:00:00	0.759817	0.830192	0.798764	0.737933	0.764148	0.754039
2016-02-01 10:00:00	0.885524	0.960066	0.892403	0.887132	0.887474	0.878924
2016-02-01 11:00:00	0.727697	0.806624	0.787754	0.720202	0.730901	0.721748
2016-02-01 12:00:00	0.898109	0.977643	0.931238	0.894885	0.90322	0.891422
2016-02-01 13:00:00	0.389293	0.505155	0.571853	0.375833	0.396953	0.384382
2016-02-01 14:00:00	0.328964	0.450267	0.504367	0.299538	0.338973	0.32446
2016-02-01 15:00:00	0.240202	0.360017	0.452855	0.234338	0.249576	0.236278
2016-02-01 16:00:00	0.372131	0.458629	0.528838	0.363887	0.379143	0.367669
2016-02-01 17:00:00	0.247638	0.355974	0.450035	0.242017	0.256465	0.243806
2016-02-01 18:00:00	0.322999	0.419362	0.503121	0.324241	0.330169	0.31873
2016-02-01 19:00:00	0.863154	0.9257	0.901081	0.855417	0.868012	0.857149
2016-02-01 20:00:00	1.68359	1.81951	1.74733	1.7061	1.69174	1.67777
2016-02-01 21:00:00	1.73913	1.83643	1.79516	1.7619	1.7494	1.7354
2016-02-01 22:00:00	3.69544	3.90752	3.57068	3.70341	3.72606	3.70146
2016-02-01 23:00:00	2.44715	2.6062	2.4386	2.50114	2.4627	2.44487
2016-02-02	0.764743	0.805896	0.795955	0.725821	0.771718	0.759653
2016-02-02 01:00:00	1.20038	1.21805	1.20043	1.18435	1.20643	1.19421
2016-02-02 02:00:00	0.964281	1.03238	0.924808	0.937829	0.97015	0.957985
2016-02-02 03:00:00	1.32933	1.44688	1.30097	1.32076	1.33689	1.32625
2016-02-02 04:00:00	0.903665	0.998819	0.884926	0.92843	0.911665	0.901567
2016-02-02 05:00:00	0.785955	0.858157	0.874433	0.729639	0.793154	0.782228
2016-02-02 06:00:00	0.581487	0.652454	0.686527	0.554887	0.5879	0.576568
2016-02-02 07:00:00	0.457145	0.556009	0.606208	0.442082	0.463566	0.452443
2016-02-02 08:00:00	0.789857	0.854289	0.826694	0.787329	0.79315	0.783648
2016-02-02 09:00:00	0.69074	0.745788	0.754465	0.675125	0.695382	0.68506
2016-02-02 10:00:00	1.23199	1.2674	1.2692	1.24314	1.23117	1.22477
2016-02-02 11:00:00	0.794924	0.843212	0.83299	0.786667	0.797608	0.788349
2016-02-02 12:00:00	1.30802	1.34125	1.40671	1.31027	1.31128	1.30123
2016-02-02 13:00:00	0.938182	0.977123	0.95875	0.925455	0.941139	0.931059
2016-02-02 14:00:00	0.325712	0.399757	0.492023	0.299372	0.335863	0.320713
2016-02-02 15:00:00	0.305229	0.38355	0.508013	0.284411	0.315308	0.300031
2016-02-02 16:00:00	0.239816	0.366063	0.462906	0.214809	0.251552	0.234696
2016-02-02 17:00:00	0.640699	0.642585	0.713411	0.607277	0.647272	0.633351
2016-02-02 18:00:00	0.46208	0.529596	0.546719	0.414763	0.46952	0.45591
2016-02-02 19:00:00	0.170531	0.268404	0.389367	0.147176	0.182859	0.16646
2016-02-02 20:00:00	0.465713	0.521917	0.549182	0.424019	0.472897	0.459827
2016-02-02 21:00:00	0.713723	0.760569	0.80375	0.713475	0.716144	0.706815
2016-02-02 22:00:00	0.502526	0.566533	0.582433	0.487912	0.507092	0.496732
2016-02-02 23:00:00	0.844079	0.905213	0.860262	0.835226	0.847885	0.837486
2016-02-03	0.779311	0.815451	0.841853	0.748717	0.787301	0.772153
2016-02-03 01:00:00	1.06738	1.10159	1.07358	1.04586	1.07243	1.06085
2016-02-03 02:00:00	0.769135	0.816137	0.805824	0.75697	0.776868	0.762476
2016-02-03 03:00:00	0.855882	0.891678	0.821349	0.852575	0.860979	0.848791
2016-02-03 04:00:00	0.933186	0.96157	0.921824	0.920257	0.936573	0.925927
2016-02-03 05:00:00	0.783341	0.800315	0.824909	0.778585	0.787114	0.777143
2016-02-03 06:00:00	0.683171	0.720846	0.758512	0.680112	0.687564	0.677229
2016-02-03 07:00:00	0.751653	0.802846	0.804474	0.745037	0.756031	0.745512
2016-02-03 08:00:00	0.609757	0.673767	0.711707	0.608096	0.61468	0.6038
2016-02-03 09:00:00	0.980043	1.00224	0.985559	0.989699	0.980659	0.973129
2016-02-03 10:00:00	0.903283	0.943776	0.901391	0.912499	0.904392	0.896573
2016-02-03 11:00:00	0.694537	0.757123	0.763801	0.701835	0.697311	0.688366
2016-02-03 12:00:00	1.17446	1.1953	1.19721	1.18492	1.17759	1.16747
2016-02-03 13:00:00	0.707599	0.810671	0.789812	0.69328	0.712018	0.701282
2016-02-03 14:00:00	0.631548	0.723787	0.726884	0.626536	0.635984	0.625785
2016-02-03 15:00:00	0.617896	0.678359	0.716848	0.614513	0.621826	0.612173
2016-02-03 16:00:00	0.641096	0.697545	0.731243	0.638123	0.644619	0.635271
2016-02-03 17:00:00	0.64804	0.698518	0.744462	0.646823	0.651505	0.642137
2016-02-03 18:00:00	0.594743	0.644195	0.691116	0.591019	0.598716	0.589108
2016-02-03 19:00:00	0.674467	0.717124	0.765012	0.671183	0.67832	0.668722
2016-02-03 20:00:00	0.860325	0.903072	0.877237	0.866113	0.86293	0.853864
2016-02-03 21:00:00	0.747096	0.772999	0.807957	0.755126	0.749485	0.740666
2016-02-03 22:00:00	0.899637	0.923161	0.881794	0.89963	0.901789	0.89308
2016-02-03 23:00:00	0.92927	0.979399	0.954424	0.923104	0.931618	0.922684
2016-02-04	0.668244	0.711445	0.736183	0.630361	0.676256	0.663179
2016-02-04 01:00:00	0.564924	0.622258	0.66626	0.535103	0.573448	0.560107
2016-02-04 02:00:00	0.398141	0.488919	0.547785	0.378688	0.408121	0.393872
2016-02-04 03:00:00	0.476326	0.557891	0.569641	0.444407	0.484643	0.47191
2016-02-04 04:00:00	0.446786	0.531021	0.573618	0.422051	0.455663	0.442382
2016-02-04 05:00:00	0.39737	0.493445	0.545722	0.38079	0.406998	0.393136
2016-02-04 06:00:00	0.376958	0.489401	0.542356	0.370991	0.386281	0.37273
2016-02-04 07:00:00	0.362675	0.491672	0.540688	0.36679	0.371271	0.358125
2016-02-04 08:00:00	0.447556	0.582302	0.599839	0.454522	0.453971	0.442429
2016-02-04 09:00:00	0.648137	0.736584	0.745897	0.650574	0.652525	0.642413
2016-02-04 10:00:00	1.32214	1.41573	1.41251	1.34345	1.32267	1.31551
2016-02-04 11:00:00	0.672038	0.777257	0.758671	0.692032	0.674123	0.665538
2016-02-04 12:00:00	1.51075	1.59264	1.55574	1.57542	1.514	1.50534
2016-02-04 13:00:00	0.927927	1.02317	0.890379	0.997083	0.933828	0.923786
2016-02-04 14:00:00	0.278165	0.377541	0.46583	0.261501	0.286942	0.274295
2016-02-04 15:00:00	0.23718	0.343296	0.448247	0.223441	0.246645	0.233466
2016-02-04 16:00:00	0.223805	0.326972	0.437225	0.206861	0.233275	0.220166
2016-02-04 17:00:00	0.176028	0.28768	0.414178	0.16295	0.185926	0.172744
2016-02-04 18:00:00	0.191285	0.302663	0.416444	0.183223	0.200131	0.187871
2016-02-04 19:00:00	0.348191	0.430202	0.521327	0.328485	0.355577	0.343572
2016-02-04 20:00:00	0.545777	0.605524	0.632226	0.521288	0.550618	0.539985
2016-02-04 21:00:00	0.876873	0.927873	0.858421	0.861685	0.879583	0.870295
2016-02-04 22:00:00	0.889411	0.933907	0.873761	0.880224	0.891877	0.882276
2016-02-04 23:00:00	1.04806	1.1066	1.04662	1.03481	1.05196	1.04111
2016-02-05	1.37776	1.47036	1.47487	1.33886	1.38382	1.37268
2016-02-05 01:00:00	1.11147	1.18116	1.14058	1.07673	1.11687	1.10613
2016-02-05 02:00:00	0.943137	1.00135	1.00045	0.905079	0.949003	0.937542
2016-02-05 03:00:00	0.850872	0.958112	0.873723	0.83162	0.856674	0.84458
2016-02-05 04:00:00	0.963423	1.04485	0.939564	0.926718	0.968331	0.957226
2016-02-05 05:00:00	1.00689	1.05747	0.937802	0.961864	1.00986	1.00034
2016-02-05 06:00:00	0.688088	0.769826	0.762737	0.674728	0.691562	0.682394
2016-02-05 07:00:00	0.577251	0.669405	0.672375	0.558967	0.581284	0.572074
2016-02-05 08:00:00	0.772166	0.848256	0.8163	0.758271	0.774519	0.766204
2016-02-05 09:00:00	0.714292	0.789893	0.773777	0.692108	0.717835	0.708728
2016-02-05 10:00:00	1.05832	1.11705	1.04322	1.06416	1.0594	1.05152
2016-02-05 11:00:00	0.756814	0.821582	0.80334	0.740368	0.760202	0.751025
2016-02-05 12:00:00	1.1079	1.16379	1.10849	1.11048	1.11185	1.10117
2016-02-05 13:00:00	0.715183	0.83405	0.768446	0.686542	0.720509	0.708648
2016-02-05 14:00:00	0.542589	0.639031	0.655669	0.513653	0.547605	0.536317
2016-02-05 15:00:00	0.711385	0.777796	0.753367	0.687766	0.714796	0.70506
2016-02-05 16:00:00	0.770413	0.813338	0.797763	0.755065	0.773047	0.7643
2016-02-05 17:00:00	0.796662	0.837062	0.812967	0.789163	0.798733	0.790306
2016-02-05 18:00:00	0.694847	0.769308	0.768901	0.688224	0.698379	0.688889
2016-02-05 19:00:00	0.698718	0.737615	0.773243	0.687943	0.702726	0.693077
2016-02-05 20:00:00	0.642757	0.696716	0.724348	0.604712	0.647829	0.637035
2016-02-05 21:00:00	0.759696	0.824572	0.817612	0.732017	0.762942	0.753197
2016-02-05 22:00:00	1.37745	1.44798	1.4002	1.38855	1.38179	1.37063
2016-02-05 23:00:00	1.30343	1.36533	1.38957	1.29919	1.3085	1.29654
2016-02-06	1.36011	1.42272	1.43522	1.32785	1.36664	1.35452
2016-02-06 01:00:00	1.55171	1.6319	1.59437	1.5296	1.5578	1.54599
2016-02-06 02:00:00	1.94927	2.03057	2.03325	1.97776	1.95821	1.94672
2016-02-06 03:00:00	1.61676	1.69361	1.70438	1.64713	1.61846	1.60661
2016-02-06 04:00:00	0.574068	0.649108	0.661379	0.544656	0.580817	0.569328
2016-02-06 05:00:00	0.745401	0.810472	0.808123	0.733663	0.749791	0.739797
2016-02-06 06:00:00	0.732304	0.800375	0.785958	0.713719	0.737047	0.726918
2016-02-06 07:00:00	1.02691	1.09386	1.0339	1.02601	1.02971	1.02065
2016-02-06 08:00:00	0.769992	0.847314	0.817768	0.764377	0.773103	0.764042
2016-02-06 09:00:00	0.786189	0.85836	0.819948	0.775252	0.789249	0.780265
2016-02-06 10:00:00	1.00158	1.06959	1.01002	1.00152	1.00338	0.995144
2016-02-06 11:00:00	0.785696	0.863415	0.831136	0.786111	0.788148	0.779644
2016-02-06 12:00:00	1.23751	1.30254	1.29508	1.25151	1.24183	1.2313
2016-02-06 13:00:00	1.28434	1.37614	1.36711	1.27127	1.28957	1.27837
2016-02-06 14:00:00	0.384589	0.47447	0.528906	0.363663	0.391359	0.380191
2016-02-06 15:00:00	0.637363	0.724115	0.724686	0.616698	0.642265	0.631373
2016-02-06 16:00:00	0.355303	0.474962	0.455951	0.315685	0.362837	0.350816
2016-02-06 17:00:00	0.251629	0.36303	0.439847	0.230737	0.261158	0.24757
2016-02-06 18:00:00	0.325117	0.409427	0.499473	0.306069	0.33195	0.320526
2016-02-06 19:00:00	0.230613	0.320891	0.414304	0.2037	0.239198	0.226947
2016-02-06 20:00:00	0.381501	0.441868	0.517234	0.358473	0.387682	0.377078
2016-02-06 21:00:00	0.416899	0.478927	0.551043	0.414056	0.42111	0.412152
2016-02-06 22:00:00	0.658092	0.68613	0.748555	0.65514	0.661338	0.652418
2016-02-06 23:00:00	0.706721	0.727028	0.769403	0.701018	0.709803	0.700878
2016-02-07	0.876894	0.914413	0.883038	0.854376	0.883018	0.871269
2016-02-07 01:00:00	0.825045	0.857169	0.844704	0.801961	0.83071	0.819469
2016-02-07 02:00:00	0.652683	0.703044	0.738125	0.622299	0.659571	0.647708
2016-02-07 03:00:00	0.609134	0.674524	0.673486	0.574527	0.615426	0.604289
2016-02-07 04:00:00	0.723575	0.784211	0.792485	0.707334	0.728235	0.718044
2016-02-07 05:00:00	0.796265	0.852797	0.824146	0.776456	0.800999	0.790883
2016-02-07 06:00:00	1.01549	1.07496	1.00951	1.00834	1.01974	1.00988
2016-02-07 07:00:00	0.747958	0.814181	0.805613	0.738888	0.752252	0.742523
2016-02-07 08:00:00	0.64629	0.72026	0.734615	0.635605	0.651104	0.641121
2016-02-07 09:00:00	0.953658	1.01144	0.961673	0.961296	0.957785	0.947695
2016-02-07 10:00:00	0.632946	0.709635	0.718512	0.628095	0.638131	0.627855
2016-02-07 11:00:00	1.06236	1.13309	1.09434	1.09626	1.06416	1.05566
2016-02-07 12:00:00	0.99397	1.07597	1.00573	1.01993	0.995387	0.987578
2016-02-07 13:00:00	0.763841	0.854111	0.813179	0.782511	0.767305	0.757935
2016-02-07 14:00:00	0.54712	0.634869	0.702748	0.547513	0.552156	0.541431
2016-02-07 15:00:00	0.412386	0.56381	0.548006	0.39459	0.420226	0.407595
2016-02-07 16:00:00	0.454312	0.533057	0.59818	0.4654	0.461845	0.449288
2016-02-07 17:00:00	0.138081	0.270934	0.389564	0.116371	0.148793	0.134977
2016-02-07 18:00:00	0.0912344	0.234648	0.369498	0.0788868	0.102378	0.0882032
2016-02-07 19:00:00	0.369566	0.453058	0.520139	0.352799	0.376908	0.364715
2016-02-07 20:00:00	0.813488	0.890489	0.835942	0.779119	0.818029	0.807548
2016-02-07 21:00:00	1.11039	1.20331	1.10637	1.11489	1.11441	1.10407
2016-02-07 22:00:00	1.4183	1.47057	1.4674	1.44456	1.4239	1.41233
2016-02-07 23:00:00	1.08413	1.12629	1.10384	1.09279	1.0869	1.0776
2016-02-08	1.62235	1.70927	1.63602	1.61985	1.63097	1.61753
2016-02-08 01:00:00	2.85442	3.01629	2.80679	2.8711	2.87226	2.85586
2016-02-08 02:00:00	1.516	1.68425	1.56707	1.57277	1.52709	1.51357
2016-02-08 03:00:00	1.2119	1.38124	1.19248	1.22357	1.22095	1.20984
2016-02-08 04:00:00	0.919061	1.04821	0.985569	0.90712	0.927835	0.917822
2016-02-08 05:00:00	0.663588	0.73674	0.730992	0.635386	0.668886	0.65854
2016-02-08 06:00:00	0.665567	0.735907	0.723886	0.637073	0.671061	0.660067
2016-02-08 07:00:00	0.799748	0.867984	0.837095	0.797787	0.803458	0.793841
2016-02-08 08:00:00	0.655753	0.74209	0.745689	0.648357	0.659553	0.650225
2016-02-08 09:00:00	0.770688	0.853636	0.814162	0.761599	0.773617	0.764853
2016-02-08 10:00:00	1.35539	1.43256	1.40474	1.36017	1.3561	1.34876
2016-02-08 11:00:00	0.994647	1.06621	1.01627	1.00995	0.995719	0.98792
2016-02-08 12:00:00	0.704501	0.776153	0.760695	0.70435	0.708985	0.698843
2016-02-08 13:00:00	0.919977	1.05649	0.930612	0.913211	0.921987	0.913179
2016-02-08 14:00:00	1.76029	1.89088	1.82177	1.78561	1.76715	1.75481
2016-02-08 15:00:00	1.95375	2.07612	1.95538	1.99154	1.96331	1.94864
2016-02-08 16:00:00	1.94869	2.06261	1.96873	1.97826	1.95988	1.94471
2016-02-08 17:00:00	1.65491	1.72355	1.66538	1.69945	1.6619	1.64898
2016-02-08 18:00:00	1.27445	1.31361	1.32951	1.31275	1.27841	1.26777
2016-02-08 19:00:00	0.912703	0.94313	0.930649	0.945521	0.916097	0.905851
2016-02-08 20:00:00	1.12534	1.14887	1.12205	1.16788	1.1291	1.11838
2016-02-08 21:00:00	1.7617	1.80789	1.82367	1.81169	1.76959	1.75626
2016-02-08 22:00:00	3.89755	4.01068	3.69812	3.84413	3.93145	3.90458
2016-02-08 23:00:00	3.59553	3.62056	3.32596	3.58273	3.62337	3.60019
2016-02-09	2.42911	2.47372	2.42089	2.44821	2.44132	2.43011
2016-02-09 01:00:00	1.8519	1.98174	1.89928	1.81079	1.86128	1.84855
2016-02-09 02:00:00	1.02751	1.13261	0.978888	1.02812	1.03288	1.02147
2016-02-09 03:00:00	0.83492	0.935075	0.850007	0.834638	0.840408	0.828387
2016-02-09 04:00:00	0.832539	0.91758	0.83204	0.819589	0.837467	0.82674
2016-02-09 05:00:00	0.824481	0.903192	0.843335	0.826658	0.828827	0.818964
2016-02-09 06:00:00	0.85517	0.935955	0.858729	0.852819	0.859362	0.849473
2016-02-09 07:00:00	1.00432	1.08244	0.941301	0.990053	1.00782	0.997812
2016-02-09 08:00:00	0.969023	1.04112	0.972881	0.976791	0.971819	0.962662
2016-02-09 09:00:00	0.766156	0.854335	0.810542	0.766434	0.769048	0.759686
2016-02-09 10:00:00	1.28807	1.346	1.28566	1.30409	1.28704	1.28104
2016-02-09 11:00:00	1.10038	1.15548	1.0822	1.09588	1.10316	1.09429
2016-02-09 12:00:00	1.12943	1.19885	1.17128	1.13846	1.13322	1.12257
2016-02-09 13:00:00	0.649881	0.725012	0.728126	0.633379	0.655069	0.644238
2016-02-09 14:00:00	0.405522	0.491589	0.532572	0.392079	0.411719	0.400623
2016-02-09 15:00:00	0.498084	0.560932	0.622163	0.475387	0.50382	0.492448
2016-02-09 16:00:00	0.166191	0.268879	0.368651	0.139974	0.176505	0.162651
2016-02-09 17:00:00	0.587729	0.665362	0.681968	0.556023	0.593197	0.58115
2016-02-09 18:00:00	0.476409	0.531818	0.584881	0.452677	0.482724	0.470945
2016-02-09 19:00:00	0.839899	0.9456	0.857519	0.825558	0.842538	0.833327
2016-02-09 20:00:00	1.48149	1.59455	1.50844	1.4917	1.48596	1.47531
2016-02-09 21:00:00	1.55261	1.66243	1.4714	1.58859	1.5564	1.54598
2016-02-09 22:00:00	1.38543	1.45954	1.43477	1.39865	1.38902	1.37909
2016-02-09 23:00:00	1.31432	1.37272	1.31809	1.32895	1.31767	1.30745
2016-02-10	1.31354	1.39792	1.33305	1.29963	1.32228	1.31009
2016-02-10 01:00:00	1.76754	1.85973	1.86136	1.78276	1.77201	1.76228
2016-02-10 02:00:00	1.20667	1.34713	1.2105	1.25198	1.21428	1.20301
2016-02-10 03:00:00	0.704866	0.779303	0.716391	0.6758	0.710556	0.698957
2016-02-10 04:00:00	0.704272	0.768325	0.769232	0.680435	0.710007	0.699137
2016-02-10 05:00:00	0.933328	0.990139	0.945943	0.933712	0.936042	0.927092
2016-02-10 06:00:00	0.859212	0.921723	0.86857	0.850363	0.862515	0.853391
2016-02-10 07:00:00	0.791688	0.863772	0.832852	0.785371	0.79496	0.785981
2016-02-10 08:00:00	1.06701	1.13183	1.06267	1.06667	1.06992	1.06108
2016-02-10 09:00:00	0.70742	0.796361	0.78308	0.704502	0.710776	0.701715
2016-02-10 10:00:00	1.27482	1.33665	1.31502	1.29086	1.27577	1.26827
2016-02-10 11:00:00	0.778643	0.846129	0.824158	0.778981	0.781092	0.772706
2016-02-10 12:00:00	1.30327	1.38931	1.39443	1.31473	1.30712	1.29678
2016-02-10 13:00:00	0.489649	0.593142	0.616951	0.468194	0.494083	0.484738
2016-02-10 14:00:00	0.470733	0.560548	0.597489	0.461218	0.473977	0.465868
2016-02-10 15:00:00	0.629113	0.691831	0.711046	0.615743	0.631615	0.623707
2016-02-10 16:00:00	0.602593	0.667775	0.702017	0.6022	0.604394	0.5969
2016-02-10 17:00:00	0.730881	0.797134	0.793396	0.722652	0.733074	0.725084
2016-02-10 18:00:00	0.584071	0.644061	0.692811	0.586221	0.585698	0.578446
2016-02-10 19:00:00	0.577145	0.627145	0.676735	0.566659	0.579662	0.571886
2016-02-10 20:00:00	1.01151	1.05666	1.00834	1.03105	1.01175	1.00463
2016-02-10 21:00:00	0.837802	0.86562	0.855485	0.836715	0.839015	0.831676
2016-02-10 22:00:00	1.01562	1.03815	1.01206	1.03559	1.01607	1.0088
2016-02-10 23:00:00	1.20356	1.25354	1.26547	1.20025	1.20701	1.19756
2016-02-11	1.6295	1.73663	1.56398	1.59143	1.63426	1.62422
2016-02-11 01:00:00	1.53741	1.61347	1.56161	1.5376	1.54356	1.53233
2016-02-11 02:00:00	0.934312	1.03144	0.88246	0.937549	0.936987	0.92824
2016-02-11 03:00:00	0.763809	0.86604	0.779405	0.742544	0.768787	0.75749
2016-02-11 04:00:00	0.692999	0.783576	0.761464	0.65922	0.698416	0.687889
2016-02-11 05:00:00	0.765997	0.836359	0.8111	0.744289	0.770067	0.760652
2016-02-11 06:00:00	0.967687	1.03053	0.973997	0.961658	0.97041	0.961757
2016-02-11 07:00:00	0.731544	0.80685	0.786378	0.708557	0.735528	0.726172
2016-02-11 08:00:00	1.04482	1.10655	1.04113	1.04054	1.04723	1.03876
2016-02-11 09:00:00	0.930489	0.995334	0.927705	0.927075	0.932785	0.924516
2016-02-11 10:00:00	1.25491	1.31619	1.2889	1.26186	1.25666	1.24867
2016-02-11 11:00:00	0.922502	0.980934	0.904912	0.913446	0.924895	0.916512
2016-02-11 12:00:00	1.21482	1.2968	1.3246	1.22206	1.21809	1.2082
2016-02-11 13:00:00	0.699916	0.801188	0.774842	0.686794	0.703099	0.694061
2016-02-11 14:00:00	1.03231	1.07372	1.02523	1.03178	1.03437	1.02603
2016-02-11 15:00:00	0.780119	0.848204	0.815312	0.78528	0.782169	0.773924
2016-02-11 16:00:00	0.754746	0.79744	0.801407	0.744778	0.757193	0.748991
2016-02-11 17:00:00	1.10055	1.16218	1.13254	1.096	1.10325	1.09371
2016-02-11 18:00:00	0.465987	0.533993	0.58431	0.442228	0.471502	0.461159
2016-02-11 19:00:00	1.1805	1.21049	1.14146	1.20737	1.18192	1.17294
2016-02-11 20:00:00	1.64775	1.64823	1.70203	1.66063	1.64904	1.63743
2016-02-11 21:00:00	1.30005	1.34248	1.3103	1.31662	1.30193	1.29361
2016-02-11 22:00:00	1.49511	1.53898	1.53482	1.50956	1.498	1.48898
2016-02-11 23:00:00	1.59549	1.68328	1.6651	1.59641	1.60015	1.58935
2016-02-12	1.69762	1.74763	1.77469	1.69165	1.70376	1.6928
2016-02-12 01:00:00	1.76538	1.86494	1.8737	1.72839	1.76903	1.76061
2016-02-12 02:00:00	1.42112	1.51651	1.47107	1.39536	1.42622	1.41545
2016-02-12 03:00:00	1.64041	1.70465	1.62177	1.62328	1.64434	1.63529
2016-02-12 04:00:00	1.57031	1.66297	1.64998	1.55958	1.57347	1.56488
2016-02-12 05:00:00	1.35631	1.42201	1.40154	1.35334	1.35788	1.35033
2016-02-12 06:00:00	1.61531	1.7012	1.71338	1.59029	1.6166	1.60925
2016-02-12 07:00:00	1.33113	1.39892	1.34769	1.34883	1.3305	1.32439
2016-02-12 08:00:00	1.25143	1.32633	1.2754	1.27116	1.25071	1.24464
2016-02-12 09:00:00	1.36994	1.45139	1.41698	1.39309	1.36927	1.36329
2016-02-12 10:00:00	1.63707	1.74238	1.67797	1.64666	1.63776	1.63141
2016-02-12 11:00:00	1.35458	1.43316	1.35208	1.38238	1.354	1.34777
2016-02-12 12:00:00	1.56379	1.64767	1.52607	1.58646	1.56578	1.55737
2016-02-12 13:00:00	1.46088	1.60058	1.53174	1.44848	1.46428	1.45486
2016-02-12 14:00:00	0.698874	0.768724	0.814298	0.68593	0.7006	0.692781
2016-02-12 15:00:00	0.999169	1.07669	1.07066	0.983301	1.00185	0.993053
2016-02-12 16:00:00	1.1205	1.16628	1.26316	1.1179	1.11944	1.11334
2016-02-12 17:00:00	1.15603	1.2541	1.33083	1.12852	1.15912	1.14928
2016-02-12 18:00:00	0.505718	0.586872	0.659356	0.494308	0.508973	0.500225
2016-02-12 19:00:00	0.686498	0.753652	0.770413	0.668438	0.688964	0.680351
2016-02-12 20:00:00	1.0241	1.07707	1.07152	1.02768	1.02444	1.01686
2016-02-12 21:00:00	1.10428	1.17439	1.12096	1.1057	1.10571	1.0976
2016-02-12 22:00:00	1.11233	1.15574	1.07967	1.11772	1.11281	1.10517
2016-02-12 23:00:00	1.16178	1.20707	1.14088	1.16697	1.16309	1.15521
2016-02-13	0.843883	0.924488	0.892438	0.829191	0.847862	0.838494
2016-02-13 01:00:00	1.15098	1.21411	1.16486	1.1485	1.15351	1.14521
2016-02-13 02:00:00	1.07988	1.19126	1.12433	1.07371	1.08373	1.07382
2016-02-13 03:00:00	1.22338	1.33501	1.24442	1.20993	1.22449	1.21687
2016-02-13 04:00:00	0.923891	1.02446	0.937522	0.904857	0.926678	0.918232
2016-02-13 05:00:00	0.973206	1.05124	0.974927	0.980348	0.974066	0.96695
2016-02-13 06:00:00	1.05076	1.13736	1.04163	1.0455	1.05296	1.0452
2016-02-13 07:00:00	1.00472	1.08566	1.00708	1.01156	1.00569	0.998605
2016-02-13 08:00:00	0.813658	0.895172	0.8413	0.805834	0.815181	0.807963
2016-02-13 09:00:00	1.0805	1.15647	1.07929	1.09173	1.08054	1.07411
2016-02-13 10:00:00	1.03702	1.11403	1.02495	1.03303	1.03801	1.03091
2016-02-13 11:00:00	1.06299	1.13725	1.0179	1.04377	1.06374	1.05637
2016-02-13 12:00:00	1.38389	1.48155	1.5062	1.40109	1.38462	1.37772
2016-02-13 13:00:00	1.08455	1.15317	1.06068	1.11005	1.08355	1.07771
2016-02-13 14:00:00	0.728211	0.786702	0.815665	0.738867	0.729978	0.7219
2016-02-13 15:00:00	1.01937	1.11661	1.07599	1.00582	1.02126	1.01276
2016-02-13 16:00:00	1.55685	1.7132	1.56705	1.52297	1.56158	1.55131
2016-02-13 17:00:00	1.92571	2.02459	2.01903	1.9602	1.93177	1.91954
2016-02-13 18:00:00	1.27437	1.34384	1.33464	1.29894	1.2804	1.27088
2016-02-13 19:00:00	1.53567	1.71243	1.58796	1.5497	1.54179	1.52961
2016-02-13 20:00:00	1.51778	1.65793	1.57199	1.51711	1.52272	1.51178
2016-02-13 21:00:00	1.51888	1.63404	1.53107	1.54322	1.5232	1.51299
2016-02-13 22:00:00	2.48725	2.67637	2.38176	2.52105	2.5036	2.48592
2016-02-13 23:00:00	2.39507	2.57542	2.355	2.4076	2.40636	2.39217
2016-02-14	1.67198	1.74846	1.71149	1.65203	1.67597	1.66716
2016-02-14 01:00:00	2.18323	2.30215	2.34795	2.18236	2.19438	2.18431
2016-02-14 02:00:00	1.98855	2.14064	2.01312	2.00183	1.99775	1.98632
2016-02-14 03:00:00	0.888349	0.956715	0.907511	0.883824	0.890924	0.882577
2016-02-14 04:00:00	1.22393	1.28929	1.2599	1.23267	1.22704	1.21804
2016-02-14 05:00:00	1.28102	1.34127	1.33505	1.30605	1.28351	1.27478
2016-02-14 06:00:00	1.37776	1.43794	1.42382	1.39737	1.37956	1.37157
2016-02-14 07:00:00	1.3721	1.43494	1.41328	1.39277	1.37433	1.36592
2016-02-14 08:00:00	1.31124	1.37272	1.35323	1.33635	1.3134	1.30489
2016-02-14 09:00:00	1.34376	1.4065	1.3817	1.36534	1.34595	1.33749
2016-02-14 10:00:00	1.98237	2.08803	2.00671	2.0369	1.98956	1.97774
2016-02-14 11:00:00	1.45242	1.52398	1.46777	1.48867	1.45369	1.44616
2016-02-14 12:00:00	1.51244	1.59578	1.54738	1.55445	1.51077	1.50589
2016-02-14 13:00:00	1.28424	1.34476	1.33529	1.316	1.28213	1.27705
2016-02-14 14:00:00	0.987232	1.0188	1.01141	0.980659	0.987146	0.980111
2016-02-14 15:00:00	0.639192	0.692348	0.741769	0.636169	0.640234	0.632433
2016-02-14 16:00:00	0.595141	0.644402	0.706815	0.57576	0.597716	0.588705
2016-02-14 17:00:00	0.586489	0.62988	0.708062	0.573879	0.587922	0.57981
2016-02-14 18:00:00	0.432962	0.488895	0.621918	0.406523	0.437667	0.427138
2016-02-14 19:00:00	0.371866	0.438346	0.576179	0.34567	0.377498	0.366379
2016-02-14 20:00:00	0.222329	0.316258	0.436508	0.196914	0.230221	0.217994
2016-02-14 21:00:00	0.916275	0.943042	0.910521	0.907936	0.916386	0.909636
2016-02-14 22:00:00	1.07529	1.10083	1.02783	1.09933	1.07426	1.06811
2016-02-14 23:00:00	1.24902	1.28013	1.33527	1.26899	1.24953	1.24214
2016-02-15	1.73662	1.77593	1.7731	1.74071	1.74072	1.73107
2016-02-15 01:00:00	1.69745	1.80269	1.78175	1.65158	1.7	1.69353
2016-02-15 02:00:00	1.52599	1.61961	1.58297	1.50584	1.52962	1.51985
2016-02-15 03:00:00	1.05506	1.11149	1.0292	1.04864	1.05837	1.04859
2016-02-15 04:00:00	1.25664	1.29113	1.29065	1.2447	1.25824	1.25003
2016-02-15 05:00:00	1.15671	1.17816	1.17529	1.16054	1.15516	1.14926
2016-02-15 06:00:00	1.17213	1.19756	1.18091	1.17105	1.17061	1.16495
2016-02-15 07:00:00	1.21714	1.25392	1.25551	1.25206	1.21216	1.20928
2016-02-15 08:00:00	1.35292	1.39379	1.43953	1.37116	1.34772	1.34548
2016-02-15 09:00:00	1.22459	1.23917	1.252	1.22537	1.22228	1.21718
2016-02-15 10:00:00	1.47231	1.49732	1.54132	1.46703	1.46955	1.4652
2016-02-15 11:00:00	1.3564	1.37984	1.39225	1.34892	1.3551	1.34948
2016-02-15 12:00:00	0.939506	0.958511	0.933343	0.956274	0.939926	0.932391
2016-02-15 13:00:00	0.842073	0.861199	0.857518	0.827592	0.843735	0.835579
2016-02-15 14:00:00	1.38161	1.41563	1.48611	1.37631	1.3814	1.37458
2016-02-15 15:00:00	1.27052	1.31428	1.40363	1.25615	1.27216	1.26405
2016-02-15 16:00:00	1.21843	1.27135	1.27533	1.20084	1.22076	1.21204
2016-02-15 17:00:00	1.54215	1.65188	1.63625	1.54098	1.54498	1.53567
2016-02-15 18:00:00	1.79723	1.9251	1.75095	1.79722	1.8057	1.79562
2016-02-15 19:00:00	1.6664	1.75037	1.65892	1.69246	1.6716	1.66263
2016-02-15 20:00:00	1.75556	1.83854	1.81943	1.78491	1.76226	1.75238
2016-02-15 21:00:00	2.03597	2.12352	2.02802	2.03808	2.04246	2.03119
2016-02-15 22:00:00	3.42209	3.61351	3.39678	3.40203	3.44214	3.42652
2016-02-15 23:00:00	2.91006	3.08379	2.84066	2.89794	2.92684	2.91107
2016-02-16	1.69056	1.74532	1.70877	1.64729	1.69503	1.68576
2016-02-16 01:00:00	2.31077	2.37167	2.31855	2.26355	2.31814	2.3086
2016-02-16 02:00:00	1.46672	1.56423	1.48484	1.42316	1.47087	1.4616
2016-02-16 03:00:00	1.33407	1.41638	1.40114	1.2813	1.33793	1.32794
2016-02-16 04:00:00	1.06841	1.10435	0.998654	1.04966	1.06963	1.06204
2016-02-16 05:00:00	1.20969	1.24819	1.20288	1.19604	1.21144	1.2034
2016-02-16 06:00:00	1.00289	1.06043	0.980619	0.999712	1.00407	0.996205
2016-02-16 07:00:00	0.999329	1.05968	0.967913	0.994161	1.00032	0.992582
2016-02-16 08:00:00	1.28745	1.37912	1.39106	1.26691	1.29044	1.28155
2016-02-16 09:00:00	0.906571	0.969363	0.891794	0.897769	0.908088	0.899993
2016-02-16 10:00:00	1.59369	1.6577	1.6543	1.58558	1.59472	1.58769
2016-02-16 11:00:00	0.892902	0.947131	0.876494	0.88828	0.893624	0.886078
2016-02-16 12:00:00	1.38909	1.43267	1.46313	1.39134	1.39264	1.38264
2016-02-16 13:00:00	0.985268	1.07666	0.992215	0.93796	0.988682	0.979911
2016-02-16 14:00:00	1.20948	1.24328	1.20588	1.25331	1.21	1.20292
2016-02-16 15:00:00	1.36617	1.40019	1.39892	1.3873	1.36872	1.36186
2016-02-16 16:00:00	0.567707	0.616707	0.667721	0.552697	0.570005	0.56226
2016-02-16 17:00:00	1.13461	1.19837	1.15905	1.12271	1.13681	1.12788
2016-02-16 18:00:00	0.694385	0.738808	0.766358	0.694079	0.695771	0.688347
2016-02-16 19:00:00	0.854902	0.87136	0.858722	0.850759	0.855552	0.848571
2016-02-16 20:00:00	1.03045	1.05828	1.01915	1.033	1.03047	1.023
2016-02-16 21:00:00	1.16088	1.1932	1.1422	1.15578	1.16206	1.15382
2016-02-16 22:00:00	0.966373	1.01365	0.956008	0.961873	0.966801	0.959042
2016-02-16 23:00:00	1.14265	1.19663	1.19086	1.13039	1.14428	1.13596
2016-02-17	1.19733	1.2706	1.2387	1.16727	1.20169	1.19195
2016-02-17 01:00:00	1.33042	1.40969	1.37163	1.31347	1.33363	1.32468
2016-02-17 02:00:00	0.722576	0.815584	0.761526	0.675743	0.727959	0.716613
2016-02-17 03:00:00	0.846589	0.944897	0.870638	0.828327	0.849806	0.839548
2016-02-17 04:00:00	1.0795	1.16894	1.06626	1.04752	1.08222	1.0733
2016-02-17 05:00:00	0.888528	0.958218	0.874398	0.878874	0.889777	0.882272
2016-02-17 06:00:00	1.112	1.17319	1.10353	1.10219	1.11286	1.10574
2016-02-17 07:00:00	0.817343	0.894045	0.832334	0.812288	0.818183	0.811089
2016-02-17 08:00:00	0.955346	1.02063	0.932403	0.944114	0.956148	0.949192
2016-02-17 09:00:00	0.989656	1.05634	0.978647	0.992714	0.989524	0.983147
2016-02-17 10:00:00	1.44218	1.52874	1.5611	1.45196	1.44217	1.43589
2016-02-17 11:00:00	0.850564	0.917756	0.851246	0.846428	0.850697	0.844402
2016-02-17 12:00:00	1.4357	1.53269	1.51573	1.4454	1.43744	1.4292
2016-02-17 13:00:00	0.863329	0.972781	0.888082	0.845091	0.865597	0.857166
2016-02-17 14:00:00	0.599505	0.677184	0.691199	0.597548	0.600746	0.593822
2016-02-17 15:00:00	0.843696	0.886027	0.857254	0.838246	0.844139	0.837463
2016-02-17 16:00:00	0.6024	0.664504	0.703504	0.603316	0.603232	0.596647
2016-02-17 17:00:00	0.89747	0.942992	0.897605	0.895137	0.897854	0.891087
2016-02-17 18:00:00	0.641899	0.689647	0.732551	0.639462	0.642461	0.636018
2016-02-17 19:00:00	0.999224	1.02979	1.00231	1.00235	0.999198	0.992846
2016-02-17 20:00:00	1.08315	1.11191	1.05736	1.09114	1.08271	1.07666
2016-02-17 21:00:00	0.86576	0.886174	0.868659	0.882634	0.865227	0.85921
2016-02-17 22:00:00	1.27772	1.30668	1.36187	1.3073	1.27975	1.27128
2016-02-17 23:00:00	1.23169	1.28087	1.30818	1.25277	1.23318	1.22463
2016-02-18	1.1974	1.23702	1.18194	1.17905	1.20148	1.19184
2016-02-18 01:00:00	2.43923	2.55255	2.45694	2.45821	2.44997	2.43758
2016-02-18 02:00:00	2.39395	2.49822	2.36388	2.43955	2.39789	2.38405
2016-02-18 03:00:00	1.42865	1.54799	1.49676	1.40983	1.43182	1.42209
2016-02-18 04:00:00	1.10094	1.1589	1.04854	1.0782	1.1039	1.09501
2016-02-18 05:00:00	0.719453	0.804459	0.771465	0.701576	0.722652	0.7138
2016-02-18 06:00:00	1.15302	1.19996	1.14261	1.14731	1.15503	1.14687
2016-02-18 07:00:00	0.877233	0.932111	0.877997	0.875741	0.878923	0.870885
2016-02-18 08:00:00	0.923094	0.963973	0.89812	0.9116	0.924956	0.916955
2016-02-18 09:00:00	1.23045	1.26597	1.2583	1.24091	1.23083	1.2237
2016-02-18 10:00:00	1.38429	1.43827	1.47089	1.38808	1.38578	1.37807
2016-02-18 11:00:00	1.16188	1.19436	1.14605	1.16092	1.16304	1.15556
2016-02-18 12:00:00	1.44612	1.4633	1.50677	1.44805	1.44933	1.43959
2016-02-18 13:00:00	0.881654	0.945669	0.91337	0.855061	0.885361	0.874995
2016-02-18 14:00:00	0.486439	0.509907	0.583836	0.45423	0.491083	0.480779
2016-02-18 15:00:00	0.546782	0.540951	0.6572	0.519418	0.549891	0.540457
2016-02-18 16:00:00	0.314937	0.344604	0.478335	0.284744	0.321531	0.309852
2016-02-18 17:00:00	0.121346	0.208997	0.351113	0.102302	0.131009	0.117514
2016-02-18 18:00:00	0.368261	0.381154	0.511693	0.334405	0.374198	0.362796
2016-02-18 19:00:00	0.243902	0.316273	0.440181	0.221793	0.252103	0.238985
2016-02-18 20:00:00	0.387219	0.423121	0.508235	0.352509	0.392268	0.381801
2016-02-18 21:00:00	1.03993	1.07013	1.01452	1.0434	1.03969	1.03245
2016-02-18 22:00:00	0.813079	0.845685	0.822303	0.798352	0.815333	0.806114
2016-02-18 23:00:00	0.980166	1.02054	0.981377	0.968088	0.981832	0.972685
2016-02-19	1.72098	1.79228	1.78634	1.68459	1.72603	1.71612
2016-02-19 01:00:00	1.19372	1.2546	1.17612	1.15623	1.19838	1.18756
2016-02-19 02:00:00	1.5785	1.66449	1.66816	1.5331	1.58306	1.57479
2016-02-19 03:00:00	1.17135	1.25633	1.2097	1.14645	1.17537	1.16503
2016-02-19 04:00:00	1.31213	1.36148	1.36413	1.29567	1.31438	1.306
2016-02-19 05:00:00	1.33543	1.38609	1.31446	1.30402	1.33772	1.32885
2016-02-19 06:00:00	1.04945	1.10932	1.02802	1.03538	1.05217	1.04346
2016-02-19 07:00:00	1.22667	1.271	1.22178	1.2301	1.2274	1.21988
2016-02-19 08:00:00	1.03832	1.08102	1.00392	1.03855	1.03904	1.03145
2016-02-19 09:00:00	1.17874	1.2226	1.15738	1.17178	1.18032	1.17229
2016-02-19 10:00:00	1.44117	1.48531	1.50689	1.4547	1.44122	1.43435
2016-02-19 11:00:00	1.15111	1.20827	1.11841	1.16251	1.15168	1.14411
2016-02-19 12:00:00	1.41444	1.46173	1.48512	1.41889	1.41788	1.40766
2016-02-19 13:00:00	0.943863	0.983368	0.946677	0.922132	0.94694	0.937322
2016-02-19 14:00:00	0.841298	0.898659	0.866771	0.824578	0.843733	0.834217
2016-02-19 15:00:00	0.415623	0.463881	0.539887	0.380126	0.421907	0.410466
2016-02-19 16:00:00	0.326616	0.390582	0.502275	0.3014	0.33311	0.321606
2016-02-19 17:00:00	0.422343	0.465118	0.535813	0.393122	0.427754	0.417224
2016-02-19 18:00:00	0.617506	0.638523	0.715741	0.607337	0.619669	0.611391
2016-02-19 19:00:00	0.671467	0.685908	0.739311	0.661332	0.673795	0.665383
2016-02-19 20:00:00	0.828599	0.830645	0.852921	0.826007	0.829516	0.821826
2016-02-19 21:00:00	0.909746	0.910896	0.89064	0.910974	0.910248	0.90297
2016-02-19 22:00:00	1.56106	1.61194	1.63949	1.57904	1.56311	1.55447
2016-02-19 23:00:00	1.11711	1.14212	1.09807	1.11864	1.11835	1.11057
2016-02-20	1.19526	1.22415	1.19006	1.17432	1.1989	1.18921
2016-02-20 01:00:00	0.89578	0.936857	0.888802	0.868124	0.900306	0.889857
2016-02-20 02:00:00	0.797758	0.874031	0.825545	0.769666	0.802334	0.791922
2016-02-20 03:00:00	0.747752	0.807449	0.78309	0.716163	0.752385	0.742122
2016-02-20 04:00:00	1.00934	1.05761	0.994192	0.999835	1.01109	1.00277
2016-02-20 05:00:00	0.836467	0.891925	0.847645	0.812261	0.839652	0.830486
2016-02-20 06:00:00	0.956018	1.00835	0.945747	0.949652	0.95734	0.949379
2016-02-20 07:00:00	0.846366	0.902577	0.854947	0.825391	0.848824	0.840262
2016-02-20 08:00:00	0.787074	0.850582	0.81592	0.77915	0.788683	0.78068
2016-02-20 09:00:00	1.04272	1.08065	1.01575	1.03166	1.04375	1.03619
2016-02-20 10:00:00	0.723076	0.783429	0.773564	0.717153	0.724477	0.716761
2016-02-20 11:00:00	1.02308	1.06993	1.01185	1.01284	1.02405	1.01653
2016-02-20 12:00:00	1.47043	1.48652	1.5217	1.47117	1.47192	1.46414
2016-02-20 13:00:00	1.8623	1.89846	1.8894	1.88865	1.86557	1.85356
2016-02-20 14:00:00	1.12048	1.17655	1.15356	1.12731	1.12611	1.11683
2016-02-20 15:00:00	0.829073	0.884993	0.878517	0.756673	0.834084	0.825801
2016-02-20 16:00:00	0.667157	0.737965	0.726003	0.621273	0.669402	0.660607
2016-02-20 17:00:00	0.252181	0.330566	0.425901	0.210589	0.260414	0.247789
2016-02-20 18:00:00	0.486786	0.524228	0.56205	0.500185	0.492325	0.480697
2016-02-20 19:00:00	0.617276	0.660744	0.670523	0.557687	0.620701	0.611175
2016-02-20 20:00:00	0.997886	1.06627	1.0377	0.981906	0.999138	0.990874
2016-02-20 21:00:00	1.56464	1.68402	1.5467	1.58634	1.56732	1.55842
2016-02-20 22:00:00	1.51821	1.6202	1.48876	1.5542	1.52034	1.51164
2016-02-20 23:00:00	1.01182	1.05302	1.03336	0.996555	1.01336	1.00566
2016-02-21	0.525112	0.613937	0.648871	0.495233	0.533328	0.520416
2016-02-21 01:00:00	0.553403	0.638078	0.665015	0.519197	0.560998	0.548693
2016-02-21 02:00:00	0.499764	0.594718	0.630176	0.466791	0.507271	0.495232
2016-02-21 03:00:00	0.50784	0.612337	0.632173	0.482265	0.51407	0.503025
2016-02-21 04:00:00	0.532967	0.622927	0.646772	0.499807	0.539301	0.52823
2016-02-21 05:00:00	0.435024	0.550687	0.598321	0.420942	0.441114	0.43044
2016-02-21 06:00:00	0.577165	0.665001	0.672498	0.551378	0.582071	0.572138
2016-02-21 07:00:00	0.521417	0.617978	0.654927	0.512869	0.525884	0.516312
2016-02-21 08:00:00	0.718316	0.783638	0.788446	0.707022	0.721514	0.712815
2016-02-21 09:00:00	0.573084	0.650422	0.671018	0.558319	0.576795	0.568043
2016-02-21 10:00:00	0.743757	0.80123	0.803101	0.73989	0.745891	0.737969
2016-02-21 11:00:00	0.75235	0.802222	0.804296	0.743191	0.754574	0.746625
2016-02-21 12:00:00	1.1633	1.20926	1.17021	1.18606	1.16394	1.15641
2016-02-21 13:00:00	0.727019	0.75591	0.795006	0.716015	0.730626	0.721347
2016-02-21 14:00:00	0.621863	0.682691	0.704893	0.607248	0.625732	0.616154
2016-02-21 15:00:00	0.58844	0.645187	0.648234	0.569793	0.593863	0.583068
2016-02-21 16:00:00	0.836357	0.908813	0.851744	0.814494	0.839598	0.83029
2016-02-21 17:00:00	0.766901	0.830349	0.843405	0.745506	0.769158	0.760545
2016-02-21 18:00:00	1.08099	1.15163	1.08353	1.06666	1.08437	1.07465
2016-02-21 19:00:00	1.10486	1.11434	1.06498	1.1267	1.1069	1.09809
2016-02-21 20:00:00	1.77259	1.81014	1.72646	1.7915	1.78029	1.76662
2016-02-21 21:00:00	1.25592	1.33863	1.24086	1.2843	1.26093	1.25157
2016-02-21 22:00:00	1.00896	1.04106	1.01025	1.01093	1.01142	1.00211
2016-02-21 23:00:00	1.38111	1.4466	1.46376	1.38664	1.38541	1.37476
2016-02-22	1.40363	1.47202	1.52995	1.3817	1.40856	1.39778
2016-02-22 01:00:00	1.35743	1.4658	1.50512	1.3373	1.36304	1.35144
2016-02-22 02:00:00	1.28572	1.34724	1.33537	1.27344	1.29212	1.27995
2016-02-22 03:00:00	0.859415	0.955287	0.87325	0.851465	0.863538	0.852534
2016-02-22 04:00:00	0.828351	0.912824	0.8389	0.791935	0.83431	0.822032
2016-02-22 05:00:00	0.51223	0.608236	0.632561	0.490626	0.518004	0.50714
2016-02-22 06:00:00	0.518376	0.608198	0.636	0.48978	0.524019	0.513417
2016-02-22 07:00:00	0.762345	0.820187	0.808493	0.750294	0.764901	0.7563
2016-02-22 08:00:00	0.758946	0.814388	0.810413	0.751508	0.760638	0.752692
2016-02-22 09:00:00	0.946439	0.983265	0.941535	0.942889	0.946831	0.939817
2016-02-22 10:00:00	1.11523	1.14104	1.12959	1.12414	1.11319	1.10787
2016-02-22 11:00:00	1.6327	1.64428	1.66236	1.6366	1.6332	1.62639
2016-02-22 12:00:00	1.23496	1.26255	1.32538	1.23991	1.23493	1.22791
2016-02-22 13:00:00	1.10836	1.21261	1.15363	1.08078	1.11018	1.10106
2016-02-22 14:00:00	0.940772	1.02621	0.953676	0.939445	0.94656	0.93611
2016-02-22 15:00:00	0.736006	0.834077	0.828708	0.768904	0.742552	0.732125
2016-02-22 16:00:00	0.665582	0.706307	0.743846	0.615584	0.669335	0.657698
2016-02-22 17:00:00	0.231129	0.333325	0.445669	0.190475	0.240382	0.225993
2016-02-22 18:00:00	0.223182	0.342491	0.427954	0.181407	0.231619	0.217993
2016-02-22 19:00:00	0.550292	0.627661	0.590524	0.492672	0.554835	0.543582
2016-02-22 20:00:00	0.778966	0.849911	0.788441	0.742257	0.780235	0.771457
2016-02-22 21:00:00	1.28212	1.49144	1.37827	1.21751	1.28167	1.27481
2016-02-22 22:00:00	2.90337	3.09779	2.94653	2.91974	2.91714	2.90329
2016-02-22 23:00:00	3.78773	4.02317	3.7293	3.79949	3.80548	3.79338
2016-02-23	2.60702	2.78166	2.60835	2.58091	2.61212	2.60659
2016-02-23 01:00:00	1.83152	1.96148	1.92929	1.81634	1.83576	1.82667
2016-02-23 02:00:00	1.29085	1.3914	1.3368	1.2604	1.29202	1.28464
2016-02-23 03:00:00	1.18822	1.34697	1.20722	1.15483	1.19402	1.18559
2016-02-23 04:00:00	1.09777	1.19712	1.1376	1.10857	1.1016	1.09428
2016-02-23 05:00:00	1.02991	1.12521	1.0521	1.01875	1.03416	1.02717
2016-02-23 06:00:00	0.574641	0.660219	0.68217	0.542011	0.579255	0.568795
2016-02-23 07:00:00	0.719678	0.779766	0.792652	0.69664	0.721897	0.71319
2016-02-23 08:00:00	0.737149	0.783932	0.81164	0.727695	0.738193	0.730309
2016-02-23 09:00:00	0.738841	0.793708	0.812825	0.752713	0.737589	0.731553
2016-02-23 10:00:00	1.09449	1.149	1.0919	1.13078	1.08744	1.08645
2016-02-23 11:00:00	1.31641	1.33495	1.40403	1.32145	1.30884	1.30852
2016-02-23 12:00:00	1.08439	1.04502	1.10571	1.09211	1.08262	1.07667
2016-02-23 13:00:00	1.11368	1.1342	1.13694	1.08758	1.11497	1.10639
2016-02-23 14:00:00	0.624137	0.636686	0.668584	0.590176	0.627579	0.617259
2016-02-23 15:00:00	0.684353	0.698789	0.757954	0.669212	0.686572	0.67804
2016-02-23 16:00:00	0.224481	0.315966	0.417237	0.212991	0.232094	0.220222
2016-02-23 17:00:00	0.816402	0.836466	0.868028	0.792439	0.81997	0.809706
2016-02-23 18:00:00	0.843419	0.858861	0.899591	0.831703	0.845148	0.836769
2016-02-23 19:00:00	0.605636	0.637531	0.684803	0.594245	0.607443	0.599574
2016-02-23 20:00:00	0.826684	0.857425	0.882527	0.827057	0.826653	0.819646
2016-02-23 21:00:00	0.901004	0.914808	0.941417	0.913172	0.898641	0.893409
2016-02-23 22:00:00	1.18303	1.2017	1.22464	1.2001	1.17867	1.17533
2016-02-23 23:00:00	0.880835	0.917122	0.911947	0.899522	0.878435	0.873674
2016-02-24	0.870344	0.919208	0.90324	0.859855	0.874553	0.864198
2016-02-24 01:00:00	1.05036	1.07618	1.0545	1.05029	1.05118	1.04342
2016-02-24 02:00:00	1.02594	1.06956	1.05573	0.997806	1.02919	1.01969
2016-02-24 03:00:00	0.762623	0.817707	0.780083	0.733782	0.766573	0.756749
2016-02-24 04:00:00	0.724298	0.791862	0.780124	0.705783	0.728785	0.718435
2016-02-24 05:00:00	0.678686	0.74243	0.759724	0.672718	0.682313	0.672546
2016-02-24 06:00:00	0.989087	1.0176	0.989942	0.984552	0.99102	0.982528
2016-02-24 07:00:00	0.754275	0.799165	0.808301	0.743826	0.757615	0.748214
2016-02-24 08:00:00	0.761003	0.80871	0.818857	0.76224	0.763261	0.754558
2016-02-24 09:00:00	0.913572	0.957412	0.903358	0.903469	0.915797	0.907218
2016-02-24 10:00:00	0.991985	1.01776	0.986807	0.991925	0.993794	0.98541
2016-02-24 11:00:00	1.11399	1.13263	1.11443	1.12874	1.1139	1.10682
2016-02-24 12:00:00	1.50218	1.54866	1.54934	1.50424	1.50562	1.49575
2016-02-24 13:00:00	0.645647	0.686973	0.713244	0.628806	0.648709	0.639838
2016-02-24 14:00:00	0.522592	0.56499	0.635851	0.514037	0.525776	0.517212
2016-02-24 15:00:00	0.760221	0.76919	0.797773	0.754625	0.761286	0.753999
2016-02-24 16:00:00	0.727792	0.743056	0.777391	0.724929	0.728714	0.721718
2016-02-24 17:00:00	1.06934	1.09326	1.07902	1.07789	1.07012	1.06278
2016-02-24 18:00:00	0.689374	0.704456	0.761045	0.688357	0.690284	0.683386
2016-02-24 19:00:00	0.679009	0.697752	0.764674	0.68976	0.679306	0.672797
2016-02-24 20:00:00	0.987887	0.989116	0.982803	1.00448	0.987011	0.981037
2016-02-24 21:00:00	1.05129	1.05255	1.03862	1.06585	1.05066	1.04445
2016-02-24 22:00:00	0.860154	0.874815	0.86103	0.879835	0.859268	0.853313
2016-02-24 23:00:00	1.55147	1.60491	1.60452	1.55763	1.55423	1.54511
2016-02-25	3.23106	3.39082	3.09536	3.18223	3.24479	3.23452
2016-02-25 01:00:00	1.80501	1.88056	1.76523	1.78988	1.81164	1.80069
2016-02-25 02:00:00	1.73761	1.83462	1.75355	1.78384	1.74281	1.73126
2016-02-25 03:00:00	1.46547	1.60563	1.53324	1.49505	1.47092	1.46178
2016-02-25 04:00:00	0.60253	0.681176	0.675068	0.572209	0.607946	0.597526
2016-02-25 05:00:00	0.580933	0.659015	0.680804	0.554103	0.586555	0.575946
2016-02-25 06:00:00	0.530481	0.618154	0.653947	0.513394	0.535528	0.525395
2016-02-25 07:00:00	0.59639	0.666194	0.692485	0.573936	0.601194	0.591202
2016-02-25 08:00:00	0.537545	0.610917	0.651783	0.513882	0.542483	0.532575
2016-02-25 09:00:00	0.570409	0.644421	0.682029	0.560859	0.57377	0.564923
2016-02-25 10:00:00	0.875763	0.91464	0.886181	0.871179	0.877401	0.869496
2016-02-25 11:00:00	0.894834	0.927758	0.893277	0.893608	0.896012	0.888476
2016-02-25 12:00:00	0.912959	0.986922	0.963227	0.90412	0.916078	0.906222
2016-02-25 13:00:00	0.635464	0.692875	0.755132	0.600144	0.640498	0.629943
2016-02-25 14:00:00	0.23638	0.32534	0.441974	0.215698	0.244332	0.232699
2016-02-25 15:00:00	0.409733	0.482883	0.549219	0.39031	0.41571	0.40499
2016-02-25 16:00:00	0.365404	0.416836	0.524649	0.346884	0.371173	0.360968
2016-02-25 17:00:00	0.384033	0.436516	0.536016	0.37908	0.388323	0.379382
2016-02-25 18:00:00	0.415561	0.453707	0.558496	0.400018	0.420468	0.41079
2016-02-25 19:00:00	0.222086	0.295589	0.426757	0.208972	0.229636	0.218318
2016-02-25 20:00:00	0.40854	0.448672	0.546421	0.399989	0.412833	0.403835
2016-02-25 21:00:00	0.834684	0.834424	0.852249	0.840539	0.835954	0.828266
2016-02-25 22:00:00	0.745974	0.762282	0.799562	0.760338	0.746753	0.739481
2016-02-25 23:00:00	0.904142	0.920905	0.893918	0.905437	0.905936	0.897915
2016-02-26	0.954616	0.997122	0.947573	0.934729	0.960167	0.948847
2016-02-26 01:00:00	0.651815	0.722719	0.743039	0.627622	0.658629	0.646606
2016-02-26 02:00:00	0.751952	0.809577	0.799173	0.724719	0.757959	0.746557
2016-02-26 03:00:00	0.562839	0.642306	0.674995	0.536915	0.569785	0.557951
2016-02-26 04:00:00	0.943226	1.00895	0.92585	0.927877	0.947168	0.937162
2016-02-26 05:00:00	0.833586	0.882233	0.846095	0.815409	0.837674	0.827737
2016-02-26 06:00:00	1.14204	1.17852	1.14651	1.14735	1.1438	1.13535
2016-02-26 07:00:00	0.888326	0.92706	0.878728	0.877399	0.891209	0.882169
2016-02-26 08:00:00	1.01388	1.0425	0.997134	1.00925	1.01609	1.00747
2016-02-26 09:00:00	1.01411	1.04249	1.00375	1.02188	1.01525	1.00725
2016-02-26 10:00:00	1.23602	1.25789	1.26951	1.24189	1.2375	1.22943
2016-02-26 11:00:00	1.47259	1.49546	1.53649	1.4849	1.47387	1.46617
2016-02-26 12:00:00	1.59736	1.65638	1.56952	1.58931	1.60277	1.59133
2016-02-26 13:00:00	0.659828	0.704433	0.734406	0.631766	0.664837	0.654077
2016-02-26 14:00:00	0.550242	0.570445	0.667447	0.523597	0.554954	0.544378
2016-02-26 15:00:00	0.365119	0.419185	0.511801	0.331743	0.3723	0.360114
2016-02-26 16:00:00	0.592044	0.589948	0.684786	0.557531	0.595774	0.585776
2016-02-26 17:00:00	0.764692	0.760175	0.79652	0.74578	0.765722	0.757499
2016-02-26 18:00:00	0.294629	0.340904	0.484673	0.264909	0.302156	0.289887
2016-02-26 19:00:00	0.158047	0.24082	0.37956	0.136311	0.167389	0.154305
2016-02-26 20:00:00	0.352223	0.401469	0.524969	0.33203	0.358146	0.347281
2016-02-26 21:00:00	0.478853	0.517199	0.578258	0.46644	0.48236	0.47352
2016-02-26 22:00:00	1.42492	1.46155	1.46616	1.38387	1.43008	1.42175
2016-02-26 23:00:00	2.47716	2.50559	2.5825	2.4831	2.48828	2.47127
2016-02-27	2.59093	2.65582	2.59465	2.5788	2.60411	2.5924
2016-02-27 01:00:00	1.81961	1.88105	1.95075	1.79701	1.82665	1.81525
2016-02-27 02:00:00	1.49828	1.58816	1.51604	1.46674	1.50239	1.49414
2016-02-27 03:00:00	1.23483	1.3039	1.30843	1.19119	1.23887	1.22929
2016-02-27 04:00:00	0.611519	0.682751	0.679447	0.580527	0.617612	0.606265
2016-02-27 05:00:00	0.933091	0.978452	0.925428	0.930029	0.935804	0.926466
2016-02-27 06:00:00	0.864696	0.911682	0.863622	0.859218	0.867425	0.858198
2016-02-27 07:00:00	1.08353	1.13061	1.06995	1.07417	1.08637	1.0771
2016-02-27 08:00:00	0.993258	1.02461	0.991544	0.995187	0.994908	0.9865
2016-02-27 09:00:00	0.879911	0.913465	0.877877	0.879884	0.88164	0.873239
2016-02-27 10:00:00	1.14626	1.16333	1.13591	1.14487	1.14792	1.13962
2016-02-27 11:00:00	0.834713	0.860256	0.851407	0.837007	0.836131	0.828086
2016-02-27 12:00:00	1.42723	1.42095	1.48519	1.43703	1.42989	1.42075
2016-02-27 13:00:00	1.15032	1.15276	1.18518	1.1314	1.15332	1.14351
2016-02-27 14:00:00	0.545041	0.564297	0.648343	0.516252	0.549402	0.538943
2016-02-27 15:00:00	0.804484	0.813803	0.834705	0.765199	0.808051	0.797493
2016-02-27 16:00:00	0.268158	0.325918	0.443819	0.230871	0.277137	0.263427
2016-02-27 17:00:00	0.543345	0.539109	0.631313	0.514885	0.547897	0.536836
2016-02-27 18:00:00	0.367409	0.418149	0.484391	0.334721	0.374247	0.361508
2016-02-27 19:00:00	0.371274	0.423626	0.498181	0.343928	0.377132	0.365654
2016-02-27 20:00:00	0.374729	0.438156	0.501476	0.343607	0.380486	0.369382
2016-02-27 21:00:00	0.761796	0.782735	0.813159	0.750319	0.76385	0.755372
2016-02-27 22:00:00	0.630369	0.66271	0.713233	0.625327	0.63251	0.624438
2016-02-27 23:00:00	0.775559	0.811919	0.814211	0.783641	0.7766	0.768941
2016-02-28	1.0601	1.12472	1.1008	1.05755	1.0669	1.05323
2016-02-28 01:00:00	1.14772	1.23841	1.13995	1.15599	1.15184	1.14197
2016-02-28 02:00:00	0.923371	1.00446	0.912875	0.891876	0.929133	0.916923
2016-02-28 03:00:00	0.721106	0.787278	0.786309	0.699909	0.72641	0.71538
2016-02-28 04:00:00	0.573321	0.64855	0.687081	0.550226	0.579704	0.568005
2016-02-28 05:00:00	0.886614	0.927714	0.883872	0.870825	0.890324	0.880422
2016-02-28 06:00:00	0.77394	0.808092	0.813815	0.750789	0.777957	0.76793
2016-02-28 07:00:00	0.948688	0.967305	0.927981	0.927441	0.951086	0.942243
2016-02-28 08:00:00	1.00229	1.02275	0.936535	0.972132	1.0045	0.995356
2016-02-28 09:00:00	0.822771	0.855269	0.843833	0.816887	0.824627	0.816391
2016-02-28 10:00:00	0.82501	0.857289	0.84227	0.827925	0.826223	0.818428
2016-02-28 11:00:00	0.881424	0.92871	0.880618	0.878258	0.883331	0.875091
2016-02-28 12:00:00	1.00444	1.01286	1.01264	1.012	1.0062	0.997751
2016-02-28 13:00:00	1.22859	1.29453	1.30278	1.21665	1.23035	1.2217
2016-02-28 14:00:00	0.915289	0.947232	0.973659	0.897536	0.917838	0.908174
2016-02-28 15:00:00	0.302109	0.363362	0.448841	0.271412	0.309424	0.297763
2016-02-28 16:00:00	0.488689	0.518535	0.619736	0.473951	0.493343	0.483352
2016-02-28 17:00:00	0.445718	0.482731	0.557831	0.433759	0.450852	0.440989
2016-02-28 18:00:00	0.348135	0.410602	0.527184	0.34051	0.355333	0.343564
2016-02-28 19:00:00	0.699131	0.755763	0.741512	0.75951	0.704823	0.696267
2016-02-28 20:00:00	0.906263	0.938269	0.887575	0.984401	0.907808	0.899284
2016-02-28 21:00:00	0.458697	0.513269	0.576609	0.415345	0.464014	0.456225
2016-02-28 22:00:00	0.60726	0.668719	0.677393	0.618498	0.609578	0.6015
2016-02-28 23:00:00	1.62567	1.71181	1.69999	1.65169	1.6311	1.6194
2016-02-29	2.63866	2.74824	2.54135	2.63164	2.65051	2.63832
2016-02-29 01:00:00	2.54725	2.66325	2.42957	2.54876	2.55924	2.5463
2016-02-29 02:00:00	1.37934	1.44842	1.45058	1.3763	1.38579	1.37324
2016-02-29 03:00:00	1.16713	1.23138	1.16746	1.14574	1.17099	1.16023
2016-02-29 04:00:00	0.773115	0.82514	0.788622	0.73361	0.777601	0.766953
2016-02-29 05:00:00	0.685473	0.744059	0.721033	0.650568	0.688994	0.679361
2016-02-29 06:00:00	0.723351	0.777818	0.750396	0.691203	0.725836	0.71709
2016-02-29 07:00:00	0.811687	0.857203	0.821294	0.784461	0.812588	0.804947
2016-02-29 08:00:00	0.809377	0.848253	0.826441	0.78324	0.80978	0.802519
2016-02-29 09:00:00	0.882699	0.907547	0.885307	0.861225	0.881949	0.875624
2016-02-29 10:00:00	0.902859	0.920653	0.893681	0.880957	0.901836	0.895749
2016-02-29 11:00:00	1.26211	1.27321	1.31751	1.25569	1.25843	1.25454
2016-02-29 12:00:00	0.847851	0.850286	0.851342	0.836212	0.846623	0.840649
2016-02-29 13:00:00	0.803615	0.790651	0.837085	0.776168	0.806998	0.797327
2016-02-29 14:00:00	1.04779	1.0648	1.0607	1.01492	1.04988	1.04088
2016-02-29 15:00:00	1.04924	1.02978	1.03391	1.04254	1.04908	1.04242
2016-02-29 16:00:00	0.81766	0.836249	0.821923	0.804291	0.817964	0.811036
2016-02-29 17:00:00	0.668936	0.685519	0.666309	0.639265	0.671148	0.662429
2016-02-29 18:00:00	0.438513	0.485582	0.563425	0.410182	0.444035	0.43295
2016-02-29 19:00:00	0.462957	0.513165	0.562605	0.446371	0.466454	0.457083
2016-02-29 20:00:00	0.236974	0.322497	0.413132	0.207123	0.244875	0.23238
2016-02-29 21:00:00	0.409737	0.492633	0.572169	0.383054	0.414822	0.404556
2016-02-29 22:00:00	1.51553	1.54914	1.58306	1.50469	1.51556	1.50423
2016-02-29 23:00:00	4.30267	4.2751	4.01474	4.30406	4.33504	4.31467
2016-03-01	1.04442	1.04613	1.06129	1.02978	1.05132	1.03872
2016-03-01 01:00:00	1.19568	1.24336	1.20425	1.16318	1.20126	1.18991
2016-03-01 02:00:00	1.1547	1.23358	1.18293	1.1318	1.15974	1.14937
2016-03-01 03:00:00	0.876519	0.92267	0.841267	0.835046	0.882177	0.870147
2016-03-01 04:00:00	0.5478	0.625681	0.628793	0.512495	0.556081	0.542636
2016-03-01 05:00:00	0.647356	0.723534	0.702616	0.621164	0.653323	0.641314
2016-03-01 06:00:00	0.670385	0.744885	0.717052	0.648862	0.675581	0.664457
2016-03-01 07:00:00	0.868621	0.924321	0.862326	0.844364	0.873167	0.862643
2016-03-01 08:00:00	0.684164	0.757294	0.744827	0.67157	0.688318	0.67819
2016-03-01 09:00:00	0.789689	0.856502	0.815482	0.771814	0.793703	0.783753
2016-03-01 10:00:00	0.806229	0.874301	0.820561	0.792491	0.809458	0.800094
2016-03-01 11:00:00	1.25202	1.31639	1.32741	1.26075	1.25604	1.24541
2016-03-01 12:00:00	1.3391	1.48201	1.43694	1.32589	1.34416	1.33288
2016-03-01 13:00:00	0.399842	0.518759	0.574566	0.366056	0.408468	0.395434
2016-03-01 14:00:00	0.776464	0.892626	0.819974	0.828446	0.783261	0.773208
2016-03-01 15:00:00	0.920437	1.00533	0.898007	0.981566	0.923147	0.913023
2016-03-01 16:00:00	0.108983	0.237655	0.363049	0.0856618	0.119907	0.106029
2016-03-01 17:00:00	0.0938525	0.219277	0.351576	0.0788744	0.105374	0.091159
2016-03-01 18:00:00	0.0622108	0.183995	0.349471	0.0475104	0.0744201	0.0597404
2016-03-01 19:00:00	0.245441	0.354957	0.444801	0.221989	0.254861	0.241567
2016-03-01 20:00:00	0.14939	0.254559	0.377217	0.141158	0.159389	0.146092
2016-03-01 21:00:00	0.344383	0.419682	0.479461	0.330553	0.351592	0.339574
2016-03-01 22:00:00	0.52679	0.579514	0.609296	0.515588	0.531574	0.521093
2016-03-01 23:00:00	0.984927	1.03911	1.05511	0.982925	0.987336	0.977702
2016-03-02	1.23974	1.2784	1.31258	1.22411	1.2461	1.2339
2016-03-02 01:00:00	1.121	1.21054	1.12616	1.09241	1.1288	1.11531
2016-03-02 02:00:00	0.92635	0.976667	0.959262	0.91226	0.932857	0.920001
2016-03-02 03:00:00	0.857098	0.927521	0.860611	0.858388	0.863018	0.850776
2016-03-02 04:00:00	0.775325	0.869018	0.79739	0.739694	0.782163	0.76966
2016-03-02 05:00:00	0.567237	0.637418	0.659076	0.550641	0.572992	0.562307
2016-03-02 06:00:00	0.627844	0.689943	0.706222	0.607073	0.633633	0.622926
2016-03-02 07:00:00	0.662418	0.723636	0.739082	0.644791	0.667994	0.657297
2016-03-02 08:00:00	0.578017	0.651919	0.670745	0.565261	0.583555	0.573014
2016-03-02 09:00:00	0.664325	0.747326	0.738724	0.654017	0.669587	0.658951
2016-03-02 10:00:00	0.669099	0.734479	0.748683	0.656459	0.673987	0.663759
2016-03-02 11:00:00	1.04356	1.09455	1.05276	1.06664	1.04866	1.03728
2016-03-02 12:00:00	1.30613	1.45029	1.41779	1.3158	1.31185	1.29981
2016-03-02 13:00:00	0.709199	0.806601	0.789233	0.692057	0.714874	0.70334
2016-03-02 14:00:00	0.424736	0.50288	0.546144	0.398327	0.431044	0.420249
2016-03-02 15:00:00	0.356129	0.442849	0.505799	0.335389	0.362966	0.351765
2016-03-02 16:00:00	0.384385	0.449109	0.500607	0.350023	0.392069	0.379846
2016-03-02 17:00:00	0.412608	0.495057	0.541485	0.373588	0.421229	0.407625
2016-03-02 18:00:00	0.12641	0.231967	0.384688	0.0975144	0.138113	0.123375
2016-03-02 19:00:00	0.0653572	0.173922	0.335035	0.0347547	0.0778051	0.0627968
2016-03-02 20:00:00	0.142983	0.232272	0.36808	0.11302	0.153666	0.139947
2016-03-02 21:00:00	0.289944	0.350049	0.45981	0.269041	0.297603	0.285944
2016-03-02 22:00:00	0.87419	0.895403	0.872894	0.879631	0.877071	0.867633
2016-03-02 23:00:00	1.49413	1.54486	1.59078	1.50682	1.50001	1.48768
2016-03-03	1.5692	1.62567	1.65444	1.5531	1.57689	1.5642
2016-03-03 01:00:00	1.65668	1.73222	1.68038	1.63042	1.66434	1.65151
2016-03-03 02:00:00	3.06067	3.19634	2.80334	3.05838	3.08034	3.06647
2016-03-03 03:00:00	2.08035	2.11369	2.01611	2.08124	2.08774	2.07521
2016-03-03 04:00:00	1.13297	1.17629	1.06314	1.19641	1.13445	1.12588
2016-03-03 05:00:00	0.445365	0.534314	0.579547	0.419652	0.453087	0.441027
2016-03-03 06:00:00	0.685664	0.754683	0.752049	0.667456	0.690103	0.680175
2016-03-03 07:00:00	0.762593	0.847444	0.810567	0.754233	0.76603	0.756653
2016-03-03 08:00:00	0.753676	0.825118	0.79752	0.737273	0.757191	0.747972
2016-03-03 09:00:00	0.804676	0.874534	0.823462	0.792833	0.807562	0.798775
2016-03-03 10:00:00	0.757394	0.81926	0.804548	0.749357	0.760718	0.751624
2016-03-03 11:00:00	1.15603	1.21705	1.18238	1.16328	1.16	1.14965
2016-03-03 12:00:00	1.02487	1.1368	1.07057	1.02153	1.0298	1.01872
2016-03-03 13:00:00	0.605493	0.667883	0.693814	0.586699	0.610177	0.600295
2016-03-03 14:00:00	0.448616	0.52722	0.546395	0.438757	0.45494	0.443681
2016-03-03 15:00:00	0.653374	0.709848	0.723245	0.62687	0.658098	0.647169
2016-03-03 16:00:00	0.564828	0.624098	0.659116	0.538825	0.569721	0.558998
2016-03-03 17:00:00	0.366834	0.434526	0.486784	0.341955	0.373282	0.361989
2016-03-03 18:00:00	0.24302	0.355979	0.442815	0.231332	0.252727	0.239068
2016-03-03 19:00:00	0.214254	0.297656	0.435166	0.197337	0.224213	0.210729
2016-03-03 20:00:00	0.218078	0.290912	0.417682	0.198154	0.227706	0.214406
2016-03-03 21:00:00	0.601849	0.622648	0.634146	0.572133	0.606218	0.595638
2016-03-03 22:00:00	0.607457	0.647192	0.68731	0.611571	0.610439	0.601734
2016-03-03 23:00:00	1.40164	1.48635	1.46835	1.40406	1.40521	1.39476
2016-03-04	1.8078	1.88479	1.8075	1.80852	1.8177	1.80389
2016-03-04 01:00:00	1.23726	1.28357	1.29139	1.22032	1.24106	1.23136
2016-03-04 02:00:00	2.15075	2.23175	2.19762	2.16392	2.15442	2.14768
2016-03-04 03:00:00	1.72126	1.78951	1.70744	1.74744	1.72339	1.71285
2016-03-04 04:00:00	0.462661	0.548603	0.563071	0.434671	0.470399	0.458497
2016-03-04 05:00:00	0.447533	0.540196	0.575685	0.424506	0.454309	0.443274
2016-03-04 06:00:00	0.748231	0.813908	0.796184	0.727507	0.753015	0.742822
2016-03-04 07:00:00	0.815506	0.875174	0.829551	0.798429	0.81952	0.809815
2016-03-04 08:00:00	0.787	0.856953	0.813821	0.772342	0.790201	0.781108
2016-03-04 09:00:00	0.863179	0.942548	0.864109	0.856518	0.866252	0.856998
2016-03-04 10:00:00	0.825737	0.889863	0.837399	0.819628	0.828877	0.819826
2016-03-04 11:00:00	1.10214	1.17417	1.08143	1.10234	1.1036	1.09574
2016-03-04 12:00:00	1.29686	1.40857	1.39225	1.29943	1.3011	1.29034
2016-03-04 13:00:00	0.750018	0.880447	0.824281	0.73842	0.753891	0.743683
2016-03-04 14:00:00	0.583662	0.665659	0.655304	0.575925	0.587273	0.578289
2016-03-04 15:00:00	0.521752	0.59631	0.610038	0.513376	0.525888	0.516631
2016-03-04 16:00:00	0.266678	0.362169	0.447436	0.250654	0.274796	0.262832
2016-03-04 17:00:00	0.183461	0.295637	0.36408	0.166444	0.191925	0.179945
2016-03-04 18:00:00	0.112193	0.22719	0.364595	0.0931212	0.122426	0.109241
2016-03-04 19:00:00	0.161689	0.256258	0.37926	0.143652	0.171452	0.158504
2016-03-04 20:00:00	0.59087	0.657301	0.64357	0.566757	0.596275	0.585413
2016-03-04 21:00:00	0.942751	0.987501	0.923321	0.938805	0.945811	0.936082
2016-03-04 22:00:00	1.12409	1.14555	1.07595	1.13465	1.12709	1.11743
2016-03-04 23:00:00	1.66833	1.74424	1.70846	1.68052	1.67532	1.66259
2016-03-05	3.50947	3.68558	3.47778	3.45405	3.52823	3.51446
2016-03-05 01:00:00	1.51684	1.55499	1.54828	1.499	1.52162	1.51143
2016-03-05 02:00:00	1.39258	1.4309	1.44138	1.3802	1.39638	1.38673
2016-03-05 03:00:00	1.31301	1.40678	1.30214	1.26286	1.31941	1.31104
2016-03-05 04:00:00	1.12529	1.18811	1.11991	1.17722	1.12899	1.11969
2016-03-05 05:00:00	0.804807	0.909666	0.818034	0.799176	0.812071	0.803491
2016-03-05 06:00:00	0.611166	0.687608	0.696462	0.591779	0.615962	0.605985
2016-03-05 07:00:00	0.706485	0.763644	0.759588	0.684013	0.7109	0.700948
2016-03-05 08:00:00	0.941451	0.981054	0.920544	0.933607	0.944397	0.935171
2016-03-05 09:00:00	0.754563	0.808091	0.800912	0.744989	0.757939	0.748536
2016-03-05 10:00:00	1.56934	1.6883	1.61534	1.56896	1.57376	1.56312
2016-03-05 11:00:00	0.843603	0.902529	0.858348	0.824973	0.847211	0.837453
2016-03-05 12:00:00	0.503877	0.573367	0.617666	0.489878	0.509099	0.498773
2016-03-05 13:00:00	0.488775	0.563058	0.616104	0.475098	0.494677	0.483383
2016-03-05 14:00:00	0.426107	0.475848	0.565021	0.395896	0.433149	0.420878
2016-03-05 15:00:00	0.226605	0.303092	0.415695	0.198429	0.2367	0.222495
2016-03-05 16:00:00	0.0668014	0.181491	0.323264	0.04709	0.0797257	0.0639792
2016-03-05 17:00:00	0.234894	0.313418	0.427569	0.218503	0.24421	0.230681
2016-03-05 18:00:00	0.228589	0.309549	0.432167	0.220258	0.237572	0.224703
2016-03-05 19:00:00	0.344808	0.39828	0.488945	0.328475	0.352351	0.340377
2016-03-05 20:00:00	0.512529	0.546975	0.609066	0.504065	0.517661	0.507293
2016-03-05 21:00:00	0.298654	0.366585	0.475789	0.298382	0.305285	0.294361
2016-03-05 22:00:00	0.498804	0.537624	0.626902	0.503956	0.502767	0.493442
2016-03-05 23:00:00	0.843691	0.851848	0.856954	0.852952	0.845858	0.837118
2016-03-06	0.683533	0.716996	0.754358	0.657687	0.69092	0.67827
2016-03-06 01:00:00	0.676068	0.722001	0.75575	0.656784	0.682343	0.670584
2016-03-06 02:00:00	0.76619	0.82395	0.809457	0.747786	0.771417	0.760426
2016-03-06 03:00:00	0.682345	0.739015	0.75708	0.663061	0.687808	0.676843
2016-03-06 04:00:00	0.749851	0.802097	0.797252	0.733487	0.754429	0.74408
2016-03-06 05:00:00	0.721102	0.780392	0.786516	0.70873	0.725876	0.715459
2016-03-06 06:00:00	0.728018	0.793727	0.785238	0.714893	0.732438	0.722425
2016-03-06 07:00:00	0.71142	0.789825	0.778249	0.698345	0.715817	0.705638
2016-03-06 08:00:00	0.824316	0.885515	0.840366	0.817462	0.827584	0.818345
2016-03-06 09:00:00	0.75499	0.819865	0.806138	0.752405	0.757684	0.748815
2016-03-06 10:00:00	0.705321	0.778046	0.770078	0.703973	0.70787	0.699255
2016-03-06 11:00:00	0.885512	0.934058	0.901569	0.882667	0.886605	0.878797
2016-03-06 12:00:00	0.723664	0.789735	0.78716	0.715545	0.726274	0.71738
2016-03-06 13:00:00	0.537975	0.609516	0.640337	0.527698	0.542557	0.532534
2016-03-06 14:00:00	0.368761	0.444546	0.519951	0.346954	0.375739	0.363784
2016-03-06 15:00:00	0.177879	0.279088	0.366365	0.150767	0.188035	0.174184
2016-03-06 16:00:00	0.183154	0.270993	0.371005	0.156409	0.19334	0.179311
2016-03-06 17:00:00	0.114939	0.215332	0.329957	0.0886962	0.126067	0.111602
2016-03-06 18:00:00	0.0648375	0.164966	0.3247	0.0483953	0.0777862	0.0618253
2016-03-06 19:00:00	0.109711	0.194856	0.353183	0.0852241	0.121631	0.106534
2016-03-06 20:00:00	0.102272	0.196158	0.361332	0.0887403	0.113601	0.0992233
2016-03-06 21:00:00	0.251392	0.322016	0.443401	0.242659	0.258967	0.24743
2016-03-06 22:00:00	0.772747	0.803978	0.825646	0.780697	0.775486	0.766273
2016-03-06 23:00:00	1.53069	1.61847	1.62943	1.53879	1.53587	1.52439
2016-03-07	1.91245	1.97009	1.95428	1.8832	1.91901	1.90837
2016-03-07 01:00:00	1.70906	1.71339	1.70601	1.70046	1.7149	1.70412
2016-03-07 02:00:00	1.57135	1.64067	1.67754	1.55332	1.57654	1.566
2016-03-07 03:00:00	0.81632	0.873329	0.828467	0.779559	0.822337	0.810639
2016-03-07 04:00:00	0.497421	0.564724	0.585937	0.462957	0.505592	0.492738
2016-03-07 05:00:00	0.6852	0.736455	0.737481	0.651205	0.690927	0.679035
2016-03-07 06:00:00	0.601674	0.67515	0.692952	0.592693	0.607019	0.596131
2016-03-07 07:00:00	0.707673	0.772126	0.763516	0.701714	0.711517	0.701632
2016-03-07 08:00:00	0.722599	0.787752	0.779052	0.715918	0.725904	0.716577
2016-03-07 09:00:00	0.863356	0.931772	0.879021	0.847356	0.866372	0.857188
2016-03-07 10:00:00	0.696805	0.769599	0.765674	0.696695	0.698859	0.690607
2016-03-07 11:00:00	1.11378	1.17235	1.11116	1.11101	1.11487	1.10718
2016-03-07 12:00:00	1.20765	1.28203	1.26016	1.20498	1.20872	1.20051
2016-03-07 13:00:00	1.03442	1.10608	1.04069	1.01925	1.03501	1.02762
2016-03-07 14:00:00	1.06236	1.15757	1.1113	1.02071	1.06583	1.05556
2016-03-07 15:00:00	0.379854	0.484988	0.511677	0.344537	0.386337	0.374911
2016-03-07 16:00:00	0.36424	0.431289	0.450627	0.322198	0.370605	0.359559
2016-03-07 17:00:00	0.266076	0.333135	0.421919	0.230686	0.274747	0.261901
2016-03-07 18:00:00	0.329091	0.388835	0.525328	0.300998	0.337946	0.324585
2016-03-07 19:00:00	0.753869	0.786912	0.820765	0.746144	0.756851	0.747098
2016-03-07 20:00:00	0.753912	0.791422	0.792116	0.746142	0.756697	0.747248
2016-03-07 21:00:00	2.4271	2.54526	2.49551	2.45127	2.44043	2.42499
2016-03-07 22:00:00	2.99798	3.1292	2.87753	3.01395	3.01684	3
2016-03-07 23:00:00	2.69751	2.90247	2.60724	2.70328	2.71451	2.6993
2016-03-08	1.16437	1.21457	1.15302	1.12499	1.16883	1.15852
2016-03-08 01:00:00	1.00356	1.04226	0.983261	0.972409	1.00791	0.997107
2016-03-08 02:00:00	1.46979	1.495	1.53576	1.46725	1.47534	1.464
2016-03-08 03:00:00	0.960974	1.00363	0.943796	0.92967	0.963859	0.954921
2016-03-08 04:00:00	0.455326	0.53564	0.569888	0.434582	0.463269	0.45067
2016-03-08 05:00:00	0.403881	0.495553	0.546372	0.390593	0.411918	0.399329
2016-03-08 06:00:00	0.685537	0.742541	0.769638	0.667975	0.690641	0.680052
2016-03-08 07:00:00	0.533123	0.614374	0.651972	0.521099	0.53878	0.527966
2016-03-08 08:00:00	0.724366	0.782662	0.793837	0.715979	0.727883	0.718391
2016-03-08 09:00:00	0.615377	0.685721	0.708144	0.606928	0.619236	0.60967
2016-03-08 10:00:00	0.88706	0.928527	0.907141	0.88975	0.888002	0.880228
2016-03-08 11:00:00	0.897987	0.913661	0.911893	0.897425	0.897544	0.890951
2016-03-08 12:00:00	1.30069	1.26933	1.37512	1.29953	1.30053	1.29324
2016-03-08 13:00:00	0.745776	0.778905	0.79533	0.784592	0.750121	0.741599
2016-03-08 14:00:00	0.57778	0.628556	0.656488	0.57427	0.586237	0.574925
2016-03-08 15:00:00	0.0595472	0.167749	0.331124	0.0427251	0.0740677	0.0562233
2016-03-08 16:00:00	0.154016	0.224206	0.368563	0.125897	0.165932	0.149823
2016-03-08 17:00:00	0.0703622	0.153553	0.338745	0.0530492	0.0838935	0.0666125
2016-03-08 18:00:00	0.0612358	0.153297	0.32092	0.0558949	0.0732938	0.057707
2016-03-08 19:00:00	0.208756	0.283077	0.4102	0.209109	0.2165	0.204243
2016-03-08 20:00:00	0.251249	0.329327	0.440087	0.256386	0.258017	0.246567
2016-03-08 21:00:00	0.414517	0.49259	0.559852	0.432333	0.417874	0.409116
2016-03-08 22:00:00	0.509398	0.56226	0.611659	0.516721	0.511808	0.50368
2016-03-08 23:00:00	0.636972	0.678969	0.71721	0.629409	0.638974	0.630562
2016-03-09	0.726818	0.771799	0.772957	0.681773	0.733145	0.721024
2016-03-09 01:00:00	1.03237	1.06421	1.04032	0.997336	1.03566	1.02567
2016-03-09 02:00:00	0.981958	0.993418	0.994784	0.970133	0.985374	0.975221
2016-03-09 03:00:00	0.763044	0.807615	0.815826	0.736599	0.767864	0.756763
2016-03-09 04:00:00	0.379511	0.465364	0.52667	0.363263	0.388214	0.375051
2016-03-09 05:00:00	0.381829	0.469806	0.527191	0.3649	0.390062	0.377361
2016-03-09 06:00:00	0.391462	0.478634	0.549359	0.378666	0.39904	0.386837
2016-03-09 07:00:00	0.445551	0.525131	0.59142	0.431394	0.451938	0.44062
2016-03-09 08:00:00	0.446437	0.530742	0.601793	0.435091	0.452399	0.441485
2016-03-09 09:00:00	0.668057	0.72876	0.75298	0.659809	0.670984	0.662112
2016-03-09 10:00:00	0.585003	0.655142	0.683757	0.574148	0.588556	0.57945
2016-03-09 11:00:00	0.883128	0.931773	0.888865	0.877924	0.884519	0.876878
2016-03-09 12:00:00	1.23772	1.28125	1.34207	1.23069	1.24072	1.231
2016-03-09 13:00:00	0.400552	0.480086	0.5974	0.371587	0.407648	0.395503
2016-03-09 14:00:00	0.127261	0.235518	0.367868	0.101115	0.138778	0.124034
2016-03-09 15:00:00	0.0884481	0.202513	0.341841	0.0637582	0.100445	0.0854365
2016-03-09 16:00:00	0.0603014	0.177097	0.329612	0.0375731	0.0725192	0.0574328
2016-03-09 17:00:00	0.338216	0.414279	0.504628	0.313817	0.347366	0.332956
2016-03-09 18:00:00	0.100344	0.214611	0.341537	0.077158	0.111256	0.0969512
2016-03-09 19:00:00	0.506397	0.570663	0.562254	0.522693	0.511822	0.498992
2016-03-09 20:00:00	0.675979	0.724264	0.65828	0.688133	0.680017	0.668612
2016-03-09 21:00:00	0.408643	0.466459	0.519692	0.388351	0.413277	0.403663
2016-03-09 22:00:00	0.450322	0.50623	0.558882	0.441096	0.453101	0.445215
2016-03-09 23:00:00	1.01791	1.10661	1.02155	1.0186	1.01779	1.0107
2016-03-10	0.930603	0.996317	0.944623	0.9171	0.936553	0.923901
2016-03-10 01:00:00	0.899631	0.979458	0.866541	0.904022	0.90385	0.893187
2016-03-10 02:00:00	0.742366	0.803037	0.752043	0.697858	0.74739	0.737152
2016-03-10 03:00:00	0.518939	0.597555	0.589178	0.478776	0.525263	0.514304
2016-03-10 04:00:00	0.399069	0.499302	0.543502	0.367409	0.407009	0.394973
2016-03-10 05:00:00	0.454375	0.539902	0.570221	0.420481	0.461862	0.449848
2016-03-10 06:00:00	0.611242	0.67356	0.679567	0.574166	0.61628	0.60518
2016-03-10 07:00:00	0.465225	0.551515	0.573806	0.438984	0.471847	0.460752
2016-03-10 08:00:00	0.395988	0.502696	0.531289	0.383084	0.402202	0.391535
2016-03-10 09:00:00	0.423047	0.515888	0.549277	0.399472	0.428818	0.418512
2016-03-10 10:00:00	0.325236	0.442223	0.503037	0.317638	0.331258	0.32103
2016-03-10 11:00:00	0.391999	0.48605	0.534107	0.375345	0.397481	0.387525
2016-03-10 12:00:00	0.841274	0.93351	0.872554	0.837567	0.844428	0.834518
2016-03-10 13:00:00	0.946054	1.04954	0.923735	0.991631	0.951344	0.942768
2016-03-10 14:00:00	0.992272	1.07603	0.922811	1.0243	0.996015	0.987934
2016-03-10 15:00:00	0.329284	0.407315	0.481916	0.30598	0.336278	0.325123
2016-03-10 16:00:00	0.291064	0.37561	0.460657	0.277009	0.297786	0.28699
2016-03-10 17:00:00	0.298658	0.376506	0.468971	0.287337	0.305151	0.294536
2016-03-10 18:00:00	0.325549	0.401099	0.507749	0.316384	0.331605	0.321191
2016-03-10 19:00:00	0.629146	0.688903	0.692733	0.641277	0.633422	0.62205
2016-03-10 20:00:00	0.794162	0.843338	0.801783	0.822847	0.79712	0.786961
2016-03-10 21:00:00	0.688942	0.746407	0.759772	0.7149	0.69163	0.681569
2016-03-10 22:00:00	0.709012	0.763398	0.783045	0.726023	0.711138	0.701471
2016-03-10 23:00:00	0.936764	1.02147	0.938951	0.927412	0.939969	0.929339
2016-03-11	0.453586	0.533611	0.585684	0.419224	0.463235	0.449407
2016-03-11 01:00:00	0.449503	0.534416	0.56234	0.417989	0.458415	0.445218
2016-03-11 02:00:00	0.675814	0.733831	0.695611	0.660485	0.683227	0.669737
2016-03-11 03:00:00	0.783637	0.885827	0.818265	0.770849	0.789366	0.776951
2016-03-11 04:00:00	0.445542	0.540021	0.56114	0.415872	0.45306	0.441411
2016-03-11 05:00:00	0.35649	0.467709	0.517716	0.330323	0.364204	0.352715
2016-03-11 06:00:00	0.371963	0.483531	0.521507	0.347607	0.378716	0.368064
2016-03-11 07:00:00	0.379147	0.4956	0.527416	0.357373	0.385448	0.375183
2016-03-11 08:00:00	0.369152	0.482375	0.519591	0.349486	0.374865	0.365171
2016-03-11 09:00:00	0.367768	0.479577	0.521701	0.351484	0.373077	0.363752
2016-03-11 10:00:00	0.360231	0.481839	0.518938	0.353261	0.365133	0.355964
2016-03-11 11:00:00	0.358785	0.477625	0.517443	0.35418	0.363361	0.354493
2016-03-11 12:00:00	0.705187	0.805472	0.796306	0.709808	0.708407	0.698892
2016-03-11 13:00:00	0.765659	0.901575	0.822646	0.755502	0.768938	0.759709
2016-03-11 14:00:00	0.81277	0.891437	0.837542	0.791559	0.815769	0.807051
2016-03-11 15:00:00	0.257819	0.363039	0.430399	0.220386	0.265635	0.253906
2016-03-11 16:00:00	0.343628	0.437829	0.447577	0.29736	0.350388	0.338275
2016-03-11 17:00:00	0.329507	0.429584	0.479941	0.287631	0.337602	0.324203
2016-03-11 18:00:00	0.211288	0.325735	0.413417	0.176167	0.220064	0.206917
2016-03-11 19:00:00	0.864161	0.882318	0.881347	0.846305	0.866593	0.857058
2016-03-11 20:00:00	0.512068	0.577932	0.608993	0.507604	0.518183	0.50527
2016-03-11 21:00:00	0.629779	0.679763	0.646854	0.631992	0.634145	0.622836
2016-03-11 22:00:00	0.408759	0.453366	0.534207	0.398901	0.412582	0.404123
2016-03-11 23:00:00	0.764581	0.823918	0.822436	0.757915	0.765793	0.757874
2016-03-12	0.869704	0.89681	0.822325	0.829784	0.874392	0.864257
2016-03-12 01:00:00	0.978726	1.0069	0.948277	0.97201	0.984242	0.97202
2016-03-12 02:00:00	0.782034	0.858062	0.841517	0.771895	0.787208	0.775099
2016-03-12 03:00:00	0.59211	0.69331	0.66525	0.54268	0.600314	0.585891
2016-03-12 04:00:00	0.372454	0.47427	0.542494	0.341068	0.38238	0.367932
2016-03-12 05:00:00	0.385159	0.483936	0.544006	0.353763	0.394076	0.380558
2016-03-12 06:00:00	0.483774	0.567363	0.616423	0.457005	0.490629	0.478621
2016-03-12 07:00:00	0.548588	0.615244	0.660298	0.530387	0.553387	0.542945
2016-03-12 08:00:00	0.747649	0.792718	0.803222	0.741169	0.749163	0.74134
2016-03-12 09:00:00	0.568288	0.638799	0.663662	0.556598	0.571512	0.562664
2016-03-12 10:00:00	0.862959	0.899672	0.874078	0.862515	0.863163	0.856364
2016-03-12 11:00:00	0.861052	0.895501	0.878851	0.855207	0.861594	0.854508
2016-03-12 12:00:00	0.945677	0.943186	0.946724	0.949568	0.946009	0.938594
2016-03-12 13:00:00	0.857059	0.866309	0.896411	0.836099	0.859758	0.849984
2016-03-12 14:00:00	0.470313	0.505598	0.580931	0.432784	0.475648	0.464083
2016-03-12 15:00:00	0.733971	0.804145	0.806797	0.74549	0.740269	0.729579
2016-03-12 16:00:00	0.485099	0.579146	0.622279	0.520011	0.494591	0.483254
2016-03-12 17:00:00	0.176374	0.269536	0.516045	0.0924179	0.188289	0.173663
2016-03-12 18:00:00	0.0866106	0.194494	0.342601	0.0537359	0.0981708	0.0831081
2016-03-12 19:00:00	0.131764	0.226592	0.379353	0.0968338	0.142576	0.128034
2016-03-12 20:00:00	0.268798	0.341157	0.450494	0.233562	0.276437	0.264314
2016-03-12 21:00:00	0.287285	0.365369	0.466603	0.262935	0.293352	0.282694
2016-03-12 22:00:00	0.469006	0.548183	0.602662	0.446473	0.472253	0.463328
2016-03-12 23:00:00	0.873557	0.93918	0.902369	0.861111	0.872765	0.866223
2016-03-13	0.823351	0.917283	0.902351	0.791793	0.829388	0.817376
2016-03-13 01:00:00	0.773529	0.841994	0.78088	0.760817	0.780295	0.766631
2016-03-13 02:00:00	0.770443	0.872245	0.840149	0.765044	0.774706	0.763494
2016-03-13 03:00:00	0.629231	0.727714	0.665405	0.592168	0.634962	0.623449
2016-03-13 04:00:00	0.396572	0.505591	0.545956	0.370307	0.404661	0.392143
2016-03-13 05:00:00	0.428931	0.532358	0.560852	0.401726	0.436498	0.424463
2016-03-13 06:00:00	0.485904	0.579163	0.589105	0.459041	0.492467	0.481163
2016-03-13 07:00:00	0.396308	0.50291	0.552505	0.377964	0.402915	0.391731
2016-03-13 08:00:00	0.426432	0.527875	0.573363	0.408597	0.432324	0.421675
2016-03-13 09:00:00	0.49049	0.582494	0.620098	0.47613	0.49532	0.485359
2016-03-13 10:00:00	0.551781	0.632936	0.652963	0.539454	0.555372	0.546324
2016-03-13 11:00:00	1.26447	1.28122	1.3698	1.27048	1.26532	1.25762
2016-03-13 12:00:00	0.798938	0.846137	0.860934	0.792087	0.800598	0.792092
2016-03-13 13:00:00	0.930978	0.987958	0.971149	0.921551	0.934698	0.924047
2016-03-13 14:00:00	0.483724	0.553277	0.591369	0.452014	0.490818	0.478462
2016-03-13 15:00:00	0.400975	0.484808	0.520195	0.343444	0.408461	0.395821
2016-03-13 16:00:00	0.556136	0.620147	0.636965	0.519703	0.562343	0.549702
2016-03-13 17:00:00	0.0753008	0.203541	0.344777	0.0439144	0.0860621	0.072449
2016-03-13 18:00:00	0.1582	0.278082	0.373366	0.114756	0.167015	0.154523
2016-03-13 19:00:00	0.161255	0.272857	0.400193	0.132258	0.170584	0.157845
2016-03-13 20:00:00	0.311291	0.387669	0.465878	0.290139	0.316922	0.306973
2016-03-13 21:00:00	2.05575	2.12563	2.18837	2.08617	2.06384	2.05204
2016-03-13 22:00:00	1.13863	1.18418	1.09893	1.13039	1.13922	1.13163
2016-03-13 23:00:00	0.629727	0.683646	0.66804	0.622018	0.63061	0.623668
2016-03-14	1.25953	1.36265	1.30564	1.2618	1.26799	1.25748
2016-03-14 01:00:00	1.21242	1.3882	1.2518	1.20885	1.21937	1.21026
2016-03-14 02:00:00	1.01467	1.11772	0.972416	1.02994	1.01929	1.009
2016-03-14 03:00:00	0.391795	0.49728	0.534633	0.360724	0.400566	0.387833
2016-03-14 04:00:00	0.399553	0.502317	0.539653	0.374059	0.407797	0.395387
2016-03-14 05:00:00	0.387828	0.498678	0.5376	0.370486	0.395551	0.383603
2016-03-14 06:00:00	0.450451	0.558726	0.568696	0.434659	0.456761	0.446028
2016-03-14 07:00:00	0.447034	0.54906	0.566277	0.429608	0.453199	0.44257
2016-03-14 08:00:00	0.397978	0.503199	0.544468	0.382072	0.40432	0.393592
2016-03-14 09:00:00	0.503983	0.588506	0.632346	0.489662	0.508777	0.498954
2016-03-14 10:00:00	0.814626	0.85814	0.851981	0.809238	0.816224	0.808225
2016-03-14 11:00:00	0.499731	0.55784	0.62436	0.487081	0.503482	0.493957
2016-03-14 12:00:00	1.23822	1.2067	1.32548	1.22956	1.23662	1.23051
2016-03-14 13:00:00	1.01593	1.05687	1.01569	1.00364	1.01585	1.00856
2016-03-14 14:00:00	0.59658	0.636494	0.656053	0.581412	0.598234	0.589891
2016-03-14 15:00:00	0.583295	0.617177	0.640817	0.561188	0.585399	0.576487
2016-03-14 16:00:00	0.970485	0.986367	1.01644	0.941743	0.972102	0.963321
2016-03-14 17:00:00	0.856707	0.876994	0.859242	0.82988	0.858287	0.849643
2016-03-14 18:00:00	1.00248	1.03496	0.98492	0.989125	1.0043	0.995164
2016-03-14 19:00:00	0.780187	0.830206	0.810984	0.782263	0.781848	0.773196
2016-03-14 20:00:00	0.825553	0.860697	0.845401	0.838784	0.826947	0.818477
2016-03-14 21:00:00	0.814905	0.854624	0.8451	0.818023	0.817145	0.808277
2016-03-14 22:00:00	1.51687	1.64611	1.67358	1.53027	1.52192	1.51057
2016-03-14 23:00:00	1.49122	1.53732	1.60723	1.52307	1.49526	1.4846
2016-03-15	1.61593	1.72817	1.72403	1.57114	1.6207	1.6114
2016-03-15 01:00:00	1.23996	1.29987	1.28097	1.22144	1.24352	1.23341
2016-03-15 02:00:00	1.34155	1.37381	1.40335	1.32433	1.3434	1.33559
2016-03-15 03:00:00	1.21924	1.24349	1.20746	1.24017	1.21896	1.20989
2016-03-15 04:00:00	1.11568	1.16182	1.10588	1.15671	1.11791	1.10963
2016-03-15 05:00:00	0.681076	0.741244	0.761812	0.659282	0.685679	0.675639
2016-03-15 06:00:00	0.704652	0.756801	0.780797	0.695273	0.707691	0.698706
2016-03-15 07:00:00	0.724418	0.774739	0.786832	0.717355	0.726796	0.718258
2016-03-15 08:00:00	0.841837	0.895161	0.86295	0.838149	0.843326	0.835409
2016-03-15 09:00:00	0.858509	0.912861	0.869357	0.857048	0.860296	0.852184
2016-03-15 10:00:00	1.06974	1.12668	1.06833	1.07385	1.07062	1.06303
2016-03-15 11:00:00	1.27035	1.29453	1.33201	1.27817	1.27262	1.26366
2016-03-15 12:00:00	0.979355	1.02823	0.995592	0.975368	0.981522	0.972738
2016-03-15 13:00:00	0.418806	0.493647	0.546018	0.406019	0.423614	0.413949
2016-03-15 14:00:00	0.412407	0.481361	0.537746	0.396818	0.417241	0.407575
2016-03-15 15:00:00	0.394175	0.463636	0.525351	0.37981	0.3991	0.389452
2016-03-15 16:00:00	0.431988	0.490631	0.551775	0.417384	0.43636	0.427003
2016-03-15 17:00:00	0.685131	0.740584	0.763592	0.673644	0.688795	0.679218
2016-03-15 18:00:00	0.462883	0.510193	0.566941	0.448523	0.466735	0.45779
2016-03-15 19:00:00	0.684591	0.718121	0.749987	0.677294	0.686693	0.678079
2016-03-15 20:00:00	0.691163	0.728251	0.74838	0.683319	0.69342	0.684347
2016-03-15 21:00:00	1.06732	1.10814	1.06966	1.08298	1.06787	1.05964
2016-03-15 22:00:00	1.04807	1.11807	1.07156	1.03996	1.05083	1.04047
2016-03-15 23:00:00	0.854389	0.883151	0.864412	0.848997	0.855697	0.847073
2016-03-16	1.15416	1.21078	1.19432	1.13375	1.15795	1.14757
2016-03-16 01:00:00	0.950198	1.0172	0.927857	0.943017	0.954704	0.943404
2016-03-16 02:00:00	0.869317	0.919512	0.859489	0.83727	0.873785	0.863266
2016-03-16 03:00:00	0.725568	0.778348	0.78149	0.697974	0.730342	0.720172
2016-03-16 04:00:00	0.464873	0.54274	0.604196	0.448109	0.472115	0.460047
2016-03-16 05:00:00	0.534196	0.606758	0.644892	0.516614	0.539929	0.528993
2016-03-16 06:00:00	0.651408	0.709781	0.743833	0.637492	0.655444	0.645704
2016-03-16 07:00:00	0.801161	0.842631	0.839181	0.792665	0.803086	0.794882
2016-03-16 08:00:00	0.707893	0.759283	0.778248	0.696422	0.710559	0.701922
2016-03-16 09:00:00	0.686751	0.739618	0.76427	0.675127	0.689386	0.680843
2016-03-16 10:00:00	1.26453	1.29825	1.29446	1.27058	1.26406	1.25772
2016-03-16 11:00:00	0.939041	0.9748	0.970986	0.934545	0.941829	0.932308
2016-03-16 12:00:00	0.840937	0.908552	0.879512	0.826752	0.843728	0.83426
2016-03-16 13:00:00	0.393027	0.461899	0.524962	0.366067	0.399035	0.388378
2016-03-16 14:00:00	0.300451	0.37576	0.446727	0.265793	0.30856	0.296232
2016-03-16 15:00:00	0.217625	0.335089	0.430621	0.198974	0.22678	0.213733
2016-03-16 16:00:00	0.0710931	0.194705	0.334517	0.0598788	0.082092	0.0683578
2016-03-16 17:00:00	0.111286	0.222927	0.361085	0.100187	0.121168	0.108281
2016-03-16 18:00:00	0.116467	0.227077	0.367117	0.109131	0.125809	0.113406
2016-03-16 19:00:00	0.176584	0.273514	0.40447	0.169881	0.184401	0.173122
2016-03-16 20:00:00	0.305756	0.378191	0.467577	0.291732	0.311864	0.301565
2016-03-16 21:00:00	0.502715	0.547484	0.622337	0.492096	0.50606	0.497702
2016-03-16 22:00:00	1.18749	1.26485	1.24739	1.18727	1.18872	1.18054
2016-03-16 23:00:00	0.965936	1.0113	0.97909	0.955554	0.966916	0.959414
2016-03-17	0.828243	0.8876	0.832941	0.787035	0.83364	0.82291
2016-03-17 01:00:00	1.30888	1.47949	1.31868	1.34189	1.31755	1.30729
2016-03-17 02:00:00	1.79306	1.93583	1.79861	1.82364	1.80029	1.79105
2016-03-17 03:00:00	1.33818	1.43768	1.35627	1.39219	1.34291	1.33449
2016-03-17 04:00:00	0.709204	0.774381	0.740967	0.672387	0.713403	0.70315
2016-03-17 05:00:00	0.587956	0.671187	0.672995	0.558609	0.593236	0.583144
2016-03-17 06:00:00	0.499417	0.602026	0.625147	0.483772	0.504383	0.494681
2016-03-17 07:00:00	0.473315	0.570309	0.608842	0.454051	0.47827	0.468698
2016-03-17 08:00:00	0.404182	0.519051	0.56986	0.398187	0.409029	0.399682
2016-03-17 09:00:00	0.764356	0.829586	0.79214	0.750421	0.766052	0.758595
2016-03-17 10:00:00	0.81752	0.875547	0.835354	0.813739	0.818521	0.811372
2016-03-17 11:00:00	1.06194	1.14614	1.09408	1.05888	1.06469	1.05526
2016-03-17 12:00:00	0.663708	0.734485	0.760427	0.648306	0.66712	0.657615
2016-03-17 13:00:00	0.323515	0.407282	0.477924	0.2923	0.330184	0.319601
2016-03-17 14:00:00	0.151318	0.262081	0.368384	0.121137	0.160708	0.148345
2016-03-17 15:00:00	0.0842889	0.205676	0.32927	0.0585589	0.0945586	0.0817427
2016-03-17 16:00:00	0.129855	0.239282	0.36056	0.10511	0.138894	0.126964
2016-03-17 17:00:00	0.499697	0.593088	0.579006	0.486695	0.504974	0.494677
2016-03-17 18:00:00	0.561925	0.597036	0.637859	0.543414	0.565867	0.556462
2016-03-17 19:00:00	0.297896	0.373812	0.457097	0.266069	0.304297	0.293416
2016-03-17 20:00:00	0.445793	0.499875	0.553172	0.419766	0.449904	0.440515
2016-03-17 21:00:00	0.688204	0.746924	0.773811	0.690317	0.691309	0.68105
2016-03-17 22:00:00	0.931071	1.03187	0.948531	0.920122	0.933534	0.923938
2016-03-17 23:00:00	0.819853	0.857482	0.819795	0.832863	0.822591	0.812623
2016-03-18	0.83929	0.923553	0.868932	0.836277	0.845454	0.832932
2016-03-18 01:00:00	1.06504	1.14971	1.05159	1.07442	1.07038	1.05904
2016-03-18 02:00:00	1.1192	1.24731	1.08588	1.10119	1.12359	1.11313
2016-03-18 03:00:00	0.54269	0.622528	0.642931	0.515625	0.549164	0.538109
2016-03-18 04:00:00	0.526924	0.612165	0.634312	0.503777	0.532901	0.522421
2016-03-18 05:00:00	0.660437	0.73353	0.751038	0.648176	0.664538	0.655149
2016-03-18 06:00:00	0.746706	0.808251	0.790651	0.727171	0.750666	0.741215
2016-03-18 07:00:00	1.05526	1.10426	0.98544	1.04153	1.0577	1.04861
2016-03-18 08:00:00	0.830844	0.886521	0.854036	0.829513	0.833074	0.824847
2016-03-18 09:00:00	0.650927	0.714362	0.734248	0.647455	0.653377	0.645067
2016-03-18 10:00:00	1.26263	1.29527	1.24855	1.28085	1.26307	1.25569
2016-03-18 11:00:00	1.29082	1.34468	1.39461	1.30176	1.29497	1.28432
2016-03-18 12:00:00	0.988448	1.05615	1.00818	0.983767	0.992543	0.981789
2016-03-18 13:00:00	0.481957	0.569923	0.591154	0.459888	0.487309	0.476747
2016-03-18 14:00:00	0.490314	0.561772	0.570688	0.467435	0.495731	0.484552
2016-03-18 15:00:00	0.406619	0.465944	0.531942	0.379611	0.413749	0.401213
2016-03-18 16:00:00	0.163627	0.265749	0.398484	0.137636	0.1728	0.159842
2016-03-18 17:00:00	0.441587	0.484283	0.574397	0.428262	0.445711	0.436126
2016-03-18 18:00:00	1.13712	1.20175	1.13218	1.18391	1.14062	1.132
2016-03-18 19:00:00	0.962561	1.00264	0.942166	1.03557	0.965569	0.95686
2016-03-18 20:00:00	0.37525	0.439804	0.507336	0.348629	0.379942	0.36978
2016-03-18 21:00:00	0.643539	0.677392	0.698634	0.634345	0.645627	0.636886
2016-03-18 22:00:00	1.06467	1.1324	1.04912	1.06097	1.06647	1.05742
2016-03-18 23:00:00	2.55239	2.66444	2.59208	2.55099	2.56632	2.55068
2016-03-19	2.26745	2.37752	2.28761	2.22571	2.27519	2.26539
2016-03-19 01:00:00	2.93162	3.04594	2.83247	2.90036	2.94312	2.93237
2016-03-19 02:00:00	1.66338	1.70298	1.71634	1.72646	1.66834	1.65931
2016-03-19 03:00:00	1.61106	1.70022	1.64364	1.64275	1.6152	1.60708
2016-03-19 04:00:00	0.451361	0.555479	0.5931	0.430488	0.457781	0.446622
2016-03-19 05:00:00	0.629302	0.70332	0.705168	0.605135	0.633908	0.623907
2016-03-19 06:00:00	0.604894	0.681749	0.690435	0.585147	0.609151	0.599486
2016-03-19 07:00:00	0.70715	0.77474	0.771204	0.691943	0.709968	0.701187
2016-03-19 08:00:00	0.751794	0.810293	0.799139	0.73453	0.754416	0.745828
2016-03-19 09:00:00	0.787623	0.84105	0.814225	0.772641	0.789751	0.781501
2016-03-19 10:00:00	0.717492	0.775727	0.780228	0.708887	0.719414	0.71131
2016-03-19 11:00:00	1.07846	1.11013	1.10064	1.07322	1.081	1.07178
2016-03-19 12:00:00	1.27912	1.33437	1.37788	1.26788	1.28143	1.27239
2016-03-19 13:00:00	0.728625	0.753826	0.802877	0.690002	0.732575	0.722264
2016-03-19 14:00:00	0.481848	0.548152	0.552341	0.449452	0.488271	0.476149
2016-03-19 15:00:00	0.386908	0.457421	0.526574	0.362038	0.393472	0.381432
2016-03-19 16:00:00	1.07353	1.06248	1.06754	1.06085	1.07558	1.06622
2016-03-19 17:00:00	0.305464	0.341719	0.459298	0.279459	0.313389	0.300571
2016-03-19 18:00:00	0.350119	0.404511	0.513371	0.341654	0.356992	0.344802
2016-03-19 19:00:00	0.636168	0.641569	0.734453	0.607444	0.639697	0.629843
2016-03-19 20:00:00	0.308701	0.364219	0.464121	0.283661	0.315286	0.304072
2016-03-19 21:00:00	0.668158	0.693513	0.756051	0.649667	0.670924	0.662115
2016-03-19 22:00:00	0.553197	0.583859	0.622283	0.540217	0.555799	0.547685
2016-03-19 23:00:00	0.709664	0.73415	0.778891	0.711882	0.710529	0.703337
2016-03-20	0.990887	1.02121	1.00151	0.982	0.996916	0.984734
2016-03-20 01:00:00	1.03303	1.11432	1.00321	1.02814	1.03639	1.02624
2016-03-20 02:00:00	1.02278	1.09993	1.01405	1.00513	1.02677	1.01598
2016-03-20 03:00:00	0.511753	0.590999	0.632221	0.481141	0.518762	0.507046
2016-03-20 04:00:00	0.715281	0.771459	0.768452	0.684993	0.720073	0.709718
2016-03-20 05:00:00	0.856143	0.898597	0.819372	0.823681	0.859401	0.849481
2016-03-20 06:00:00	0.964261	1.00452	0.95286	0.953609	0.966703	0.958042
2016-03-20 07:00:00	0.745867	0.800729	0.803468	0.740358	0.748434	0.73969
2016-03-20 08:00:00	0.891243	0.930516	0.889996	0.888265	0.892801	0.884736
2016-03-20 09:00:00	0.849666	0.885007	0.860101	0.837271	0.851976	0.843473
2016-03-20 10:00:00	0.940996	0.967868	0.930283	0.939167	0.942045	0.934403
2016-03-20 11:00:00	1.00822	1.02791	1.00952	1.01325	1.00857	1.00138
2016-03-20 12:00:00	1.15956	1.18372	1.19674	1.16005	1.16089	1.15287
2016-03-20 13:00:00	1.04708	1.0213	1.12053	1.02289	1.04877	1.03949
2016-03-20 14:00:00	0.540712	0.574714	0.614456	0.511109	0.547176	0.534999
2016-03-20 15:00:00	0.536061	0.553829	0.646093	0.507493	0.540899	0.530418
2016-03-20 16:00:00	0.56879	0.613121	0.646941	0.542686	0.573474	0.562894
2016-03-20 17:00:00	0.853492	0.919558	0.892447	0.833353	0.856376	0.84677
2016-03-20 18:00:00	0.903951	0.944807	0.922452	0.882895	0.909572	0.901358
2016-03-20 19:00:00	1.48571	1.56702	1.57061	1.49749	1.49211	1.48208
2016-03-20 20:00:00	1.4081	1.40043	1.48851	1.42871	1.41342	1.40415
2016-03-20 21:00:00	0.764039	0.802929	0.771428	0.74297	0.766406	0.75734
2016-03-20 22:00:00	0.968322	0.989603	0.960911	0.958791	0.969468	0.961318
2016-03-20 23:00:00	1.54292	1.60898	1.65038	1.5464	1.54531	1.53638
2016-03-21	1.67316	1.72597	1.77961	1.64029	1.67942	1.66913
2016-03-21 01:00:00	1.20981	1.28417	1.23604	1.2076	1.2117	1.20355
2016-03-21 02:00:00	1.0597	1.12267	1.04529	1.03239	1.06333	1.05313
2016-03-21 03:00:00	0.630154	0.713207	0.724912	0.600856	0.635938	0.624774
2016-03-21 04:00:00	0.55329	0.637247	0.66519	0.53232	0.558674	0.547998
2016-03-21 05:00:00	0.694048	0.744907	0.771215	0.670354	0.698538	0.688347
2016-03-21 06:00:00	0.616349	0.68816	0.70998	0.600344	0.620606	0.610715
2016-03-21 07:00:00	0.831092	0.879189	0.847031	0.817296	0.834158	0.825103
2016-03-21 08:00:00	0.725962	0.784099	0.778502	0.708826	0.729269	0.720261
2016-03-21 09:00:00	1.09949	1.13736	1.09029	1.10884	1.10043	1.09274
2016-03-21 10:00:00	1.02137	1.05283	0.995842	1.01918	1.02292	1.01494
2016-03-21 11:00:00	1.056	1.08641	1.0021	1.06758	1.05688	1.04928
2016-03-21 12:00:00	0.721062	0.747591	0.788434	0.716293	0.724309	0.715302
2016-03-21 13:00:00	0.438227	0.499402	0.560996	0.42259	0.44267	0.433443
2016-03-21 14:00:00	1.57718	1.69582	1.59863	1.55143	1.58208	1.57055
2016-03-21 15:00:00	0.892617	0.905478	0.888759	0.873304	0.896919	0.885945
2016-03-21 16:00:00	0.485791	0.535335	0.552116	0.446469	0.492551	0.479717
2016-03-21 17:00:00	0.244738	0.333629	0.434689	0.215291	0.25279	0.240009
2016-03-21 18:00:00	0.137312	0.232539	0.349617	0.103222	0.147616	0.133294
2016-03-21 19:00:00	0.264493	0.331813	0.421681	0.22553	0.272402	0.259689
2016-03-21 20:00:00	0.306409	0.370663	0.467962	0.274419	0.313349	0.301448
2016-03-21 21:00:00	0.782184	0.802089	0.811696	0.755742	0.785777	0.775721
2016-03-21 22:00:00	2.48614	2.61948	2.49464	2.51614	2.4997	2.48416
2016-03-21 23:00:00	1.62582	1.61323	1.65641	1.66942	1.6278	1.61931
2016-03-22	1.40375	1.43003	1.44199	1.39104	1.40956	1.39857
2016-03-22 01:00:00	1.52952	1.67214	1.6058	1.53822	1.53549	1.52782
2016-03-22 02:00:00	1.32446	1.43924	1.36244	1.31375	1.3304	1.32107
2016-03-22 03:00:00	0.752502	0.813286	0.771446	0.713065	0.757778	0.746713
2016-03-22 04:00:00	0.737311	0.787812	0.793233	0.71221	0.742319	0.731657
2016-03-22 05:00:00	0.706503	0.778919	0.779629	0.691552	0.71086	0.700587
2016-03-22 06:00:00	1.02405	1.05544	1.01964	1.01533	1.02642	1.01763
2016-03-22 07:00:00	0.803694	0.845859	0.832114	0.786734	0.806822	0.797658
2016-03-22 08:00:00	0.970132	1.00495	0.968465	0.969653	0.971459	0.963432
2016-03-22 09:00:00	0.894731	0.928767	0.891714	0.888729	0.896886	0.888349
2016-03-22 10:00:00	1.20434	1.23213	1.21266	1.20902	1.2063	1.19784
2016-03-22 11:00:00	1.48973	1.5437	1.5878	1.49289	1.49412	1.48374
2016-03-22 12:00:00	1.13977	1.18955	1.15346	1.13999	1.1425	1.13292
2016-03-22 13:00:00	0.479804	0.527278	0.590832	0.438968	0.485055	0.474531
2016-03-22 14:00:00	0.458084	0.494349	0.575894	0.412595	0.463685	0.452432
2016-03-22 15:00:00	0.4261	0.457622	0.551293	0.375855	0.431624	0.419975
2016-03-22 16:00:00	0.271966	0.348118	0.473484	0.239384	0.27833	0.266777
2016-03-22 17:00:00	0.17846	0.27419	0.408981	0.15595	0.187144	0.173728
2016-03-22 18:00:00	0.312196	0.358574	0.474312	0.2787	0.319653	0.306468
2016-03-22 19:00:00	0.198045	0.298685	0.403166	0.159219	0.206344	0.192985
2016-03-22 20:00:00	0.328806	0.396337	0.478409	0.292008	0.33489	0.323381
2016-03-22 21:00:00	0.539769	0.599393	0.618722	0.520247	0.542518	0.533217
2016-03-22 22:00:00	0.983519	1.04949	1.02423	0.972404	0.982678	0.976011
2016-03-22 23:00:00	0.785894	0.842179	0.825925	0.778414	0.785851	0.778413
2016-03-23	0.854164	0.924684	0.860862	0.858329	0.859512	0.846955
2016-03-23 01:00:00	0.990965	1.05501	0.966596	0.98619	0.995924	0.984069
2016-03-23 02:00:00	0.679166	0.753852	0.727503	0.643501	0.684866	0.672624
2016-03-23 03:00:00	0.736832	0.794785	0.776377	0.700977	0.741434	0.730967
2016-03-23 04:00:00	0.514546	0.58194	0.629808	0.494236	0.520925	0.50926
2016-03-23 05:00:00	0.624409	0.681779	0.716222	0.605652	0.628742	0.61866
2016-03-23 06:00:00	0.802449	0.854647	0.836102	0.78463	0.805476	0.796276
2016-03-23 07:00:00	0.649199	0.70793	0.739104	0.634881	0.652335	0.64328
2016-03-23 08:00:00	0.767332	0.807454	0.813635	0.749562	0.769966	0.76134
2016-03-23 09:00:00	0.978864	1.00912	0.966603	0.969356	0.980002	0.972434
2016-03-23 10:00:00	1.26347	1.2869	1.28638	1.27619	1.26182	1.25619
2016-03-23 11:00:00	1.15035	1.16196	1.17396	1.14883	1.15281	1.1435
2016-03-23 12:00:00	0.784014	0.835267	0.801076	0.760293	0.786335	0.777387
2016-03-23 13:00:00	0.507489	0.578026	0.606477	0.484168	0.511455	0.501679
2016-03-23 14:00:00	0.946414	0.996236	0.918956	1.00708	0.949926	0.941977
2016-03-23 15:00:00	0.975576	0.973783	0.911436	0.986419	0.975082	0.965904
2016-03-23 16:00:00	0.186563	0.273712	0.403389	0.160973	0.194881	0.182695
2016-03-23 17:00:00	0.370795	0.409747	0.505973	0.335299	0.377149	0.366145
2016-03-23 18:00:00	0.291646	0.348589	0.468402	0.267449	0.298072	0.287316
2016-03-23 19:00:00	0.275736	0.342664	0.461785	0.262992	0.281737	0.271553
2016-03-23 20:00:00	0.477791	0.512676	0.584016	0.473019	0.480817	0.472689
2016-03-23 21:00:00	0.523446	0.564108	0.649464	0.538993	0.525061	0.517765
2016-03-23 22:00:00	0.551792	0.587878	0.651538	0.555409	0.5539	0.546271
2016-03-23 23:00:00	0.625235	0.66524	0.683847	0.63048	0.626631	0.619399
2016-03-24	0.776921	0.848956	0.816046	0.747086	0.782959	0.771472
2016-03-24 01:00:00	1.63137	1.72314	1.73329	1.64541	1.638	1.62589
2016-03-24 02:00:00	1.608	1.70094	1.71308	1.62007	1.60848	1.59684
2016-03-24 03:00:00	0.639231	0.72493	0.691024	0.604181	0.645461	0.633244
2016-03-24 04:00:00	0.558957	0.647237	0.647744	0.520357	0.56581	0.55343
2016-03-24 05:00:00	0.454538	0.551059	0.590864	0.423494	0.460991	0.449427
2016-03-24 06:00:00	0.523894	0.596048	0.646012	0.497669	0.529314	0.518811
2016-03-24 07:00:00	0.650542	0.705908	0.730135	0.627775	0.654182	0.644929
2016-03-24 08:00:00	0.69535	0.750388	0.768832	0.687465	0.697439	0.68921
2016-03-24 09:00:00	0.728134	0.768893	0.77985	0.712808	0.730245	0.72214
2016-03-24 10:00:00	1.19981	1.21313	1.20689	1.20727	1.19908	1.19288
2016-03-24 11:00:00	1.15749	1.16922	1.15783	1.16352	1.16001	1.15071
[truncated: 4,720 more rows]
