# Supplementary material for: Deep learning-based novel ensemble method with best score transferred-adaptive neuro fuzzy inference system for energy consumption prediction
Source: PeerJ Comput Sci. 2025 Feb 21;11:e2680. doi: 10.7717/peerj-cs.2680 (PMC11888908; doi:10.7717/peerj-cs.2680)
Supplement: Supplemental Information 9 — Test files in the “.xlsx” format, containing the scores of DL-based basic predictors produced during the testing phase using the “Homedata.ipynb” Jupyter Notebook file. These files are later used in the Testing phase process. [file peerj-cs-11-2680-s009.zip › PredTrainV5.xlsx]

## Sheet: PredTrainV5
time	House overall	LSTM	CNN	RNN	GRU	Bi-LSTM
2016-01-01 05:00:00	1.04413	1.02541	1.05428	1.00586	1.02347	1.01329
2016-01-01 06:00:00	0.918167	0.901281	0.904106	0.898264	0.896847	0.887908
2016-01-01 07:00:00	0.714736	0.691189	0.797239	0.687813	0.693177	0.684105
2016-01-01 08:00:00	0.960013	0.92422	0.933698	0.933989	0.938046	0.928498
2016-01-01 09:00:00	0.639836	0.60862	0.747557	0.611529	0.617993	0.609302
2016-01-01 10:00:00	1.21942	1.17722	1.14364	1.20147	1.19775	1.18734
2016-01-01 11:00:00	0.798747	0.757724	0.840792	0.77439	0.77622	0.767738
2016-01-01 12:00:00	0.537055	0.507969	0.657769	0.511045	0.51526	0.506879
2016-01-01 13:00:00	0.358377	0.335755	0.550597	0.335688	0.337616	0.329087
2016-01-01 14:00:00	0.75672	0.726895	0.872765	0.733846	0.735423	0.725302
2016-01-01 15:00:00	1.47058	1.42391	1.45683	1.46168	1.4511	1.43799
2016-01-01 16:00:00	1.32164	1.29184	1.23957	1.30242	1.30132	1.2893
2016-01-01 17:00:00	1.91669	1.90151	1.73602	1.89995	1.89955	1.88489
2016-01-01 18:00:00	2.09539	2.08035	1.87084	2.09521	2.07984	2.06438
2016-01-01 19:00:00	1.30432	1.28669	1.31864	1.31828	1.285	1.27504
2016-01-01 20:00:00	1.27128	1.24967	1.30267	1.28965	1.25147	1.24118
2016-01-01 21:00:00	1.48499	1.48241	1.42654	1.46613	1.46598	1.45317
2016-01-01 22:00:00	1.92876	1.9642	1.78398	1.90403	1.91456	1.89756
2016-01-01 23:00:00	2.03032	2.08203	1.74953	2.01048	2.01663	1.99784
2016-01-02	2.75844	2.79952	2.53605	2.71825	2.74567	2.72973
2016-01-02 01:00:00	1.4312	1.39619	1.42778	1.3854	1.41354	1.40039
2016-01-02 02:00:00	0.945283	0.914419	0.953264	0.899348	0.925726	0.914392
2016-01-02 03:00:00	0.774271	0.740843	0.885528	0.734005	0.753984	0.744205
2016-01-02 04:00:00	1.48901	1.46967	1.49608	1.5183	1.47111	1.45922
2016-01-02 05:00:00	1.3494	1.32902	1.28905	1.37013	1.33063	1.32095
2016-01-02 06:00:00	0.769654	0.740677	0.817951	0.699435	0.748142	0.740651
2016-01-02 07:00:00	0.784055	0.760404	0.828355	0.762945	0.762415	0.753514
2016-01-02 08:00:00	0.994467	0.939983	0.987938	0.964921	0.97206	0.96266
2016-01-02 09:00:00	0.778566	0.745002	0.828221	0.754827	0.756483	0.747886
2016-01-02 10:00:00	0.814647	0.762885	0.864841	0.784756	0.79181	0.783325
2016-01-02 11:00:00	0.922265	0.878202	0.903648	0.900048	0.899835	0.890993
2016-01-02 12:00:00	1.61104	1.58514	1.49608	1.58681	1.59252	1.57949
2016-01-02 13:00:00	1.39428	1.37621	1.27324	1.38759	1.37483	1.36323
2016-01-02 14:00:00	0.72421	0.683002	0.803287	0.693921	0.701236	0.693271
2016-01-02 15:00:00	0.731881	0.696711	0.816494	0.696517	0.70977	0.700916
2016-01-02 16:00:00	0.28691	0.278423	0.49346	0.247356	0.267053	0.257944
2016-01-02 17:00:00	0.260415	0.257825	0.485847	0.221558	0.240965	0.231679
2016-01-02 18:00:00	0.630465	0.617797	0.704875	0.606771	0.608931	0.60017
2016-01-02 19:00:00	1.6248	1.60316	1.49348	1.61988	1.60657	1.59297
2016-01-02 20:00:00	1.76722	1.76461	1.58242	1.7574	1.7507	1.73546
2016-01-02 21:00:00	2.15725	2.18806	1.98692	2.14496	2.14488	2.12633
2016-01-02 22:00:00	2.92425	2.9935	2.7283	2.8884	2.91603	2.89556
2016-01-02 23:00:00	2.93471	2.99239	2.75171	2.91355	2.92497	2.90594
2016-01-03	1.738	1.70506	1.58459	1.71481	1.72016	1.70688
2016-01-03 01:00:00	2.07386	2.06191	1.92881	2.05461	2.06222	2.04326
2016-01-03 02:00:00	1.6121	1.60227	1.66124	1.61176	1.59744	1.57916
2016-01-03 03:00:00	0.798349	0.767019	0.914563	0.753976	0.778239	0.768486
2016-01-03 04:00:00	0.997916	0.968358	0.957572	0.959407	0.977352	0.966741
2016-01-03 05:00:00	0.713656	0.678809	0.811037	0.687139	0.69197	0.683257
2016-01-03 06:00:00	0.869194	0.846865	0.869877	0.846784	0.84768	0.83913
2016-01-03 07:00:00	0.904869	0.873695	0.897383	0.88114	0.882789	0.874702
2016-01-03 08:00:00	0.790551	0.759766	0.833326	0.768466	0.768241	0.759978
2016-01-03 09:00:00	0.793403	0.747212	0.847382	0.768738	0.770384	0.762268
2016-01-03 10:00:00	0.817984	0.780924	0.848005	0.79694	0.795311	0.78714
2016-01-03 11:00:00	0.877742	0.824973	0.891799	0.852959	0.854724	0.846312
2016-01-03 12:00:00	1.24504	1.19657	1.18476	1.22909	1.22386	1.21298
2016-01-03 13:00:00	0.738852	0.697771	0.810587	0.713218	0.715919	0.708076
2016-01-03 14:00:00	0.686422	0.644256	0.807312	0.653274	0.663846	0.65543
2016-01-03 15:00:00	0.715184	0.69429	0.791663	0.692148	0.693468	0.684685
2016-01-03 16:00:00	1.23359	1.20682	1.20783	1.22605	1.2138	1.20515
2016-01-03 17:00:00	1.14159	1.12173	1.1248	1.1634	1.12185	1.11223
2016-01-03 18:00:00	0.78357	0.755633	0.861894	0.756256	0.7612	0.75253
2016-01-03 19:00:00	0.776253	0.739553	0.82046	0.75112	0.753624	0.745389
2016-01-03 20:00:00	1.37164	1.36296	1.29051	1.36402	1.35223	1.34067
2016-01-03 21:00:00	1.88624	1.89592	1.77125	1.87381	1.8711	1.85518
2016-01-03 22:00:00	2.0527	2.05887	1.89687	1.988	2.04014	2.02339
2016-01-03 23:00:00	1.90011	1.91665	1.76342	1.79599	1.88586	1.87219
2016-01-04	1.6276	1.61588	1.56408	1.59992	1.611	1.59688
2016-01-04 01:00:00	1.53868	1.50759	1.51349	1.5026	1.52101	1.50781
2016-01-04 02:00:00	1.09611	1.05856	1.0287	1.03629	1.07648	1.06497
2016-01-04 03:00:00	0.700465	0.664774	0.839771	0.66447	0.680177	0.67045
2016-01-04 04:00:00	0.925734	0.899042	0.914351	0.892719	0.904912	0.894792
2016-01-04 05:00:00	0.559207	0.523904	0.684754	0.535742	0.538086	0.529123
2016-01-04 06:00:00	0.752742	0.718728	0.818864	0.728689	0.730966	0.722226
2016-01-04 07:00:00	0.669524	0.631106	0.784116	0.642794	0.647299	0.638996
2016-01-04 08:00:00	0.925768	0.883285	0.916975	0.902914	0.903195	0.894511
2016-01-04 09:00:00	0.797567	0.755126	0.853253	0.772416	0.774888	0.766573
2016-01-04 10:00:00	1.21521	1.16715	1.15358	1.1954	1.19289	1.18335
2016-01-04 11:00:00	1.02252	0.997981	0.965002	1.00542	0.999948	0.992046
2016-01-04 12:00:00	0.674694	0.63836	0.790895	0.650245	0.651236	0.644243
2016-01-04 13:00:00	0.569048	0.549557	0.660995	0.544036	0.546669	0.539094
2016-01-04 14:00:00	1.12017	1.07577	1.19868	1.10805	1.09857	1.08772
2016-01-04 15:00:00	1.61223	1.60589	1.59124	1.64171	1.59591	1.58326
2016-01-04 16:00:00	1.09534	1.06751	1.1354	1.09475	1.07464	1.06548
2016-01-04 17:00:00	0.983486	0.96002	0.984007	0.953978	0.962068	0.954341
2016-01-04 18:00:00	0.623871	0.619595	0.719028	0.576839	0.602025	0.593198
2016-01-04 19:00:00	0.475175	0.455641	0.583174	0.430179	0.452683	0.445035
2016-01-04 20:00:00	0.639476	0.624737	0.706923	0.596373	0.616649	0.608941
2016-01-04 21:00:00	1.22737	1.19905	1.14403	1.201	1.20578	1.19515
2016-01-04 22:00:00	2.06341	2.05714	1.89785	2.04909	2.0493	2.03169
2016-01-04 23:00:00	2.09603	2.09732	1.86211	2.0686	2.08351	2.06485
2016-01-05	1.31559	1.28557	1.24714	1.28371	1.29601	1.28442
2016-01-05 01:00:00	1.92733	1.91143	1.77525	1.89643	1.91231	1.89739
2016-01-05 02:00:00	2.36018	2.37855	2.18487	2.25015	2.34865	2.33387
2016-01-05 03:00:00	2.38923	2.41781	2.27909	2.33325	2.37588	2.35861
2016-01-05 04:00:00	1.70383	1.70167	1.57782	1.70937	1.68629	1.67635
2016-01-05 05:00:00	1.45336	1.42784	1.40648	1.45117	1.43384	1.4246
2016-01-05 06:00:00	1.33032	1.30704	1.31965	1.33312	1.31019	1.30184
2016-01-05 07:00:00	1.0311	0.994654	0.993872	1.01167	1.00835	0.999827
2016-01-05 08:00:00	0.991052	0.939938	0.976206	0.967423	0.967556	0.959327
2016-01-05 09:00:00	1.14128	1.10359	1.05956	1.12631	1.11854	1.10963
2016-01-05 10:00:00	1.36895	1.32684	1.21358	1.34625	1.34655	1.33633
2016-01-05 11:00:00	1.21453	1.17635	1.12979	1.20084	1.1919	1.18264
2016-01-05 12:00:00	1.29051	1.24637	1.31964	1.27288	1.2693	1.25814
2016-01-05 13:00:00	1.05745	1.02151	1.08923	1.04303	1.03485	1.02582
2016-01-05 14:00:00	0.625175	0.589619	0.749141	0.584545	0.601682	0.594457
2016-01-05 15:00:00	0.524366	0.501068	0.673807	0.477461	0.501924	0.494343
2016-01-05 16:00:00	0.503166	0.476924	0.64318	0.461138	0.480622	0.473066
2016-01-05 17:00:00	0.207993	0.205741	0.465904	0.161798	0.187741	0.179862
2016-01-05 18:00:00	0.261037	0.242933	0.492887	0.2248	0.239732	0.232329
2016-01-05 19:00:00	0.289017	0.278528	0.510383	0.25391	0.267872	0.260441
2016-01-05 20:00:00	0.384842	0.362541	0.566123	0.355434	0.362272	0.3559
2016-01-05 21:00:00	0.945684	0.918752	0.939114	0.923743	0.923007	0.915055
2016-01-05 22:00:00	1.27042	1.23958	1.21911	1.24315	1.24983	1.23814
2016-01-05 23:00:00	1.04641	1.01559	1.02409	1.01299	1.0242	1.01439
2016-01-06	1.19431	1.15542	1.14395	1.1657	1.17466	1.16332
2016-01-06 01:00:00	1.09085	1.04954	1.07917	1.06145	1.07045	1.05987
2016-01-06 02:00:00	0.943179	0.896458	0.950115	0.897722	0.922475	0.912915
2016-01-06 03:00:00	1.35283	1.31648	1.32556	1.30855	1.33359	1.32248
2016-01-06 04:00:00	1.04416	0.999167	0.993443	1.0108	1.02253	1.01301
2016-01-06 05:00:00	1.08066	1.02712	1.06863	1.05186	1.05845	1.04903
2016-01-06 06:00:00	0.950363	0.901835	0.929554	0.924685	0.927769	0.919224
2016-01-06 07:00:00	0.964373	0.916712	0.938284	0.938586	0.94177	0.933186
2016-01-06 08:00:00	0.933474	0.879442	0.926536	0.905906	0.910363	0.90212
2016-01-06 09:00:00	0.992591	0.943181	0.980472	0.964204	0.969648	0.961108
2016-01-06 10:00:00	1.44921	1.41177	1.3098	1.42692	1.4286	1.41734
2016-01-06 11:00:00	1.41949	1.3881	1.37307	1.39703	1.39987	1.38868
2016-01-06 12:00:00	1.19633	1.15272	1.15103	1.17301	1.17507	1.1645
2016-01-06 13:00:00	0.726452	0.69141	0.841047	0.695158	0.703625	0.695716
2016-01-06 14:00:00	0.737549	0.700758	0.817727	0.68652	0.714659	0.706666
2016-01-06 15:00:00	0.368096	0.350155	0.545279	0.305669	0.346584	0.338727
2016-01-06 16:00:00	0.362285	0.349984	0.552859	0.310497	0.340934	0.332991
2016-01-06 17:00:00	0.315956	0.306274	0.520778	0.25825	0.294783	0.287058
2016-01-06 18:00:00	0.141357	0.144453	0.412175	0.100065	0.121695	0.113597
2016-01-06 19:00:00	0.165207	0.160735	0.43775	0.133735	0.144896	0.137077
2016-01-06 20:00:00	0.273908	0.263127	0.49977	0.24379	0.252259	0.245232
2016-01-06 21:00:00	0.71622	0.675723	0.798948	0.687641	0.692475	0.685247
2016-01-06 22:00:00	0.545664	0.516848	0.665841	0.517368	0.522041	0.515382
2016-01-06 23:00:00	2.15654	2.17415	1.91851	2.13543	2.14409	2.12456
2016-01-07	2.02625	2.03632	1.78632	1.9953	2.01173	1.99651
2016-01-07 01:00:00	2.07198	2.0674	1.91346	2.07967	2.05998	2.04546
2016-01-07 02:00:00	1.28255	1.24322	1.26718	1.26667	1.26456	1.2505
2016-01-07 03:00:00	1.22006	1.19333	1.17043	1.20614	1.20178	1.18852
2016-01-07 04:00:00	0.660853	0.629431	0.75737	0.628832	0.63926	0.630742
2016-01-07 05:00:00	0.580155	0.546823	0.679019	0.55377	0.558471	0.550474
2016-01-07 06:00:00	0.688944	0.634384	0.812714	0.666354	0.665858	0.658643
2016-01-07 07:00:00	0.933253	0.88361	0.925469	0.91263	0.910325	0.90203
2016-01-07 08:00:00	0.798615	0.758901	0.850951	0.77626	0.775314	0.767639
2016-01-07 09:00:00	0.808942	0.764439	0.856938	0.784187	0.785519	0.777823
2016-01-07 10:00:00	1.31103	1.25637	1.21353	1.29422	1.28913	1.27889
2016-01-07 11:00:00	0.936174	0.872222	0.924972	0.902859	0.912702	0.904629
2016-01-07 12:00:00	1.02147	0.975251	1.01621	0.998418	0.999941	0.990268
2016-01-07 13:00:00	0.72402	0.66093	0.841771	0.701444	0.700587	0.693158
2016-01-07 14:00:00	0.977719	0.941491	0.962467	0.945357	0.955186	0.946824
2016-01-07 15:00:00	0.700569	0.650304	0.809695	0.658017	0.677086	0.669849
2016-01-07 16:00:00	0.573016	0.534139	0.679077	0.51989	0.5503	0.543192
2016-01-07 17:00:00	0.639399	0.597806	0.78538	0.600426	0.617063	0.608495
2016-01-07 18:00:00	0.265101	0.25438	0.496197	0.226265	0.243981	0.237312
2016-01-07 19:00:00	0.530808	0.503206	0.656897	0.49267	0.507814	0.501361
2016-01-07 20:00:00	0.761811	0.722359	0.821898	0.724613	0.738504	0.731243
2016-01-07 21:00:00	1.07623	1.03097	1.01689	1.05054	1.05398	1.0446
2016-01-07 22:00:00	1.04309	1.0106	1.0333	1.01177	1.0212	1.01144
2016-01-07 23:00:00	1.50869	1.48595	1.41377	1.49496	1.49127	1.47616
2016-01-08	1.18172	1.14547	1.14145	1.14506	1.1635	1.15057
2016-01-08 01:00:00	1.45048	1.41894	1.46703	1.39873	1.43323	1.4199
2016-01-08 02:00:00	1.09023	1.05842	1.07334	1.0409	1.07131	1.05609
2016-01-08 03:00:00	1.21522	1.18327	1.19984	1.18265	1.19571	1.1843
2016-01-08 04:00:00	1.29492	1.27023	1.25711	1.26668	1.27583	1.26385
2016-01-08 05:00:00	1.02086	0.989228	0.979458	0.997231	0.999575	0.990533
2016-01-08 06:00:00	0.916882	0.880726	0.887119	0.893393	0.894853	0.886034
2016-01-08 07:00:00	1.12244	1.07578	1.05351	1.1051	1.10093	1.091
2016-01-08 08:00:00	0.885446	0.84211	0.871263	0.860522	0.86307	0.854521
2016-01-08 09:00:00	1.01093	0.963001	0.943135	0.987249	0.988737	0.979581
2016-01-08 10:00:00	1.38039	1.33243	1.26245	1.36551	1.35988	1.34834
2016-01-08 11:00:00	0.866264	0.818185	0.86528	0.836739	0.843458	0.835195
2016-01-08 12:00:00	1.36085	1.30628	1.31757	1.34051	1.34157	1.32887
2016-01-08 13:00:00	0.776939	0.729784	0.86894	0.741996	0.75467	0.746241
2016-01-08 14:00:00	1.20385	1.15993	1.20925	1.21902	1.18366	1.17284
2016-01-08 15:00:00	1.00745	0.969894	1.0561	1.02596	0.986739	0.978031
2016-01-08 16:00:00	0.787403	0.737865	0.833805	0.758395	0.764416	0.756265
2016-01-08 17:00:00	0.621382	0.572547	0.722631	0.587256	0.598671	0.590957
2016-01-08 18:00:00	0.716826	0.676437	0.786429	0.686881	0.694299	0.686288
2016-01-08 19:00:00	1.11896	1.06928	1.06182	1.094	1.09675	1.08787
2016-01-08 20:00:00	1.60637	1.56117	1.44642	1.58014	1.58807	1.57437
2016-01-08 21:00:00	1.37142	1.32966	1.28422	1.34577	1.35135	1.3396
2016-01-08 22:00:00	1.38149	1.33686	1.29594	1.34473	1.36114	1.34883
2016-01-08 23:00:00	1.02549	0.999495	1.00789	0.990156	1.00406	0.993468
2016-01-09	0.81724	0.763057	0.859339	0.779869	0.79695	0.786517
2016-01-09 01:00:00	0.726029	0.679052	0.807043	0.686261	0.70563	0.695477
2016-01-09 02:00:00	0.826121	0.797851	0.862661	0.798582	0.806418	0.795578
2016-01-09 03:00:00	0.850156	0.805289	0.903756	0.797495	0.829705	0.820108
2016-01-09 04:00:00	0.867271	0.830507	0.889553	0.826108	0.846196	0.836481
2016-01-09 05:00:00	0.738603	0.702992	0.810633	0.708648	0.717227	0.708856
2016-01-09 06:00:00	0.693258	0.644713	0.793526	0.660865	0.671159	0.663052
2016-01-09 07:00:00	0.755591	0.710051	0.820311	0.725859	0.733434	0.724999
2016-01-09 08:00:00	0.6504	0.601895	0.745635	0.618314	0.628007	0.619949
2016-01-09 09:00:00	0.730124	0.667778	0.819979	0.695209	0.707149	0.69897
2016-01-09 10:00:00	0.763392	0.714806	0.819137	0.734012	0.740831	0.732528
2016-01-09 11:00:00	0.807306	0.737636	0.863376	0.769089	0.783887	0.775661
2016-01-09 12:00:00	1.10799	1.02752	1.08209	1.07211	1.08512	1.07548
2016-01-09 13:00:00	1.14947	1.0896	1.11486	1.13076	1.12839	1.11755
2016-01-09 14:00:00	0.929825	0.854936	0.959604	0.915938	0.906914	0.897621
2016-01-09 15:00:00	0.798377	0.756834	0.847569	0.766741	0.775364	0.76812
2016-01-09 16:00:00	0.595278	0.551853	0.692595	0.56109	0.572156	0.565101
2016-01-09 17:00:00	0.499068	0.452891	0.625207	0.467553	0.476567	0.468649
2016-01-09 18:00:00	0.973608	0.923888	0.925969	0.937142	0.950907	0.942112
2016-01-09 19:00:00	0.659075	0.619206	0.728719	0.624314	0.636113	0.628565
2016-01-09 20:00:00	0.956299	0.896409	0.925219	0.914712	0.933209	0.924198
2016-01-09 21:00:00	1.25482	1.22322	1.17435	1.22329	1.23402	1.22288
2016-01-09 22:00:00	1.78678	1.77546	1.66076	1.75924	1.7704	1.75474
2016-01-09 23:00:00	1.79238	1.77486	1.65131	1.77021	1.77503	1.76022
2016-01-10	1.83104	1.80514	1.66711	1.81193	1.8143	1.80051
2016-01-10 01:00:00	1.16059	1.10082	1.12855	1.14102	1.14041	1.12974
2016-01-10 02:00:00	1.37422	1.31642	1.31948	1.3076	1.35617	1.34279
2016-01-10 03:00:00	0.727984	0.674699	0.843979	0.681166	0.707811	0.697454
2016-01-10 04:00:00	0.8118	0.749847	0.890352	0.764867	0.790921	0.78114
2016-01-10 05:00:00	0.80155	0.750894	0.854001	0.771841	0.780383	0.769964
2016-01-10 06:00:00	0.659798	0.594908	0.780685	0.627414	0.638156	0.628742
2016-01-10 07:00:00	0.677124	0.603185	0.803271	0.645703	0.654848	0.645648
2016-01-10 08:00:00	0.743946	0.682375	0.825865	0.722751	0.721129	0.712567
2016-01-10 09:00:00	0.678683	0.616144	0.779197	0.652313	0.655995	0.647528
2016-01-10 10:00:00	0.736539	0.658166	0.827665	0.700856	0.71289	0.704669
2016-01-10 11:00:00	0.755316	0.683942	0.839491	0.724136	0.731557	0.723497
2016-01-10 12:00:00	1.07079	1.00524	0.989074	1.06225	1.04665	1.03861
2016-01-10 13:00:00	1.1006	1.04378	1.09304	1.07704	1.0771	1.06897
2016-01-10 14:00:00	1.92053	1.8788	1.81906	1.89318	1.89993	1.8878
2016-01-10 15:00:00	1.40471	1.35566	1.37569	1.40748	1.38314	1.37505
2016-01-10 16:00:00	1.42653	1.3845	1.38084	1.43408	1.4052	1.39743
2016-01-10 17:00:00	1.27795	1.25231	1.25468	1.26246	1.25704	1.24721
2016-01-10 18:00:00	0.921103	0.876551	0.901645	0.908043	0.898256	0.889237
2016-01-10 19:00:00	0.813663	0.747381	0.862837	0.785017	0.789834	0.781789
2016-01-10 20:00:00	0.774494	0.703788	0.852171	0.749444	0.750738	0.742932
2016-01-10 21:00:00	1.2386	1.1698	1.17598	1.20042	1.21616	1.2062
2016-01-10 22:00:00	1.45782	1.40351	1.4072	1.41531	1.43661	1.42509
2016-01-10 23:00:00	2.93702	2.93329	2.77983	2.90366	2.92734	2.90821
2016-01-11	1.47151	1.40856	1.31513	1.43702	1.45255	1.44018
2016-01-11 01:00:00	2.4324	2.39776	2.07534	2.41215	2.41834	2.40371
2016-01-11 02:00:00	1.8309	1.81777	1.76503	1.85925	1.81625	1.80263
2016-01-11 03:00:00	1.37039	1.323	1.28594	1.36135	1.35192	1.33919
2016-01-11 04:00:00	0.841385	0.789124	0.861513	0.799289	0.818937	0.810739
2016-01-11 05:00:00	0.522057	0.490981	0.638137	0.488756	0.50094	0.492751
2016-01-11 06:00:00	0.561221	0.516046	0.675706	0.527417	0.53926	0.531331
2016-01-11 07:00:00	0.866066	0.808873	0.888217	0.839076	0.843254	0.835049
2016-01-11 08:00:00	0.761281	0.711031	0.820668	0.730789	0.738365	0.730713
2016-01-11 09:00:00	0.92605	0.854756	0.92838	0.897109	0.902468	0.894415
2016-01-11 10:00:00	1.1441	1.07692	1.07235	1.12527	1.12122	1.11229
2016-01-11 11:00:00	1.1307	1.05974	1.10561	1.1138	1.10757	1.09875
2016-01-11 12:00:00	0.620536	0.570604	0.741802	0.595624	0.597702	0.590182
2016-01-11 13:00:00	0.827289	0.777079	0.898493	0.801749	0.804789	0.796073
2016-01-11 14:00:00	1.49915	1.44793	1.53377	1.48996	1.47977	1.46697
2016-01-11 15:00:00	1.54445	1.50153	1.52082	1.53082	1.52578	1.51229
2016-01-11 16:00:00	1.50563	1.4813	1.47594	1.47547	1.48717	1.47398
2016-01-11 17:00:00	0.721154	0.705599	0.79229	0.678841	0.699381	0.691125
2016-01-11 18:00:00	1.25885	1.22812	1.1467	1.2475	1.23808	1.22571
2016-01-11 19:00:00	0.688304	0.646953	0.739389	0.642529	0.664857	0.657439
2016-01-11 20:00:00	0.603482	0.55753	0.72177	0.566916	0.579697	0.572656
2016-01-11 21:00:00	1.15611	1.08803	1.09465	1.12204	1.13335	1.12359
2016-01-11 22:00:00	1.17394	1.12522	1.08969	1.15654	1.15194	1.14176
2016-01-11 23:00:00	1.13773	1.09471	1.09918	1.11099	1.11555	1.10539
2016-01-12	1.57728	1.54197	1.43824	1.55872	1.55929	1.54606
2016-01-12 01:00:00	1.73467	1.7034	1.5333	1.71293	1.71718	1.70337
2016-01-12 02:00:00	1.21078	1.17261	1.13856	1.1858	1.19103	1.17964
2016-01-12 03:00:00	1.28556	1.24046	1.23839	1.255	1.26593	1.25423
2016-01-12 04:00:00	2.23848	2.215	2.11182	2.2908	2.22689	2.21048
2016-01-12 05:00:00	1.40976	1.36584	1.45877	1.41446	1.3906	1.3778
2016-01-12 06:00:00	0.858077	0.817924	0.880931	0.827901	0.835507	0.827332
2016-01-12 07:00:00	0.963772	0.914798	0.961179	0.936056	0.941189	0.932578
2016-01-12 08:00:00	0.851033	0.799795	0.875972	0.819647	0.828258	0.820093
2016-01-12 09:00:00	1.02521	0.967535	1.0115	0.997503	1.00242	0.993789
2016-01-12 10:00:00	1.36863	1.32799	1.29352	1.35147	1.34745	1.33752
2016-01-12 11:00:00	1.03357	0.986184	1.01481	1.00352	1.01086	1.00258
2016-01-12 12:00:00	1.18436	1.13826	1.15375	1.16359	1.16304	1.15248
2016-01-12 13:00:00	0.788884	0.735107	0.874894	0.77268	0.765774	0.758035
2016-01-12 14:00:00	0.74705	0.69005	0.818058	0.709122	0.723958	0.715897
2016-01-12 15:00:00	0.707683	0.64927	0.797543	0.671448	0.684241	0.6766
2016-01-12 16:00:00	0.518518	0.47216	0.624595	0.483088	0.495645	0.48837
2016-01-12 17:00:00	0.900065	0.85613	0.940292	0.87565	0.877359	0.868443
2016-01-12 18:00:00	0.388388	0.362428	0.569529	0.361095	0.366533	0.358879
2016-01-12 19:00:00	0.635489	0.598666	0.715211	0.600857	0.612515	0.604785
2016-01-12 20:00:00	1.00903	0.952445	0.965356	0.976851	0.985907	0.976974
2016-01-12 21:00:00	0.995633	0.940456	0.961736	0.964631	0.972486	0.963624
2016-01-12 22:00:00	1.15867	1.10488	1.14929	1.11042	1.13684	1.12737
2016-01-12 23:00:00	1.51436	1.52856	1.39487	1.40227	1.49545	1.48511
2016-01-13	1.03368	0.995468	0.989967	0.994711	1.01365	1.00299
2016-01-13 01:00:00	1.13425	1.08427	1.11116	1.08205	1.11443	1.1037
2016-01-13 02:00:00	0.891986	0.856063	0.929719	0.83829	0.871877	0.862701
2016-01-13 03:00:00	1.2541	1.22193	1.19303	1.21192	1.23407	1.22362
2016-01-13 04:00:00	1.11741	1.07283	1.05478	1.08502	1.09568	1.08617
2016-01-13 05:00:00	0.856119	0.804126	0.882159	0.823236	0.833813	0.825211
2016-01-13 06:00:00	1.0107	0.953516	1.00587	0.980994	0.988079	0.979205
2016-01-13 07:00:00	0.893728	0.838895	0.908517	0.859653	0.870647	0.862448
2016-01-13 08:00:00	0.874376	0.817527	0.894824	0.842079	0.851197	0.843136
2016-01-13 09:00:00	1.03739	0.977208	1.01344	1.01042	1.01417	1.00573
2016-01-13 10:00:00	1.41913	1.36496	1.31987	1.40618	1.39732	1.38686
2016-01-13 11:00:00	1.28276	1.21985	1.20641	1.26801	1.2602	1.25056
2016-01-13 12:00:00	1.54508	1.49222	1.47513	1.54145	1.52585	1.51284
2016-01-13 13:00:00	1.79124	1.75631	1.72909	1.84695	1.77518	1.76143
2016-01-13 14:00:00	1.1814	1.14606	1.19369	1.19553	1.16069	1.15242
2016-01-13 15:00:00	1.26557	1.23738	1.23769	1.25882	1.2455	1.23643
2016-01-13 16:00:00	0.548066	0.49316	0.702075	0.512003	0.524559	0.517542
2016-01-13 17:00:00	0.571132	0.513102	0.724993	0.535695	0.547402	0.540469
2016-01-13 18:00:00	0.275471	0.246469	0.506588	0.241371	0.253931	0.24662
2016-01-13 19:00:00	0.356949	0.332272	0.564853	0.326407	0.335119	0.327763
2016-01-13 20:00:00	0.668874	0.62363	0.7942	0.626779	0.645365	0.637968
2016-01-13 21:00:00	1.59875	1.57124	1.62234	1.56397	1.5815	1.56854
2016-01-13 22:00:00	1.39919	1.35825	1.37683	1.3727	1.37919	1.36746
2016-01-13 23:00:00	1.38069	1.34936	1.31786	1.35589	1.36078	1.3483
2016-01-14	1.48221	1.43646	1.31114	1.45616	1.46318	1.45074
2016-01-14 01:00:00	1.29819	1.26167	1.25211	1.2677	1.27852	1.26688
2016-01-14 02:00:00	1.26418	1.233	1.20277	1.20306	1.24554	1.23401
2016-01-14 03:00:00	0.671608	0.64305	0.72734	0.629773	0.650348	0.641618
2016-01-14 04:00:00	0.741499	0.695747	0.835671	0.709926	0.719646	0.710989
2016-01-14 05:00:00	0.680571	0.636184	0.784684	0.647018	0.658685	0.650319
2016-01-14 06:00:00	1.09985	1.04281	1.06476	1.07697	1.07756	1.06822
2016-01-14 07:00:00	0.829396	0.779556	0.86778	0.800118	0.806599	0.79851
2016-01-14 08:00:00	0.86467	0.811408	0.884422	0.836534	0.841632	0.833556
2016-01-14 09:00:00	1.10975	1.04533	1.08719	1.08711	1.08684	1.07783
2016-01-14 10:00:00	1.23762	1.17692	1.19552	1.21534	1.21514	1.20592
2016-01-14 11:00:00	1.2179	1.16659	1.16785	1.19817	1.19635	1.18691
2016-01-14 12:00:00	1.4445	1.38438	1.39831	1.43033	1.42478	1.41285
2016-01-14 13:00:00	1.41492	1.37057	1.42079	1.43649	1.39597	1.38641
2016-01-14 14:00:00	0.835198	0.791882	0.902814	0.834551	0.813319	0.806406
2016-01-14 15:00:00	0.798634	0.747756	0.845337	0.745169	0.776418	0.770079
2016-01-14 16:00:00	0.268161	0.246294	0.465481	0.234703	0.247691	0.239483
2016-01-14 17:00:00	0.969263	0.898257	0.960019	0.92989	0.946615	0.936947
2016-01-14 18:00:00	0.619906	0.574377	0.71606	0.573333	0.597079	0.588994
2016-01-14 19:00:00	0.492599	0.453269	0.621432	0.448902	0.470271	0.46246
2016-01-14 20:00:00	0.492103	0.448976	0.615924	0.452409	0.469164	0.461707
2016-01-14 21:00:00	1.25225	1.17758	1.17978	1.22003	1.23008	1.21952
2016-01-14 22:00:00	1.11647	1.07115	1.06187	1.0879	1.09422	1.08421
2016-01-14 23:00:00	1.13742	1.0994	1.11577	1.11109	1.11566	1.10495
2016-01-15	1.44234	1.38556	1.36597	1.40752	1.42477	1.41133
2016-01-15 01:00:00	1.14819	1.07534	1.16216	1.0867	1.128	1.11752
2016-01-15 02:00:00	0.765183	0.721235	0.806737	0.714416	0.744737	0.734635
2016-01-15 03:00:00	1.0246	0.967639	1.00647	0.987716	1.00324	0.99367
2016-01-15 04:00:00	1.03359	0.968196	0.964625	0.995268	1.01174	1.00232
2016-01-15 05:00:00	0.819982	0.766627	0.85437	0.785176	0.797879	0.789353
2016-01-15 06:00:00	0.724688	0.668757	0.821409	0.687319	0.702171	0.694044
2016-01-15 07:00:00	0.766013	0.716033	0.820646	0.730786	0.743412	0.735497
2016-01-15 08:00:00	0.913748	0.841339	0.901727	0.878429	0.890529	0.882158
2016-01-15 09:00:00	0.795016	0.741574	0.837444	0.762896	0.771992	0.764218
2016-01-15 10:00:00	1.27614	1.21442	1.18526	1.24467	1.25417	1.24426
2016-01-15 11:00:00	0.882612	0.834818	0.912499	0.852184	0.859834	0.852516
2016-01-15 12:00:00	1.42022	1.35523	1.3427	1.3986	1.40052	1.38828
2016-01-15 13:00:00	0.770433	0.71948	0.82636	0.738157	0.747662	0.739758
2016-01-15 14:00:00	0.489642	0.446126	0.641926	0.466465	0.466774	0.459856
2016-01-15 15:00:00	0.283	0.263223	0.499038	0.248178	0.261899	0.254262
2016-01-15 16:00:00	0.470137	0.419211	0.637377	0.434323	0.446966	0.439967
2016-01-15 17:00:00	0.428158	0.395086	0.596633	0.394184	0.405707	0.398539
2016-01-15 18:00:00	0.238182	0.205994	0.484838	0.209072	0.217096	0.2092
2016-01-15 19:00:00	0.346724	0.318819	0.550044	0.312584	0.324863	0.317512
2016-01-15 20:00:00	0.732207	0.674501	0.80308	0.683886	0.708453	0.700775
2016-01-15 21:00:00	1.24341	1.17985	1.2029	1.21478	1.22071	1.21076
2016-01-15 22:00:00	0.962011	0.90418	1.00074	0.915438	0.937837	0.929612
2016-01-15 23:00:00	1.41571	1.37448	1.38228	1.38286	1.39393	1.38287
2016-01-16	1.33222	1.27781	1.28736	1.29777	1.31102	1.30064
2016-01-16 01:00:00	1.6304	1.58357	1.40792	1.61928	1.60779	1.59831
2016-01-16 02:00:00	0.820187	0.775925	0.87521	0.778811	0.798468	0.788908
2016-01-16 03:00:00	0.862214	0.825547	0.908302	0.817732	0.840345	0.831059
2016-01-16 04:00:00	1.13833	1.08523	1.15282	1.09646	1.11611	1.10419
2016-01-16 05:00:00	1.22449	1.18012	1.2731	1.23506	1.20314	1.19131
2016-01-16 06:00:00	0.580702	0.549657	0.677027	0.540666	0.5592	0.550343
2016-01-16 07:00:00	0.724612	0.690482	0.798563	0.686573	0.702606	0.694595
2016-01-16 08:00:00	0.745695	0.706949	0.798098	0.710635	0.723467	0.715389
2016-01-16 09:00:00	0.819987	0.759855	0.865652	0.779219	0.79685	0.788366
2016-01-16 10:00:00	0.810678	0.765831	0.845857	0.780636	0.787886	0.779343
2016-01-16 11:00:00	0.913681	0.848348	0.917301	0.872314	0.890179	0.88158
2016-01-16 12:00:00	1.14937	1.08792	1.06835	1.12789	1.12664	1.11709
2016-01-16 13:00:00	0.85339	0.793038	0.897646	0.820624	0.829688	0.821714
2016-01-16 14:00:00	0.849022	0.792071	0.870486	0.823464	0.825668	0.817352
2016-01-16 15:00:00	0.736396	0.686886	0.791121	0.704801	0.713064	0.705202
2016-01-16 16:00:00	0.83581	0.780148	0.883173	0.802485	0.812186	0.804099
2016-01-16 17:00:00	0.651289	0.604619	0.738559	0.621136	0.628228	0.620412
2016-01-16 18:00:00	1.10911	1.06187	1.07163	1.08644	1.08638	1.07715
2016-01-16 19:00:00	1.12833	1.10035	1.06915	1.10572	1.10608	1.09685
2016-01-16 20:00:00	1.14668	1.10344	1.08113	1.11752	1.12428	1.11476
2016-01-16 21:00:00	1.47956	1.445	1.38949	1.45899	1.45928	1.44736
2016-01-16 22:00:00	1.18248	1.13909	1.05537	1.15306	1.15998	1.15003
2016-01-16 23:00:00	1.54701	1.52499	1.49349	1.51357	1.52749	1.5144
2016-01-17	1.49637	1.47046	1.43274	1.46464	1.47854	1.46569
2016-01-17 01:00:00	1.51348	1.50965	1.51062	1.5087	1.49649	1.48198
2016-01-17 02:00:00	1.7082	1.70221	1.70528	1.70085	1.69301	1.67571
2016-01-17 03:00:00	1.42841	1.37742	1.54974	1.41752	1.4106	1.39276
2016-01-17 04:00:00	1.09646	1.03825	1.12775	1.04112	1.07532	1.06522
2016-01-17 05:00:00	0.73612	0.693573	0.796946	0.697115	0.71442	0.705987
2016-01-17 06:00:00	0.641343	0.602295	0.74451	0.604817	0.618987	0.6113
2016-01-17 07:00:00	0.912061	0.861472	0.903385	0.879373	0.889426	0.880979
2016-01-17 08:00:00	0.582771	0.542975	0.688562	0.544898	0.560155	0.552869
2016-01-17 09:00:00	1.06135	0.999317	1.02257	1.03437	1.03895	1.02983
2016-01-17 10:00:00	0.829992	0.761024	0.874623	0.791488	0.806431	0.798648
2016-01-17 11:00:00	0.875986	0.820299	0.886553	0.843638	0.852765	0.844893
2016-01-17 12:00:00	1.34646	1.29175	1.31068	1.32639	1.32565	1.31408
2016-01-17 13:00:00	1.43759	1.40805	1.41727	1.43501	1.41674	1.40509
2016-01-17 14:00:00	0.734921	0.704845	0.808433	0.707624	0.711477	0.704016
2016-01-17 15:00:00	0.617084	0.585436	0.706331	0.581211	0.593826	0.586302
2016-01-17 16:00:00	0.866148	0.816263	0.886854	0.834526	0.842062	0.834271
2016-01-17 17:00:00	0.660522	0.604965	0.777182	0.622402	0.636507	0.629304
2016-01-17 18:00:00	1.12219	1.07983	1.09983	1.10077	1.09912	1.0903
2016-01-17 19:00:00	1.38328	1.34654	1.30985	1.36625	1.36231	1.35117
2016-01-17 20:00:00	0.782567	0.729259	0.838714	0.747771	0.758534	0.751572
2016-01-17 21:00:00	1.49664	1.48167	1.37367	1.48326	1.47638	1.46545
2016-01-17 22:00:00	1.74429	1.75851	1.65029	1.74567	1.7261	1.71363
2016-01-17 23:00:00	1.59446	1.57035	1.49911	1.59044	1.57484	1.56181
2016-01-18	2.63366	2.60406	2.42059	2.62751	2.6196	2.60412
2016-01-18 01:00:00	2.86831	2.85016	2.74774	2.85073	2.85449	2.83961
2016-01-18 02:00:00	2.6382	2.58972	2.38055	2.69066	2.6264	2.61277
2016-01-18 03:00:00	1.76871	1.74061	1.68901	1.76971	1.75259	1.74043
2016-01-18 04:00:00	0.97887	0.945519	0.966527	0.941733	0.957286	0.947847
2016-01-18 05:00:00	0.606075	0.57264	0.711254	0.566876	0.584149	0.575944
2016-01-18 06:00:00	0.640279	0.612576	0.731172	0.601919	0.618409	0.610224
2016-01-18 07:00:00	0.733224	0.698876	0.806396	0.69231	0.710789	0.702714
2016-01-18 08:00:00	0.903217	0.850979	0.930018	0.869045	0.880195	0.871821
2016-01-18 09:00:00	1.00278	0.95291	0.964043	0.974998	0.979897	0.971305
2016-01-18 10:00:00	1.34328	1.30032	1.26578	1.3254	1.32155	1.3112
2016-01-18 11:00:00	0.865604	0.807036	0.893308	0.825673	0.841904	0.834142
2016-01-18 12:00:00	0.918276	0.861873	0.933292	0.887056	0.894708	0.886782
2016-01-18 13:00:00	1.06911	1.01477	1.04	1.04703	1.04661	1.03725
2016-01-18 14:00:00	1.56708	1.52236	1.53693	1.5585	1.54816	1.53447
2016-01-18 15:00:00	1.79987	1.75131	1.66636	1.7799	1.78282	1.7681
2016-01-18 16:00:00	1.80694	1.76047	1.63596	1.77796	1.79046	1.77516
2016-01-18 17:00:00	2.13195	2.10796	1.8486	2.10071	2.11824	2.10079
2016-01-18 18:00:00	1.99274	1.98323	1.81733	1.9824	1.97725	1.96126
2016-01-18 19:00:00	1.47693	1.4559	1.39163	1.45416	1.45785	1.44534
2016-01-18 20:00:00	1.36488	1.33373	1.30465	1.35263	1.34429	1.33298
2016-01-18 21:00:00	1.96317	1.95375	1.76505	1.96293	1.94774	1.93202
2016-01-18 22:00:00	2.43418	2.46291	2.22166	2.42957	2.42252	2.40479
2016-01-18 23:00:00	1.91727	1.93641	1.76749	1.90261	1.90087	1.88625
2016-01-19	1.2535	1.21443	1.18874	1.22647	1.23312	1.22217
2016-01-19 01:00:00	1.15151	1.1065	1.12216	1.12101	1.1305	1.12012
2016-01-19 02:00:00	1.10237	1.06108	1.07069	1.05781	1.08075	1.07086
2016-01-19 03:00:00	1.56804	1.53728	1.43197	1.53418	1.54805	1.53648
2016-01-19 04:00:00	1.28256	1.23655	1.18594	1.25911	1.26101	1.2508
2016-01-19 05:00:00	1.13606	1.08156	1.07749	1.10728	1.11371	1.1043
2016-01-19 06:00:00	1.25551	1.20478	1.18034	1.22631	1.2332	1.2234
2016-01-19 07:00:00	1.36963	1.32305	1.25037	1.34755	1.34764	1.33743
2016-01-19 08:00:00	1.41123	1.36539	1.26544	1.39246	1.38957	1.37902
2016-01-19 09:00:00	1.28194	1.21708	1.19867	1.25648	1.25917	1.24948
2016-01-19 10:00:00	1.40383	1.34558	1.25684	1.38375	1.38164	1.3713
2016-01-19 11:00:00	1.35931	1.30812	1.26222	1.34135	1.3372	1.3271
2016-01-19 12:00:00	1.6781	1.62679	1.56418	1.66724	1.65963	1.64584
2016-01-19 13:00:00	1.80091	1.77003	1.65556	1.81042	1.78428	1.77234
2016-01-19 14:00:00	1.85452	1.76736	1.75874	1.84295	1.8369	1.818
2016-01-19 15:00:00	0.750207	0.705019	0.8329	0.703423	0.727478	0.718695
2016-01-19 16:00:00	0.611742	0.571901	0.739633	0.563762	0.589134	0.580629
2016-01-19 17:00:00	1.05066	1.00247	1.06327	1.01082	1.02809	1.0186
2016-01-19 18:00:00	1.64978	1.60719	1.47168	1.62353	1.63021	1.61726
2016-01-19 19:00:00	1.42552	1.38073	1.25252	1.3973	1.40439	1.393
2016-01-19 20:00:00	0.897375	0.850013	0.884104	0.860287	0.873367	0.865439
2016-01-19 21:00:00	1.52397	1.48421	1.49246	1.49101	1.50443	1.49252
2016-01-19 22:00:00	1.43713	1.40399	1.39139	1.39178	1.41718	1.40566
2016-01-19 23:00:00	1.86222	1.8721	1.78458	1.84036	1.84647	1.83177
2016-01-20	1.39968	1.36753	1.36578	1.35878	1.38136	1.36954
2016-01-20 01:00:00	1.46069	1.42227	1.40048	1.41799	1.44219	1.43036
2016-01-20 02:00:00	0.820721	0.790838	0.854061	0.773961	0.800276	0.790072
2016-01-20 03:00:00	1.06528	1.02561	0.981234	1.02501	1.04368	1.03396
2016-01-20 04:00:00	1.22903	1.18101	1.15513	1.20254	1.20725	1.19709
2016-01-20 05:00:00	0.964356	0.928966	0.952009	0.936666	0.942152	0.933253
2016-01-20 06:00:00	1.0076	0.965741	0.959433	0.980069	0.985069	0.976212
2016-01-20 07:00:00	1.13616	1.08934	1.07772	1.11278	1.11363	1.10432
2016-01-20 08:00:00	0.866839	0.816338	0.890041	0.835325	0.843564	0.835455
2016-01-20 09:00:00	0.90534	0.85507	0.902715	0.874965	0.882034	0.873967
2016-01-20 10:00:00	1.5205	1.47818	1.42372	1.50212	1.49932	1.488
2016-01-20 11:00:00	1.26384	1.20823	1.19017	1.24574	1.24129	1.23157
2016-01-20 12:00:00	1.25233	1.19535	1.22025	1.23343	1.2309	1.21999
2016-01-20 13:00:00	0.834498	0.793169	0.880883	0.807518	0.811253	0.803381
2016-01-20 14:00:00	0.711014	0.664375	0.804629	0.671969	0.688025	0.679949
2016-01-20 15:00:00	0.325126	0.310384	0.525806	0.288739	0.304376	0.295936
2016-01-20 16:00:00	0.465497	0.434048	0.655117	0.421102	0.443429	0.435263
2016-01-20 17:00:00	0.245046	0.227929	0.483103	0.208899	0.224288	0.216094
2016-01-20 18:00:00	0.0886597	0.0862383	0.400589	0.0659676	0.0695493	0.060801
2016-01-20 19:00:00	0.477502	0.444196	0.639474	0.442942	0.454557	0.447264
2016-01-20 20:00:00	0.332144	0.312748	0.535928	0.30281	0.309658	0.302799
2016-01-20 21:00:00	1.30919	1.27377	1.24002	1.29324	1.28766	1.27677
2016-01-20 22:00:00	1.40802	1.40012	1.29793	1.39632	1.38765	1.37619
2016-01-20 23:00:00	1.64788	1.66934	1.59738	1.64588	1.63012	1.61563
2016-01-21	1.35199	1.3332	1.24122	1.32955	1.33277	1.32101
2016-01-21 01:00:00	1.02038	0.982381	1.04438	0.981125	0.999656	0.989242
2016-01-21 02:00:00	1.08071	1.0463	1.05691	1.02879	1.06103	1.04978
2016-01-21 03:00:00	0.781424	0.749627	0.832687	0.730279	0.760362	0.750771
2016-01-21 04:00:00	0.871919	0.835012	0.868014	0.836965	0.8499	0.841022
2016-01-21 05:00:00	1.05673	1.01762	1.02738	1.03136	1.03464	1.02531
2016-01-21 06:00:00	0.746883	0.707407	0.832877	0.714195	0.724261	0.715992
2016-01-21 07:00:00	0.902966	0.864625	0.891497	0.87542	0.880198	0.871785
2016-01-21 08:00:00	0.878704	0.838673	0.882946	0.850566	0.855564	0.847451
2016-01-21 09:00:00	0.760368	0.71737	0.838398	0.729254	0.736841	0.72924
2016-01-21 10:00:00	1.43178	1.39539	1.31817	1.41749	1.41001	1.39934
2016-01-21 11:00:00	1.00864	0.960156	0.971453	0.985092	0.985069	0.976893
2016-01-21 12:00:00	0.980907	0.935555	0.996102	0.964128	0.958216	0.949039
2016-01-21 13:00:00	0.78038	0.753678	0.838431	0.754423	0.757159	0.749643
2016-01-21 14:00:00	0.493962	0.470487	0.634107	0.452429	0.471323	0.463923
2016-01-21 15:00:00	0.706448	0.665041	0.816779	0.669765	0.683093	0.675108
2016-01-21 16:00:00	0.304651	0.303264	0.532804	0.268494	0.283613	0.275604
2016-01-21 17:00:00	0.17306	0.189819	0.468396	0.133974	0.153571	0.145111
2016-01-21 18:00:00	0.376838	0.351994	0.612129	0.342378	0.355009	0.346885
2016-01-21 19:00:00	0.452369	0.443018	0.616391	0.436342	0.430953	0.425089
2016-01-21 20:00:00	0.802705	0.777623	0.900942	0.827555	0.780339	0.773344
2016-01-21 21:00:00	1.53606	1.53174	1.44618	1.54656	1.51703	1.50783
2016-01-21 22:00:00	1.16894	1.14883	1.11706	1.14206	1.14639	1.13765
2016-01-21 23:00:00	1.25866	1.22445	1.25851	1.2388	1.23781	1.22606
2016-01-22	1.41841	1.3862	1.26756	1.37859	1.3998	1.38708
2016-01-22 01:00:00	1.38559	1.36242	1.3125	1.30185	1.36699	1.35623
2016-01-22 02:00:00	1.0216	0.992143	1.00749	0.968217	1.00192	0.991114
2016-01-22 03:00:00	0.972895	0.934888	0.922643	0.934506	0.95132	0.941911
2016-01-22 04:00:00	0.933072	0.895043	0.913976	0.897972	0.911239	0.902183
2016-01-22 05:00:00	0.831099	0.796572	0.856908	0.794683	0.808882	0.800521
2016-01-22 06:00:00	1.10758	1.05638	1.08446	1.07496	1.08564	1.07592
2016-01-22 07:00:00	0.766685	0.725046	0.838105	0.729387	0.743826	0.736
2016-01-22 08:00:00	1.06773	1.01992	1.01963	1.03804	1.04542	1.0362
2016-01-22 09:00:00	1.03364	0.983182	1.00925	1.00315	1.01089	1.002
2016-01-22 10:00:00	1.11595	1.0588	1.06804	1.08331	1.09321	1.0839
2016-01-22 11:00:00	1.16967	1.11665	1.11377	1.14268	1.14738	1.13772
2016-01-22 12:00:00	1.36443	1.31163	1.34451	1.3447	1.34461	1.33221
2016-01-22 13:00:00	0.642414	0.606943	0.736108	0.609606	0.619267	0.612102
2016-01-22 14:00:00	0.662644	0.622265	0.786322	0.611377	0.639527	0.631939
2016-01-22 15:00:00	0.272129	0.262233	0.487187	0.215874	0.250877	0.243469
2016-01-22 16:00:00	0.471814	0.430887	0.634012	0.413364	0.448785	0.441494
2016-01-22 17:00:00	0.204353	0.200287	0.448392	0.151394	0.183471	0.176111
2016-01-22 18:00:00	0.565257	0.539076	0.66145	0.52076	0.542295	0.535087
2016-01-22 19:00:00	0.686193	0.654573	0.779967	0.64493	0.662427	0.655952
2016-01-22 20:00:00	1.48226	1.46066	1.34546	1.45617	1.46282	1.45106
2016-01-22 21:00:00	1.29236	1.2627	1.20854	1.25998	1.27123	1.26063
2016-01-22 22:00:00	1.42993	1.39107	1.30861	1.40041	1.40944	1.39743
2016-01-22 23:00:00	1.43275	1.4203	1.32146	1.3999	1.41281	1.40037
2016-01-23	0.913037	0.870243	0.914575	0.874352	0.893256	0.882531
2016-01-23 01:00:00	1.05079	1.00566	1.04033	1.01525	1.0306	1.01974
2016-01-23 02:00:00	0.823236	0.798792	0.870492	0.772144	0.803437	0.792867
2016-01-23 03:00:00	0.940607	0.911214	0.944674	0.875714	0.920175	0.910083
2016-01-23 04:00:00	0.819476	0.79169	0.856437	0.776654	0.798131	0.789216
2016-01-23 05:00:00	0.981585	0.922742	1.02288	0.941598	0.959409	0.950045
2016-01-23 06:00:00	0.768589	0.725717	0.835895	0.726141	0.746495	0.738098
2016-01-23 07:00:00	0.764843	0.730518	0.836901	0.724323	0.742325	0.734307
2016-01-23 08:00:00	0.895852	0.853882	0.909534	0.85753	0.873015	0.864677
2016-01-23 09:00:00	0.961099	0.91666	0.953288	0.927578	0.938444	0.929839
2016-01-23 10:00:00	0.729918	0.674621	0.826563	0.693769	0.70638	0.698961
2016-01-23 11:00:00	0.973194	0.917601	0.942358	0.943663	0.950136	0.941783
2016-01-23 12:00:00	1.38866	1.34823	1.3267	1.37132	1.36746	1.35696
2016-01-23 13:00:00	1.32673	1.28683	1.27504	1.30897	1.30603	1.29566
2016-01-23 14:00:00	0.982804	0.931284	0.932098	0.956169	0.959685	0.951536
2016-01-23 15:00:00	1.12246	1.074	1.00911	1.10006	1.09955	1.09048
2016-01-23 16:00:00	1.30618	1.28554	1.22318	1.29218	1.28404	1.27441
2016-01-23 17:00:00	1.61524	1.61494	1.4906	1.61659	1.59603	1.58334
2016-01-23 18:00:00	1.51675	1.51025	1.39318	1.50342	1.49781	1.48593
2016-01-23 19:00:00	2.31202	2.31969	2.03407	2.37366	2.30063	2.28383
2016-01-23 20:00:00	1.73145	1.73205	1.64125	1.76318	1.71483	1.70338
2016-01-23 21:00:00	1.98475	1.99863	1.73907	1.9818	1.96911	1.95196
2016-01-23 22:00:00	2.69727	2.72951	2.40277	2.69405	2.68683	2.66599
2016-01-23 23:00:00	1.58461	1.55366	1.42178	1.57595	1.56526	1.55129
2016-01-24	1.26229	1.23947	1.17476	1.24089	1.24333	1.23116
2016-01-24 01:00:00	1.28139	1.25581	1.30205	1.22984	1.2625	1.25291
2016-01-24 02:00:00	1.24203	1.21342	1.22479	1.19078	1.22274	1.21245
2016-01-24 03:00:00	1.24116	1.21611	1.22666	1.23428	1.22177	1.21173
2016-01-24 04:00:00	1.24319	1.20859	1.27011	1.26219	1.22324	1.2113
2016-01-24 05:00:00	0.696088	0.665109	0.806069	0.657448	0.674378	0.665529
2016-01-24 06:00:00	0.519664	0.502686	0.64019	0.483872	0.498659	0.490071
2016-01-24 07:00:00	1.02357	0.978821	0.991976	0.997143	1.00107	0.992017
2016-01-24 08:00:00	0.670256	0.628717	0.779724	0.635199	0.647372	0.63948
2016-01-24 09:00:00	1.10217	1.05163	1.05458	1.0782	1.07938	1.07023
2016-01-24 10:00:00	0.870357	0.826559	0.882188	0.840447	0.84704	0.838963
2016-01-24 11:00:00	1.08168	1.02289	1.05711	1.05162	1.05822	1.04939
2016-01-24 12:00:00	1.16057	1.09742	1.1041	1.13508	1.13734	1.12816
2016-01-24 13:00:00	0.972626	0.923596	0.961798	0.94789	0.949715	0.940941
2016-01-24 14:00:00	0.752109	0.701417	0.827024	0.713544	0.728823	0.720658
2016-01-24 15:00:00	0.571615	0.546791	0.697671	0.539338	0.549631	0.540925
2016-01-24 16:00:00	0.733036	0.701393	0.858981	0.694269	0.710009	0.702012
2016-01-24 17:00:00	0.575601	0.546181	0.740543	0.537542	0.55275	0.545103
2016-01-24 18:00:00	0.617683	0.577491	0.747475	0.58132	0.59437	0.586917
2016-01-24 19:00:00	0.537016	0.514257	0.631486	0.496738	0.514093	0.50694
2016-01-24 20:00:00	1.11971	1.07854	1.04293	1.08012	1.09739	1.08791
2016-01-24 21:00:00	2.37215	2.39466	2.16484	2.35456	2.36161	2.34216
2016-01-24 22:00:00	1.58333	1.57644	1.51172	1.55703	1.56476	1.55228
2016-01-24 23:00:00	0.813723	0.788047	0.858694	0.773421	0.789692	0.782532
2016-01-25	0.64102	0.613853	0.744664	0.603768	0.621576	0.611151
2016-01-25 01:00:00	0.97243	0.932141	0.945981	0.939522	0.952078	0.941388
2016-01-25 02:00:00	0.672774	0.646231	0.76188	0.635598	0.652426	0.642701
2016-01-25 03:00:00	0.613158	0.592531	0.715378	0.5773	0.592866	0.58357
2016-01-25 04:00:00	0.62056	0.592883	0.711382	0.584301	0.599765	0.590507
2016-01-25 05:00:00	0.882881	0.841101	0.889407	0.849082	0.861029	0.851607
2016-01-25 06:00:00	0.801973	0.762066	0.856547	0.767916	0.779834	0.770866
2016-01-25 07:00:00	0.80547	0.766141	0.854813	0.772472	0.783101	0.774357
2016-01-25 08:00:00	0.805927	0.765011	0.85121	0.773297	0.783305	0.774771
2016-01-25 09:00:00	0.77819	0.73896	0.835356	0.745292	0.75536	0.747124
2016-01-25 10:00:00	1.42193	1.37808	1.34209	1.39369	1.40087	1.38942
2016-01-25 11:00:00	1.2025	1.15012	1.14324	1.17755	1.18079	1.17023
2016-01-25 12:00:00	1.28723	1.22379	1.25269	1.2704	1.26589	1.25449
2016-01-25 13:00:00	0.986473	0.936151	0.982584	0.963192	0.963803	0.954463
2016-01-25 14:00:00	0.684686	0.648409	0.76776	0.646226	0.661937	0.653741
2016-01-25 15:00:00	0.830549	0.794564	0.856273	0.790097	0.808192	0.79896
2016-01-25 16:00:00	1.18853	1.15014	1.27422	1.14883	1.16769	1.15615
2016-01-25 17:00:00	0.351955	0.357159	0.54463	0.307747	0.331854	0.322131
2016-01-25 18:00:00	0.677259	0.663998	0.748563	0.66969	0.656168	0.6491
2016-01-25 19:00:00	0.953153	0.938018	1.00227	0.963472	0.932245	0.924383
2016-01-25 20:00:00	0.790066	0.758173	0.847102	0.770005	0.767664	0.761032
2016-01-25 21:00:00	1.00641	0.965659	0.9328	0.971782	0.983537	0.973916
2016-01-25 22:00:00	1.9582	1.95969	1.76798	1.92444	1.94336	1.92626
2016-01-25 23:00:00	1.13508	1.10747	1.06225	1.08763	1.1127	1.10258
2016-01-26	1.69508	1.66193	1.56401	1.6619	1.67791	1.66377
2016-01-26 01:00:00	2.18723	2.15499	1.96697	2.19374	2.17503	2.16076
2016-01-26 02:00:00	1.48313	1.44302	1.56746	1.48522	1.46685	1.4493
2016-01-26 03:00:00	1.27819	1.23931	1.18064	1.24029	1.25834	1.24641
2016-01-26 04:00:00	0.812867	0.784029	0.850766	0.789416	0.792309	0.781934
2016-01-26 05:00:00	0.707635	0.663895	0.802649	0.672947	0.686106	0.676655
2016-01-26 06:00:00	0.742161	0.701396	0.816438	0.707265	0.720472	0.711248
2016-01-26 07:00:00	0.810731	0.751702	0.864924	0.774149	0.78844	0.779238
2016-01-26 08:00:00	0.749373	0.701322	0.819345	0.716739	0.727275	0.718307
2016-01-26 09:00:00	0.987929	0.919768	0.967279	0.951852	0.964995	0.955653
2016-01-26 10:00:00	1.03461	0.965053	0.994805	1.0016	1.01152	1.00239
2016-01-26 11:00:00	0.950207	0.900635	0.923867	0.924317	0.927465	0.919389
2016-01-26 12:00:00	1.41714	1.35414	1.3364	1.39944	1.39653	1.38505
2016-01-26 13:00:00	0.651034	0.617177	0.79618	0.627717	0.628908	0.620307
2016-01-26 14:00:00	0.317094	0.288652	0.533999	0.289351	0.296089	0.287584
2016-01-26 15:00:00	0.462785	0.431171	0.603341	0.43097	0.440892	0.432742
2016-01-26 16:00:00	0.654271	0.60542	0.773858	0.623201	0.630957	0.623036
2016-01-26 17:00:00	0.659377	0.635357	0.794047	0.629118	0.637457	0.628215
2016-01-26 18:00:00	0.562736	0.530192	0.660432	0.518638	0.540129	0.531674
2016-01-26 19:00:00	0.851432	0.80624	0.880019	0.813401	0.82774	0.819911
2016-01-26 20:00:00	1.32684	1.27858	1.23748	1.30327	1.30471	1.29454
2016-01-26 21:00:00	1.31889	1.26499	1.23283	1.2937	1.29637	1.28629
2016-01-26 22:00:00	1.47939	1.44623	1.38353	1.46015	1.45843	1.4471
2016-01-26 23:00:00	1.48112	1.45974	1.44118	1.46276	1.46063	1.44873
2016-01-27	1.01591	0.979036	0.975468	0.981335	0.997068	0.98488
2016-01-27 01:00:00	0.923736	0.883716	0.938543	0.875839	0.904264	0.892818
2016-01-27 02:00:00	0.823187	0.787923	0.900331	0.773248	0.803832	0.792132
2016-01-27 03:00:00	1.1474	1.1031	1.09645	1.08679	1.12761	1.11674
2016-01-27 04:00:00	0.711171	0.692505	0.793786	0.674218	0.690814	0.680688
2016-01-27 05:00:00	0.589356	0.555777	0.701173	0.557162	0.568089	0.559029
2016-01-27 06:00:00	0.746283	0.724568	0.809117	0.716662	0.724747	0.716264
2016-01-27 07:00:00	0.758468	0.719169	0.815198	0.727513	0.736098	0.728412
2016-01-27 08:00:00	0.730199	0.690182	0.802368	0.69919	0.707851	0.699679
2016-01-27 09:00:00	0.81414	0.762665	0.863922	0.783106	0.791146	0.78277
2016-01-27 10:00:00	0.991145	0.931517	0.959173	0.962579	0.968202	0.9593
2016-01-27 11:00:00	0.706149	0.655053	0.78366	0.676403	0.682882	0.675228
2016-01-27 12:00:00	1.05364	0.997911	1.09435	1.04054	1.03178	1.0216
2016-01-27 13:00:00	0.782251	0.743357	0.862877	0.763597	0.759653	0.751455
2016-01-27 14:00:00	0.425209	0.385082	0.588737	0.401882	0.402301	0.39526
2016-01-27 15:00:00	0.425626	0.401568	0.586716	0.393918	0.403505	0.395906
2016-01-27 16:00:00	0.242941	0.218678	0.477488	0.211676	0.222164	0.213769
2016-01-27 17:00:00	0.246341	0.235964	0.472885	0.208317	0.225797	0.217614
2016-01-27 18:00:00	0.483935	0.447101	0.647967	0.442329	0.461108	0.453406
2016-01-27 19:00:00	0.16822	0.168805	0.426247	0.125302	0.148958	0.139761
2016-01-27 20:00:00	0.187178	0.181819	0.452306	0.150601	0.167112	0.15845
2016-01-27 21:00:00	0.737323	0.686975	0.816061	0.701746	0.713472	0.705756
2016-01-27 22:00:00	0.94543	0.895751	0.953034	0.909818	0.921731	0.913104
2016-01-27 23:00:00	0.896436	0.858062	0.891077	0.858797	0.872686	0.864271
2016-01-28	2.71643	2.7043	2.51299	2.68772	2.70468	2.68763
2016-01-28 01:00:00	1.95925	1.92942	1.8565	1.94195	1.94403	1.9289
2016-01-28 02:00:00	1.44063	1.40612	1.43769	1.43989	1.42436	1.41009
2016-01-28 03:00:00	1.17604	1.13449	1.17204	1.17963	1.15824	1.14382
2016-01-28 04:00:00	0.94835	0.919787	0.936416	0.909231	0.928673	0.919818
2016-01-28 05:00:00	0.602323	0.563192	0.720273	0.571535	0.581146	0.571949
2016-01-28 06:00:00	0.702309	0.665237	0.785672	0.670552	0.680836	0.671802
2016-01-28 07:00:00	0.953925	0.891096	0.938863	0.919822	0.931589	0.922004
2016-01-28 08:00:00	0.822886	0.777005	0.85475	0.792889	0.800692	0.791824
2016-01-28 09:00:00	0.695997	0.652165	0.798295	0.663579	0.673391	0.665173
2016-01-28 10:00:00	1.26624	1.2054	1.19732	1.2374	1.24453	1.23377
2016-01-28 11:00:00	0.929397	0.867932	0.915062	0.902703	0.906305	0.897653
2016-01-28 12:00:00	1.08157	1.02523	1.11103	1.06981	1.05999	1.04935
2016-01-28 13:00:00	0.741891	0.701172	0.79411	0.707102	0.71947	0.710732
2016-01-28 14:00:00	0.451231	0.435556	0.58883	0.421748	0.429595	0.420886
2016-01-28 15:00:00	0.527332	0.508028	0.666873	0.494301	0.5055	0.496507
2016-01-28 16:00:00	0.449565	0.442284	0.583286	0.412141	0.428302	0.419131
2016-01-28 17:00:00	0.261229	0.271716	0.506821	0.232554	0.241891	0.232014
2016-01-28 18:00:00	0.87737	0.832161	0.896147	0.834727	0.854531	0.845106
2016-01-28 19:00:00	0.49455	0.48712	0.613958	0.458509	0.472578	0.464299
2016-01-28 20:00:00	0.541701	0.528592	0.647836	0.496881	0.519105	0.511196
2016-01-28 21:00:00	0.840369	0.798094	0.860257	0.804368	0.815968	0.808208
2016-01-28 22:00:00	0.806366	0.775824	0.864585	0.767208	0.78243	0.774857
2016-01-28 23:00:00	1.3409	1.3264	1.28196	1.32573	1.32009	1.30856
2016-01-29	0.999326	0.971767	0.952455	0.977943	0.980972	0.969092
2016-01-29 01:00:00	1.38734	1.36505	1.30733	1.37682	1.36921	1.35682
2016-01-29 02:00:00	0.955026	0.928016	0.939204	0.925053	0.935216	0.924017
2016-01-29 03:00:00	0.732727	0.688415	0.799759	0.698846	0.712269	0.702041
2016-01-29 04:00:00	0.789245	0.743603	0.836665	0.754704	0.76803	0.758244
2016-01-29 05:00:00	0.792967	0.755841	0.836538	0.768809	0.771774	0.762201
2016-01-29 06:00:00	0.63791	0.593622	0.749714	0.607995	0.616321	0.607234
2016-01-29 07:00:00	0.927744	0.880928	0.906423	0.906069	0.905707	0.896355
2016-01-29 08:00:00	0.622881	0.578405	0.723498	0.593495	0.600661	0.5921
2016-01-29 09:00:00	1.0262	0.972822	0.98394	1.00587	1.0038	0.994343
2016-01-29 10:00:00	0.92081	0.862496	0.910846	0.891785	0.897752	0.888995
2016-01-29 11:00:00	0.917338	0.856465	0.913614	0.890117	0.894167	0.885498
2016-01-29 12:00:00	1.00235	0.952026	0.987278	0.984641	0.980432	0.970554
2016-01-29 13:00:00	1.36309	1.2982	1.40379	1.38086	1.34315	1.33041
2016-01-29 14:00:00	0.933869	0.89365	0.991088	0.971506	0.912397	0.903891
2016-01-29 15:00:00	0.382148	0.348529	0.572517	0.360259	0.36054	0.352454
2016-01-29 16:00:00	0.722298	0.674193	0.787081	0.680207	0.699724	0.690812
2016-01-29 17:00:00	0.825825	0.780856	0.89052	0.800799	0.803398	0.794323
2016-01-29 18:00:00	0.61659	0.569755	0.702303	0.574233	0.593288	0.585915
2016-01-29 19:00:00	0.880075	0.833407	0.884373	0.839181	0.856757	0.848477
2016-01-29 20:00:00	1.3248	1.27771	1.2047	1.29512	1.30345	1.29239
2016-01-29 21:00:00	1.18181	1.13152	1.09322	1.14773	1.1593	1.14925
2016-01-29 22:00:00	1.46037	1.44173	1.33491	1.43731	1.4405	1.42887
2016-01-29 23:00:00	1.32495	1.30709	1.24287	1.2951	1.30398	1.29292
2016-01-30	0.942493	0.886959	0.916015	0.909023	0.923147	0.911592
2016-01-30 01:00:00	0.959064	0.906063	0.930668	0.928249	0.939382	0.927971
2016-01-30 02:00:00	0.568591	0.542614	0.680817	0.536465	0.549723	0.539804
2016-01-30 03:00:00	0.935758	0.893323	0.931063	0.901081	0.915738	0.905115
2016-01-30 04:00:00	0.894963	0.83687	0.903724	0.859948	0.873948	0.863566
2016-01-30 05:00:00	0.844472	0.800628	0.867468	0.814146	0.823431	0.813488
2016-01-30 06:00:00	0.794055	0.749433	0.840156	0.760705	0.772665	0.763125
2016-01-30 07:00:00	1.00215	0.946749	0.976027	0.969582	0.980349	0.97033
2016-01-30 08:00:00	0.912564	0.866896	0.888324	0.881869	0.890797	0.881151
2016-01-30 09:00:00	0.740715	0.687088	0.815686	0.703671	0.71828	0.709461
2016-01-30 10:00:00	1.07918	1.01893	1.02058	1.05326	1.05716	1.04718
2016-01-30 11:00:00	0.938052	0.872096	0.921659	0.903418	0.915228	0.906115
2016-01-30 12:00:00	2.10115	2.04373	1.8163	2.07937	2.08695	2.06928
2016-01-30 13:00:00	0.91472	0.854977	0.892501	0.879394	0.891963	0.883044
2016-01-30 14:00:00	0.852605	0.786804	0.886323	0.810225	0.829568	0.820618
2016-01-30 15:00:00	0.522723	0.488046	0.639524	0.475775	0.500955	0.492265
2016-01-30 16:00:00	0.471188	0.430837	0.602956	0.420929	0.449082	0.440713
2016-01-30 17:00:00	0.641593	0.595326	0.747489	0.595071	0.61897	0.610526
2016-01-30 18:00:00	0.304644	0.283578	0.488752	0.247689	0.284039	0.275602
2016-01-30 19:00:00	0.301231	0.293459	0.488506	0.246614	0.280908	0.27273
2016-01-30 20:00:00	0.324281	0.307258	0.501124	0.275643	0.302944	0.295175
2016-01-30 21:00:00	0.525045	0.489058	0.632528	0.486162	0.50188	0.494396
2016-01-30 22:00:00	1.17561	1.12803	1.14092	1.13358	1.15333	1.14295
2016-01-30 23:00:00	1.87699	1.84495	1.70145	1.86472	1.86139	1.84428
2016-01-31	1.31852	1.26667	1.23018	1.28915	1.30032	1.28716
2016-01-31 01:00:00	1.07128	1.00531	0.996045	1.03183	1.05148	1.03971
2016-01-31 02:00:00	1.25141	1.19692	1.20366	1.21952	1.23288	1.21992
2016-01-31 03:00:00	0.803134	0.750616	0.880276	0.758272	0.783803	0.77201
2016-01-31 04:00:00	0.597655	0.558096	0.677585	0.555354	0.577789	0.567303
2016-01-31 05:00:00	0.503217	0.468854	0.628698	0.476082	0.483481	0.473379
2016-01-31 06:00:00	0.472641	0.441718	0.613527	0.445519	0.452732	0.442932
2016-01-31 07:00:00	0.582025	0.539524	0.692121	0.554511	0.560905	0.551508
2016-01-31 08:00:00	0.519896	0.484404	0.636712	0.493063	0.499039	0.489825
2016-01-31 09:00:00	0.62574	0.570516	0.728537	0.595744	0.603688	0.594685
2016-01-31 10:00:00	0.737283	0.692266	0.803581	0.70791	0.715246	0.706857
2016-01-31 11:00:00	1.02359	0.964302	1.00491	0.995887	1.00139	0.992541
2016-01-31 12:00:00	0.990533	0.923028	0.949981	0.96024	0.967843	0.958818
2016-01-31 13:00:00	0.847413	0.7945	0.877314	0.824747	0.825453	0.815881
2016-01-31 14:00:00	1.22324	1.14206	1.19935	1.21329	1.20185	1.19025
2016-01-31 15:00:00	0.680727	0.637514	0.787817	0.626238	0.659262	0.649918
2016-01-31 16:00:00	1.21098	1.14543	1.19844	1.20397	1.18992	1.17975
2016-01-31 17:00:00	0.976152	0.92841	1.03166	0.982721	0.954883	0.946595
2016-01-31 18:00:00	0.449581	0.411849	0.60405	0.42226	0.427476	0.419153
2016-01-31 19:00:00	2.91468	2.90413	2.80404	2.88613	2.90362	2.885
2016-01-31 20:00:00	2.04277	2.00641	1.81583	2.01964	2.02653	2.01074
2016-01-31 21:00:00	1.40016	1.35852	1.3234	1.3837	1.37959	1.36751
2016-01-31 22:00:00	2.01131	1.98703	1.7839	1.98745	1.99523	1.97881
2016-01-31 23:00:00	1.43144	1.40483	1.33627	1.40591	1.41124	1.39867
2016-02-01	1.3813	1.3718	1.2519	1.34824	1.36209	1.35022
2016-02-01 01:00:00	2.25673	2.29157	2.11327	2.2697	2.2435	2.23138
2016-02-01 02:00:00	2.04129	2.03159	1.87913	1.98613	2.02835	2.00803
2016-02-01 03:00:00	1.03208	1.02073	0.981035	1.00779	1.01203	0.999025
2016-02-01 04:00:00	0.335019	0.328897	0.542488	0.320049	0.315681	0.306198
2016-02-01 05:00:00	0.345159	0.3385	0.548017	0.330458	0.325377	0.31619
2016-02-01 06:00:00	0.484257	0.476983	0.61834	0.464531	0.4634	0.454793
2016-02-01 07:00:00	0.590388	0.561528	0.671284	0.562243	0.568271	0.559942
2016-02-01 08:00:00	0.73704	0.696376	0.767771	0.704594	0.714103	0.70593
2016-02-01 09:00:00	0.759817	0.734084	0.817251	0.741939	0.737432	0.729098
2016-02-01 10:00:00	0.885524	0.833313	0.885554	0.861169	0.862237	0.853748
2016-02-01 11:00:00	0.727697	0.682247	0.809471	0.703405	0.704588	0.696682
2016-02-01 12:00:00	0.898109	0.877458	0.928119	0.882586	0.876581	0.866833
2016-02-01 13:00:00	0.389293	0.383408	0.577329	0.369694	0.36843	0.359718
2016-02-01 14:00:00	0.328964	0.346496	0.521261	0.307285	0.309303	0.300176
2016-02-01 15:00:00	0.240202	0.242734	0.479299	0.215303	0.220357	0.211508
2016-02-01 16:00:00	0.372131	0.361141	0.54094	0.348526	0.350685	0.342832
2016-02-01 17:00:00	0.247638	0.255475	0.483023	0.224124	0.227248	0.218952
2016-02-01 18:00:00	0.322999	0.319873	0.528331	0.300972	0.3015	0.293891
2016-02-01 19:00:00	0.863154	0.855641	0.900495	0.843547	0.840902	0.833081
2016-02-01 20:00:00	1.68359	1.68855	1.66305	1.71299	1.66788	1.65471
2016-02-01 21:00:00	1.73913	1.74437	1.61417	1.73982	1.72443	1.70998
2016-02-01 22:00:00	3.69544	3.72997	3.74014	3.60249	3.68921	3.66889
2016-02-01 23:00:00	2.44715	2.48558	2.30263	2.41829	2.43776	2.41585
2016-02-02	0.764743	0.741763	0.81414	0.736964	0.744393	0.734729
2016-02-02 01:00:00	1.20038	1.1732	1.10936	1.16995	1.18084	1.16907
2016-02-02 02:00:00	0.964281	0.943756	0.946964	0.919727	0.944376	0.933342
2016-02-02 03:00:00	1.32933	1.31873	1.28249	1.3498	1.31131	1.299
2016-02-02 04:00:00	0.903665	0.894052	0.956489	0.918013	0.883836	0.875412
2016-02-02 05:00:00	0.785955	0.784357	0.87913	0.740432	0.765326	0.756644
2016-02-02 06:00:00	0.581487	0.570044	0.685288	0.557456	0.560081	0.55173
2016-02-02 07:00:00	0.457145	0.434256	0.608552	0.43511	0.435738	0.427483
2016-02-02 08:00:00	0.789857	0.744073	0.849491	0.761194	0.767184	0.758565
2016-02-02 09:00:00	0.69074	0.666079	0.76576	0.660956	0.668744	0.660096
2016-02-02 10:00:00	1.23199	1.1631	1.20474	1.2032	1.20866	1.19907
2016-02-02 11:00:00	0.794924	0.752056	0.851108	0.76141	0.772057	0.763391
2016-02-02 12:00:00	1.30802	1.27038	1.27024	1.28186	1.28619	1.27646
2016-02-02 13:00:00	0.938182	0.902877	0.959502	0.907799	0.91534	0.906516
2016-02-02 14:00:00	0.325712	0.315471	0.528587	0.295148	0.307135	0.296069
2016-02-02 15:00:00	0.305229	0.286772	0.524745	0.27477	0.286809	0.275379
2016-02-02 16:00:00	0.239816	0.232561	0.485083	0.228768	0.222682	0.210333
2016-02-02 17:00:00	0.640699	0.616507	0.749089	0.606077	0.619911	0.608907
2016-02-02 18:00:00	0.46208	0.431335	0.571679	0.419357	0.441711	0.431325
2016-02-02 19:00:00	0.170531	0.177674	0.414772	0.143334	0.15316	0.141663
2016-02-02 20:00:00	0.465713	0.448101	0.568343	0.421477	0.445072	0.435149
2016-02-02 21:00:00	0.713723	0.673848	0.820202	0.66921	0.690574	0.681805
2016-02-02 22:00:00	0.502526	0.480658	0.615746	0.466591	0.480394	0.471697
2016-02-02 23:00:00	0.844079	0.841408	0.87639	0.812499	0.821765	0.812543
2016-02-03	0.779311	0.75623	0.860965	0.735954	0.760546	0.748582
2016-02-03 01:00:00	1.06738	1.03879	1.05719	1.02589	1.04809	1.03614
2016-02-03 02:00:00	0.769135	0.754521	0.827839	0.736124	0.749861	0.73891
2016-02-03 03:00:00	0.855882	0.826871	0.879144	0.816074	0.835556	0.825211
2016-02-03 04:00:00	0.933186	0.892492	0.946419	0.886982	0.911791	0.901403
2016-02-03 05:00:00	0.783341	0.744099	0.839467	0.760193	0.761844	0.752019
2016-02-03 06:00:00	0.683171	0.649229	0.76975	0.658489	0.661773	0.652184
2016-02-03 07:00:00	0.751653	0.722896	0.823047	0.724182	0.729954	0.720532
2016-02-03 08:00:00	0.609757	0.567525	0.713605	0.580857	0.588226	0.578804
2016-02-03 09:00:00	0.980043	0.927611	0.953366	0.961133	0.956875	0.94778
2016-02-03 10:00:00	0.903283	0.86215	0.895661	0.87844	0.880106	0.871284
2016-02-03 11:00:00	0.694537	0.660922	0.782327	0.667177	0.671832	0.663288
2016-02-03 12:00:00	1.17446	1.1286	1.11475	1.15268	1.15282	1.14212
2016-02-03 13:00:00	0.707599	0.67183	0.811748	0.683962	0.685109	0.676807
2016-02-03 14:00:00	0.631548	0.595977	0.733697	0.607437	0.608896	0.601116
2016-02-03 15:00:00	0.617896	0.576746	0.709844	0.593445	0.594958	0.587213
2016-02-03 16:00:00	0.641096	0.598797	0.728882	0.616226	0.617891	0.61027
2016-02-03 17:00:00	0.64804	0.60762	0.748366	0.624538	0.624824	0.617131
2016-02-03 18:00:00	0.594743	0.559363	0.689138	0.569191	0.571756	0.564189
2016-02-03 19:00:00	0.674467	0.64343	0.755423	0.651028	0.651422	0.644449
2016-02-03 20:00:00	0.860325	0.822243	0.893311	0.835238	0.837112	0.829115
2016-02-03 21:00:00	0.747096	0.707955	0.82737	0.719878	0.723674	0.715475
2016-02-03 22:00:00	0.899637	0.872587	0.886174	0.873005	0.876341	0.867795
2016-02-03 23:00:00	0.92927	0.919223	0.934762	0.902389	0.906246	0.897584
2016-02-04	0.668244	0.655428	0.749286	0.638049	0.648642	0.638496
2016-02-04 01:00:00	0.564924	0.553546	0.678192	0.536073	0.545546	0.535375
2016-02-04 02:00:00	0.398141	0.395212	0.581159	0.372671	0.379782	0.369077
2016-02-04 03:00:00	0.476326	0.463626	0.601407	0.445563	0.456341	0.447154
2016-02-04 04:00:00	0.446786	0.444633	0.596398	0.417663	0.427231	0.417642
2016-02-04 05:00:00	0.39737	0.391647	0.573018	0.368647	0.378064	0.368414
2016-02-04 06:00:00	0.376958	0.364383	0.564879	0.350527	0.357541	0.348054
2016-02-04 07:00:00	0.362675	0.346838	0.564266	0.337922	0.343158	0.333364
2016-02-04 08:00:00	0.447556	0.447005	0.609631	0.425262	0.427016	0.417721
2016-02-04 09:00:00	0.648137	0.624885	0.764847	0.627062	0.625929	0.618348
2016-02-04 10:00:00	1.32214	1.28392	1.25343	1.30603	1.29891	1.29064
2016-02-04 11:00:00	0.672038	0.644049	0.798005	0.645245	0.648777	0.64063
2016-02-04 12:00:00	1.51075	1.4914	1.51779	1.5344	1.48983	1.48127
2016-02-04 13:00:00	0.927927	0.897902	0.958898	0.929964	0.906608	0.898501
2016-02-04 14:00:00	0.278165	0.261677	0.501584	0.251006	0.257988	0.249366
2016-02-04 15:00:00	0.23718	0.231903	0.473369	0.213939	0.217557	0.208616
2016-02-04 16:00:00	0.223805	0.218859	0.462806	0.197007	0.204155	0.195316
2016-02-04 17:00:00	0.176028	0.1765	0.442615	0.152578	0.156547	0.147855
2016-02-04 18:00:00	0.191285	0.18789	0.45468	0.170524	0.171027	0.162886
2016-02-04 19:00:00	0.348191	0.34634	0.542331	0.319075	0.326766	0.318987
2016-02-04 20:00:00	0.545777	0.530432	0.64195	0.512984	0.522969	0.515297
2016-02-04 21:00:00	0.876873	0.856387	0.88006	0.850052	0.85357	0.845362
2016-02-04 22:00:00	0.889411	0.865693	0.899018	0.856294	0.866131	0.857561
2016-02-04 23:00:00	1.04806	1.04627	1.04442	1.02626	1.02616	1.01599
2016-02-05	1.37776	1.37497	1.33552	1.35935	1.35868	1.34769
2016-02-05 01:00:00	1.11147	1.10188	1.07493	1.08846	1.09099	1.0818
2016-02-05 02:00:00	0.943137	0.92338	0.927753	0.919982	0.922521	0.912764
2016-02-05 03:00:00	0.850872	0.823553	0.901583	0.818507	0.83047	0.819675
2016-02-05 04:00:00	0.963423	0.938612	0.929045	0.925646	0.942239	0.932197
2016-02-05 05:00:00	1.00689	0.984197	0.932604	0.99632	0.985269	0.975024
2016-02-05 06:00:00	0.688088	0.64394	0.800236	0.664996	0.665373	0.657394
2016-02-05 07:00:00	0.577251	0.545431	0.706326	0.557899	0.554536	0.547083
2016-02-05 08:00:00	0.772166	0.736223	0.845807	0.74956	0.748939	0.741105
2016-02-05 09:00:00	0.714292	0.682296	0.790943	0.68997	0.691439	0.683741
2016-02-05 10:00:00	1.05832	1.00242	1.00166	1.02915	1.03522	1.0261
2016-02-05 11:00:00	0.756814	0.723442	0.813436	0.729014	0.73376	0.726009
2016-02-05 12:00:00	1.1079	1.07024	1.08255	1.08568	1.08626	1.07592
2016-02-05 13:00:00	0.715183	0.690665	0.788778	0.675019	0.692964	0.684478
2016-02-05 14:00:00	0.542589	0.511198	0.663261	0.499861	0.520017	0.512158
2016-02-05 15:00:00	0.711385	0.671861	0.762631	0.670073	0.688093	0.68034
2016-02-05 16:00:00	0.770413	0.722798	0.812467	0.733689	0.74687	0.739185
2016-02-05 17:00:00	0.796662	0.743472	0.838981	0.760814	0.772848	0.765123
2016-02-05 18:00:00	0.694847	0.661037	0.776146	0.669591	0.671517	0.664126
2016-02-05 19:00:00	0.698718	0.671284	0.767448	0.671824	0.675617	0.668753
2016-02-05 20:00:00	0.642757	0.634487	0.74686	0.607124	0.62013	0.612752
2016-02-05 21:00:00	0.759696	0.734619	0.818905	0.72704	0.736335	0.728567
2016-02-05 22:00:00	1.37745	1.36991	1.27124	1.3564	1.35714	1.3452
2016-02-05 23:00:00	1.30343	1.30185	1.2449	1.28423	1.28346	1.27096
2016-02-06	1.36011	1.34835	1.29726	1.32665	1.3411	1.32911
2016-02-06 01:00:00	1.55171	1.5324	1.45376	1.51919	1.53313	1.52035
2016-02-06 02:00:00	1.94927	1.94175	1.79174	1.90458	1.93581	1.91846
2016-02-06 03:00:00	1.61676	1.5885	1.67922	1.59632	1.59915	1.58328
2016-02-06 04:00:00	0.574068	0.547874	0.672833	0.544456	0.55279	0.544471
2016-02-06 05:00:00	0.745401	0.709436	0.841432	0.721529	0.722909	0.714805
2016-02-06 06:00:00	0.732304	0.704526	0.811557	0.70548	0.709885	0.701968
2016-02-06 07:00:00	1.02691	0.982484	1.0019	1.00526	1.00433	0.995412
2016-02-06 08:00:00	0.769992	0.717301	0.84233	0.742679	0.746847	0.738976
2016-02-06 09:00:00	0.786189	0.735807	0.83855	0.759102	0.76312	0.755195
2016-02-06 10:00:00	1.00158	0.946539	0.963063	0.980274	0.978342	0.969875
2016-02-06 11:00:00	0.785696	0.722597	0.844462	0.756765	0.762014	0.754597
2016-02-06 12:00:00	1.23751	1.18835	1.17794	1.21359	1.21637	1.20624
2016-02-06 13:00:00	1.28434	1.26336	1.20521	1.26826	1.26389	1.25347
2016-02-06 14:00:00	0.384589	0.368754	0.560332	0.343309	0.362713	0.355439
2016-02-06 15:00:00	0.637363	0.607424	0.751085	0.595048	0.614736	0.606783
2016-02-06 16:00:00	0.355303	0.340179	0.508769	0.303429	0.333765	0.326382
2016-02-06 17:00:00	0.251629	0.248501	0.484523	0.21612	0.23136	0.223025
2016-02-06 18:00:00	0.325117	0.297381	0.537863	0.291524	0.303411	0.295587
2016-02-06 19:00:00	0.230613	0.220914	0.460142	0.198987	0.209778	0.20205
2016-02-06 20:00:00	0.381501	0.363071	0.551253	0.348243	0.359076	0.352109
2016-02-06 21:00:00	0.416899	0.380085	0.576609	0.392741	0.393337	0.386968
2016-02-06 22:00:00	0.658092	0.624289	0.75984	0.631798	0.634347	0.627242
2016-02-06 23:00:00	0.706721	0.676106	0.783254	0.676653	0.683193	0.675638
2016-02-07	0.876894	0.832256	0.899528	0.85051	0.856574	0.846302
2016-02-07 01:00:00	0.825045	0.777261	0.866209	0.79531	0.804269	0.794424
2016-02-07 02:00:00	0.652683	0.617363	0.750181	0.621919	0.632166	0.622816
2016-02-07 03:00:00	0.609134	0.574136	0.688291	0.570745	0.588079	0.579388
2016-02-07 04:00:00	0.723575	0.681167	0.818529	0.69093	0.70163	0.693055
2016-02-07 05:00:00	0.796265	0.764519	0.840708	0.763477	0.774282	0.76611
2016-02-07 06:00:00	1.01549	0.987104	0.966487	0.990767	0.993683	0.985406
2016-02-07 07:00:00	0.747958	0.714231	0.829949	0.713454	0.725182	0.717822
2016-02-07 08:00:00	0.64629	0.60907	0.766225	0.607688	0.623432	0.616242
2016-02-07 09:00:00	0.953658	0.907657	0.963375	0.916222	0.930939	0.922617
2016-02-07 10:00:00	0.632946	0.58897	0.745784	0.585253	0.609758	0.60303
2016-02-07 11:00:00	1.06236	0.985377	1.07631	1.02496	1.03888	1.03042
2016-02-07 12:00:00	0.99397	0.913589	0.98745	0.963972	0.970025	0.962416
2016-02-07 13:00:00	0.763841	0.703841	0.803604	0.731278	0.74033	0.733151
2016-02-07 14:00:00	0.54712	0.492734	0.733134	0.498457	0.524071	0.516734
2016-02-07 15:00:00	0.412386	0.400151	0.592512	0.385577	0.390559	0.383506
2016-02-07 16:00:00	0.454312	0.441234	0.647223	0.414615	0.432533	0.424987
2016-02-07 17:00:00	0.138081	0.1287	0.425873	0.100703	0.119218	0.110943
2016-02-07 18:00:00	0.0912344	0.0841966	0.408624	0.0611521	0.0730359	0.0637014
2016-02-07 19:00:00	0.369566	0.361509	0.543505	0.338666	0.348666	0.340753
2016-02-07 20:00:00	0.813488	0.782285	0.858599	0.778404	0.790538	0.783566
2016-02-07 21:00:00	1.11039	1.08493	1.05496	1.10143	1.08806	1.07949
2016-02-07 22:00:00	1.4183	1.40723	1.36721	1.39443	1.39848	1.38638
2016-02-07 23:00:00	1.08413	1.05279	1.06398	1.05503	1.06144	1.05224
2016-02-08	1.62235	1.62257	1.49623	1.60682	1.6054	1.59159
2016-02-08 01:00:00	2.85442	2.89245	2.68428	2.81478	2.8438	2.82602
2016-02-08 02:00:00	1.516	1.50307	1.45839	1.51222	1.50033	1.48771
2016-02-08 03:00:00	1.2119	1.19508	1.18222	1.22065	1.19374	1.18072
2016-02-08 04:00:00	0.919061	0.907745	0.988354	0.895488	0.898752	0.891732
2016-02-08 05:00:00	0.663588	0.637022	0.758395	0.638857	0.641712	0.63371
2016-02-08 06:00:00	0.665567	0.643177	0.764497	0.641639	0.643763	0.635325
2016-02-08 07:00:00	0.799748	0.749252	0.859107	0.771341	0.776707	0.76882
2016-02-08 08:00:00	0.655753	0.600773	0.78867	0.62797	0.632613	0.625259
2016-02-08 09:00:00	0.770688	0.709346	0.841601	0.739362	0.747374	0.739822
2016-02-08 10:00:00	1.35539	1.28729	1.2996	1.33211	1.33277	1.32291
2016-02-08 11:00:00	0.994647	0.908278	0.990645	0.965267	0.970909	0.962642
2016-02-08 12:00:00	0.704501	0.661212	0.770107	0.680428	0.681679	0.674004
2016-02-08 13:00:00	0.919977	0.859672	0.962947	0.913141	0.896893	0.888787
2016-02-08 14:00:00	1.76029	1.71032	1.61308	1.75651	1.74323	1.72808
2016-02-08 15:00:00	1.95375	1.92482	1.80129	1.93099	1.93878	1.9219
2016-02-08 16:00:00	1.94869	1.93496	1.78714	1.93724	1.93454	1.91787
2016-02-08 17:00:00	1.65491	1.62058	1.53572	1.63951	1.63731	1.62291
2016-02-08 18:00:00	1.27445	1.21801	1.17079	1.25945	1.25347	1.24202
2016-02-08 19:00:00	0.912703	0.860623	0.932128	0.885582	0.889685	0.880864
2016-02-08 20:00:00	1.12534	1.07575	1.07446	1.1045	1.10344	1.09299
2016-02-08 21:00:00	1.7617	1.74667	1.53172	1.75377	1.74517	1.72936
2016-02-08 22:00:00	3.89755	3.975	3.81623	3.86501	3.89	3.87243
2016-02-08 23:00:00	3.59553	3.63929	3.13134	3.59885	3.59097	3.57575
2016-02-09	2.42911	2.44267	2.28652	2.43533	2.41622	2.40452
2016-02-09 01:00:00	1.8519	1.85811	1.71589	1.82138	1.83662	1.82176
2016-02-09 02:00:00	1.02751	0.998221	1.00962	0.979235	1.00726	0.997145
2016-02-09 03:00:00	0.83492	0.797781	0.883363	0.792313	0.813747	0.804548
2016-02-09 04:00:00	0.832539	0.800596	0.848573	0.795445	0.810239	0.802052
2016-02-09 05:00:00	0.824481	0.79047	0.853173	0.799094	0.801758	0.7941
2016-02-09 06:00:00	0.85517	0.823165	0.85657	0.833376	0.832451	0.824608
2016-02-09 07:00:00	1.00432	0.975153	0.930368	0.999399	0.981985	0.972722
2016-02-09 08:00:00	0.969023	0.910653	0.960888	0.944547	0.945845	0.937558
2016-02-09 09:00:00	0.766156	0.705999	0.830236	0.732541	0.7429	0.734806
2016-02-09 10:00:00	1.28807	1.21032	1.20292	1.26446	1.26433	1.2558
2016-02-09 11:00:00	1.10038	1.06096	1.01321	1.08511	1.07782	1.06947
2016-02-09 12:00:00	1.12943	1.08078	1.13645	1.11664	1.10761	1.09763
2016-02-09 13:00:00	0.649881	0.614769	0.742345	0.620652	0.627231	0.619563
2016-02-09 14:00:00	0.405522	0.37018	0.573853	0.371522	0.383594	0.375693
2016-02-09 15:00:00	0.498084	0.461523	0.634174	0.463115	0.476216	0.467737
2016-02-09 16:00:00	0.166191	0.159708	0.413359	0.131555	0.147333	0.137899
2016-02-09 17:00:00	0.587729	0.556898	0.742795	0.56984	0.56572	0.556754
2016-02-09 18:00:00	0.476409	0.452462	0.61287	0.442668	0.454449	0.446286
2016-02-09 19:00:00	0.839899	0.797049	0.843745	0.820922	0.816324	0.808896
2016-02-09 20:00:00	1.48149	1.46216	1.35511	1.47674	1.46137	1.44974
2016-02-09 21:00:00	1.55261	1.51901	1.33956	1.55389	1.5325	1.52029
2016-02-09 22:00:00	1.38543	1.36402	1.27608	1.37844	1.36446	1.35335
2016-02-09 23:00:00	1.31432	1.2969	1.22971	1.29706	1.29278	1.28177
2016-02-10	1.31354	1.30578	1.2296	1.28514	1.29518	1.28415
2016-02-10 01:00:00	1.76754	1.74231	1.67747	1.75533	1.75187	1.73459
2016-02-10 02:00:00	1.20667	1.18939	1.21722	1.23578	1.18796	1.17625
2016-02-10 03:00:00	0.704866	0.669933	0.737668	0.651943	0.683588	0.674551
2016-02-10 04:00:00	0.704272	0.675187	0.774069	0.667713	0.682801	0.67451
2016-02-10 05:00:00	0.933328	0.880398	0.950809	0.904542	0.910776	0.902084
2016-02-10 06:00:00	0.859212	0.815414	0.877361	0.830093	0.836587	0.82841
2016-02-10 07:00:00	0.791688	0.749134	0.846357	0.760275	0.768846	0.761604
2016-02-10 08:00:00	1.06701	1.02786	1.01036	1.04548	1.04447	1.03656
2016-02-10 09:00:00	0.70742	0.664274	0.788641	0.675702	0.684353	0.676902
2016-02-10 10:00:00	1.27482	1.21869	1.24377	1.25757	1.25209	1.24265
2016-02-10 11:00:00	0.778643	0.72759	0.840358	0.743573	0.754937	0.747734
2016-02-10 12:00:00	1.30327	1.25604	1.34213	1.29151	1.28213	1.27133
2016-02-10 13:00:00	0.489649	0.445802	0.633731	0.457875	0.466749	0.460023
2016-02-10 14:00:00	0.470733	0.413983	0.608856	0.439468	0.44709	0.440825
2016-02-10 15:00:00	0.629113	0.572237	0.721985	0.597167	0.605091	0.598716
2016-02-10 16:00:00	0.602593	0.534674	0.728184	0.571779	0.578242	0.571817
2016-02-10 17:00:00	0.730881	0.674693	0.804789	0.704793	0.706811	0.700223
2016-02-10 18:00:00	0.584071	0.518063	0.718113	0.556369	0.559503	0.553357
2016-02-10 19:00:00	0.577145	0.528012	0.688633	0.548836	0.55291	0.546875
2016-02-10 20:00:00	1.01151	0.945982	0.984029	0.993398	0.98726	0.979275
2016-02-10 21:00:00	0.837802	0.789459	0.859345	0.81613	0.813392	0.806426
2016-02-10 22:00:00	1.01562	0.96065	0.998898	0.992803	0.991579	0.983525
2016-02-10 23:00:00	1.20356	1.1892	1.14114	1.1905	1.18187	1.17249
2016-02-11	1.6295	1.58692	1.4866	1.62787	1.61152	1.59857
2016-02-11 01:00:00	1.53741	1.51335	1.42963	1.52535	1.5192	1.50631
2016-02-11 02:00:00	0.934312	0.889998	0.915145	0.875907	0.913386	0.904287
2016-02-11 03:00:00	0.763809	0.724878	0.816794	0.716083	0.742547	0.733323
2016-02-11 04:00:00	0.692999	0.669777	0.780765	0.661335	0.671356	0.663182
2016-02-11 05:00:00	0.765997	0.733143	0.82925	0.735183	0.743579	0.735719
2016-02-11 06:00:00	0.967687	0.924252	0.955757	0.94088	0.945027	0.936594
2016-02-11 07:00:00	0.731544	0.70108	0.796149	0.699489	0.70883	0.701298
2016-02-11 08:00:00	1.04482	1.00034	1.0054	1.023	1.02213	1.01351
2016-02-11 09:00:00	0.930489	0.886208	0.920154	0.904524	0.907181	0.899384
2016-02-11 10:00:00	1.25491	1.20506	1.18803	1.24083	1.23264	1.22302
2016-02-11 11:00:00	0.922502	0.877913	0.896096	0.898689	0.899173	0.891401
2016-02-11 12:00:00	1.21482	1.16544	1.26021	1.20833	1.19339	1.18272
2016-02-11 13:00:00	0.699916	0.657344	0.787596	0.675987	0.676237	0.669333
2016-02-11 14:00:00	1.03231	0.978678	0.984258	1.0121	1.00912	1.00071
2016-02-11 15:00:00	0.780119	0.728708	0.832652	0.751158	0.755916	0.748973
2016-02-11 16:00:00	0.754746	0.70481	0.817773	0.724776	0.730675	0.723909
2016-02-11 17:00:00	1.10055	1.04483	1.09151	1.08584	1.07794	1.06835
2016-02-11 18:00:00	0.465987	0.439383	0.616804	0.434045	0.443248	0.436403
2016-02-11 19:00:00	1.1805	1.13497	1.22711	1.18278	1.15921	1.14896
2016-02-11 20:00:00	1.64775	1.60259	1.61141	1.63977	1.62995	1.61579
2016-02-11 21:00:00	1.30005	1.25334	1.20831	1.28623	1.27816	1.26839
2016-02-11 22:00:00	1.49511	1.46249	1.34513	1.48138	1.47483	1.46323
2016-02-11 23:00:00	1.59549	1.5684	1.45997	1.60401	1.57722	1.56255
2016-02-12	1.69762	1.67464	1.48724	1.68468	1.68009	1.66626
2016-02-12 01:00:00	1.76538	1.72826	1.68092	1.72911	1.74786	1.7359
2016-02-12 02:00:00	1.42112	1.39147	1.3387	1.39725	1.4018	1.38985
2016-02-12 03:00:00	1.64041	1.6056	1.38286	1.62981	1.62097	1.60878
2016-02-12 04:00:00	1.57031	1.54192	1.39777	1.56248	1.55038	1.53872
2016-02-12 05:00:00	1.35631	1.31101	1.24287	1.34813	1.33481	1.32454
2016-02-12 06:00:00	1.61531	1.592	1.4467	1.64063	1.59545	1.58257
2016-02-12 07:00:00	1.33113	1.26617	1.24199	1.31037	1.30837	1.29865
2016-02-12 08:00:00	1.25143	1.18823	1.19515	1.22965	1.22819	1.21905
2016-02-12 09:00:00	1.36994	1.3192	1.30362	1.35025	1.34717	1.33746
2016-02-12 10:00:00	1.63707	1.61798	1.46912	1.63557	1.61632	1.60489
2016-02-12 11:00:00	1.35458	1.28885	1.24723	1.33651	1.33158	1.32196
2016-02-12 12:00:00	1.56379	1.4926	1.46229	1.55568	1.54329	1.53085
2016-02-12 13:00:00	1.46088	1.41244	1.39438	1.46061	1.44041	1.42895
2016-02-12 14:00:00	0.698874	0.635933	0.818675	0.649762	0.674735	0.668066
2016-02-12 15:00:00	0.999169	0.955261	0.975453	0.966105	0.976175	0.968695
2016-02-12 16:00:00	1.1205	1.05305	1.23138	1.07982	1.0969	1.08813
2016-02-12 17:00:00	1.15603	1.10357	1.24859	1.13633	1.13413	1.12407
2016-02-12 18:00:00	0.505718	0.456498	0.661607	0.464962	0.481691	0.47569
2016-02-12 19:00:00	0.686498	0.635702	0.799963	0.647696	0.662215	0.655692
2016-02-12 20:00:00	1.0241	0.949882	1.0752	0.995394	0.999888	0.991993
2016-02-12 21:00:00	1.10428	1.04487	1.06754	1.08715	1.0809	1.07238
2016-02-12 22:00:00	1.11233	1.04776	1.0566	1.0821	1.08849	1.08007
2016-02-12 23:00:00	1.16178	1.11491	1.0802	1.14146	1.1387	1.12972
2016-02-13	0.843883	0.791686	0.906158	0.813892	0.822028	0.813611
2016-02-13 01:00:00	1.15098	1.0929	1.11428	1.12616	1.12938	1.11989
2016-02-13 02:00:00	1.07988	1.03432	1.02898	1.02792	1.05924	1.04916
2016-02-13 03:00:00	1.22338	1.16928	1.20893	1.16875	1.20218	1.19323
2016-02-13 04:00:00	0.923891	0.888479	0.923528	0.89006	0.901223	0.893298
2016-02-13 05:00:00	0.973206	0.916639	0.978921	0.943511	0.949746	0.94179
2016-02-13 06:00:00	1.05076	1.0173	1.01419	1.02618	1.02806	1.02059
2016-02-13 07:00:00	1.00472	0.955906	1.01479	0.97683	0.98121	0.973824
2016-02-13 08:00:00	0.813658	0.767759	0.854152	0.781683	0.789779	0.782909
2016-02-13 09:00:00	1.0805	1.02264	1.07574	1.05648	1.05671	1.04874
2016-02-13 10:00:00	1.03702	0.989352	1.01028	1.01847	1.01348	1.00564
2016-02-13 11:00:00	1.06299	1.02324	0.989513	1.05273	1.03976	1.031
2016-02-13 12:00:00	1.38389	1.33444	1.27674	1.37133	1.36176	1.35184
2016-02-13 13:00:00	1.08455	1.01699	1.04547	1.05943	1.06018	1.05227
2016-02-13 14:00:00	0.728211	0.664009	0.833467	0.687616	0.704225	0.69686
2016-02-13 15:00:00	1.01937	0.968171	0.995223	0.990053	0.996338	0.987849
2016-02-13 16:00:00	1.55685	1.51731	1.36443	1.53245	1.53773	1.52543
2016-02-13 17:00:00	1.92571	1.91413	1.78175	1.90641	1.91123	1.89704
2016-02-13 18:00:00	1.27437	1.24076	1.39805	1.24896	1.25486	1.24524
2016-02-13 19:00:00	1.53567	1.49665	1.45155	1.53533	1.51751	1.5041
2016-02-13 20:00:00	1.51778	1.49244	1.408	1.51006	1.49852	1.48617
2016-02-13 21:00:00	1.51888	1.4972	1.39495	1.51711	1.49925	1.48788
2016-02-13 22:00:00	2.48725	2.5507	2.32423	2.46487	2.47863	2.45769
2016-02-13 23:00:00	2.39507	2.43146	2.11127	2.38076	2.38359	2.36335
2016-02-14	1.67198	1.63644	1.46224	1.65203	1.65381	1.64064
2016-02-14 01:00:00	2.18323	2.16757	2.03775	2.14493	2.17157	2.1568
2016-02-14 02:00:00	1.98855	1.97604	1.88873	1.99676	1.97585	1.95911
2016-02-14 03:00:00	0.888349	0.835615	0.912843	0.855716	0.865779	0.857452
2016-02-14 04:00:00	1.22393	1.18444	1.18254	1.19331	1.20251	1.19252
2016-02-14 05:00:00	1.28102	1.23103	1.27998	1.2369	1.25944	1.24918
2016-02-14 06:00:00	1.37776	1.33581	1.31601	1.33986	1.35643	1.34569
2016-02-14 07:00:00	1.3721	1.32914	1.32105	1.33651	1.35086	1.34004
2016-02-14 08:00:00	1.31124	1.25964	1.27684	1.27273	1.28952	1.27914
2016-02-14 09:00:00	1.34376	1.29634	1.28001	1.30904	1.32219	1.31165
2016-02-14 10:00:00	1.98237	1.96988	1.83022	1.93195	1.96609	1.95035
2016-02-14 11:00:00	1.45242	1.39747	1.32725	1.41749	1.43054	1.42013
2016-02-14 12:00:00	1.51244	1.45233	1.4215	1.47823	1.48913	1.47967
2016-02-14 13:00:00	1.28424	1.21282	1.26705	1.24154	1.25956	1.25133
2016-02-14 14:00:00	0.987232	0.917484	1.01483	0.940864	0.962955	0.954949
2016-02-14 15:00:00	0.639192	0.566249	0.832132	0.576404	0.615331	0.607534
2016-02-14 16:00:00	0.595141	0.546531	0.797824	0.54195	0.57208	0.564023
2016-02-14 17:00:00	0.586489	0.520681	0.798027	0.525455	0.562879	0.554881
2016-02-14 18:00:00	0.432962	0.385208	0.641201	0.379846	0.410893	0.402413
2016-02-14 19:00:00	0.371866	0.327847	0.590786	0.322585	0.350274	0.341585
2016-02-14 20:00:00	0.222329	0.198678	0.475424	0.178992	0.202291	0.193057
2016-02-14 21:00:00	0.916275	0.858121	0.910016	0.881198	0.89158	0.884907
2016-02-14 22:00:00	1.07529	1.00105	1.02711	1.03706	1.05063	1.04318
2016-02-14 23:00:00	1.24902	1.20402	1.17612	1.21678	1.22605	1.21632
2016-02-15	1.73662	1.69595	1.69433	1.69086	1.71847	1.70562
2016-02-15 01:00:00	1.69745	1.6486	1.62497	1.64948	1.67912	1.6676
2016-02-15 02:00:00	1.52599	1.47813	1.43031	1.48845	1.50587	1.49467
2016-02-15 03:00:00	1.05506	0.997533	0.996926	1.01913	1.03321	1.02342
2016-02-15 04:00:00	1.25664	1.20144	1.21155	1.23162	1.23432	1.22442
2016-02-15 05:00:00	1.15671	1.07594	1.12925	1.12634	1.13271	1.12372
2016-02-15 06:00:00	1.17213	1.09359	1.13595	1.15311	1.14764	1.13941
2016-02-15 07:00:00	1.21714	1.13522	1.19946	1.19522	1.19077	1.18361
2016-02-15 08:00:00	1.35292	1.28514	1.28756	1.34274	1.32639	1.3196
2016-02-15 09:00:00	1.22459	1.15585	1.19792	1.19824	1.19961	1.19146
2016-02-15 10:00:00	1.47231	1.42148	1.40145	1.44281	1.44821	1.43889
2016-02-15 11:00:00	1.3564	1.29768	1.27529	1.33936	1.33258	1.32343
2016-02-15 12:00:00	0.939506	0.862408	0.923703	0.909544	0.915546	0.906998
2016-02-15 13:00:00	0.842073	0.783789	0.857447	0.816434	0.81858	0.810373
2016-02-15 14:00:00	1.38161	1.32628	1.31842	1.35886	1.3591	1.34863
2016-02-15 15:00:00	1.27052	1.22422	1.21893	1.25689	1.24819	1.2389
2016-02-15 16:00:00	1.21843	1.18341	1.12105	1.20203	1.19602	1.18722
2016-02-15 17:00:00	1.54215	1.50006	1.50952	1.53508	1.52127	1.50983
2016-02-15 18:00:00	1.79723	1.79565	1.50878	1.81271	1.78001	1.76871
2016-02-15 19:00:00	1.6664	1.63701	1.55926	1.68604	1.64757	1.63753
2016-02-15 20:00:00	1.75556	1.73804	1.68181	1.78237	1.73804	1.72721
2016-02-15 21:00:00	2.03597	2.01999	1.83418	2.04044	2.01943	2.00355
2016-02-15 22:00:00	3.42209	3.43789	3.20845	3.40847	3.41106	3.39392
2016-02-15 23:00:00	2.91006	2.92299	2.64367	2.899	2.90007	2.88017
2016-02-16	1.69056	1.65719	1.54548	1.67025	1.67182	1.65911
2016-02-16 01:00:00	2.31077	2.2858	2.08683	2.30515	2.29461	2.28016
2016-02-16 02:00:00	1.46672	1.42602	1.38506	1.41774	1.44763	1.43548
2016-02-16 03:00:00	1.33407	1.30466	1.22553	1.30601	1.31426	1.30093
2016-02-16 04:00:00	1.06841	1.01313	1.00817	1.02817	1.04582	1.03648
2016-02-16 05:00:00	1.20969	1.15409	1.10865	1.18574	1.18768	1.17775
2016-02-16 06:00:00	1.00289	0.943571	0.944406	0.970464	0.979821	0.970888
2016-02-16 07:00:00	0.999329	0.941566	0.944097	0.965332	0.976023	0.967299
2016-02-16 08:00:00	1.28745	1.2616	1.1968	1.27516	1.26595	1.25645
2016-02-16 09:00:00	0.906571	0.853811	0.89961	0.869526	0.883144	0.875369
2016-02-16 10:00:00	1.59369	1.55309	1.44703	1.58484	1.57271	1.56121
2016-02-16 11:00:00	0.892902	0.82265	0.893686	0.852404	0.868957	0.86093
2016-02-16 12:00:00	1.38909	1.33578	1.29992	1.3722	1.36819	1.35675
2016-02-16 13:00:00	0.985268	0.942077	1.00416	0.941126	0.962621	0.95468
2016-02-16 14:00:00	1.20948	1.15243	1.22218	1.21885	1.18733	1.17835
2016-02-16 15:00:00	1.36617	1.30895	1.31215	1.3733	1.34491	1.33652
2016-02-16 16:00:00	0.567707	0.513218	0.663418	0.532999	0.543855	0.537249
2016-02-16 17:00:00	1.13461	1.08967	1.12894	1.12158	1.11187	1.10264
2016-02-16 18:00:00	0.694385	0.642846	0.762707	0.663694	0.670008	0.663336
2016-02-16 19:00:00	0.854902	0.799533	0.862432	0.82645	0.830459	0.823291
2016-02-16 20:00:00	1.03045	0.96996	0.99928	0.993612	1.00627	0.997973
2016-02-16 21:00:00	1.16088	1.11549	1.08341	1.13421	1.13785	1.12839
2016-02-16 22:00:00	0.966373	0.925434	0.95471	0.929161	0.942218	0.934129
2016-02-16 23:00:00	1.14265	1.12533	1.10775	1.11945	1.11984	1.11056
2016-02-17	1.19733	1.1848	1.14471	1.16872	1.17702	1.16735
2016-02-17 01:00:00	1.33042	1.3107	1.22881	1.30423	1.30988	1.29968
2016-02-17 02:00:00	0.722576	0.704208	0.752187	0.670708	0.701762	0.692148
2016-02-17 03:00:00	0.846589	0.813707	0.900007	0.787325	0.825327	0.81596
2016-02-17 04:00:00	1.0795	1.05793	1.02572	1.04297	1.05763	1.04819
2016-02-17 05:00:00	0.888528	0.850103	0.887368	0.85226	0.865407	0.857102
2016-02-17 06:00:00	1.112	1.0774	1.02949	1.08816	1.08919	1.08032
2016-02-17 07:00:00	0.817343	0.777037	0.84577	0.782311	0.793655	0.785962
2016-02-17 08:00:00	0.955346	0.922656	0.913272	0.9259	0.93176	0.923933
2016-02-17 09:00:00	0.989656	0.947719	0.960912	0.959763	0.96563	0.95783
2016-02-17 10:00:00	1.44218	1.4117	1.31713	1.42486	1.42	1.40987
2016-02-17 11:00:00	0.850564	0.811665	0.861098	0.818654	0.826104	0.819178
2016-02-17 12:00:00	1.4357	1.39118	1.41705	1.42469	1.41457	1.40323
2016-02-17 13:00:00	0.863329	0.839176	0.89118	0.836953	0.839803	0.832478
2016-02-17 14:00:00	0.599505	0.560737	0.71085	0.564012	0.575079	0.568783
2016-02-17 15:00:00	0.843696	0.798156	0.855028	0.815028	0.819224	0.812231
2016-02-17 16:00:00	0.6024	0.552014	0.721025	0.570052	0.577681	0.57145
2016-02-17 17:00:00	0.89747	0.847349	0.889733	0.87166	0.873065	0.865825
2016-02-17 18:00:00	0.641899	0.592366	0.74859	0.609863	0.617078	0.610777
2016-02-17 19:00:00	0.999224	0.953281	0.947639	0.973213	0.974996	0.968007
2016-02-17 20:00:00	1.08315	1.03192	1.0026	1.05778	1.05907	1.05131
2016-02-17 21:00:00	0.86576	0.798216	0.882522	0.831775	0.84082	0.833678
2016-02-17 22:00:00	1.27772	1.22658	1.21558	1.24869	1.25595	1.2453
2016-02-17 23:00:00	1.23169	1.19212	1.16155	1.21097	1.20969	1.19889
2016-02-18	1.1974	1.15823	1.06217	1.16297	1.17712	1.1663
2016-02-18 01:00:00	2.43923	2.41693	2.19982	2.51481	2.42788	2.41307
2016-02-18 02:00:00	2.39395	2.32987	2.10179	2.43132	2.38169	2.36416
2016-02-18 03:00:00	1.42865	1.3877	1.29769	1.39117	1.40874	1.39701
2016-02-18 04:00:00	1.10094	1.07015	1.00371	1.06072	1.07925	1.06964
2016-02-18 05:00:00	0.719453	0.6864	0.792305	0.679562	0.696911	0.688873
2016-02-18 06:00:00	1.15302	1.11075	1.07953	1.12465	1.13097	1.1214
2016-02-18 07:00:00	0.877233	0.827446	0.885856	0.835983	0.854082	0.845734
2016-02-18 08:00:00	0.923094	0.880296	0.899491	0.885095	0.900098	0.891734
2016-02-18 09:00:00	1.23045	1.17275	1.20396	1.19779	1.20768	1.19802
2016-02-18 10:00:00	1.38429	1.34094	1.3055	1.35862	1.36251	1.35256
2016-02-18 11:00:00	1.16188	1.11011	1.0769	1.13379	1.139	1.13065
2016-02-18 12:00:00	1.44612	1.39036	1.40354	1.42805	1.42562	1.41352
2016-02-18 13:00:00	0.881654	0.848974	0.92719	0.854997	0.859213	0.8503
2016-02-18 14:00:00	0.486439	0.45055	0.614264	0.438949	0.46466	0.455785
2016-02-18 15:00:00	0.546782	0.497435	0.691269	0.499904	0.524516	0.515366
2016-02-18 16:00:00	0.314937	0.290567	0.529214	0.273011	0.2948	0.284876
2016-02-18 17:00:00	0.121346	0.110956	0.41163	0.0897133	0.103502	0.0923433
2016-02-18 18:00:00	0.368261	0.334528	0.549779	0.324409	0.347465	0.337837
2016-02-18 19:00:00	0.243902	0.222702	0.473928	0.202818	0.224442	0.213974
2016-02-18 20:00:00	0.387219	0.352562	0.54558	0.344222	0.365712	0.356842
2016-02-18 21:00:00	1.03993	0.986739	1.01314	1.00257	1.01589	1.00731
2016-02-18 22:00:00	0.813079	0.773404	0.848227	0.770595	0.789489	0.781088
2016-02-18 23:00:00	0.980166	0.943178	0.990824	0.94379	0.956689	0.947621
2016-02-19	1.72098	1.7001	1.52819	1.7043	1.70308	1.68956
2016-02-19 01:00:00	1.19372	1.15562	1.09416	1.16101	1.17367	1.16218
2016-02-19 02:00:00	1.5785	1.54271	1.56876	1.52492	1.56093	1.54781
2016-02-19 03:00:00	1.17135	1.13027	1.11585	1.1286	1.15105	1.13966
2016-02-19 04:00:00	1.31213	1.26777	1.20455	1.29962	1.29101	1.28028
2016-02-19 05:00:00	1.33543	1.30844	1.1801	1.34678	1.3148	1.30292
2016-02-19 06:00:00	1.04945	1.01514	0.979376	1.02454	1.02724	1.01888
2016-02-19 07:00:00	1.22667	1.16779	1.16734	1.19609	1.20414	1.19458
2016-02-19 08:00:00	1.03832	0.973369	0.979173	1.00183	1.01506	1.00608
2016-02-19 09:00:00	1.17874	1.13003	1.08357	1.15992	1.15619	1.14671
2016-02-19 10:00:00	1.44117	1.38704	1.35377	1.41619	1.41905	1.40825
2016-02-19 11:00:00	1.15111	1.08699	1.0722	1.12052	1.12774	1.11862
2016-02-19 12:00:00	1.41444	1.35432	1.40066	1.40118	1.39364	1.38173
2016-02-19 13:00:00	0.943863	0.899189	0.924692	0.91465	0.920984	0.912221
2016-02-19 14:00:00	0.841298	0.788032	0.89052	0.805579	0.818044	0.809459
2016-02-19 15:00:00	0.415623	0.385937	0.572018	0.375404	0.394087	0.385633
2016-02-19 16:00:00	0.326616	0.294147	0.535349	0.28727	0.305552	0.296607
2016-02-19 17:00:00	0.422343	0.388231	0.567659	0.381752	0.400237	0.392242
2016-02-19 18:00:00	0.617506	0.560508	0.745596	0.578202	0.593707	0.586194
2016-02-19 19:00:00	0.671467	0.623196	0.752676	0.634437	0.647623	0.640238
2016-02-19 20:00:00	0.828599	0.769043	0.865855	0.790642	0.804345	0.79645
2016-02-19 21:00:00	0.909746	0.852598	0.891774	0.876688	0.885416	0.87747
2016-02-19 22:00:00	1.56106	1.52581	1.41786	1.54211	1.54015	1.52816
2016-02-19 23:00:00	1.11711	1.08945	1.04315	1.09168	1.09383	1.08568
2016-02-20	1.19526	1.14479	1.1238	1.16543	1.17484	1.16417
2016-02-20 01:00:00	0.89578	0.849713	0.887108	0.86173	0.874982	0.864755
2016-02-20 02:00:00	0.797758	0.757975	0.852678	0.758345	0.776687	0.767081
2016-02-20 03:00:00	0.747753	0.713012	0.80097	0.711393	0.726517	0.717117
2016-02-20 04:00:00	1.00934	0.95808	0.969175	0.977077	0.986973	0.977475
2016-02-20 05:00:00	0.836467	0.799004	0.857055	0.803307	0.814283	0.805371
2016-02-20 06:00:00	0.956018	0.902692	0.934478	0.921313	0.933067	0.924092
2016-02-20 07:00:00	0.846366	0.810299	0.86043	0.815675	0.82358	0.81511
2016-02-20 08:00:00	0.787074	0.738327	0.836233	0.751194	0.763688	0.755499
2016-02-20 09:00:00	1.04272	0.990633	0.967277	1.0184	1.01955	1.01076
2016-02-20 10:00:00	0.723076	0.664579	0.804177	0.683248	0.699432	0.691571
2016-02-20 11:00:00	1.02308	0.96875	0.981568	0.99698	0.999642	0.991174
2016-02-20 12:00:00	1.47043	1.41642	1.34584	1.46588	1.44894	1.43772
2016-02-20 13:00:00	1.8623	1.82818	1.81629	1.89525	1.84582	1.83092
2016-02-20 14:00:00	1.12048	1.10038	1.13783	1.13257	1.09942	1.09147
2016-02-20 15:00:00	0.829073	0.807945	0.875035	0.770464	0.806641	0.80093
2016-02-20 16:00:00	0.667157	0.634471	0.795676	0.630711	0.643744	0.636251
2016-02-20 17:00:00	0.252181	0.246945	0.467934	0.210664	0.232101	0.223243
2016-02-20 18:00:00	0.486786	0.460594	0.593393	0.469556	0.46505	0.455782
2016-02-20 19:00:00	0.617276	0.588662	0.703724	0.571975	0.594179	0.586483
2016-02-20 20:00:00	0.997886	0.957328	0.990926	0.967263	0.974247	0.966155
2016-02-20 21:00:00	1.56464	1.53999	1.43754	1.55576	1.54394	1.53279
2016-02-20 22:00:00	1.51821	1.4919	1.43189	1.51811	1.49693	1.48608
2016-02-20 23:00:00	1.01182	1.00154	1.016	0.984432	0.988257	0.980827
2016-02-21	0.525112	0.503091	0.643559	0.488694	0.506139	0.495771
2016-02-21 01:00:00	0.553403	0.538119	0.658773	0.517905	0.53384	0.523902
2016-02-21 02:00:00	0.499764	0.485436	0.625119	0.463848	0.480024	0.470422
2016-02-21 03:00:00	0.50784	0.489291	0.631389	0.471346	0.487293	0.478187
2016-02-21 04:00:00	0.532967	0.522986	0.647017	0.497166	0.512266	0.503446
2016-02-21 05:00:00	0.435024	0.420541	0.597581	0.402723	0.414133	0.405513
2016-02-21 06:00:00	0.577165	0.562245	0.679946	0.54239	0.555375	0.547292
2016-02-21 07:00:00	0.521417	0.486199	0.64843	0.487902	0.499232	0.491327
2016-02-21 08:00:00	0.718316	0.678626	0.801435	0.68228	0.69521	0.687733
2016-02-21 09:00:00	0.573084	0.53622	0.688263	0.537551	0.549955	0.542996
2016-02-21 10:00:00	0.743757	0.692459	0.823981	0.708275	0.719981	0.712792
2016-02-21 11:00:00	0.75235	0.705314	0.821547	0.717448	0.728617	0.721458
2016-02-21 12:00:00	1.1633	1.0983	1.09935	1.13103	1.14027	1.13082
2016-02-21 13:00:00	0.727019	0.69484	0.792816	0.692454	0.703897	0.696395
2016-02-21 14:00:00	0.621863	0.591681	0.73459	0.579276	0.59869	0.592146
2016-02-21 15:00:00	0.58844	0.573557	0.677837	0.547522	0.565904	0.558609
2016-02-21 16:00:00	0.836357	0.808912	0.863965	0.797709	0.813016	0.80556
2016-02-21 17:00:00	0.766901	0.721338	0.846084	0.721942	0.743074	0.73583
2016-02-21 18:00:00	1.08099	1.05639	1.04432	1.04113	1.05863	1.04956
2016-02-21 19:00:00	1.10486	1.05473	1.02949	1.06028	1.08201	1.07256
2016-02-21 20:00:00	1.77259	1.77481	1.68733	1.76003	1.75734	1.74346
2016-02-21 21:00:00	1.25592	1.237	1.2166	1.25579	1.23558	1.22472
2016-02-21 22:00:00	1.00896	0.986566	0.985245	0.95833	0.985981	0.977576
2016-02-21 23:00:00	1.38111	1.37162	1.29035	1.3394	1.36087	1.34911
2016-02-22	1.40363	1.36427	1.27543	1.37286	1.38527	1.37206
2016-02-22 01:00:00	1.35743	1.33551	1.25492	1.32842	1.33914	1.32586
2016-02-22 02:00:00	1.28572	1.25231	1.2511	1.2257	1.2674	1.25437
2016-02-22 03:00:00	0.859415	0.824252	0.911844	0.798545	0.838906	0.828999
2016-02-22 04:00:00	0.828351	0.806324	0.850372	0.773536	0.807452	0.797367
2016-02-22 05:00:00	0.51223	0.475507	0.641272	0.472354	0.491411	0.482199
2016-02-22 06:00:00	0.518376	0.487486	0.64069	0.479452	0.49733	0.488552
2016-02-22 07:00:00	0.762345	0.716313	0.835337	0.724456	0.739754	0.731187
2016-02-22 08:00:00	0.758946	0.70329	0.840389	0.720512	0.735883	0.727538
2016-02-22 09:00:00	0.946439	0.88168	0.93219	0.912355	0.922834	0.914502
2016-02-22 10:00:00	1.11523	1.04031	1.10503	1.07542	1.09059	1.08229
2016-02-22 11:00:00	1.6327	1.56652	1.50938	1.61136	1.61098	1.59959
2016-02-22 12:00:00	1.23496	1.16091	1.22833	1.21827	1.21191	1.2022
2016-02-22 13:00:00	1.10836	1.06717	1.09386	1.08039	1.08546	1.07676
2016-02-22 14:00:00	0.940772	0.915686	1.04054	0.926946	0.919046	0.909587
2016-02-22 15:00:00	0.736006	0.708658	0.903376	0.74684	0.714452	0.704817
2016-02-22 16:00:00	0.665582	0.637536	0.827502	0.631383	0.643329	0.632745
2016-02-22 17:00:00	0.231129	0.224027	0.490115	0.188016	0.212004	0.20158
2016-02-22 18:00:00	0.223182	0.209585	0.464021	0.174495	0.203536	0.193751
2016-02-22 19:00:00	0.550292	0.519576	0.646711	0.494204	0.527647	0.51912
2016-02-22 20:00:00	0.778966	0.729179	0.819593	0.726682	0.754579	0.746958
2016-02-22 21:00:00	1.28212	1.22878	1.20268	1.28832	1.25841	1.24985
2016-02-22 22:00:00	2.90337	2.9087	2.61391	2.89242	2.88841	2.87337
2016-02-22 23:00:00	3.78773	3.782	3.65541	3.70243	3.7701	3.76049
2016-02-23	2.60702	2.59841	2.38366	2.5803	2.58679	2.57804
2016-02-23 01:00:00	1.83152	1.78875	1.67915	1.80563	1.81176	1.80084
2016-02-23 02:00:00	1.29085	1.22986	1.24701	1.23543	1.26955	1.25964
2016-02-23 03:00:00	1.18822	1.14882	1.13458	1.16252	1.16713	1.1587
2016-02-23 04:00:00	1.09777	1.05493	1.11377	1.06455	1.07575	1.06856
2016-02-23 05:00:00	1.02991	0.990343	1.06293	0.984388	1.00767	1.00111
2016-02-23 06:00:00	0.574641	0.541014	0.693796	0.530885	0.5532	0.543921
2016-02-23 07:00:00	0.719678	0.678818	0.817561	0.678842	0.696719	0.688219
2016-02-23 08:00:00	0.737149	0.689736	0.830088	0.703517	0.71366	0.705256
2016-02-23 09:00:00	0.738841	0.691806	0.833766	0.712732	0.714351	0.706325
2016-02-23 10:00:00	1.09449	1.03499	1.07724	1.08452	1.06668	1.06076
2016-02-23 11:00:00	1.31641	1.25124	1.25998	1.29318	1.28859	1.28241
2016-02-23 12:00:00	1.08439	1.03283	1.05432	1.06138	1.0593	1.0511
2016-02-23 13:00:00	1.11368	1.08159	1.11209	1.09066	1.09036	1.08114
2016-02-23 14:00:00	0.624137	0.611205	0.73161	0.606892	0.601752	0.592309
2016-02-23 15:00:00	0.684353	0.651574	0.783121	0.647483	0.660899	0.652794
2016-02-23 16:00:00	0.224481	0.213269	0.460139	0.194191	0.204277	0.195012
2016-02-23 17:00:00	0.816402	0.795673	0.895443	0.792137	0.79363	0.785049
2016-02-23 18:00:00	0.843419	0.807685	0.883647	0.806488	0.819706	0.812175
2016-02-23 19:00:00	0.605636	0.558198	0.707819	0.564424	0.581573	0.574486
2016-02-23 20:00:00	0.826684	0.778584	0.906486	0.790118	0.801456	0.794455
2016-02-23 21:00:00	0.901004	0.836541	0.952899	0.8623	0.874908	0.867861
2016-02-23 22:00:00	1.18303	1.11294	1.17769	1.1659	1.15699	1.14932
2016-02-23 23:00:00	0.880835	0.830054	0.927224	0.851862	0.855323	0.848071
2016-02-24	0.870344	0.82329	0.920704	0.844933	0.849949	0.83916
2016-02-24 01:00:00	1.05036	0.975628	1.06486	1.02308	1.0283	1.01806
2016-02-24 02:00:00	1.02594	0.988976	1.04678	1.01014	1.00472	0.995257
2016-02-24 03:00:00	0.762623	0.722733	0.820098	0.720007	0.741401	0.731826
2016-02-24 04:00:00	0.724298	0.688386	0.791641	0.689424	0.70308	0.693511
2016-02-24 05:00:00	0.678686	0.63136	0.793757	0.641282	0.656897	0.647515
2016-02-24 06:00:00	0.989087	0.941424	0.966813	0.965485	0.966564	0.957242
2016-02-24 07:00:00	0.754275	0.711334	0.828246	0.723969	0.731925	0.723174
2016-02-24 08:00:00	0.761003	0.703525	0.840007	0.727379	0.737925	0.72948
2016-02-24 09:00:00	0.913572	0.871032	0.900073	0.885212	0.890495	0.882116
2016-02-24 10:00:00	0.991985	0.942539	0.967723	0.967182	0.968742	0.960126
2016-02-24 11:00:00	1.11399	1.04669	1.06639	1.08744	1.09031	1.0813
2016-02-24 12:00:00	1.50218	1.44777	1.44447	1.50022	1.4819	1.4697
2016-02-24 13:00:00	0.645647	0.602231	0.728522	0.613953	0.622448	0.6149
2016-02-24 14:00:00	0.522592	0.473828	0.640558	0.488269	0.499306	0.492093
2016-02-24 15:00:00	0.760221	0.703104	0.818129	0.730123	0.73614	0.728777
2016-02-24 16:00:00	0.727792	0.667977	0.799106	0.694132	0.703434	0.696809
2016-02-24 17:00:00	1.06934	1.01322	1.03356	1.05081	1.04562	1.03802
2016-02-24 18:00:00	0.689374	0.635283	0.776111	0.659248	0.664813	0.658179
2016-02-24 19:00:00	0.679009	0.618601	0.788191	0.648165	0.654138	0.647519
2016-02-24 20:00:00	0.987887	0.928317	0.968681	0.965905	0.963215	0.955488
2016-02-24 21:00:00	1.05129	0.997861	0.997215	1.03108	1.02695	1.01881
2016-02-24 22:00:00	0.860154	0.807629	0.870595	0.828365	0.835033	0.827846
2016-02-24 23:00:00	1.55147	1.52998	1.43657	1.54624	1.53114	1.5186
2016-02-25	3.23106	3.2029	3.07802	3.19354	3.21669	3.20344
2016-02-25 01:00:00	1.80501	1.7834	1.61215	1.78634	1.78788	1.77455
2016-02-25 02:00:00	1.73761	1.71558	1.72283	1.74558	1.72155	1.70618
2016-02-25 03:00:00	1.46547	1.43576	1.50172	1.46507	1.44747	1.43396
2016-02-25 04:00:00	0.60253	0.579074	0.685473	0.564111	0.581322	0.572597
2016-02-25 05:00:00	0.580933	0.56228	0.685311	0.547492	0.559723	0.551088
2016-02-25 06:00:00	0.530481	0.505844	0.655819	0.498402	0.508858	0.500436
2016-02-25 07:00:00	0.59639	0.575707	0.69836	0.563213	0.574449	0.566292
2016-02-25 08:00:00	0.537545	0.517565	0.650261	0.504856	0.515559	0.507663
2016-02-25 09:00:00	0.570409	0.536201	0.689447	0.539982	0.547581	0.539902
2016-02-25 10:00:00	0.875763	0.835669	0.885801	0.85193	0.852327	0.844321
2016-02-25 11:00:00	0.894834	0.847583	0.892852	0.868453	0.871078	0.863221
2016-02-25 12:00:00	0.912959	0.877324	0.95758	0.900159	0.890354	0.881985
2016-02-25 13:00:00	0.635464	0.62233	0.755883	0.599869	0.613048	0.605957
2016-02-25 14:00:00	0.23638	0.227291	0.477344	0.20644	0.215835	0.207764
2016-02-25 15:00:00	0.409733	0.392221	0.578815	0.375182	0.387657	0.380341
2016-02-25 16:00:00	0.365404	0.345362	0.544146	0.328501	0.34325	0.33604
2016-02-25 17:00:00	0.384033	0.351389	0.555809	0.350523	0.361045	0.354267
2016-02-25 18:00:00	0.415561	0.391127	0.571492	0.377165	0.392803	0.385865
2016-02-25 19:00:00	0.222086	0.216573	0.464602	0.179023	0.201115	0.193284
2016-02-25 20:00:00	0.40854	0.389176	0.563106	0.371037	0.385323	0.378756
2016-02-25 21:00:00	0.834684	0.793132	0.860241	0.805351	0.810397	0.80294
2016-02-25 22:00:00	0.745974	0.706212	0.828747	0.710364	0.72125	0.714301
2016-02-25 23:00:00	0.904142	0.888382	0.893737	0.874599	0.88032	0.873188
2016-02-26	0.954616	0.915711	0.929678	0.923155	0.934627	0.923864
2016-02-26 01:00:00	0.651815	0.621164	0.760867	0.615551	0.631827	0.621707
2016-02-26 02:00:00	0.751952	0.723967	0.814297	0.716957	0.731461	0.721623
2016-02-26 03:00:00	0.562839	0.541715	0.676544	0.528568	0.542609	0.533075
2016-02-26 04:00:00	0.943226	0.907946	0.940613	0.908445	0.921729	0.912182
2016-02-26 05:00:00	0.833586	0.800214	0.854888	0.801666	0.811832	0.802673
2016-02-26 06:00:00	1.14204	1.08921	1.10713	1.11284	1.11993	1.10986
2016-02-26 07:00:00	0.888326	0.845367	0.883948	0.855942	0.865854	0.856987
2016-02-26 08:00:00	1.01388	0.965654	0.968991	0.986233	0.991328	0.982141
2016-02-26 09:00:00	1.01411	0.954515	0.971609	0.982028	0.990931	0.981895
2016-02-26 10:00:00	1.23602	1.18513	1.16346	1.21691	1.21373	1.20371
2016-02-26 11:00:00	1.47259	1.42911	1.37164	1.45469	1.45132	1.43998
2016-02-26 12:00:00	1.59736	1.55323	1.54376	1.5869	1.57866	1.56572
2016-02-26 13:00:00	0.659828	0.640763	0.732362	0.623513	0.63753	0.629537
2016-02-26 14:00:00	0.550242	0.514771	0.689207	0.503832	0.527965	0.519462
2016-02-26 15:00:00	0.365119	0.358972	0.545907	0.314085	0.344265	0.335424
2016-02-26 16:00:00	0.592044	0.562613	0.729981	0.53503	0.569534	0.560846
2016-02-26 17:00:00	0.764692	0.717968	0.838838	0.702792	0.741262	0.732335
2016-02-26 18:00:00	0.294629	0.289877	0.517241	0.236794	0.274044	0.265059
2016-02-26 19:00:00	0.158047	0.161536	0.427647	0.107732	0.138733	0.129295
2016-02-26 20:00:00	0.352223	0.339279	0.555075	0.305003	0.330359	0.322281
2016-02-26 21:00:00	0.478853	0.457518	0.605719	0.442928	0.455517	0.44847
2016-02-26 22:00:00	1.42492	1.39758	1.30291	1.38806	1.40466	1.39514
2016-02-26 23:00:00	2.47716	2.45913	2.29768	2.56626	2.46774	2.44938
2016-02-27	2.59093	2.60818	2.46191	2.61357	2.57935	2.56811
2016-02-27 01:00:00	1.81961	1.79933	1.65139	1.81043	1.8033	1.78854
2016-02-27 02:00:00	1.49828	1.45968	1.45926	1.44525	1.48051	1.46727
2016-02-27 03:00:00	1.23483	1.20141	1.18972	1.18054	1.21601	1.1998
2016-02-27 04:00:00	0.611519	0.583003	0.685955	0.5732	0.590857	0.581314
2016-02-27 05:00:00	0.933091	0.87993	0.910835	0.899434	0.911024	0.901265
2016-02-27 06:00:00	0.864696	0.813494	0.868779	0.8292	0.842308	0.833022
2016-02-27 07:00:00	1.08353	1.0417	1.0322	1.06049	1.06164	1.05177
2016-02-27 08:00:00	0.993258	0.936954	0.971955	0.962296	0.970459	0.961157
2016-02-27 09:00:00	0.879911	0.8245	0.882936	0.84538	0.856726	0.847995
2016-02-27 10:00:00	1.14626	1.09496	1.06852	1.1274	1.12379	1.11402
2016-02-27 11:00:00	0.834713	0.776546	0.870938	0.801332	0.811112	0.802821
2016-02-27 12:00:00	1.42723	1.37557	1.32036	1.41565	1.40635	1.39442
2016-02-27 13:00:00	1.15032	1.10854	1.09309	1.12829	1.12837	1.11801
2016-02-27 14:00:00	0.545041	0.502921	0.679029	0.494905	0.522751	0.513931
2016-02-27 15:00:00	0.804484	0.769906	0.865392	0.765251	0.78217	0.77275
2016-02-27 16:00:00	0.268158	0.266852	0.481429	0.211481	0.248847	0.239622
2016-02-27 17:00:00	0.543345	0.513771	0.685936	0.484625	0.521122	0.512016
2016-02-27 18:00:00	0.367409	0.361781	0.521797	0.322923	0.346976	0.336783
2016-02-27 19:00:00	0.371274	0.341478	0.534033	0.326268	0.350185	0.34071
2016-02-27 20:00:00	0.374729	0.350931	0.544378	0.331393	0.353211	0.344502
2016-02-27 21:00:00	0.761796	0.727047	0.823962	0.727382	0.738092	0.730624
2016-02-27 22:00:00	0.630369	0.600555	0.712442	0.596628	0.606462	0.599751
2016-02-27 23:00:00	0.775559	0.746284	0.839514	0.741073	0.751179	0.743653
2016-02-28	1.0601	1.01204	1.099	1.02336	1.04122	1.02889
2016-02-28 01:00:00	1.14772	1.09563	1.13684	1.09339	1.12888	1.11684
2016-02-28 02:00:00	0.923371	0.885719	0.920722	0.88365	0.903344	0.892261
2016-02-28 03:00:00	0.721106	0.671932	0.807022	0.68606	0.700363	0.690371
2016-02-28 04:00:00	0.573321	0.538374	0.683446	0.540907	0.553061	0.543068
2016-02-28 05:00:00	0.886614	0.841407	0.882154	0.858033	0.864973	0.85529
2016-02-28 06:00:00	0.77394	0.729238	0.82953	0.743793	0.752375	0.742904
2016-02-28 07:00:00	0.948688	0.898645	0.908844	0.926695	0.92655	0.917035
2016-02-28 08:00:00	1.00229	0.966728	0.936352	0.997016	0.980241	0.970094
2016-02-28 09:00:00	0.822771	0.77334	0.861603	0.79434	0.799661	0.791257
2016-02-28 10:00:00	0.82501	0.771172	0.858089	0.795716	0.80139	0.793277
2016-02-28 11:00:00	0.881424	0.843056	0.900639	0.856424	0.858075	0.850111
2016-02-28 12:00:00	1.00444	0.953636	0.999339	0.983309	0.981361	0.972396
2016-02-28 13:00:00	1.22859	1.18058	1.21449	1.22041	1.20673	1.19631
2016-02-28 14:00:00	0.915289	0.875674	1.00337	0.890928	0.892771	0.883261
2016-02-28 15:00:00	0.302109	0.293058	0.493326	0.239868	0.281285	0.272981
2016-02-28 16:00:00	0.488689	0.454169	0.638585	0.434696	0.465957	0.458517
2016-02-28 17:00:00	0.445718	0.421251	0.586599	0.397227	0.422947	0.416846
2016-02-28 18:00:00	0.348135	0.345669	0.557177	0.29259	0.326686	0.319118
2016-02-28 19:00:00	0.699131	0.672348	0.806943	0.690786	0.676961	0.669694
2016-02-28 20:00:00	0.906262	0.870459	0.957968	0.921981	0.883773	0.874305
2016-02-28 21:00:00	0.458697	0.442758	0.598536	0.374674	0.435417	0.430313
2016-02-28 22:00:00	0.60726	0.582941	0.702617	0.574469	0.582946	0.576502
2016-02-28 23:00:00	1.62567	1.60554	1.4888	1.59971	1.60723	1.59307
2016-02-29	2.63866	2.59818	2.48099	2.62123	2.62611	2.60937
2016-02-29 01:00:00	2.54725	2.52831	2.41174	2.53026	2.53458	2.51781
2016-02-29 02:00:00	1.37934	1.34325	1.33564	1.34317	1.36099	1.34799
2016-02-29 03:00:00	1.16713	1.10846	1.12837	1.10968	1.14635	1.13548
2016-02-29 04:00:00	0.773115	0.726599	0.814124	0.714639	0.751653	0.741854
2016-02-29 05:00:00	0.685473	0.644361	0.742224	0.628379	0.663884	0.654232
2016-02-29 06:00:00	0.723351	0.677643	0.773465	0.667841	0.701012	0.691926
2016-02-29 07:00:00	0.811687	0.75868	0.862707	0.756483	0.788236	0.779699
2016-02-29 08:00:00	0.809377	0.754255	0.860942	0.757675	0.785437	0.777301
2016-02-29 09:00:00	0.882699	0.825629	0.898086	0.840543	0.858016	0.850326
2016-02-29 10:00:00	0.902859	0.844649	0.909071	0.856741	0.877959	0.870401
2016-02-29 11:00:00	1.26211	1.18939	1.1858	1.22714	1.23604	1.22874
2016-02-29 12:00:00	0.847851	0.787978	0.867404	0.79993	0.822901	0.815312
2016-02-29 13:00:00	0.803615	0.761135	0.822715	0.769554	0.781076	0.772875
2016-02-29 14:00:00	1.04779	0.998613	1.02572	1.01227	1.02498	1.01577
2016-02-29 15:00:00	1.04924	0.975241	1.00442	1.01155	1.02526	1.01673
2016-02-29 16:00:00	0.81766	0.756048	0.855335	0.775596	0.793441	0.785879
2016-02-29 17:00:00	0.668936	0.616335	0.68041	0.617586	0.645352	0.637515
2016-02-29 18:00:00	0.438513	0.41607	0.586688	0.394706	0.416585	0.40824
2016-02-29 19:00:00	0.462957	0.422478	0.588428	0.423082	0.439888	0.432339
2016-02-29 20:00:00	0.236974	0.233721	0.453616	0.192658	0.216668	0.207649
2016-02-29 21:00:00	0.409737	0.39752	0.595315	0.364665	0.387457	0.379768
2016-02-29 22:00:00	1.51553	1.47199	1.55509	1.53918	1.4962	1.48114
2016-02-29 23:00:00	4.30267	4.24466	4.13964	4.24241	4.2938	4.28861
2016-03-01	1.04442	1.03685	1.01095	1.01555	1.02471	1.01393
2016-03-01 01:00:00	1.19568	1.17811	1.11098	1.13876	1.17619	1.16408
2016-03-01 02:00:00	1.1547	1.14494	1.13579	1.09745	1.13533	1.12311
2016-03-01 03:00:00	0.876519	0.874876	0.865746	0.844178	0.855876	0.844716
2016-03-01 04:00:00	0.5478	0.551651	0.649049	0.510315	0.527484	0.518134
2016-03-01 05:00:00	0.647356	0.634936	0.705597	0.608155	0.625829	0.617011
2016-03-01 06:00:00	0.670385	0.654178	0.731337	0.635114	0.648375	0.639886
2016-03-01 07:00:00	0.868621	0.857292	0.862902	0.842338	0.846639	0.837705
2016-03-01 08:00:00	0.684164	0.66214	0.77332	0.651643	0.661562	0.653397
2016-03-01 09:00:00	0.789689	0.776309	0.831099	0.760076	0.766998	0.758872
2016-03-01 10:00:00	0.806229	0.786261	0.845791	0.776613	0.783161	0.775168
2016-03-01 11:00:00	1.25202	1.23037	1.20949	1.23444	1.23081	1.21999
2016-03-01 12:00:00	1.3391	1.33969	1.25918	1.32338	1.31896	1.30787
2016-03-01 13:00:00	0.399842	0.420059	0.595104	0.358988	0.379028	0.371405
2016-03-01 14:00:00	0.776464	0.781008	0.866313	0.803522	0.755155	0.747133
2016-03-01 15:00:00	0.920437	0.91227	0.983187	0.942478	0.898834	0.888608
2016-03-01 16:00:00	0.108983	0.129458	0.399897	0.0574606	0.0902839	0.0811807
2016-03-01 17:00:00	0.0938525	0.117755	0.387407	0.0507921	0.0752239	0.0663745
2016-03-01 18:00:00	0.0622108	0.0913595	0.373587	0.0120575	0.044096	0.0349983
2016-03-01 19:00:00	0.245441	0.264888	0.471108	0.198555	0.225158	0.21732
2016-03-01 20:00:00	0.14939	0.169664	0.421338	0.115732	0.129525	0.121368
2016-03-01 21:00:00	0.344383	0.354952	0.513323	0.309091	0.322638	0.315045
2016-03-01 22:00:00	0.52679	0.526313	0.630416	0.494245	0.5038	0.496442
2016-03-01 23:00:00	0.984927	0.971747	1.04484	0.980892	0.962394	0.9526
2016-03-02	1.23974	1.22074	1.17818	1.22991	1.22097	1.20853
2016-03-02 01:00:00	1.121	1.11858	1.09153	1.10034	1.10189	1.09111
2016-03-02 02:00:00	0.92635	0.910263	0.95129	0.891945	0.905805	0.896388
2016-03-02 03:00:00	0.857098	0.833851	0.903346	0.811163	0.836805	0.826568
2016-03-02 04:00:00	0.775325	0.761156	0.827893	0.73782	0.754332	0.745205
2016-03-02 05:00:00	0.567237	0.538989	0.68982	0.540624	0.545237	0.537404
2016-03-02 06:00:00	0.627844	0.610937	0.727035	0.598762	0.605632	0.59807
2016-03-02 07:00:00	0.662418	0.644364	0.756464	0.630719	0.640045	0.632424
2016-03-02 08:00:00	0.578017	0.557357	0.701053	0.549253	0.555376	0.548131
2016-03-02 09:00:00	0.664325	0.64037	0.749022	0.63307	0.641798	0.634152
2016-03-02 10:00:00	0.669099	0.64554	0.767624	0.636699	0.64627	0.638858
2016-03-02 11:00:00	1.04356	1.0145	1.01134	1.01141	1.0216	1.01206
2016-03-02 12:00:00	1.30613	1.27988	1.32286	1.28263	1.28616	1.27507
2016-03-02 13:00:00	0.709199	0.687416	0.828527	0.677632	0.686972	0.679163
2016-03-02 14:00:00	0.424736	0.403503	0.568743	0.391981	0.402604	0.395382
2016-03-02 15:00:00	0.356129	0.337547	0.544841	0.323115	0.334365	0.326809
2016-03-02 16:00:00	0.384385	0.376902	0.541228	0.338038	0.363042	0.355082
2016-03-02 17:00:00	0.412608	0.418847	0.574529	0.367956	0.391693	0.383215
2016-03-02 18:00:00	0.12641	0.151166	0.417368	0.0791174	0.107838	0.0989178
2016-03-02 19:00:00	0.0653572	0.0837262	0.363144	0.0226825	0.0473931	0.0379276
2016-03-02 20:00:00	0.142983	0.15445	0.404191	0.106244	0.123592	0.115042
2016-03-02 21:00:00	0.289944	0.28311	0.490648	0.257453	0.26883	0.260931
2016-03-02 22:00:00	0.87419	0.842497	0.894501	0.845935	0.851107	0.842366
2016-03-02 23:00:00	1.49413	1.48582	1.40866	1.48923	1.47602	1.46133
2016-03-03	1.5692	1.57186	1.48344	1.54286	1.55174	1.53842
2016-03-03 01:00:00	1.65668	1.64395	1.52888	1.64061	1.63996	1.62625
2016-03-03 02:00:00	3.06067	3.05443	2.78615	3.05034	3.05086	3.03664
2016-03-03 03:00:00	2.08035	2.07267	1.90278	2.07201	2.06621	2.05227
2016-03-03 04:00:00	1.13297	1.11466	1.10446	1.13533	1.11208	1.10172
2016-03-03 05:00:00	0.445365	0.451246	0.593624	0.41812	0.4249	0.416268
2016-03-03 06:00:00	0.685664	0.675141	0.772385	0.658056	0.663422	0.655255
2016-03-03 07:00:00	0.762593	0.746301	0.834803	0.738859	0.739815	0.73176
2016-03-03 08:00:00	0.753676	0.740578	0.813417	0.728098	0.730787	0.723019
2016-03-03 09:00:00	0.804676	0.788827	0.839464	0.779108	0.781476	0.773764
2016-03-03 10:00:00	0.757394	0.733129	0.825929	0.728022	0.734133	0.726631
2016-03-03 11:00:00	1.15603	1.11874	1.11415	1.13793	1.13437	1.12419
2016-03-03 12:00:00	1.02487	1.00174	1.01017	1.00601	1.00302	0.993888
2016-03-03 13:00:00	0.605493	0.583386	0.72596	0.562401	0.582269	0.575467
2016-03-03 14:00:00	0.448616	0.431922	0.607769	0.389727	0.426384	0.418963
2016-03-03 15:00:00	0.653374	0.63723	0.766125	0.586259	0.631087	0.622685
2016-03-03 16:00:00	0.564828	0.554627	0.711174	0.504569	0.542581	0.534461
2016-03-03 17:00:00	0.366834	0.360403	0.541082	0.295195	0.345412	0.337293
2016-03-03 18:00:00	0.24302	0.265031	0.47585	0.194103	0.223293	0.215547
2016-03-03 19:00:00	0.214254	0.225846	0.451941	0.166156	0.194251	0.186495
2016-03-03 20:00:00	0.218078	0.225492	0.445444	0.171555	0.198055	0.189846
2016-03-03 21:00:00	0.601849	0.59248	0.680473	0.571426	0.579334	0.570871
2016-03-03 22:00:00	0.607457	0.590466	0.693083	0.576492	0.58386	0.57691
2016-03-03 23:00:00	1.40164	1.39383	1.38683	1.4021	1.38164	1.36908
2016-03-04	1.8078	1.79916	1.63247	1.79311	1.79265	1.77732
2016-03-04 01:00:00	1.23726	1.2129	1.17327	1.21139	1.21639	1.20612
2016-03-04 02:00:00	2.15075	2.12612	1.97039	2.13228	2.13601	2.12068
2016-03-04 03:00:00	1.72126	1.70361	1.66492	1.69295	1.70363	1.69119
2016-03-04 04:00:00	0.462661	0.443589	0.599735	0.430049	0.442	0.433929
2016-03-04 05:00:00	0.447533	0.423211	0.595214	0.421338	0.426022	0.418683
2016-03-04 06:00:00	0.748231	0.715986	0.82031	0.715618	0.726041	0.718149
2016-03-04 07:00:00	0.815506	0.790245	0.854467	0.783398	0.793129	0.785049
2016-03-04 08:00:00	0.787	0.770452	0.839028	0.757023	0.764237	0.756374
2016-03-04 09:00:00	0.863179	0.83588	0.900653	0.834608	0.840206	0.832345
2016-03-04 10:00:00	0.825737	0.802575	0.859519	0.794058	0.802554	0.795089
2016-03-04 11:00:00	1.10214	1.0809	1.02373	1.08429	1.079	1.07064
2016-03-04 12:00:00	1.29686	1.27637	1.26812	1.28514	1.27605	1.26524
2016-03-04 13:00:00	0.750018	0.727151	0.851638	0.730821	0.727021	0.719331
2016-03-04 14:00:00	0.583662	0.558469	0.672295	0.555824	0.560204	0.553472
2016-03-04 15:00:00	0.521752	0.493168	0.631953	0.490889	0.49849	0.491785
2016-03-04 16:00:00	0.266678	0.261914	0.49262	0.217344	0.245568	0.238109
2016-03-04 17:00:00	0.183461	0.177432	0.420513	0.120744	0.162902	0.155062
2016-03-04 18:00:00	0.112193	0.116363	0.391201	0.054351	0.0928824	0.0843842
2016-03-04 19:00:00	0.161689	0.167375	0.412012	0.119356	0.141779	0.133657
2016-03-04 20:00:00	0.59087	0.578124	0.670081	0.555999	0.568215	0.561358
2016-03-04 21:00:00	0.942751	0.919198	0.935511	0.907821	0.919747	0.911243
2016-03-04 22:00:00	1.12409	1.10314	1.03719	1.10046	1.10193	1.09228
2016-03-04 23:00:00	1.66833	1.68096	1.51702	1.64669	1.65085	1.63647
2016-03-05	3.50947	3.55663	3.28194	3.40271	3.49522	3.48323
2016-03-05 01:00:00	1.51684	1.49485	1.3957	1.49138	1.4976	1.48528
2016-03-05 02:00:00	1.39258	1.36077	1.29759	1.36305	1.37227	1.36118
2016-03-05 03:00:00	1.31301	1.29196	1.25148	1.26025	1.29322	1.28485
2016-03-05 04:00:00	1.12529	1.10026	1.16489	1.14089	1.10517	1.09503
2016-03-05 05:00:00	0.804807	0.780155	0.850852	0.764686	0.783687	0.777114
2016-03-05 06:00:00	0.611166	0.579882	0.711656	0.584218	0.588986	0.58099
2016-03-05 07:00:00	0.706485	0.680975	0.777217	0.674265	0.684262	0.675938
2016-03-05 08:00:00	0.941451	0.90416	0.91536	0.910975	0.918866	0.909943
2016-03-05 09:00:00	0.754563	0.717907	0.824548	0.719935	0.731717	0.72346
2016-03-05 10:00:00	1.56934	1.54159	1.49386	1.54761	1.54948	1.53733
2016-03-05 11:00:00	0.843603	0.811128	0.865485	0.804628	0.820831	0.812575
2016-03-05 12:00:00	0.503877	0.477715	0.619489	0.468294	0.481742	0.473874
2016-03-05 13:00:00	0.488775	0.466038	0.627474	0.451896	0.466982	0.458587
2016-03-05 14:00:00	0.426107	0.40565	0.592951	0.377702	0.405073	0.396078
2016-03-05 15:00:00	0.226605	0.224875	0.458793	0.176704	0.207655	0.197723
2016-03-05 16:00:00	0.0668014	0.0765202	0.349369	0.0219791	0.0497994	0.0391013
2016-03-05 17:00:00	0.234894	0.219801	0.472994	0.190784	0.215272	0.205786
2016-03-05 18:00:00	0.228589	0.21248	0.467945	0.192492	0.208634	0.199733
2016-03-05 19:00:00	0.344808	0.327506	0.520351	0.30462	0.323784	0.315954
2016-03-05 20:00:00	0.512529	0.48514	0.631736	0.480523	0.489992	0.482726
2016-03-05 21:00:00	0.298654	0.277134	0.503888	0.272712	0.277093	0.269214
2016-03-05 22:00:00	0.498804	0.464095	0.62278	0.472055	0.475645	0.468261
2016-03-05 23:00:00	0.843691	0.8012	0.866949	0.815852	0.820232	0.811744
2016-03-06	0.683533	0.640916	0.767069	0.652938	0.663725	0.653349
2016-03-06 01:00:00	0.676068	0.636218	0.777152	0.646391	0.655627	0.645606
2016-03-06 02:00:00	0.76619	0.737404	0.832266	0.738247	0.745159	0.735489
2016-03-06 03:00:00	0.682345	0.663346	0.772589	0.655232	0.661218	0.65188
2016-03-06 04:00:00	0.749851	0.724035	0.81837	0.721719	0.728193	0.719061
2016-03-06 05:00:00	0.721102	0.694116	0.813983	0.692917	0.699053	0.690433
2016-03-06 06:00:00	0.728018	0.691306	0.809661	0.700439	0.705537	0.697365
2016-03-06 07:00:00	0.71142	0.685126	0.784438	0.684766	0.689165	0.680726
2016-03-06 08:00:00	0.824316	0.779685	0.85317	0.7942	0.80149	0.793187
2016-03-06 09:00:00	0.75499	0.705304	0.828542	0.723999	0.731866	0.723731
2016-03-06 10:00:00	0.705321	0.654133	0.789553	0.672163	0.682012	0.674189
2016-03-06 11:00:00	0.885512	0.811911	0.896235	0.853367	0.861703	0.853618
2016-03-06 12:00:00	0.723664	0.665699	0.792978	0.689482	0.700388	0.692448
2016-03-06 13:00:00	0.537975	0.497574	0.670943	0.495654	0.515259	0.507579
2016-03-06 14:00:00	0.368761	0.341784	0.553839	0.318426	0.347694	0.33888
2016-03-06 15:00:00	0.177879	0.176187	0.410024	0.124525	0.158954	0.149292
2016-03-06 16:00:00	0.183154	0.182006	0.418047	0.132594	0.164317	0.15442
2016-03-06 17:00:00	0.114939	0.119625	0.372416	0.0697967	0.0968302	0.0865903
2016-03-06 18:00:00	0.0648375	0.076816	0.358068	0.0313498	0.04804	0.0375633
2016-03-06 19:00:00	0.109711	0.117157	0.378641	0.0730821	0.0919462	0.0819471
2016-03-06 20:00:00	0.102272	0.10935	0.388309	0.0769109	0.0839661	0.0741907
2016-03-06 21:00:00	0.251392	0.241464	0.474811	0.225217	0.230487	0.22231
2016-03-06 22:00:00	0.772747	0.740884	0.831638	0.740571	0.74939	0.741446
2016-03-06 23:00:00	1.53069	1.52065	1.43442	1.50807	1.51183	1.4982
2016-03-07	1.91245	1.89084	1.77118	1.89909	1.89604	1.88114
2016-03-07 01:00:00	1.70906	1.67188	1.55589	1.69177	1.69162	1.67812
2016-03-07 02:00:00	1.57135	1.55122	1.4306	1.55531	1.55311	1.5399
2016-03-07 03:00:00	0.81632	0.793348	0.851406	0.780596	0.795556	0.785758
2016-03-07 04:00:00	0.497421	0.482684	0.613265	0.464827	0.477474	0.467959
2016-03-07 05:00:00	0.6852	0.666762	0.765685	0.665286	0.664171	0.654229
2016-03-07 06:00:00	0.601674	0.566806	0.693879	0.568172	0.579888	0.571132
2016-03-07 07:00:00	0.707673	0.666477	0.785757	0.671663	0.685182	0.676546
2016-03-07 08:00:00	0.722599	0.680397	0.799627	0.686743	0.699802	0.691478
2016-03-07 09:00:00	0.863356	0.831063	0.892452	0.836403	0.840608	0.832175
2016-03-07 10:00:00	0.696805	0.649403	0.780264	0.66218	0.673363	0.665521
2016-03-07 11:00:00	1.11378	1.06903	1.0384	1.09397	1.09079	1.08176
2016-03-07 12:00:00	1.20765	1.15462	1.16788	1.1957	1.18547	1.17542
2016-03-07 13:00:00	1.03442	0.986612	0.995788	1.01443	1.0114	1.00326
2016-03-07 14:00:00	1.06236	1.0327	1.09425	1.03064	1.04033	1.0314
2016-03-07 15:00:00	0.379854	0.362582	0.529242	0.333113	0.358629	0.350663
2016-03-07 16:00:00	0.36424	0.343128	0.488164	0.303148	0.342825	0.335042
2016-03-07 17:00:00	0.266076	0.257562	0.456211	0.213913	0.246099	0.237431
2016-03-07 18:00:00	0.329091	0.331834	0.523813	0.291308	0.308884	0.301142
2016-03-07 19:00:00	0.753869	0.719493	0.827136	0.719386	0.730525	0.722983
2016-03-07 20:00:00	0.753912	0.713659	0.799459	0.723091	0.730444	0.722453
2016-03-07 21:00:00	2.4271	2.42031	2.25383	2.49135	2.41655	2.40043
2016-03-07 22:00:00	2.99798	2.98504	2.81461	3.01817	2.99001	2.97486
2016-03-07 23:00:00	2.69751	2.7151	2.35472	2.69165	2.68768	2.66991
2016-03-08	1.16437	1.11946	1.12019	1.12324	1.14391	1.13311
2016-03-08 01:00:00	1.00356	0.952093	0.976179	0.954571	0.982627	0.97215
2016-03-08 02:00:00	1.46979	1.42433	1.32143	1.44382	1.45085	1.43832
2016-03-08 03:00:00	0.960974	0.899525	0.970528	0.911955	0.938924	0.929608
2016-03-08 04:00:00	0.455326	0.420508	0.599379	0.41876	0.435681	0.425767
2016-03-08 05:00:00	0.403881	0.371473	0.578876	0.368718	0.384352	0.374373
2016-03-08 06:00:00	0.685537	0.651619	0.763378	0.654038	0.664068	0.655713
2016-03-08 07:00:00	0.533123	0.499178	0.646786	0.497126	0.511789	0.503208
2016-03-08 08:00:00	0.724366	0.679347	0.798972	0.691285	0.70189	0.693338
2016-03-08 09:00:00	0.615377	0.570973	0.702101	0.578484	0.593008	0.584636
2016-03-08 10:00:00	0.88706	0.824094	0.92276	0.852065	0.863602	0.855045
2016-03-08 11:00:00	0.897987	0.824801	0.90349	0.864693	0.87372	0.865614
2016-03-08 12:00:00	1.30069	1.23786	1.27833	1.27772	1.27709	1.26754
2016-03-08 13:00:00	0.745776	0.707773	0.873849	0.739045	0.723666	0.71524
2016-03-08 14:00:00	0.57778	0.550203	0.721085	0.589061	0.557345	0.548009
2016-03-08 15:00:00	0.0595472	0.060027	0.359401	0.0268295	0.044523	0.0312567
2016-03-08 16:00:00	0.154016	0.15056	0.401519	0.116486	0.137432	0.12526
2016-03-08 17:00:00	0.0703622	0.0782291	0.365993	0.0415474	0.0554145	0.0422027
2016-03-08 18:00:00	0.0612358	0.051607	0.356497	0.0368252	0.0453664	0.0325092
2016-03-08 19:00:00	0.208756	0.184303	0.448741	0.179963	0.189832	0.179011
2016-03-08 20:00:00	0.251249	0.239272	0.476161	0.227022	0.231478	0.221344
2016-03-08 21:00:00	0.414517	0.393919	0.578913	0.384947	0.392058	0.383908
2016-03-08 22:00:00	0.509398	0.474694	0.629224	0.478402	0.486272	0.479243
2016-03-08 23:00:00	0.636972	0.595455	0.733626	0.601305	0.613321	0.605503
2016-03-09	0.726818	0.684536	0.797194	0.682582	0.707008	0.696055
2016-03-09 01:00:00	1.03237	0.987382	1.01123	1.01205	1.0116	1.00096
2016-03-09 02:00:00	0.981958	0.929369	0.939114	0.961785	0.961146	0.950377
2016-03-09 03:00:00	0.763044	0.725147	0.850125	0.735069	0.742312	0.732058
2016-03-09 04:00:00	0.379511	0.357172	0.564967	0.350851	0.360863	0.350052
2016-03-09 05:00:00	0.381829	0.356203	0.564215	0.352034	0.362689	0.352376
2016-03-09 06:00:00	0.391462	0.364137	0.576427	0.362374	0.37191	0.361839
2016-03-09 07:00:00	0.445551	0.414418	0.602406	0.41422	0.425116	0.415627
2016-03-09 08:00:00	0.446437	0.415628	0.604241	0.41616	0.425538	0.416505
2016-03-09 09:00:00	0.668057	0.625436	0.760311	0.63802	0.64525	0.637066
2016-03-09 10:00:00	0.585003	0.547682	0.681855	0.554619	0.562366	0.554562
2016-03-09 11:00:00	0.883128	0.838964	0.892174	0.859672	0.85952	0.852409
2016-03-09 12:00:00	1.23772	1.19867	1.22812	1.226	1.21598	1.20594
2016-03-09 13:00:00	0.400552	0.3866	0.600987	0.369065	0.379693	0.370954
2016-03-09 14:00:00	0.127261	0.131323	0.393566	0.0903977	0.109424	0.0992178
2016-03-09 15:00:00	0.0884481	0.0937419	0.368043	0.051032	0.07102	0.060553
2016-03-09 16:00:00	0.0603014	0.0669334	0.357055	0.025263	0.0431713	0.0324676
2016-03-09 17:00:00	0.338216	0.341878	0.539997	0.313283	0.318381	0.30865
2016-03-09 18:00:00	0.100344	0.100511	0.380559	0.0695855	0.0820824	0.0720598
2016-03-09 19:00:00	0.506397	0.483633	0.657472	0.468137	0.484903	0.475799
2016-03-09 20:00:00	0.675979	0.647196	0.758713	0.634961	0.653747	0.644939
2016-03-09 21:00:00	0.408643	0.384974	0.556119	0.377132	0.386036	0.378839
2016-03-09 22:00:00	0.450322	0.422509	0.582276	0.42367	0.426808	0.41999
2016-03-09 23:00:00	1.01791	0.990957	0.997089	1.00221	0.994435	0.985679
2016-03-10	0.930603	0.893942	0.950934	0.897739	0.910767	0.899618
2016-03-10 01:00:00	0.899631	0.858264	0.918353	0.855232	0.879403	0.8695
2016-03-10 02:00:00	0.742366	0.71139	0.77956	0.703505	0.721217	0.712529
2016-03-10 03:00:00	0.518939	0.488351	0.612774	0.485438	0.498433	0.489306
2016-03-10 04:00:00	0.399069	0.380718	0.568894	0.370376	0.379202	0.370076
2016-03-10 05:00:00	0.454375	0.437611	0.593588	0.420702	0.434069	0.425086
2016-03-10 06:00:00	0.611242	0.593012	0.715846	0.587422	0.589975	0.580405
2016-03-10 07:00:00	0.465225	0.451249	0.602225	0.42958	0.444223	0.436344
2016-03-10 08:00:00	0.395988	0.376039	0.566232	0.366985	0.374815	0.367223
2016-03-10 09:00:00	0.423047	0.400609	0.577654	0.390427	0.401514	0.393674
2016-03-10 10:00:00	0.325236	0.299028	0.539914	0.299211	0.303898	0.296047
2016-03-10 11:00:00	0.391999	0.364322	0.563158	0.362881	0.370168	0.362653
2016-03-10 12:00:00	0.841274	0.800324	0.893997	0.824643	0.818658	0.810092
2016-03-10 13:00:00	0.946054	0.91594	0.976911	0.946526	0.924266	0.917044
2016-03-10 14:00:00	0.992272	0.96004	0.993304	0.986625	0.970291	0.963144
2016-03-10 15:00:00	0.329284	0.308353	0.51071	0.290459	0.30794	0.300489
2016-03-10 16:00:00	0.291064	0.263007	0.49301	0.257323	0.269596	0.261956
2016-03-10 17:00:00	0.298658	0.26821	0.497076	0.266963	0.277016	0.269505
2016-03-10 18:00:00	0.325549	0.294047	0.528432	0.294819	0.303624	0.296164
2016-03-10 19:00:00	0.629146	0.585619	0.736071	0.592252	0.606456	0.597754
2016-03-10 20:00:00	0.794162	0.745608	0.856539	0.75997	0.771314	0.763079
2016-03-10 21:00:00	0.688942	0.63826	0.815464	0.652773	0.665762	0.657324
2016-03-10 22:00:00	0.709012	0.663259	0.83731	0.670273	0.685642	0.677327
2016-03-10 23:00:00	0.936764	0.914139	0.933166	0.904357	0.913971	0.904769
2016-03-11	0.453586	0.432814	0.603846	0.41813	0.435002	0.424609
2016-03-11 01:00:00	0.449503	0.42905	0.594859	0.413862	0.430483	0.42037
2016-03-11 02:00:00	0.675814	0.652812	0.734298	0.639372	0.655962	0.645396
2016-03-11 03:00:00	0.783637	0.766418	0.845882	0.746621	0.762957	0.753517
2016-03-11 04:00:00	0.445542	0.430387	0.591721	0.409486	0.425129	0.417042
2016-03-11 05:00:00	0.35649	0.338776	0.554619	0.323269	0.336023	0.327837
2016-03-11 06:00:00	0.371963	0.35151	0.560057	0.338568	0.350803	0.343181
2016-03-11 07:00:00	0.379147	0.35785	0.562876	0.3447	0.357546	0.350446
2016-03-11 08:00:00	0.369152	0.3411	0.55673	0.336453	0.347233	0.340269
2016-03-11 09:00:00	0.367768	0.345328	0.55846	0.336939	0.34555	0.338854
2016-03-11 10:00:00	0.360231	0.342618	0.55998	0.335561	0.338155	0.331082
2016-03-11 11:00:00	0.358785	0.338469	0.558694	0.334504	0.336431	0.329579
2016-03-11 12:00:00	0.705187	0.665741	0.823852	0.689851	0.682047	0.674448
2016-03-11 13:00:00	0.765659	0.7193	0.859507	0.742926	0.742217	0.735647
2016-03-11 14:00:00	0.81277	0.773327	0.843107	0.766089	0.789239	0.782622
2016-03-11 15:00:00	0.257819	0.244468	0.45824	0.192013	0.236926	0.229143
2016-03-11 16:00:00	0.343628	0.319729	0.487196	0.261988	0.321906	0.31387
2016-03-11 17:00:00	0.329507	0.328242	0.517169	0.254578	0.308603	0.299939
2016-03-11 18:00:00	0.211288	0.211181	0.444199	0.144827	0.19085	0.182504
2016-03-11 19:00:00	0.864161	0.820238	0.892637	0.811687	0.840876	0.832196
2016-03-11 20:00:00	0.512068	0.501513	0.660791	0.456573	0.490095	0.482024
2016-03-11 21:00:00	0.629779	0.614236	0.703385	0.584859	0.606914	0.599511
2016-03-11 22:00:00	0.408759	0.390285	0.558807	0.372687	0.385295	0.378997
2016-03-11 23:00:00	0.764581	0.733608	0.864145	0.743869	0.740743	0.733083
2016-03-12	0.869704	0.817877	0.872733	0.821137	0.848802	0.838976
2016-03-12 01:00:00	0.978726	0.931179	1.00833	0.925107	0.958708	0.947652
2016-03-12 02:00:00	0.782034	0.731922	0.87165	0.7355	0.762121	0.751284
2016-03-12 03:00:00	0.59211	0.568979	0.702821	0.54385	0.572666	0.561712
2016-03-12 04:00:00	0.372454	0.354384	0.568354	0.330266	0.35436	0.343101
2016-03-12 05:00:00	0.385159	0.366495	0.570587	0.342739	0.366362	0.355684
2016-03-12 06:00:00	0.483774	0.458704	0.62564	0.440736	0.463434	0.453718
2016-03-12 07:00:00	0.548588	0.516305	0.665744	0.510154	0.527311	0.517966
2016-03-12 08:00:00	0.747649	0.688265	0.830868	0.713629	0.724562	0.716187
2016-03-12 09:00:00	0.568288	0.516923	0.67874	0.533942	0.545934	0.537607
2016-03-12 10:00:00	0.862959	0.796387	0.888297	0.830958	0.839057	0.831294
2016-03-12 11:00:00	0.861052	0.806469	0.885838	0.830773	0.837051	0.829999
2016-03-12 12:00:00	0.945677	0.885807	0.939369	0.911103	0.921594	0.913227
2016-03-12 13:00:00	0.857059	0.809986	0.916896	0.826826	0.83413	0.825206
2016-03-12 14:00:00	0.470313	0.426134	0.612903	0.422651	0.448966	0.439433
2016-03-12 15:00:00	0.733971	0.696282	0.851951	0.760338	0.712761	0.702511
2016-03-12 16:00:00	0.485099	0.461225	0.682836	0.484552	0.4649	0.456481
2016-03-12 17:00:00	0.176374	0.171824	0.531204	0.0985242	0.158818	0.14836
2016-03-12 18:00:00	0.0866106	0.074232	0.372815	0.0518304	0.0696645	0.0581096
2016-03-12 19:00:00	0.131764	0.120943	0.405428	0.0980179	0.114036	0.103555
2016-03-12 20:00:00	0.268798	0.244957	0.483905	0.233451	0.248562	0.240161
2016-03-12 21:00:00	0.287285	0.255067	0.500399	0.251142	0.266096	0.257708
2016-03-12 22:00:00	0.469006	0.426767	0.632368	0.434683	0.445839	0.438391
2016-03-12 23:00:00	0.873557	0.811862	0.905616	0.848787	0.848881	0.841476
2016-03-13	0.823351	0.776884	0.901469	0.801236	0.803203	0.792817
2016-03-13 01:00:00	0.773529	0.722664	0.83393	0.726778	0.753715	0.74249
2016-03-13 02:00:00	0.770443	0.70869	0.864072	0.714996	0.750222	0.739463
2016-03-13 03:00:00	0.629231	0.573553	0.709613	0.589474	0.608561	0.598754
2016-03-13 04:00:00	0.396572	0.35132	0.573857	0.369192	0.377303	0.367235
2016-03-13 05:00:00	0.428931	0.393062	0.592777	0.400208	0.408932	0.399885
2016-03-13 06:00:00	0.485904	0.449651	0.617621	0.456562	0.465247	0.456874
2016-03-13 07:00:00	0.396308	0.357669	0.58129	0.367397	0.375894	0.366718
2016-03-13 08:00:00	0.426432	0.384298	0.595114	0.394216	0.405362	0.396661
2016-03-13 09:00:00	0.49049	0.44045	0.627193	0.457796	0.468602	0.460345
2016-03-13 10:00:00	0.551781	0.4938	0.658874	0.518278	0.529201	0.521245
2016-03-13 11:00:00	1.26447	1.18352	1.21892	1.25596	1.24229	1.23191
2016-03-13 12:00:00	0.798938	0.732163	0.884608	0.783675	0.776	0.767301
2016-03-13 13:00:00	0.930978	0.88099	0.972454	0.911256	0.909051	0.899298
2016-03-13 14:00:00	0.483724	0.467037	0.628886	0.448818	0.462265	0.454045
2016-03-13 15:00:00	0.400975	0.378565	0.545187	0.352883	0.379718	0.371381
2016-03-13 16:00:00	0.556136	0.536276	0.716555	0.517871	0.534597	0.524719
2016-03-13 17:00:00	0.0753008	0.0644373	0.382445	0.0463071	0.056735	0.0475573
2016-03-13 18:00:00	0.1582	0.129299	0.40958	0.124501	0.138443	0.129553
2016-03-13 19:00:00	0.161255	0.148129	0.433586	0.132355	0.141334	0.133007
2016-03-13 20:00:00	0.311291	0.28066	0.514938	0.278398	0.288832	0.281961
2016-03-13 21:00:00	2.05575	2.05337	1.85042	2.03164	2.03994	2.02455
2016-03-13 22:00:00	1.13863	1.10941	1.08116	1.10519	1.11522	1.10612
2016-03-13 23:00:00	0.629727	0.597373	0.717484	0.594725	0.605177	0.59835
2016-03-14	1.25953	1.2254	1.2668	1.2422	1.24164	1.22965
2016-03-14 01:00:00	1.21242	1.16799	1.2039	1.22468	1.1946	1.17973
2016-03-14 02:00:00	1.01467	0.968415	1.04021	1.02929	0.99491	0.982662
2016-03-14 03:00:00	0.391795	0.365967	0.569406	0.355849	0.372334	0.362934
2016-03-14 04:00:00	0.399553	0.380028	0.570465	0.362754	0.379887	0.370505
2016-03-14 05:00:00	0.387828	0.359686	0.568407	0.35188	0.367763	0.358698
2016-03-14 06:00:00	0.450451	0.422394	0.599031	0.411712	0.42918	0.421709
2016-03-14 07:00:00	0.447034	0.425938	0.595726	0.408557	0.425718	0.418045
2016-03-14 08:00:00	0.397978	0.376624	0.571886	0.361844	0.37679	0.368663
2016-03-14 09:00:00	0.503983	0.473643	0.62689	0.467317	0.481863	0.473977
2016-03-14 10:00:00	0.814626	0.752034	0.85939	0.779949	0.79107	0.78305
2016-03-14 11:00:00	0.499731	0.452797	0.63292	0.452942	0.477624	0.468886
2016-03-14 12:00:00	1.23822	1.16911	1.2145	1.20775	1.21387	1.20504
2016-03-14 13:00:00	1.01593	0.953678	1.06068	0.995285	0.992086	0.983805
2016-03-14 14:00:00	0.59658	0.540828	0.676234	0.548341	0.573162	0.564992
2016-03-14 15:00:00	0.583295	0.534949	0.676816	0.532046	0.55997	0.551677
2016-03-14 16:00:00	0.970485	0.923946	0.964615	0.936517	0.946329	0.93876
2016-03-14 17:00:00	0.856707	0.809507	0.86318	0.819285	0.832491	0.824665
2016-03-14 18:00:00	1.00248	0.951728	0.92596	0.996359	0.979055	0.969512
2016-03-14 19:00:00	0.780187	0.729443	0.826813	0.740334	0.755671	0.74852
2016-03-14 20:00:00	0.825553	0.780301	0.859963	0.786164	0.800907	0.793729
2016-03-14 21:00:00	0.814905	0.789054	0.847857	0.78199	0.790568	0.783465
2016-03-14 22:00:00	1.51687	1.51908	1.496	1.49882	1.49711	1.48433
2016-03-14 23:00:00	1.49122	1.48425	1.43068	1.45734	1.47066	1.45873
2016-03-15	1.61593	1.59111	1.59872	1.56379	1.59819	1.58614
2016-03-15 01:00:00	1.23996	1.19046	1.17626	1.1882	1.22003	1.20874
2016-03-15 02:00:00	1.34155	1.28516	1.30101	1.30131	1.32017	1.30948
2016-03-15 03:00:00	1.21924	1.16403	1.25268	1.20683	1.19859	1.18681
2016-03-15 04:00:00	1.11568	1.07006	1.16715	1.11562	1.09476	1.08507
2016-03-15 05:00:00	0.681076	0.644909	0.766905	0.650241	0.659536	0.651482
2016-03-15 06:00:00	0.704652	0.649359	0.799148	0.67335	0.682373	0.673841
2016-03-15 07:00:00	0.724418	0.664743	0.811705	0.690871	0.701635	0.693189
2016-03-15 08:00:00	0.841837	0.780324	0.87153	0.810715	0.818367	0.810241
2016-03-15 09:00:00	0.858509	0.804461	0.875409	0.827705	0.835039	0.826969
2016-03-15 10:00:00	1.06974	1.00848	1.03863	1.04224	1.04635	1.03761
2016-03-15 11:00:00	1.27035	1.21033	1.19489	1.25328	1.24833	1.23786
2016-03-15 12:00:00	0.979355	0.92699	0.977266	0.955787	0.956132	0.947535
2016-03-15 13:00:00	0.418806	0.37721	0.566708	0.384962	0.396561	0.388904
2016-03-15 14:00:00	0.412407	0.371359	0.562094	0.37718	0.390097	0.382521
2016-03-15 15:00:00	0.394175	0.353607	0.553334	0.35948	0.371744	0.364382
2016-03-15 16:00:00	0.431988	0.391436	0.582	0.398817	0.409194	0.401919
2016-03-15 17:00:00	0.685131	0.658394	0.749991	0.663113	0.661886	0.655023
2016-03-15 18:00:00	0.462883	0.425132	0.593254	0.429258	0.43968	0.43299
2016-03-15 19:00:00	0.684591	0.633804	0.776685	0.649436	0.660473	0.653141
2016-03-15 20:00:00	0.691163	0.642813	0.766075	0.652227	0.667145	0.659613
2016-03-15 21:00:00	1.06732	1.00461	1.06516	1.02819	1.04406	1.03514
2016-03-15 22:00:00	1.04807	1.0122	1.0655	1.02421	1.02537	1.01569
2016-03-15 23:00:00	0.854389	0.812726	0.887403	0.816576	0.830426	0.822196
2016-03-16	1.15416	1.09658	1.14418	1.09889	1.13438	1.12328
2016-03-16 01:00:00	0.950198	0.899731	0.968899	0.89281	0.930156	0.91916
2016-03-16 02:00:00	0.869317	0.827226	0.888227	0.823142	0.848211	0.838638
2016-03-16 03:00:00	0.725568	0.686032	0.79092	0.68547	0.704416	0.695891
2016-03-16 04:00:00	0.464873	0.428522	0.618823	0.429235	0.445253	0.435194
2016-03-16 05:00:00	0.534196	0.4909	0.64919	0.497149	0.513451	0.504058
2016-03-16 06:00:00	0.651408	0.604243	0.756525	0.616369	0.629502	0.620724
2016-03-16 07:00:00	0.801161	0.74075	0.850647	0.768882	0.7782	0.769755
2016-03-16 08:00:00	0.707893	0.658517	0.797533	0.673858	0.685082	0.676857
2016-03-16 09:00:00	0.686751	0.639	0.779338	0.653295	0.663761	0.655784
2016-03-16 10:00:00	1.26453	1.20406	1.20538	1.24737	1.24123	1.23191
2016-03-16 11:00:00	0.939041	0.896268	0.947493	0.92123	0.916286	0.907344
2016-03-16 12:00:00	0.840937	0.805488	0.894283	0.823641	0.818007	0.809626
2016-03-16 13:00:00	0.393027	0.375989	0.555525	0.352303	0.371377	0.363604
2016-03-16 14:00:00	0.300451	0.300051	0.488829	0.254081	0.280075	0.272271
2016-03-16 15:00:00	0.217625	0.2276	0.462536	0.180897	0.197853	0.189375
2016-03-16 16:00:00	0.0710931	0.083015	0.375084	0.0357295	0.0527641	0.0434738
2016-03-16 17:00:00	0.111286	0.115314	0.401148	0.0764285	0.092018	0.083377
2016-03-16 18:00:00	0.116467	0.117267	0.410133	0.0844579	0.0968202	0.0884321
2016-03-16 19:00:00	0.176584	0.172043	0.445712	0.145834	0.155824	0.148109
2016-03-16 20:00:00	0.305756	0.299727	0.506025	0.266531	0.283672	0.277145
2016-03-16 21:00:00	0.502715	0.483842	0.622083	0.469109	0.478931	0.473376
2016-03-16 22:00:00	1.18749	1.15886	1.15036	1.18394	1.16492	1.1551
2016-03-16 23:00:00	0.965936	0.953825	0.95559	0.943514	0.941856	0.934093
2016-03-17	0.828243	0.807574	0.85584	0.786789	0.807608	0.797988
2016-03-17 01:00:00	1.30888	1.29928	1.30101	1.30179	1.29078	1.2798
2016-03-17 02:00:00	1.79306	1.78337	1.69745	1.78534	1.77656	1.76428
2016-03-17 03:00:00	1.33818	1.31804	1.35127	1.33631	1.31865	1.30955
2016-03-17 04:00:00	0.709204	0.691902	0.777617	0.68577	0.687765	0.678378
2016-03-17 05:00:00	0.587956	0.573324	0.680971	0.553679	0.566402	0.558724
2016-03-17 06:00:00	0.499417	0.484816	0.627197	0.469625	0.477639	0.47054
2016-03-17 07:00:00	0.473315	0.455559	0.612719	0.440307	0.45141	0.443874
2016-03-17 08:00:00	0.404182	0.385616	0.582853	0.374003	0.382132	0.37479
2016-03-17 09:00:00	0.764356	0.729002	0.805048	0.729151	0.740506	0.733535
2016-03-17 10:00:00	0.81752	0.778532	0.852621	0.787149	0.793395	0.786253
2016-03-17 11:00:00	1.06194	1.03322	1.07456	1.04989	1.03945	1.03034
2016-03-17 12:00:00	0.663708	0.6287	0.806256	0.636818	0.640503	0.632902
2016-03-17 13:00:00	0.323515	0.306878	0.516983	0.274623	0.301563	0.294733
2016-03-17 14:00:00	0.151318	0.152805	0.415367	0.0954529	0.131315	0.123504
2016-03-17 15:00:00	0.0842889	0.0940489	0.378233	0.0282417	0.0650102	0.056862
2016-03-17 16:00:00	0.129855	0.129538	0.414528	0.079084	0.109616	0.102116
2016-03-17 17:00:00	0.499697	0.489032	0.613777	0.465378	0.476656	0.470922
2016-03-17 18:00:00	0.561925	0.535962	0.686489	0.51645	0.538198	0.531788
2016-03-17 19:00:00	0.297896	0.285855	0.499896	0.247741	0.275492	0.268731
2016-03-17 20:00:00	0.445793	0.420723	0.58326	0.398244	0.422054	0.415756
2016-03-17 21:00:00	0.688204	0.661176	0.794346	0.632693	0.66485	0.656907
2016-03-17 22:00:00	0.931071	0.90642	0.963142	0.9069	0.908108	0.899244
2016-03-17 23:00:00	0.819853	0.796766	0.856592	0.774198	0.796365	0.788213
2016-03-18	0.83929	0.807396	0.898069	0.782774	0.819693	0.80892
2016-03-18 01:00:00	1.06504	1.04042	1.04251	1.0197	1.04542	1.03531
2016-03-18 02:00:00	1.1192	1.0868	1.10955	1.08454	1.09837	1.08869
2016-03-18 03:00:00	0.54269	0.52274	0.648995	0.499591	0.521966	0.513274
2016-03-18 04:00:00	0.526924	0.506131	0.641802	0.485361	0.505611	0.497565
2016-03-18 05:00:00	0.660437	0.626549	0.770482	0.620057	0.638143	0.630204
2016-03-18 06:00:00	0.746706	0.71759	0.813811	0.709053	0.724381	0.716313
2016-03-18 07:00:00	1.05526	1.02335	0.977817	1.04469	1.03329	1.02327
2016-03-18 08:00:00	0.830844	0.781337	0.867329	0.788573	0.807614	0.799741
2016-03-18 09:00:00	0.650927	0.606395	0.770483	0.60617	0.627685	0.62
2016-03-18 10:00:00	1.26263	1.19997	1.17942	1.22988	1.23975	1.22993
2016-03-18 11:00:00	1.29082	1.25367	1.22773	1.27206	1.26993	1.25872
2016-03-18 12:00:00	0.988448	0.952904	1.01041	0.968564	0.966262	0.956868
2016-03-18 13:00:00	0.481957	0.446602	0.627689	0.444111	0.459119	0.452064
2016-03-18 14:00:00	0.490314	0.487787	0.614527	0.444223	0.468241	0.460394
2016-03-18 15:00:00	0.406619	0.398155	0.57025	0.36079	0.385475	0.377288
2016-03-18 16:00:00	0.163627	0.149773	0.440745	0.114406	0.144298	0.135051
2016-03-18 17:00:00	0.441587	0.410358	0.613039	0.400658	0.418891	0.411265
2016-03-18 18:00:00	1.13712	1.10156	1.13469	1.13378	1.11507	1.10617
2016-03-18 19:00:00	0.962561	0.93469	1.02999	0.954695	0.939969	0.930601
2016-03-18 20:00:00	0.37525	0.343968	0.553364	0.320264	0.352646	0.345094
2016-03-18 21:00:00	0.643539	0.628779	0.737626	0.595302	0.619678	0.611961
2016-03-18 22:00:00	1.06467	1.03495	1.0412	1.04591	1.0416	1.03233
2016-03-18 23:00:00	2.55239	2.58138	2.31662	2.55134	2.54002	2.52161
2016-03-19	2.26745	2.27395	2.08866	2.2602	2.25117	2.23781
2016-03-19 01:00:00	2.93162	2.94121	2.77076	2.93294	2.91568	2.90246
2016-03-19 02:00:00	1.66338	1.62557	1.59533	1.65241	1.64537	1.63481
2016-03-19 03:00:00	1.61106	1.57797	1.58887	1.60935	1.5924	1.58235
2016-03-19 04:00:00	0.451361	0.424043	0.606559	0.414705	0.430975	0.421846
2016-03-19 05:00:00	0.629302	0.599326	0.705784	0.593554	0.607732	0.599116
2016-03-19 06:00:00	0.604894	0.574398	0.692356	0.568434	0.582976	0.574658
2016-03-19 07:00:00	0.70715	0.667218	0.792777	0.669888	0.684307	0.676289
2016-03-19 08:00:00	0.751794	0.714075	0.814706	0.718159	0.728753	0.720869
2016-03-19 09:00:00	0.787623	0.747713	0.834022	0.754896	0.764208	0.756482
2016-03-19 10:00:00	0.717492	0.673258	0.80892	0.683396	0.693758	0.686318
2016-03-19 11:00:00	1.07846	1.03784	1.05066	1.05993	1.0557	1.04646
2016-03-19 12:00:00	1.27912	1.23779	1.28337	1.27414	1.25736	1.24711
2016-03-19 13:00:00	0.728625	0.701873	0.84687	0.689797	0.705893	0.698212
2016-03-19 14:00:00	0.481848	0.473297	0.592748	0.443783	0.460394	0.45174
2016-03-19 15:00:00	0.386908	0.373684	0.564294	0.336989	0.365805	0.35712
2016-03-19 16:00:00	1.07353	1.0407	1.08035	1.03428	1.05109	1.04101
2016-03-19 17:00:00	0.305464	0.302514	0.529917	0.256816	0.285154	0.275845
2016-03-19 18:00:00	0.350119	0.338547	0.554571	0.309552	0.329052	0.320394
2016-03-19 19:00:00	0.636168	0.604108	0.758066	0.591773	0.613003	0.605089
2016-03-19 20:00:00	0.308701	0.300812	0.506924	0.262872	0.287246	0.279781
2016-03-19 21:00:00	0.668158	0.648176	0.763446	0.630193	0.644481	0.637584
2016-03-19 22:00:00	0.553197	0.533525	0.643644	0.516274	0.529314	0.523073
2016-03-19 23:00:00	0.709664	0.682197	0.800678	0.676322	0.685013	0.678493
2016-03-20	0.990887	0.958004	0.965989	0.95909	0.971147	0.959871
2016-03-20 01:00:00	1.03303	0.990536	1.03946	0.97459	1.0128	1.00255
2016-03-20 02:00:00	1.02278	0.980476	1.01417	0.970719	1.00215	0.991633
2016-03-20 03:00:00	0.511753	0.490044	0.62676	0.47512	0.491769	0.482253
2016-03-20 04:00:00	0.715281	0.688095	0.786189	0.684492	0.693955	0.684885
2016-03-20 05:00:00	0.856143	0.832997	0.867351	0.844586	0.834542	0.824472
2016-03-20 06:00:00	0.964261	0.92498	0.932985	0.936939	0.941796	0.932834
2016-03-20 07:00:00	0.745867	0.701386	0.826679	0.709352	0.722989	0.714611
2016-03-20 08:00:00	0.891243	0.841415	0.896117	0.856623	0.867994	0.859504
2016-03-20 09:00:00	0.849666	0.808091	0.865117	0.819681	0.826588	0.818314
2016-03-20 10:00:00	0.940996	0.886453	0.923738	0.909448	0.917426	0.909059
2016-03-20 11:00:00	1.00822	0.946388	0.988219	0.977814	0.984441	0.975921
2016-03-20 12:00:00	1.15956	1.10936	1.07983	1.13677	1.13663	1.12729
2016-03-20 13:00:00	1.04708	0.98705	1.09741	1.02788	1.02459	1.01405
2016-03-20 14:00:00	0.540712	0.527064	0.630902	0.500242	0.519257	0.510702
2016-03-20 15:00:00	0.536061	0.506992	0.672538	0.492324	0.513722	0.506302
2016-03-20 16:00:00	0.56879	0.540546	0.668045	0.530876	0.546218	0.538231
2016-03-20 17:00:00	0.853492	0.815824	0.892661	0.826318	0.830138	0.822198
2016-03-20 18:00:00	0.903951	0.873613	0.953126	0.870778	0.881459	0.874986
2016-03-20 19:00:00	1.48571	1.46361	1.45623	1.50568	1.46651	1.4559
2016-03-20 20:00:00	1.4081	1.37354	1.3749	1.3833	1.38792	1.37797
2016-03-20 21:00:00	0.764039	0.73192	0.794851	0.717714	0.74026	0.732494
2016-03-20 22:00:00	0.968322	0.92749	0.97829	0.934209	0.944438	0.936048
2016-03-20 23:00:00	1.54292	1.50945	1.44402	1.53859	1.5225	1.51074
2016-03-21	1.67316	1.63286	1.62881	1.63466	1.65617	1.64343
2016-03-21 01:00:00	1.20981	1.16065	1.2044	1.15308	1.18978	1.17951
2016-03-21 02:00:00	1.0597	1.02197	1.00111	1.02035	1.03864	1.02832
2016-03-21 03:00:00	0.630154	0.60876	0.732837	0.595719	0.609661	0.600059
2016-03-21 04:00:00	0.55329	0.536171	0.664043	0.51768	0.532545	0.523131
2016-03-21 05:00:00	0.694048	0.660121	0.775073	0.659851	0.672593	0.663452
2016-03-21 06:00:00	0.616349	0.569219	0.720859	0.575839	0.594521	0.585749
2016-03-21 07:00:00	0.831092	0.78861	0.858607	0.795885	0.808579	0.80003
2016-03-21 08:00:00	0.725962	0.688372	0.798396	0.6884	0.703146	0.695287
2016-03-21 09:00:00	1.09949	1.04047	1.05544	1.06723	1.07652	1.06728
2016-03-21 10:00:00	1.02137	0.96554	0.95833	0.990206	0.998286	0.989516
2016-03-21 11:00:00	1.056	0.991225	0.993044	1.02227	1.03267	1.02449
2016-03-21 12:00:00	0.721062	0.678344	0.787242	0.687695	0.697969	0.690484
2016-03-21 13:00:00	0.438227	0.402523	0.582556	0.400768	0.415508	0.408363
2016-03-21 14:00:00	1.57718	1.53777	1.54066	1.56776	1.55827	1.54464
2016-03-21 15:00:00	0.892617	0.8633	0.874148	0.84403	0.870153	0.861212
2016-03-21 16:00:00	0.485791	0.482985	0.607672	0.428413	0.464284	0.455316
2016-03-21 17:00:00	0.244738	0.245059	0.476519	0.189401	0.224344	0.215433
2016-03-21 18:00:00	0.137312	0.153843	0.400667	0.0788596	0.118235	0.108664
2016-03-21 19:00:00	0.264493	0.26735	0.47548	0.20373	0.243684	0.235024
2016-03-21 20:00:00	0.306409	0.309562	0.49545	0.252557	0.284886	0.277564
2016-03-21 21:00:00	0.782184	0.774862	0.826846	0.734553	0.758983	0.751324
2016-03-21 22:00:00	2.48614	2.4985	2.28844	2.46324	2.47485	2.45487
2016-03-21 23:00:00	1.62582	1.59681	1.52449	1.59679	1.60502	1.59231
2016-03-22	1.40375	1.37466	1.2639	1.3714	1.38507	1.37267
2016-03-22 01:00:00	1.52952	1.50744	1.57222	1.5185	1.51317	1.49657
2016-03-22 02:00:00	1.32446	1.29298	1.36911	1.30939	1.30613	1.29275
2016-03-22 03:00:00	0.752502	0.725918	0.791556	0.703846	0.731584	0.721808
2016-03-22 04:00:00	0.737311	0.709374	0.810627	0.700919	0.716093	0.706624
2016-03-22 05:00:00	0.706503	0.672978	0.794914	0.670667	0.684829	0.675606
2016-03-22 06:00:00	1.02405	0.98309	0.989056	0.992879	1.00187	0.992225
2016-03-22 07:00:00	0.803694	0.77028	0.848678	0.769698	0.781269	0.772486
2016-03-22 08:00:00	0.970132	0.921641	0.957995	0.935198	0.947081	0.938041
2016-03-22 09:00:00	0.894731	0.854377	0.89597	0.861505	0.871633	0.863062
2016-03-22 10:00:00	1.20434	1.16239	1.14728	1.17409	1.18187	1.17241
2016-03-22 11:00:00	1.48973	1.4582	1.49684	1.47901	1.46952	1.45823
2016-03-22 12:00:00	1.13977	1.09607	1.09725	1.11869	1.11759	1.10772
2016-03-22 13:00:00	0.479804	0.453504	0.62437	0.439386	0.457691	0.44977
2016-03-22 14:00:00	0.458084	0.427038	0.614465	0.416833	0.436382	0.427827
2016-03-22 15:00:00	0.4261	0.398571	0.608147	0.384192	0.40469	0.395467
2016-03-22 16:00:00	0.271966	0.244183	0.520254	0.219151	0.251421	0.241806
2016-03-22 17:00:00	0.17846	0.178781	0.445809	0.142126	0.159913	0.148863
2016-03-22 18:00:00	0.312196	0.308956	0.509321	0.264004	0.292063	0.281782
2016-03-22 19:00:00	0.198045	0.183246	0.434779	0.144774	0.178251	0.168384
2016-03-22 20:00:00	0.328806	0.307424	0.513879	0.277478	0.30722	0.298675
2016-03-22 21:00:00	0.539769	0.511396	0.645306	0.49022	0.516095	0.508737
2016-03-22 22:00:00	0.983519	0.939414	0.97366	0.968347	0.958798	0.951597
2016-03-22 23:00:00	0.785894	0.749261	0.845437	0.738844	0.760998	0.753583
2016-03-23	0.854164	0.813076	0.907595	0.794161	0.834807	0.823042
2016-03-23 01:00:00	0.990965	0.955741	1.00369	0.938041	0.97129	0.95946
2016-03-23 02:00:00	0.679166	0.645177	0.732117	0.624911	0.658993	0.648184
2016-03-23 03:00:00	0.736832	0.706656	0.785356	0.696345	0.715807	0.705921
2016-03-23 04:00:00	0.514546	0.495444	0.639642	0.480009	0.494808	0.484267
2016-03-23 05:00:00	0.624409	0.587527	0.718633	0.587995	0.603143	0.593613
2016-03-23 06:00:00	0.802449	0.769262	0.851821	0.772601	0.780267	0.771264
2016-03-23 07:00:00	0.649199	0.614305	0.750206	0.614761	0.62685	0.618198
2016-03-23 08:00:00	0.767332	0.736427	0.830706	0.734795	0.744635	0.736695
2016-03-23 09:00:00	0.978864	0.941251	0.932812	0.953507	0.955578	0.947397
2016-03-23 10:00:00	1.26347	1.20755	1.17006	1.23743	1.23983	1.23033
2016-03-23 11:00:00	1.15035	1.11204	1.11941	1.13667	1.12812	1.1181
2016-03-23 12:00:00	0.784014	0.756644	0.827495	0.749169	0.760718	0.75257
2016-03-23 13:00:00	0.507489	0.492366	0.635	0.471776	0.484989	0.476953
2016-03-23 14:00:00	0.946414	0.912762	0.969449	0.980262	0.924125	0.916412
2016-03-23 15:00:00	0.975576	0.916691	1.01336	0.976098	0.953268	0.941941
2016-03-23 16:00:00	0.186563	0.165645	0.441785	0.144018	0.166864	0.157645
2016-03-23 17:00:00	0.370795	0.348824	0.53395	0.319949	0.349353	0.341914
2016-03-23 18:00:00	0.291646	0.266124	0.502585	0.243747	0.270284	0.262266
2016-03-23 19:00:00	0.275736	0.251045	0.504179	0.233384	0.253845	0.246361
2016-03-23 20:00:00	0.477791	0.4407	0.601525	0.437092	0.453847	0.44749
2016-03-23 21:00:00	0.523446	0.477045	0.64254	0.484495	0.498874	0.492434
2016-03-23 22:00:00	0.551792	0.515843	0.652019	0.509321	0.52746	0.520998
2016-03-23 23:00:00	0.625235	0.596355	0.696005	0.578447	0.600591	0.594126
2016-03-24	0.776921	0.743362	0.839942	0.732783	0.756848	0.746515
2016-03-24 01:00:00	1.63137	1.60847	1.6593	1.61359	1.61594	1.59929
2016-03-24 02:00:00	1.608	1.56543	1.68742	1.60874	1.59091	1.57192
2016-03-24 03:00:00	0.639231	0.617558	0.701622	0.589403	0.618846	0.608869
2016-03-24 04:00:00	0.558957	0.545062	0.658467	0.515305	0.538827	0.528754
2016-03-24 05:00:00	0.454538	0.436468	0.599801	0.416864	0.434313	0.424546
2016-03-24 06:00:00	0.523894	0.504323	0.635794	0.489671	0.502936	0.493787
2016-03-24 07:00:00	0.650542	0.621265	0.724883	0.615007	0.628477	0.619829
2016-03-24 08:00:00	0.69535	0.653652	0.80042	0.660292	0.672434	0.66401
2016-03-24 09:00:00	0.728134	0.68861	0.796933	0.693426	0.705144	0.696924
2016-03-24 10:00:00	1.19981	1.14563	1.14444	1.16918	1.17669	1.16703
2016-03-24 11:00:00	1.15749	1.11582	1.11055	1.13946	1.13565	1.12513
[truncated: 4,720 more rows]
