# Supplementary material for: Deep learning-based novel ensemble method with best score transferred-adaptive neuro fuzzy inference system for energy consumption prediction
Source: PeerJ Comput Sci. 2025 Feb 21;11:e2680. doi: 10.7717/peerj-cs.2680 (PMC11888908; doi:10.7717/peerj-cs.2680)
Supplement: Supplemental Information 10 — The scores of DL-based basic predictors produced during the training phase-I using the “Homedata.ipynb” Jupyter Notebook file in the “dl_app.rar” folder. These files, created under 5-fold cross-validation conditions, are subsequently used in the Training Phase II and Test Phase processes. [file peerj-cs-11-2680-s010.zip › PredTestV1.xlsx]

## Sheet: PredTestV1
time	House overall	LSTM	CNN	RNN	GRU	Bi-LSTM
2016-01-01 05:00:00	1.04413	1.04559	1.09695	0.986528	1.07203	1.04682
2016-01-01 06:00:00	0.918167	0.91337	0.940058	0.875381	0.945561	0.920555
2016-01-01 07:00:00	0.714736	0.707427	0.801098	0.682546	0.74159	0.717063
2016-01-01 08:00:00	0.960013	0.937546	0.991498	0.91245	0.986261	0.961898
2016-01-01 09:00:00	0.639836	0.631753	0.733176	0.608782	0.66648	0.642232
2016-01-01 10:00:00	1.21942	1.18531	1.21648	1.16702	1.24421	1.22091
2016-01-01 11:00:00	0.798747	0.781739	0.866691	0.75936	0.824587	0.80056
2016-01-01 12:00:00	0.537055	0.521763	0.634484	0.51765	0.563727	0.539586
2016-01-01 13:00:00	0.358377	0.347558	0.505826	0.357067	0.385673	0.361611
2016-01-01 14:00:00	0.75672	0.743887	0.857735	0.704632	0.783989	0.758807
2016-01-01 15:00:00	1.47058	1.42546	1.50613	1.38133	1.49711	1.47236
2016-01-01 16:00:00	1.32164	1.28507	1.26448	1.24632	1.35014	1.32313
2016-01-01 17:00:00	1.91669	1.8664	1.96117	1.81049	1.94634	1.91918
2016-01-01 18:00:00	2.09539	2.05104	2.08156	1.98622	2.12566	2.0988
2016-01-01 19:00:00	1.30432	1.26345	1.32614	1.34085	1.33221	1.30696
2016-01-01 20:00:00	1.27128	1.21924	1.32036	1.30431	1.29803	1.2733
2016-01-01 21:00:00	1.48499	1.4452	1.43163	1.41459	1.5147	1.48616
2016-01-01 22:00:00	1.92876	1.89833	1.96359	1.85359	1.96214	1.93108
2016-01-01 23:00:00	2.03032	1.99031	1.6729	1.9478	2.06237	2.03299
2016-01-02	2.75844	2.73454	2.72286	2.61437	2.79314	2.76597
2016-01-02 01:00:00	1.4312	1.44419	1.41656	1.34234	1.46143	1.4343
2016-01-02 02:00:00	0.945283	0.965379	0.952757	0.908609	0.971705	0.947942
2016-01-02 03:00:00	0.774271	0.792225	0.866191	0.749191	0.800167	0.777313
2016-01-02 04:00:00	1.48901	1.49005	1.44192	1.4946	1.51623	1.49302
2016-01-02 05:00:00	1.3494	1.3387	1.32739	1.35224	1.37766	1.35342
2016-01-02 06:00:00	0.769654	0.773422	0.858126	0.699353	0.796727	0.772081
2016-01-02 07:00:00	0.784055	0.781319	0.855934	0.752404	0.810602	0.786257
2016-01-02 08:00:00	0.994467	0.979453	1.04291	0.934592	1.01957	0.996229
2016-01-02 09:00:00	0.778566	0.772289	0.84594	0.741761	0.804841	0.780618
2016-01-02 10:00:00	0.814647	0.802598	0.877697	0.763659	0.839865	0.816522
2016-01-02 11:00:00	0.922265	0.903473	0.948884	0.875701	0.948085	0.923903
2016-01-02 12:00:00	1.61104	1.59829	1.56152	1.53175	1.63858	1.61338
2016-01-02 13:00:00	1.39428	1.37599	1.30592	1.31815	1.42221	1.39634
2016-01-02 14:00:00	0.72421	0.709115	0.811665	0.6823	0.750133	0.726052
2016-01-02 15:00:00	0.731881	0.711508	0.83104	0.6788	0.759261	0.733696
2016-01-02 16:00:00	0.28691	0.287984	0.450591	0.265241	0.316035	0.290498
2016-01-02 17:00:00	0.260415	0.266664	0.441532	0.243619	0.290317	0.264114
2016-01-02 18:00:00	0.630465	0.625053	0.706098	0.601932	0.659537	0.632422
2016-01-02 19:00:00	1.6248	1.59684	1.47462	1.53341	1.65421	1.6264
2016-01-02 20:00:00	1.76722	1.73427	1.74711	1.69059	1.79688	1.76906
2016-01-02 21:00:00	2.15725	2.14006	2.18113	2.05372	2.18944	2.16038
2016-01-02 22:00:00	2.92425	2.89347	2.83517	2.76729	2.95944	2.93088
2016-01-02 23:00:00	2.93471	2.88783	2.86537	2.7561	2.96763	2.94136
2016-01-03	1.738	1.72611	1.69658	1.61724	1.76757	1.74126
2016-01-03 01:00:00	2.07386	2.08196	2.11374	1.98671	2.10851	2.08253
2016-01-03 02:00:00	1.6121	1.6461	1.65967	1.56547	1.64119	1.61698
2016-01-03 03:00:00	0.798349	0.822309	0.88709	0.771725	0.824089	0.801385
2016-01-03 04:00:00	0.997916	1.01745	1.04195	0.939796	1.02526	1.00031
2016-01-03 05:00:00	0.713656	0.730272	0.810545	0.671173	0.739515	0.716089
2016-01-03 06:00:00	0.869194	0.883763	0.899236	0.826738	0.895485	0.871493
2016-01-03 07:00:00	0.904869	0.915675	0.944031	0.849836	0.930313	0.907138
2016-01-03 08:00:00	0.790551	0.79189	0.856149	0.749528	0.81581	0.792581
2016-01-03 09:00:00	0.793403	0.789499	0.863869	0.742949	0.8175	0.795339
2016-01-03 10:00:00	0.817984	0.81094	0.874967	0.774638	0.842863	0.819812
2016-01-03 11:00:00	0.877742	0.865208	0.929288	0.823376	0.902175	0.87937
2016-01-03 12:00:00	1.24504	1.22693	1.27399	1.19343	1.27115	1.24646
2016-01-03 13:00:00	0.738852	0.723702	0.821585	0.697431	0.76443	0.740627
2016-01-03 14:00:00	0.686422	0.669521	0.81507	0.630062	0.712705	0.688363
2016-01-03 15:00:00	0.715184	0.709628	0.805733	0.673739	0.743605	0.717121
2016-01-03 16:00:00	1.23359	1.21365	1.20608	1.16954	1.26341	1.23688
2016-01-03 17:00:00	1.14159	1.11705	1.15941	1.12527	1.16966	1.14379
2016-01-03 18:00:00	0.78357	0.766318	0.879317	0.723692	0.81117	0.785022
2016-01-03 19:00:00	0.776253	0.760664	0.850124	0.728155	0.803359	0.777667
2016-01-03 20:00:00	1.37164	1.35399	1.33141	1.31641	1.40054	1.3731
2016-01-03 21:00:00	1.88624	1.8725	1.90995	1.78415	1.91719	1.88858
2016-01-03 22:00:00	2.0527	2.03821	1.97321	1.95644	2.08353	2.05602
2016-01-03 23:00:00	1.90011	1.88307	1.78966	1.80927	1.92702	1.90282
2016-01-04	1.6276	1.65341	1.58318	1.53125	1.65881	1.63085
2016-01-04 01:00:00	1.53868	1.55873	1.50727	1.44238	1.56855	1.54172
2016-01-04 02:00:00	1.09611	1.11053	1.05137	1.04073	1.12132	1.09859
2016-01-04 03:00:00	0.700465	0.716028	0.812715	0.683017	0.72549	0.703623
2016-01-04 04:00:00	0.925734	0.938777	0.992155	0.877155	0.952758	0.928205
2016-01-04 05:00:00	0.559207	0.570856	0.645325	0.53346	0.5853	0.562127
2016-01-04 06:00:00	0.752742	0.7481	0.829821	0.718302	0.778862	0.754995
2016-01-04 07:00:00	0.669524	0.664204	0.772185	0.636505	0.694935	0.671918
2016-01-04 08:00:00	0.925768	0.905416	0.962452	0.877616	0.950925	0.927535
2016-01-04 09:00:00	0.797567	0.781637	0.871261	0.75383	0.822983	0.7995
2016-01-04 10:00:00	1.21521	1.18099	1.18733	1.14891	1.23935	1.21679
2016-01-04 11:00:00	1.02252	0.993362	1.04986	0.974395	1.04787	1.02439
2016-01-04 12:00:00	0.674694	0.647877	0.78238	0.643418	0.699131	0.676811
2016-01-04 13:00:00	0.569048	0.557936	0.641557	0.544985	0.595266	0.571388
2016-01-04 14:00:00	1.12017	1.09904	1.26409	1.03114	1.14516	1.12171
2016-01-04 15:00:00	1.61223	1.57069	1.61272	1.56048	1.64281	1.61732
2016-01-04 16:00:00	1.09534	1.06375	1.13117	1.04205	1.12273	1.09806
2016-01-04 17:00:00	0.983486	0.962128	1.03413	0.89819	1.0122	0.985542
2016-01-04 18:00:00	0.623871	0.598661	0.697228	0.569054	0.650808	0.6261
2016-01-04 19:00:00	0.475175	0.451417	0.536997	0.432472	0.501117	0.477647
2016-01-04 20:00:00	0.639476	0.609487	0.700748	0.59979	0.66534	0.641344
2016-01-04 21:00:00	1.22737	1.18277	1.18963	1.1551	1.25226	1.22832
2016-01-04 22:00:00	2.06341	2.0211	1.90784	1.93148	2.08867	2.06644
2016-01-04 23:00:00	2.09603	2.05754	1.97063	1.96669	2.1246	2.09932
2016-01-05	1.31559	1.34135	1.28559	1.21924	1.34091	1.31789
2016-01-05 01:00:00	1.92733	1.92414	1.86	1.8232	1.95738	1.93176
2016-01-05 02:00:00	2.36018	2.39623	2.15989	2.14449	2.38838	2.36666
2016-01-05 03:00:00	2.38923	2.36718	2.27121	2.24145	2.41676	2.39558
2016-01-05 04:00:00	1.70383	1.67897	1.58449	1.64369	1.7308	1.70949
2016-01-05 05:00:00	1.45336	1.4221	1.33335	1.43369	1.47705	1.45769
2016-01-05 06:00:00	1.33032	1.29955	1.31202	1.31338	1.35447	1.33419
2016-01-05 07:00:00	1.0311	0.999533	1.06471	0.981035	1.05353	1.03284
2016-01-05 08:00:00	0.991052	0.954847	1.03335	0.936352	1.01232	0.992724
2016-01-05 09:00:00	1.14128	1.09694	1.13476	1.08915	1.16302	1.14283
2016-01-05 10:00:00	1.36895	1.31393	1.26027	1.30248	1.38875	1.37046
2016-01-05 11:00:00	1.21453	1.16308	1.17857	1.1633	1.23623	1.21594
2016-01-05 12:00:00	1.29051	1.24985	1.38206	1.20958	1.3146	1.2921
2016-01-05 13:00:00	1.05745	1.01091	1.15744	0.991458	1.07912	1.05902
2016-01-05 14:00:00	0.625175	0.592727	0.723586	0.579422	0.648579	0.627296
2016-01-05 15:00:00	0.524366	0.490728	0.630954	0.482249	0.548962	0.526854
2016-01-05 16:00:00	0.503166	0.475398	0.609956	0.46572	0.527608	0.505798
2016-01-05 17:00:00	0.207993	0.193969	0.414732	0.202527	0.234675	0.21192
2016-01-05 18:00:00	0.261037	0.249809	0.449468	0.252286	0.287117	0.264654
2016-01-05 19:00:00	0.289017	0.271228	0.459487	0.285161	0.315914	0.292296
2016-01-05 20:00:00	0.384842	0.370062	0.523339	0.372317	0.410236	0.38774
2016-01-05 21:00:00	0.945684	0.918901	0.995036	0.899489	0.970261	0.947057
2016-01-05 22:00:00	1.27042	1.24248	1.29492	1.19973	1.29571	1.27135
2016-01-05 23:00:00	1.04641	1.01192	1.09865	0.997539	1.0703	1.04732
2016-01-06	1.19431	1.20839	1.18176	1.13683	1.21932	1.19695
2016-01-06 01:00:00	1.09085	1.10023	1.13372	1.03872	1.11536	1.09343
2016-01-06 02:00:00	0.943179	0.953057	0.94373	0.907623	0.965743	0.945933
2016-01-06 03:00:00	1.35283	1.35079	1.29383	1.283	1.37682	1.3556
2016-01-06 04:00:00	1.04416	1.04021	1.08436	0.98763	1.06753	1.04645
2016-01-06 05:00:00	1.08066	1.06628	1.11705	1.02115	1.10282	1.08271
2016-01-06 06:00:00	0.950363	0.930811	1.0011	0.904947	0.972813	0.952433
2016-01-06 07:00:00	0.964373	0.953727	0.996525	0.91785	0.986811	0.966374
2016-01-06 08:00:00	0.933474	0.914116	0.984673	0.884397	0.955487	0.935428
2016-01-06 09:00:00	0.992591	0.975098	1.01998	0.93809	1.01503	0.994389
2016-01-06 10:00:00	1.44921	1.4195	1.31025	1.38744	1.47174	1.45117
2016-01-06 11:00:00	1.41949	1.41493	1.39307	1.35605	1.44619	1.42179
2016-01-06 12:00:00	1.19633	1.1802	1.22095	1.12359	1.22143	1.19805
2016-01-06 13:00:00	0.726452	0.709494	0.829317	0.687353	0.750703	0.728605
2016-01-06 14:00:00	0.737549	0.719899	0.823293	0.684231	0.762656	0.739505
2016-01-06 15:00:00	0.368096	0.364569	0.501052	0.337007	0.394354	0.371433
2016-01-06 16:00:00	0.362285	0.362053	0.509605	0.338576	0.388939	0.365694
2016-01-06 17:00:00	0.315956	0.312818	0.471545	0.290651	0.342782	0.319345
2016-01-06 18:00:00	0.141357	0.146817	0.368824	0.141252	0.169581	0.145605
2016-01-06 19:00:00	0.165207	0.169556	0.396893	0.164602	0.193064	0.169219
2016-01-06 20:00:00	0.273908	0.269647	0.458005	0.271221	0.300717	0.277096
2016-01-06 21:00:00	0.71622	0.687358	0.807341	0.682106	0.740556	0.717409
2016-01-06 22:00:00	0.545664	0.521928	0.634857	0.524803	0.570226	0.547328
2016-01-06 23:00:00	2.15654	2.13754	2.15236	2.01438	2.18618	2.15906
2016-01-07	2.02625	2.04038	1.93936	1.90083	2.05565	2.03044
2016-01-07 01:00:00	2.07198	2.0906	2.001	2.03285	2.10453	2.08086
2016-01-07 02:00:00	1.28255	1.30181	1.34349	1.28115	1.30754	1.2864
2016-01-07 03:00:00	1.22006	1.23766	1.18102	1.19816	1.24741	1.22377
2016-01-07 04:00:00	0.660853	0.685519	0.711418	0.629409	0.685031	0.663929
2016-01-07 05:00:00	0.580155	0.589282	0.660744	0.560305	0.604091	0.583065
2016-01-07 06:00:00	0.688944	0.70503	0.798363	0.651736	0.71043	0.691383
2016-01-07 07:00:00	0.933253	0.908116	0.985579	0.889901	0.955672	0.935094
2016-01-07 08:00:00	0.798615	0.773431	0.875014	0.761411	0.820811	0.800625
2016-01-07 09:00:00	0.808942	0.781805	0.88887	0.767889	0.831601	0.810837
2016-01-07 10:00:00	1.31103	1.26753	1.25317	1.25964	1.33406	1.31256
2016-01-07 11:00:00	0.936174	0.930475	0.978467	0.881815	0.95874	0.937713
2016-01-07 12:00:00	1.02147	1.0221	1.06311	0.971391	1.04733	1.02312
2016-01-07 13:00:00	0.72402	0.717224	0.846156	0.675385	0.746232	0.726102
2016-01-07 14:00:00	0.977719	0.971639	1.00995	0.930714	1.00258	0.979185
2016-01-07 15:00:00	0.700569	0.676176	0.790458	0.644048	0.725222	0.702477
2016-01-07 16:00:00	0.573016	0.558582	0.646891	0.526277	0.598877	0.575302
2016-01-07 17:00:00	0.639399	0.645544	0.784717	0.578986	0.664902	0.641587
2016-01-07 18:00:00	0.265101	0.28827	0.460107	0.262625	0.29248	0.268906
2016-01-07 19:00:00	0.530808	0.53908	0.611155	0.497535	0.55636	0.533192
2016-01-07 20:00:00	0.761811	0.760217	0.852444	0.721418	0.786507	0.763223
2016-01-07 21:00:00	1.07623	1.07043	1.07806	1.02351	1.10049	1.07715
2016-01-07 22:00:00	1.04309	1.04142	1.07878	0.980828	1.06822	1.044
2016-01-07 23:00:00	1.50869	1.50591	1.49073	1.42204	1.53373	1.5099
2016-01-08	1.18172	1.22626	1.14244	1.12067	1.2077	1.18449
2016-01-08 01:00:00	1.45048	1.4786	1.36345	1.37159	1.47475	1.45342
2016-01-08 02:00:00	1.09023	1.12758	1.11489	1.0208	1.11418	1.09287
2016-01-08 03:00:00	1.21522	1.24425	1.23386	1.12108	1.24021	1.21784
2016-01-08 04:00:00	1.29492	1.32041	1.26293	1.21188	1.32112	1.29743
2016-01-08 05:00:00	1.02086	1.04092	1.00236	0.972013	1.04517	1.02313
2016-01-08 06:00:00	0.916882	0.927541	0.935402	0.872858	0.940432	0.918881
2016-01-08 07:00:00	1.12244	1.11984	1.11455	1.07525	1.14606	1.12422
2016-01-08 08:00:00	0.885446	0.889662	0.917041	0.847426	0.909277	0.887362
2016-01-08 09:00:00	1.01093	1.0056	1.02237	0.968776	1.03506	1.01261
2016-01-08 10:00:00	1.38039	1.35719	1.28357	1.33563	1.40455	1.38209
2016-01-08 11:00:00	0.866264	0.860367	0.908647	0.829996	0.890536	0.867966
2016-01-08 12:00:00	1.36085	1.34684	1.32748	1.31002	1.38886	1.36268
2016-01-08 13:00:00	0.776939	0.761771	0.897017	0.735142	0.801451	0.778932
2016-01-08 14:00:00	1.20385	1.18958	1.23774	1.259	1.22713	1.20488
2016-01-08 15:00:00	1.00745	0.996736	1.10322	1.04092	1.03381	1.00951
2016-01-08 16:00:00	0.787403	0.776784	0.856864	0.751829	0.812299	0.788914
2016-01-08 17:00:00	0.621382	0.612333	0.694859	0.598824	0.647197	0.62331
2016-01-08 18:00:00	0.716826	0.709814	0.792933	0.685825	0.74326	0.718603
2016-01-08 19:00:00	1.11896	1.11409	1.1219	1.04951	1.14377	1.12023
2016-01-08 20:00:00	1.60637	1.57849	1.47334	1.54156	1.63281	1.60777
2016-01-08 21:00:00	1.37142	1.35636	1.34085	1.30188	1.39787	1.37255
2016-01-08 22:00:00	1.38149	1.3554	1.29589	1.308	1.40694	1.38236
2016-01-08 23:00:00	1.02549	0.998882	1.06104	0.967238	1.05285	1.0264
2016-01-09	0.81724	0.82083	0.868895	0.770022	0.843317	0.81992
2016-01-09 01:00:00	0.726029	0.744206	0.797237	0.679802	0.752639	0.728864
2016-01-09 02:00:00	0.826121	0.855884	0.875055	0.789688	0.854155	0.828866
2016-01-09 03:00:00	0.850156	0.871046	0.897777	0.828222	0.874354	0.853014
2016-01-09 04:00:00	0.867271	0.888695	0.928299	0.821917	0.89345	0.869747
2016-01-09 05:00:00	0.738603	0.750656	0.820466	0.703919	0.765002	0.741195
2016-01-09 06:00:00	0.693258	0.704588	0.781546	0.647521	0.718677	0.695796
2016-01-09 07:00:00	0.755591	0.758951	0.831309	0.718948	0.780846	0.757724
2016-01-09 08:00:00	0.6504	0.65561	0.738158	0.615335	0.675048	0.652744
2016-01-09 09:00:00	0.730124	0.727579	0.812211	0.683859	0.754256	0.732177
2016-01-09 10:00:00	0.763392	0.755316	0.837869	0.729011	0.788623	0.765312
2016-01-09 11:00:00	0.807306	0.776067	0.887821	0.755446	0.831073	0.80904
2016-01-09 12:00:00	1.10799	1.07197	1.12188	1.04192	1.13204	1.10935
2016-01-09 13:00:00	1.14947	1.1271	1.16685	1.08852	1.17531	1.1511
2016-01-09 14:00:00	0.929825	0.913417	1.00647	0.857853	0.952836	0.931338
2016-01-09 15:00:00	0.798377	0.800465	0.879891	0.756306	0.823853	0.800231
2016-01-09 16:00:00	0.595278	0.592856	0.672168	0.564293	0.620594	0.597325
2016-01-09 17:00:00	0.499068	0.489378	0.591161	0.469518	0.525189	0.501444
2016-01-09 18:00:00	0.973608	0.957393	0.992413	0.918507	0.999282	0.974703
2016-01-09 19:00:00	0.659075	0.659332	0.738855	0.618115	0.685154	0.660766
2016-01-09 20:00:00	0.956299	0.939167	0.992614	0.895022	0.98121	0.957355
2016-01-09 21:00:00	1.25482	1.2366	1.2108	1.20059	1.28148	1.25577
2016-01-09 22:00:00	1.78678	1.76918	1.75813	1.67723	1.81616	1.78853
2016-01-09 23:00:00	1.79238	1.7536	1.80153	1.66575	1.8199	1.794
2016-01-10	1.83104	1.80736	1.81256	1.70981	1.86115	1.8347
2016-01-10 01:00:00	1.16059	1.14787	1.17292	1.05535	1.18514	1.16339
2016-01-10 02:00:00	1.37422	1.36007	1.34447	1.30688	1.40239	1.37715
2016-01-10 03:00:00	0.727984	0.734835	0.808862	0.711032	0.753075	0.730937
2016-01-10 04:00:00	0.8118	0.793919	0.864767	0.786446	0.837233	0.814397
2016-01-10 05:00:00	0.80155	0.753487	0.851355	0.775016	0.82885	0.80376
2016-01-10 06:00:00	0.659798	0.606115	0.766244	0.636608	0.686028	0.661863
2016-01-10 07:00:00	0.677124	0.617282	0.776369	0.656703	0.702653	0.679063
2016-01-10 08:00:00	0.743946	0.666472	0.833586	0.741309	0.769274	0.745593
2016-01-10 09:00:00	0.678683	0.607211	0.779036	0.671356	0.703824	0.680449
2016-01-10 10:00:00	0.736539	0.667735	0.82068	0.703872	0.760536	0.738124
2016-01-10 11:00:00	0.755316	0.690017	0.84403	0.718711	0.779292	0.756823
2016-01-10 12:00:00	1.07079	0.989794	1.06743	1.03188	1.09477	1.07197
2016-01-10 13:00:00	1.1006	1.04873	1.14651	1.04745	1.12657	1.10207
2016-01-10 14:00:00	1.92053	1.83699	1.85247	1.79155	1.9475	1.92262
2016-01-10 15:00:00	1.40471	1.32721	1.43131	1.39495	1.43218	1.40794
2016-01-10 16:00:00	1.42653	1.35888	1.40279	1.40015	1.4528	1.42986
2016-01-10 17:00:00	1.27795	1.23891	1.25719	1.23117	1.30389	1.28005
2016-01-10 18:00:00	0.921103	0.889545	0.9811	0.88304	0.946335	0.922291
2016-01-10 19:00:00	0.813663	0.789844	0.877502	0.742874	0.838639	0.814723
2016-01-10 20:00:00	0.774494	0.741556	0.843511	0.715835	0.799303	0.775709
2016-01-10 21:00:00	1.2386	1.20139	1.21617	1.1438	1.26412	1.23937
2016-01-10 22:00:00	1.45782	1.42488	1.43131	1.33717	1.48358	1.45871
2016-01-10 23:00:00	2.93702	2.88673	2.7461	2.74192	2.96737	2.94385
2016-01-11	1.47151	1.45389	1.41053	1.35041	1.4982	1.47428
2016-01-11 01:00:00	2.4324	2.39067	2.04186	2.25078	2.46264	2.43852
2016-01-11 02:00:00	1.8309	1.82769	1.73109	1.78021	1.86261	1.838
2016-01-11 03:00:00	1.37039	1.37089	1.29148	1.3309	1.39786	1.37453
2016-01-11 04:00:00	0.841385	0.841374	0.900959	0.775909	0.865989	0.843406
2016-01-11 05:00:00	0.522057	0.52953	0.618113	0.49865	0.548071	0.524986
2016-01-11 06:00:00	0.561221	0.562411	0.655123	0.529789	0.586184	0.56395
2016-01-11 07:00:00	0.866066	0.847422	0.919339	0.813987	0.890629	0.867917
2016-01-11 08:00:00	0.761281	0.745443	0.833926	0.716376	0.785882	0.763265
2016-01-11 09:00:00	0.92605	0.898645	0.957723	0.863456	0.949571	0.927637
2016-01-11 10:00:00	1.1441	1.10643	1.13044	1.07777	1.16827	1.14547
2016-01-11 11:00:00	1.1307	1.08807	1.14471	1.06808	1.15428	1.13201
2016-01-11 12:00:00	0.620536	0.609969	0.71788	0.577278	0.646211	0.622753
2016-01-11 13:00:00	0.827289	0.805021	0.918546	0.767891	0.851588	0.829321
2016-01-11 14:00:00	1.49915	1.46705	1.52561	1.39144	1.52476	1.50125
2016-01-11 15:00:00	1.54445	1.51028	1.53437	1.43467	1.57055	1.54655
2016-01-11 16:00:00	1.50563	1.48407	1.47352	1.38377	1.53285	1.50782
2016-01-11 17:00:00	0.721154	0.727164	0.792239	0.668587	0.749588	0.723539
2016-01-11 18:00:00	1.25885	1.22431	1.16894	1.1929	1.28481	1.26032
2016-01-11 19:00:00	0.688304	0.674517	0.742995	0.633448	0.71377	0.690094
2016-01-11 20:00:00	0.603482	0.586721	0.689012	0.554243	0.628387	0.605331
2016-01-11 21:00:00	1.15611	1.12311	1.15545	1.07774	1.18002	1.15683
2016-01-11 22:00:00	1.17394	1.1414	1.14362	1.11939	1.19823	1.17443
2016-01-11 23:00:00	1.13773	1.11853	1.15517	1.06191	1.16225	1.13814
2016-01-12	1.57728	1.57902	1.48568	1.4979	1.60475	1.57982
2016-01-12 01:00:00	1.73467	1.73081	1.62576	1.65346	1.76122	1.7374
2016-01-12 02:00:00	1.21078	1.23047	1.2033	1.12271	1.23769	1.21293
2016-01-12 03:00:00	1.28556	1.29141	1.24667	1.18397	1.31	1.28806
2016-01-12 04:00:00	2.23848	2.23962	1.98509	2.2077	2.26655	2.24705
2016-01-12 05:00:00	1.40976	1.40805	1.38082	1.45409	1.42929	1.40952
2016-01-12 06:00:00	0.858077	0.861168	0.909754	0.802861	0.882407	0.859986
2016-01-12 07:00:00	0.963772	0.957397	1.00429	0.903236	0.988236	0.965467
2016-01-12 08:00:00	0.851033	0.84379	0.905736	0.792315	0.876087	0.852833
2016-01-12 09:00:00	1.02521	1.00606	1.06509	0.956245	1.05006	1.02678
2016-01-12 10:00:00	1.36863	1.34769	1.29594	1.29326	1.39394	1.37052
2016-01-12 11:00:00	1.03357	1.02588	1.09307	0.965545	1.06031	1.03509
2016-01-12 12:00:00	1.18436	1.1724	1.18783	1.10851	1.21266	1.18572
2016-01-12 13:00:00	0.788884	0.760493	0.889345	0.728949	0.8131	0.790592
2016-01-12 14:00:00	0.74705	0.725536	0.822015	0.684587	0.773581	0.748782
2016-01-12 15:00:00	0.707683	0.683899	0.803241	0.645282	0.733434	0.709275
2016-01-12 16:00:00	0.518518	0.514206	0.596012	0.465419	0.544927	0.520676
2016-01-12 17:00:00	0.900065	0.889828	0.959425	0.823213	0.927212	0.901285
2016-01-12 18:00:00	0.388388	0.396502	0.526743	0.350555	0.416398	0.391108
2016-01-12 19:00:00	0.635489	0.626457	0.702672	0.586716	0.66318	0.637327
2016-01-12 20:00:00	1.00903	0.975797	1.02517	0.934975	1.03545	1.00999
2016-01-12 21:00:00	0.995633	0.965327	1.02724	0.923261	1.02105	0.996589
2016-01-12 22:00:00	1.15867	1.12713	1.13393	1.09237	1.18301	1.15977
2016-01-12 23:00:00	1.51436	1.48464	1.33737	1.42047	1.535	1.51577
2016-01-13	1.03368	1.04359	1.05755	0.964351	1.06173	1.0361
2016-01-13 01:00:00	1.13425	1.13135	1.10104	1.06637	1.1607	1.13683
2016-01-13 02:00:00	0.891986	0.90755	0.908644	0.841076	0.919116	0.895075
2016-01-13 03:00:00	1.2541	1.25463	1.23569	1.16865	1.28151	1.25673
2016-01-13 04:00:00	1.11741	1.10102	1.1156	1.0463	1.14352	1.11915
2016-01-13 05:00:00	0.856119	0.842995	0.907365	0.799046	0.881537	0.858083
2016-01-13 06:00:00	1.0107	0.985222	1.05192	0.945028	1.03577	1.01238
2016-01-13 07:00:00	0.893728	0.870047	0.938253	0.834299	0.918174	0.895478
2016-01-13 08:00:00	0.874376	0.850256	0.922341	0.815635	0.899058	0.876096
2016-01-13 09:00:00	1.03739	1.00145	1.06653	0.972803	1.06157	1.03883
2016-01-13 10:00:00	1.41913	1.36746	1.32779	1.34787	1.44274	1.42061
2016-01-13 11:00:00	1.28276	1.23593	1.22364	1.21252	1.30607	1.28403
2016-01-13 12:00:00	1.54508	1.50847	1.56618	1.4542	1.57168	1.54692
2016-01-13 13:00:00	1.79124	1.75597	1.71598	1.81363	1.81649	1.79483
2016-01-13 14:00:00	1.1814	1.14881	1.20094	1.19491	1.20758	1.18393
2016-01-13 15:00:00	1.26557	1.22006	1.22397	1.22535	1.29308	1.26843
2016-01-13 16:00:00	0.548066	0.530404	0.649728	0.487967	0.572905	0.550186
2016-01-13 17:00:00	0.571132	0.554556	0.679325	0.510342	0.595817	0.573075
2016-01-13 18:00:00	0.275471	0.274735	0.452661	0.238199	0.302172	0.27881
2016-01-13 19:00:00	0.356949	0.35905	0.503427	0.320335	0.384113	0.359707
2016-01-13 20:00:00	0.668874	0.660454	0.771392	0.605393	0.694079	0.670728
2016-01-13 21:00:00	1.59875	1.58539	1.55025	1.52992	1.6253	1.60093
2016-01-13 22:00:00	1.39919	1.37855	1.31431	1.32636	1.42461	1.40045
2016-01-13 23:00:00	1.38069	1.36291	1.33049	1.29269	1.40741	1.38159
2016-01-14	1.48221	1.47277	1.32747	1.39544	1.50986	1.48441
2016-01-14 01:00:00	1.29819	1.29748	1.25898	1.2048	1.32762	1.30019
2016-01-14 02:00:00	1.26418	1.27824	1.20414	1.20112	1.29272	1.26678
2016-01-14 03:00:00	0.671608	0.690772	0.719253	0.622685	0.698089	0.674282
2016-01-14 04:00:00	0.741499	0.748121	0.83388	0.688656	0.766966	0.743766
2016-01-14 05:00:00	0.680571	0.685801	0.775695	0.631972	0.706046	0.682937
2016-01-14 06:00:00	1.09985	1.07466	1.11312	1.03477	1.12439	1.10147
2016-01-14 07:00:00	0.829396	0.81764	0.889938	0.774966	0.854056	0.83125
2016-01-14 08:00:00	0.86467	0.84535	0.916785	0.808327	0.889194	0.866391
2016-01-14 09:00:00	1.10975	1.0758	1.1361	1.04306	1.13377	1.11115
2016-01-14 10:00:00	1.23762	1.20457	1.21829	1.16282	1.26169	1.23915
2016-01-14 11:00:00	1.2179	1.20915	1.20614	1.13632	1.24443	1.21968
2016-01-14 12:00:00	1.4445	1.42197	1.44233	1.34301	1.47041	1.44646
2016-01-14 13:00:00	1.41492	1.38662	1.44718	1.41518	1.44329	1.41873
2016-01-14 14:00:00	0.835198	0.818826	0.939501	0.824745	0.861456	0.837322
2016-01-14 15:00:00	0.798634	0.777021	0.905356	0.715442	0.825817	0.800824
2016-01-14 16:00:00	0.268161	0.277532	0.415983	0.239909	0.295356	0.271809
2016-01-14 17:00:00	0.969263	0.932389	1.08916	0.888503	0.993528	0.970693
2016-01-14 18:00:00	0.619906	0.618388	0.707624	0.565133	0.646227	0.621984
2016-01-14 19:00:00	0.492599	0.490219	0.563563	0.447429	0.51942	0.494801
2016-01-14 20:00:00	0.492103	0.487339	0.60489	0.456251	0.517893	0.494359
2016-01-14 21:00:00	1.25225	1.21317	1.22551	1.18178	1.27584	1.25304
2016-01-14 22:00:00	1.11647	1.10003	1.10929	1.0622	1.1406	1.1172
2016-01-14 23:00:00	1.13742	1.13443	1.18517	1.05853	1.16221	1.13804
2016-01-15	1.44234	1.44615	1.40589	1.38629	1.47059	1.44523
2016-01-15 01:00:00	1.14819	1.12575	1.19164	1.09489	1.17265	1.15084
2016-01-15 02:00:00	0.765183	0.778204	0.813513	0.721733	0.791485	0.767918
2016-01-15 03:00:00	1.0246	1.04059	1.05328	0.949773	1.04958	1.02649
2016-01-15 04:00:00	1.03359	1.0429	1.0275	0.959199	1.05781	1.03531
2016-01-15 05:00:00	0.819982	0.827936	0.881338	0.770835	0.844647	0.821981
2016-01-15 06:00:00	0.724688	0.733639	0.820816	0.673774	0.74896	0.726838
2016-01-15 07:00:00	0.766013	0.77298	0.837358	0.718902	0.790287	0.76799
2016-01-15 08:00:00	0.913748	0.908517	0.960801	0.852888	0.93667	0.91536
2016-01-15 09:00:00	0.795016	0.793531	0.864917	0.749019	0.819073	0.79679
2016-01-15 10:00:00	1.27614	1.26073	1.23365	1.20259	1.29917	1.27768
2016-01-15 11:00:00	0.882612	0.886212	0.932619	0.833579	0.907702	0.884555
2016-01-15 12:00:00	1.42022	1.40716	1.36719	1.32772	1.44692	1.42204
2016-01-15 13:00:00	0.770433	0.772426	0.847002	0.715197	0.79596	0.772165
2016-01-15 14:00:00	0.489642	0.501513	0.593819	0.460968	0.514804	0.492198
2016-01-15 15:00:00	0.283	0.299932	0.457543	0.256042	0.310188	0.286416
2016-01-15 16:00:00	0.470137	0.476848	0.586746	0.422404	0.495536	0.472502
2016-01-15 17:00:00	0.428158	0.436473	0.554576	0.390666	0.454914	0.430634
2016-01-15 18:00:00	0.238182	0.241104	0.446158	0.207594	0.265699	0.241619
2016-01-15 19:00:00	0.346724	0.343729	0.503178	0.311168	0.374521	0.349443
2016-01-15 20:00:00	0.732207	0.710459	0.798895	0.669262	0.757835	0.733684
2016-01-15 21:00:00	1.24341	1.17906	1.21113	1.17751	1.26885	1.24426
2016-01-15 22:00:00	0.962011	0.899804	1.01531	0.895596	0.986854	0.962869
2016-01-15 23:00:00	1.41571	1.33884	1.38172	1.31408	1.4422	1.41651
2016-01-16	1.33222	1.26798	1.34936	1.2302	1.36029	1.33427
2016-01-16 01:00:00	1.6304	1.52697	1.45633	1.54682	1.65663	1.63273
2016-01-16 02:00:00	0.820187	0.769857	0.887648	0.771138	0.846047	0.822325
2016-01-16 03:00:00	0.862214	0.805368	0.965168	0.804046	0.88814	0.864172
2016-01-16 04:00:00	1.13833	1.08587	1.14283	1.16401	1.15727	1.13753
2016-01-16 05:00:00	1.22449	1.18549	1.27968	1.27425	1.24391	1.22471
2016-01-16 06:00:00	0.580702	0.5724	0.672434	0.551236	0.60441	0.583627
2016-01-16 07:00:00	0.724612	0.720757	0.801436	0.68274	0.749629	0.727367
2016-01-16 08:00:00	0.745695	0.744075	0.804034	0.708856	0.770552	0.748184
2016-01-16 09:00:00	0.819987	0.80326	0.88083	0.764922	0.843682	0.821954
2016-01-16 10:00:00	0.810678	0.795578	0.851335	0.766336	0.83528	0.812576
2016-01-16 11:00:00	0.913681	0.884348	0.971725	0.844906	0.937473	0.915364
2016-01-16 12:00:00	1.14937	1.11138	1.13933	1.0887	1.17364	1.1508
2016-01-16 13:00:00	0.85339	0.821213	0.915612	0.800503	0.877387	0.855031
2016-01-16 14:00:00	0.849022	0.821354	0.905711	0.798117	0.873981	0.850584
2016-01-16 15:00:00	0.736396	0.716369	0.786652	0.687398	0.761619	0.738172
2016-01-16 16:00:00	0.83581	0.80755	0.896089	0.775703	0.860655	0.837332
2016-01-16 17:00:00	0.651289	0.63226	0.72165	0.610484	0.677238	0.653116
2016-01-16 18:00:00	1.10911	1.08985	1.10289	1.0229	1.13544	1.11029
2016-01-16 19:00:00	1.12833	1.0989	1.10801	1.05693	1.15491	1.12948
2016-01-16 20:00:00	1.14668	1.11325	1.13199	1.07426	1.17274	1.14759
2016-01-16 21:00:00	1.47956	1.44231	1.41821	1.39698	1.50647	1.48061
2016-01-16 22:00:00	1.18248	1.14812	1.14607	1.10126	1.2078	1.18308
2016-01-16 23:00:00	1.54701	1.52146	1.48039	1.44583	1.57356	1.548
2016-01-17	1.49637	1.48854	1.44428	1.40195	1.52627	1.49935
2016-01-17 01:00:00	1.51348	1.50796	1.47979	1.45718	1.54392	1.51716
2016-01-17 02:00:00	1.7082	1.71309	1.68074	1.65322	1.73521	1.71306
2016-01-17 03:00:00	1.42841	1.43141	1.5633	1.41638	1.45119	1.42936
2016-01-17 04:00:00	1.09646	1.11532	1.13698	0.996654	1.12194	1.09856
2016-01-17 05:00:00	0.73612	0.74825	0.814778	0.684215	0.761808	0.738366
2016-01-17 06:00:00	0.641343	0.660595	0.733047	0.59258	0.665665	0.64373
2016-01-17 07:00:00	0.912061	0.916399	0.945769	0.849569	0.936052	0.913758
2016-01-17 08:00:00	0.582771	0.599164	0.672503	0.53673	0.60714	0.585235
2016-01-17 09:00:00	1.06135	1.04882	1.087	0.996432	1.08571	1.06279
2016-01-17 10:00:00	0.829992	0.823797	0.887851	0.757897	0.853841	0.831615
2016-01-17 11:00:00	0.875986	0.871598	0.914661	0.815772	0.900646	0.877455
2016-01-17 12:00:00	1.34646	1.33045	1.29315	1.25886	1.37375	1.34777
2016-01-17 13:00:00	1.43759	1.39513	1.44696	1.34006	1.46314	1.43915
2016-01-17 14:00:00	0.734921	0.712074	0.82284	0.686037	0.760832	0.736559
2016-01-17 15:00:00	0.617084	0.598755	0.695368	0.568169	0.642776	0.6191
2016-01-17 16:00:00	0.866148	0.824098	0.919213	0.801389	0.890255	0.867283
2016-01-17 17:00:00	0.660522	0.628196	0.763723	0.601631	0.685365	0.662053
2016-01-17 18:00:00	1.12219	1.09657	1.1153	1.03133	1.14934	1.12307
2016-01-17 19:00:00	1.38328	1.35571	1.29758	1.31767	1.41101	1.3841
2016-01-17 20:00:00	0.782567	0.755825	0.846086	0.717229	0.808776	0.783662
2016-01-17 21:00:00	1.49664	1.4696	1.33248	1.39345	1.52495	1.49793
2016-01-17 22:00:00	1.74429	1.71947	1.73482	1.62013	1.77337	1.74623
2016-01-17 23:00:00	1.59446	1.55364	1.54955	1.45035	1.62011	1.59561
2016-01-18	2.63366	2.57453	2.47841	2.43564	2.66415	2.64
2016-01-18 01:00:00	2.86831	2.79651	2.63253	2.67025	2.898	2.87601
2016-01-18 02:00:00	2.6382	2.57867	2.22697	2.54683	2.66619	2.64988
2016-01-18 03:00:00	1.76871	1.71388	1.72611	1.71142	1.79691	1.77507
2016-01-18 04:00:00	0.97887	0.951042	1.03754	0.894207	1.00376	0.980889
2016-01-18 05:00:00	0.606075	0.596233	0.702096	0.565387	0.630608	0.608703
2016-01-18 06:00:00	0.640279	0.629932	0.726953	0.598868	0.666064	0.64271
2016-01-18 07:00:00	0.733224	0.718483	0.811833	0.680581	0.759453	0.735303
2016-01-18 08:00:00	0.903217	0.878077	0.951739	0.833319	0.928447	0.904921
2016-01-18 09:00:00	1.00278	0.974552	1.0099	0.930425	1.02802	1.00428
2016-01-18 10:00:00	1.34328	1.29802	1.26718	1.26875	1.36877	1.34469
2016-01-18 11:00:00	0.865604	0.838732	0.91265	0.792978	0.890925	0.867103
2016-01-18 12:00:00	0.918276	0.881835	0.954802	0.851585	0.943426	0.919646
2016-01-18 13:00:00	1.06911	1.04084	1.04666	0.985988	1.0954	1.0704
2016-01-18 14:00:00	1.56708	1.53194	1.62335	1.44017	1.59294	1.56905
2016-01-18 15:00:00	1.79987	1.75416	1.725	1.63634	1.8263	1.80271
2016-01-18 16:00:00	1.80694	1.77094	1.69897	1.64997	1.83475	1.80974
2016-01-18 17:00:00	2.13195	2.08415	2.03575	1.95998	2.16018	2.13565
2016-01-18 18:00:00	1.99274	1.96282	2.0582	1.84604	2.02247	1.99534
2016-01-18 19:00:00	1.47693	1.44872	1.46182	1.35772	1.50571	1.4785
2016-01-18 20:00:00	1.36488	1.33516	1.33123	1.26605	1.39207	1.36603
2016-01-18 21:00:00	1.96317	1.92969	1.90907	1.84318	1.99188	1.96568
2016-01-18 22:00:00	2.43418	2.4097	2.35648	2.25498	2.46513	2.43863
2016-01-18 23:00:00	1.91727	1.8864	1.9052	1.78303	1.94494	1.91937
2016-01-19	1.2535	1.21624	1.20207	1.17811	1.27888	1.25552
2016-01-19 01:00:00	1.15151	1.11825	1.14682	1.07752	1.17685	1.1534
2016-01-19 02:00:00	1.10237	1.07864	1.10692	1.0058	1.12729	1.10419
2016-01-19 03:00:00	1.56804	1.52869	1.45628	1.46042	1.5939	1.5703
2016-01-19 04:00:00	1.28256	1.23583	1.20863	1.20464	1.30673	1.28426
2016-01-19 05:00:00	1.13606	1.09502	1.12777	1.05872	1.15993	1.13765
2016-01-19 06:00:00	1.25551	1.20519	1.21287	1.17301	1.27925	1.25703
2016-01-19 07:00:00	1.36963	1.3123	1.27437	1.28712	1.39303	1.37118
2016-01-19 08:00:00	1.41123	1.35259	1.3064	1.33183	1.43522	1.41279
2016-01-19 09:00:00	1.28194	1.22871	1.22287	1.19364	1.30541	1.28327
2016-01-19 10:00:00	1.40383	1.34261	1.3135	1.31968	1.42701	1.40518
2016-01-19 11:00:00	1.35931	1.3012	1.29714	1.28377	1.38341	1.36061
2016-01-19 12:00:00	1.6781	1.62183	1.70432	1.57046	1.70478	1.68033
2016-01-19 13:00:00	1.80091	1.75745	1.70685	1.72318	1.8308	1.80629
2016-01-19 14:00:00	1.85452	1.80481	1.70297	1.73375	1.86751	1.84929
2016-01-19 15:00:00	0.750207	0.716772	0.843593	0.670319	0.77579	0.752155
2016-01-19 16:00:00	0.611742	0.580698	0.770935	0.53533	0.637084	0.613934
2016-01-19 17:00:00	1.05066	1.01334	1.13281	0.964756	1.0761	1.05206
2016-01-19 18:00:00	1.64978	1.60104	1.51802	1.54931	1.67488	1.65132
2016-01-19 19:00:00	1.42552	1.3791	1.32224	1.32924	1.45069	1.42654
2016-01-19 20:00:00	0.897375	0.857869	0.929748	0.823505	0.921583	0.898238
2016-01-19 21:00:00	1.52397	1.47528	1.50834	1.44844	1.54915	1.52547
2016-01-19 22:00:00	1.43713	1.39781	1.36277	1.35212	1.46296	1.43847
2016-01-19 23:00:00	1.86222	1.83347	1.84308	1.74614	1.89093	1.86485
2016-01-20	1.39968	1.38155	1.37838	1.31298	1.42848	1.40264
2016-01-20 01:00:00	1.46069	1.4266	1.41933	1.38986	1.48799	1.46348
2016-01-20 02:00:00	0.820721	0.812745	0.875419	0.77186	0.847588	0.823335
2016-01-20 03:00:00	1.06528	1.03728	1.0665	0.990148	1.09087	1.06718
2016-01-20 04:00:00	1.22903	1.18105	1.23043	1.15913	1.25329	1.23063
2016-01-20 05:00:00	0.964356	0.932971	1.00973	0.909456	0.989428	0.966055
2016-01-20 06:00:00	1.0076	0.972445	1.04879	0.946019	1.03211	1.00915
2016-01-20 07:00:00	1.13616	1.09171	1.15994	1.07123	1.16008	1.13756
2016-01-20 08:00:00	0.866839	0.836424	0.930979	0.805856	0.890765	0.868428
2016-01-20 09:00:00	0.90534	0.873526	0.949155	0.843699	0.929429	0.9068
2016-01-20 10:00:00	1.5205	1.46177	1.42528	1.45019	1.54336	1.52201
2016-01-20 11:00:00	1.26384	1.21042	1.21846	1.19565	1.2873	1.26501
2016-01-20 12:00:00	1.25233	1.21469	1.25273	1.15654	1.27864	1.25366
2016-01-20 13:00:00	0.834498	0.811425	0.900555	0.767498	0.859952	0.835957
2016-01-20 14:00:00	0.711014	0.683216	0.828155	0.641553	0.736556	0.712716
2016-01-20 15:00:00	0.325126	0.322423	0.477908	0.28242	0.352211	0.328365
2016-01-20 16:00:00	0.465497	0.443294	0.645709	0.398711	0.490621	0.468021
2016-01-20 17:00:00	0.245046	0.238989	0.432981	0.205174	0.271974	0.248515
2016-01-20 18:00:00	0.0886597	0.0932154	0.344059	0.0755104	0.116892	0.0930532
2016-01-20 19:00:00	0.477502	0.455588	0.579079	0.422782	0.503271	0.47958
2016-01-20 20:00:00	0.332144	0.316966	0.489984	0.303192	0.357973	0.334762
2016-01-20 21:00:00	1.30919	1.26223	1.26226	1.23865	1.33408	1.31003
2016-01-20 22:00:00	1.40802	1.37494	1.26948	1.33165	1.43462	1.4092
2016-01-20 23:00:00	1.64788	1.61156	1.44128	1.57981	1.67569	1.64979
2016-01-21	1.35199	1.32176	1.32023	1.27669	1.3801	1.3543
2016-01-21 01:00:00	1.02038	0.995651	1.09041	0.956655	1.04678	1.02263
2016-01-21 02:00:00	1.08071	1.06019	1.08489	1.02058	1.10784	1.08314
2016-01-21 03:00:00	0.781424	0.767384	0.843289	0.729302	0.807362	0.784034
2016-01-21 04:00:00	0.871919	0.842372	0.918391	0.815118	0.897055	0.873753
2016-01-21 05:00:00	1.05673	1.01614	1.10055	0.997855	1.08163	1.05834
2016-01-21 06:00:00	0.746883	0.721073	0.834199	0.695778	0.771338	0.748854
2016-01-21 07:00:00	0.902966	0.865943	0.95685	0.847375	0.927468	0.904566
2016-01-21 08:00:00	0.878704	0.839323	0.942738	0.822528	0.902772	0.880264
2016-01-21 09:00:00	0.760368	0.72409	0.845924	0.7069	0.783995	0.762093
2016-01-21 10:00:00	1.43178	1.36543	1.35708	1.36441	1.45431	1.43314
2016-01-21 11:00:00	1.00864	0.958432	1.05413	0.945009	1.03207	1.00981
2016-01-21 12:00:00	0.980907	0.94236	1.04136	0.901765	1.00637	0.982264
2016-01-21 13:00:00	0.78038	0.749172	0.854464	0.722614	0.80563	0.781946
2016-01-21 14:00:00	0.493962	0.466878	0.573366	0.43934	0.519416	0.496316
2016-01-21 15:00:00	0.706448	0.661694	0.858139	0.630493	0.730363	0.708171
2016-01-21 16:00:00	0.304651	0.287101	0.475788	0.263598	0.33091	0.307911
2016-01-21 17:00:00	0.17306	0.172329	0.409668	0.149065	0.200941	0.177111
2016-01-21 18:00:00	0.376838	0.369293	0.525538	0.325608	0.4033	0.379617
2016-01-21 19:00:00	0.452369	0.427338	0.59138	0.4124	0.480742	0.454602
2016-01-21 20:00:00	0.802705	0.767263	0.924359	0.803121	0.828134	0.803893
2016-01-21 21:00:00	1.53606	1.49365	1.44226	1.50498	1.56236	1.53978
2016-01-21 22:00:00	1.16894	1.13512	1.16182	1.08678	1.19447	1.16969
2016-01-21 23:00:00	1.25866	1.23239	1.30169	1.17341	1.28255	1.25919
2016-01-22	1.41841	1.40853	1.31826	1.33041	1.44538	1.42072
2016-01-22 01:00:00	1.38559	1.36001	1.27912	1.3074	1.40948	1.38815
2016-01-22 02:00:00	1.0216	1.03525	1.03032	0.972592	1.04744	1.024
2016-01-22 03:00:00	0.972895	0.975897	0.98917	0.899648	0.997455	0.97465
2016-01-22 04:00:00	0.933072	0.932604	0.9689	0.872018	0.957322	0.934807
2016-01-22 05:00:00	0.831099	0.833415	0.888089	0.77599	0.855234	0.832934
2016-01-22 06:00:00	1.10758	1.09337	1.13834	1.04195	1.13095	1.10903
2016-01-22 07:00:00	0.766685	0.76672	0.846557	0.710957	0.790439	0.768523
2016-01-22 08:00:00	1.06773	1.05122	1.08441	1.00752	1.09134	1.06907
2016-01-22 09:00:00	1.03364	1.01579	1.06449	0.971901	1.05687	1.03493
2016-01-22 10:00:00	1.11595	1.09402	1.13056	1.04327	1.139	1.1171
2016-01-22 11:00:00	1.16967	1.14369	1.15614	1.10582	1.19311	1.17078
2016-01-22 12:00:00	1.36443	1.34487	1.37387	1.27432	1.39094	1.36581
2016-01-22 13:00:00	0.642414	0.646546	0.737714	0.587749	0.667749	0.644341
2016-01-22 14:00:00	0.662644	0.652965	0.791888	0.596697	0.687853	0.664404
2016-01-22 15:00:00	0.272129	0.281798	0.439102	0.23479	0.298929	0.275531
2016-01-22 16:00:00	0.471814	0.464449	0.579638	0.406233	0.496842	0.474181
2016-01-22 17:00:00	0.204353	0.215984	0.405306	0.177499	0.231849	0.207994
2016-01-22 18:00:00	0.565257	0.567336	0.641214	0.51047	0.591969	0.567104
2016-01-22 19:00:00	0.686193	0.692042	0.791661	0.622551	0.711727	0.687745
2016-01-22 20:00:00	1.48226	1.46715	1.31239	1.39236	1.50975	1.48347
2016-01-22 21:00:00	1.29236	1.27621	1.23912	1.21133	1.31947	1.29301
2016-01-22 22:00:00	1.42993	1.39952	1.30367	1.33731	1.45603	1.4305
2016-01-22 23:00:00	1.43275	1.41456	1.31817	1.34314	1.46006	1.4332
2016-01-23	0.913037	0.91492	0.956657	0.83701	0.941903	0.915085
2016-01-23 01:00:00	1.05079	1.04427	1.09882	0.973777	1.07859	1.05259
2016-01-23 02:00:00	0.823236	0.844807	0.861241	0.752112	0.852391	0.825746
2016-01-23 03:00:00	0.940607	0.953497	0.97783	0.872115	0.968029	0.942919
2016-01-23 04:00:00	0.819476	0.827861	0.885491	0.75688	0.846957	0.821367
2016-01-23 05:00:00	0.981585	0.964522	1.05094	0.904541	1.00753	0.983077
2016-01-23 06:00:00	0.768589	0.761862	0.847712	0.704436	0.795543	0.770363
2016-01-23 07:00:00	0.764843	0.763989	0.846415	0.701576	0.790886	0.76662
2016-01-23 08:00:00	0.895852	0.883706	0.946547	0.824619	0.92112	0.897309
2016-01-23 09:00:00	0.961099	0.943781	1.00138	0.892122	0.986418	0.962432
2016-01-23 10:00:00	0.729918	0.722223	0.814588	0.660289	0.754186	0.731604
2016-01-23 11:00:00	0.973194	0.954532	0.992213	0.902446	0.997375	0.974374
2016-01-23 12:00:00	1.38866	1.35074	1.34264	1.30985	1.4132	1.39006
2016-01-23 13:00:00	1.32673	1.31095	1.3041	1.22464	1.35426	1.32829
2016-01-23 14:00:00	0.982804	0.967474	0.98928	0.917935	1.00704	0.983864
2016-01-23 15:00:00	1.12246	1.09463	1.05652	1.03573	1.14747	1.12337
2016-01-23 16:00:00	1.30618	1.25855	1.22761	1.2209	1.33122	1.30713
2016-01-23 17:00:00	1.61524	1.56572	1.60827	1.51002	1.6422	1.61667
2016-01-23 18:00:00	1.51675	1.47556	1.48256	1.42644	1.5459	1.51834
2016-01-23 19:00:00	2.31202	2.25942	2.0226	2.30821	2.33929	2.31886
2016-01-23 20:00:00	1.73145	1.68059	1.73514	1.6969	1.76111	1.73595
2016-01-23 21:00:00	1.98475	1.92996	1.60505	1.90193	2.01232	1.98708
2016-01-23 22:00:00	2.69727	2.6533	2.50654	2.53808	2.72742	2.70182
2016-01-23 23:00:00	1.58461	1.53888	1.46861	1.45895	1.60926	1.58536
2016-01-24	1.26229	1.23779	1.25134	1.1968	1.29112	1.26439
2016-01-24 01:00:00	1.28139	1.25717	1.34332	1.21692	1.3073	1.28436
2016-01-24 02:00:00	1.24203	1.21799	1.20345	1.17446	1.26835	1.24471
2016-01-24 03:00:00	1.24116	1.21411	1.23267	1.2485	1.26751	1.24412
2016-01-24 04:00:00	1.24319	1.20987	1.27687	1.29654	1.26421	1.24262
2016-01-24 05:00:00	0.696088	0.675777	0.80325	0.644191	0.721704	0.69821
2016-01-24 06:00:00	0.519664	0.509674	0.618756	0.487869	0.545743	0.522296
2016-01-24 07:00:00	1.02357	0.982187	1.05708	0.961223	1.04811	1.02496
2016-01-24 08:00:00	0.670256	0.645989	0.756518	0.61851	0.694601	0.672225
2016-01-24 09:00:00	1.10217	1.05232	1.11933	1.03647	1.12618	1.10338
2016-01-24 10:00:00	0.870357	0.829851	0.92043	0.810062	0.894579	0.871733
2016-01-24 11:00:00	1.08168	1.027	1.11213	1.00583	1.10519	1.08276
2016-01-24 12:00:00	1.16057	1.10208	1.17492	1.08996	1.18367	1.16152
2016-01-24 13:00:00	0.972626	0.939534	1.01655	0.911698	0.998158	0.973767
2016-01-24 14:00:00	0.752109	0.712394	0.861872	0.677287	0.776803	0.753576
2016-01-24 15:00:00	0.571615	0.560292	0.664498	0.512127	0.598177	0.573956
2016-01-24 16:00:00	0.733036	0.694136	0.896432	0.65572	0.757323	0.73466
2016-01-24 17:00:00	0.575601	0.543974	0.721083	0.511334	0.600113	0.577591
2016-01-24 18:00:00	0.617683	0.585222	0.72756	0.549405	0.642305	0.619488
2016-01-24 19:00:00	0.537016	0.535225	0.594915	0.496348	0.563603	0.538879
2016-01-24 20:00:00	1.11971	1.10327	1.10811	1.05602	1.14516	1.12031
2016-01-24 21:00:00	2.37215	2.35137	2.26866	2.27995	2.40269	2.37618
2016-01-24 22:00:00	1.58333	1.56626	1.52731	1.49554	1.61148	1.58468
2016-01-24 23:00:00	0.813723	0.78853	0.897221	0.753737	0.838444	0.814525
2016-01-25	0.64102	0.645182	0.732134	0.603064	0.668426	0.643609
2016-01-25 01:00:00	0.97243	0.952009	1.03047	0.920551	0.9991	0.974265
2016-01-25 02:00:00	0.672774	0.671363	0.75803	0.633521	0.699412	0.675131
2016-01-25 03:00:00	0.613158	0.617354	0.700061	0.582784	0.63991	0.61574
2016-01-25 04:00:00	0.62056	0.618063	0.699086	0.583812	0.646748	0.622956
2016-01-25 05:00:00	0.882881	0.859923	0.941079	0.827968	0.908056	0.884576
2016-01-25 06:00:00	0.801973	0.783403	0.881407	0.750054	0.826814	0.803753
2016-01-25 07:00:00	0.80547	0.785002	0.880691	0.754346	0.830154	0.807179
2016-01-25 08:00:00	0.805927	0.781887	0.877083	0.754191	0.830504	0.807561
2016-01-25 09:00:00	0.77819	0.754333	0.854124	0.728278	0.802783	0.779813
2016-01-25 10:00:00	1.42193	1.37081	1.38131	1.35902	1.44581	1.42326
2016-01-25 11:00:00	1.2025	1.16972	1.20637	1.12512	1.2284	1.20363
2016-01-25 12:00:00	1.28723	1.24635	1.2654	1.18207	1.31151	1.28845
2016-01-25 13:00:00	0.986473	0.954218	1.03928	0.898872	1.01098	0.987698
2016-01-25 14:00:00	0.684686	0.665585	0.779013	0.626512	0.710773	0.686339
2016-01-25 15:00:00	0.830549	0.816324	0.90204	0.753839	0.857071	0.831899
2016-01-25 16:00:00	1.18853	1.15735	1.32929	1.10637	1.21558	1.18991
2016-01-25 17:00:00	0.351955	0.366912	0.497506	0.311627	0.38136	0.35512
2016-01-25 18:00:00	0.677259	0.670749	0.777727	0.664039	0.706792	0.679703
2016-01-25 19:00:00	0.953153	0.939189	1.0283	0.95135	0.9822	0.955349
2016-01-25 20:00:00	0.790066	0.769236	0.906664	0.739425	0.817845	0.791915
2016-01-25 21:00:00	1.00641	0.973317	1.01555	0.944355	1.03242	1.00706
2016-01-25 22:00:00	1.9582	1.92741	1.96517	1.84389	1.98937	1.9605
2016-01-25 23:00:00	1.13508	1.1055	1.14278	1.04575	1.16132	1.13537
2016-01-26	1.69508	1.66267	1.67129	1.60257	1.7259	1.69772
2016-01-26 01:00:00	2.18723	2.13952	2.09579	2.13098	2.22373	2.19613
2016-01-26 02:00:00	1.48313	1.46915	1.57504	1.49413	1.51191	1.48639
2016-01-26 03:00:00	1.27819	1.25041	1.26261	1.20771	1.30606	1.28002
2016-01-26 04:00:00	0.812867	0.79086	0.876033	0.781451	0.839901	0.814851
2016-01-26 05:00:00	0.707635	0.691111	0.787009	0.658574	0.733397	0.70968
2016-01-26 06:00:00	0.742161	0.725155	0.824505	0.692519	0.768092	0.744049
2016-01-26 07:00:00	0.810731	0.784114	0.889752	0.752966	0.835976	0.812398
2016-01-26 08:00:00	0.749373	0.723638	0.830211	0.699243	0.775209	0.751124
2016-01-26 09:00:00	0.987929	0.94251	1.03597	0.917719	1.01269	0.989234
2016-01-26 10:00:00	1.03461	0.985373	1.07314	0.963344	1.05904	1.03578
2016-01-26 11:00:00	0.950207	0.915422	0.970832	0.89138	0.975862	0.951804
2016-01-26 12:00:00	1.41714	1.36891	1.35131	1.30461	1.44359	1.41888
2016-01-26 13:00:00	0.651034	0.618852	0.739217	0.600818	0.677351	0.652913
2016-01-26 14:00:00	0.317094	0.30897	0.485608	0.293693	0.343797	0.320128
2016-01-26 15:00:00	0.462785	0.442556	0.572743	0.431259	0.489463	0.465032
2016-01-26 16:00:00	0.654271	0.625815	0.767531	0.600734	0.679882	0.655808
2016-01-26 17:00:00	0.659377	0.643364	0.761101	0.597141	0.687064	0.661171
2016-01-26 18:00:00	0.562736	0.538195	0.654075	0.517005	0.589412	0.564803
2016-01-26 19:00:00	0.851432	0.816122	0.916816	0.782267	0.876928	0.852402
2016-01-26 20:00:00	1.32684	1.27869	1.26532	1.24272	1.35295	1.32748
2016-01-26 21:00:00	1.31889	1.26824	1.25501	1.22508	1.34429	1.31937
2016-01-26 22:00:00	1.47939	1.42963	1.37896	1.39263	1.50583	1.48008
2016-01-26 23:00:00	1.48112	1.44204	1.48486	1.37918	1.50834	1.48177
2016-01-27	1.01591	0.997702	1.02571	0.941202	1.046	1.01806
2016-01-27 01:00:00	0.923736	0.904549	0.975295	0.867554	0.952031	0.926145
2016-01-27 02:00:00	0.823187	0.805993	0.880038	0.789239	0.850245	0.825604
2016-01-27 03:00:00	1.1474	1.12025	1.12534	1.07779	1.17401	1.1496
2016-01-27 04:00:00	0.711171	0.696534	0.777704	0.675294	0.738473	0.713571
2016-01-27 05:00:00	0.589356	0.569437	0.664717	0.550137	0.614904	0.591728
2016-01-27 06:00:00	0.746283	0.72131	0.826378	0.706942	0.772239	0.748391
2016-01-27 07:00:00	0.758468	0.732615	0.831355	0.706666	0.783297	0.760636
2016-01-27 08:00:00	0.730199	0.706165	0.810971	0.687287	0.755183	0.732032
2016-01-27 09:00:00	0.81414	0.787326	0.894197	0.757968	0.838057	0.815628
2016-01-27 10:00:00	0.991145	0.952208	1.02901	0.931503	1.01488	0.992292
2016-01-27 11:00:00	0.706149	0.675721	0.783769	0.662555	0.729847	0.707748
2016-01-27 12:00:00	1.05364	1.02339	1.12728	0.973143	1.07878	1.0549
2016-01-27 13:00:00	0.782251	0.75213	0.859321	0.730405	0.807283	0.783825
2016-01-27 14:00:00	0.425209	0.41553	0.549421	0.394923	0.449198	0.427681
2016-01-27 15:00:00	0.425626	0.422266	0.543665	0.395154	0.451408	0.428065
2016-01-27 16:00:00	0.242941	0.248152	0.433095	0.214482	0.269725	0.246345
2016-01-27 17:00:00	0.246341	0.250772	0.432046	0.223578	0.274565	0.249559
2016-01-27 18:00:00	0.483935	0.469917	0.594598	0.430793	0.510484	0.485896
2016-01-27 19:00:00	0.16822	0.177061	0.385016	0.147122	0.19777	0.171843
2016-01-27 20:00:00	0.187178	0.196104	0.407989	0.16556	0.216049	0.190568
2016-01-27 21:00:00	0.737323	0.705	0.82205	0.677931	0.762697	0.738136
2016-01-27 22:00:00	0.94543	0.908002	1.00691	0.874909	0.970496	0.945801
2016-01-27 23:00:00	0.896436	0.863961	0.942245	0.824294	0.921637	0.896758
2016-01-28	2.71643	2.65567	2.58619	2.56247	2.75026	2.7231
2016-01-28 01:00:00	1.95925	1.92459	1.83239	1.82124	1.99048	1.96276
2016-01-28 02:00:00	1.44063	1.43347	1.46282	1.46014	1.47087	1.44457
2016-01-28 03:00:00	1.17604	1.17301	1.18461	1.20379	1.20458	1.17913
2016-01-28 04:00:00	0.94835	0.939841	1.01357	0.911843	0.97718	0.950975
2016-01-28 05:00:00	0.602323	0.60058	0.685601	0.557857	0.627846	0.60462
2016-01-28 06:00:00	0.702309	0.693255	0.78714	0.657091	0.728103	0.704232
2016-01-28 07:00:00	0.953925	0.928243	0.970915	0.886438	0.978461	0.955269
2016-01-28 08:00:00	0.822886	0.804022	0.878291	0.77384	0.848391	0.824385
2016-01-28 09:00:00	0.695997	0.685781	0.790336	0.645229	0.721054	0.697713
2016-01-28 10:00:00	1.26624	1.22702	1.22625	1.19911	1.29059	1.26725
2016-01-28 11:00:00	0.929397	0.888053	0.968932	0.873354	0.953817	0.930501
2016-01-28 12:00:00	1.08157	1.05894	1.13161	1.00284	1.10789	1.08273
2016-01-28 13:00:00	0.741891	0.726052	0.788417	0.690303	0.768233	0.743567
2016-01-28 14:00:00	0.451231	0.437763	0.553583	0.408728	0.477645	0.453909
2016-01-28 15:00:00	0.527332	0.500677	0.638714	0.46716	0.553461	0.529566
2016-01-28 16:00:00	0.449565	0.440924	0.540909	0.384129	0.477131	0.452115
2016-01-28 17:00:00	0.261229	0.274871	0.445686	0.226849	0.291044	0.264709
2016-01-28 18:00:00	0.87737	0.835224	1.00258	0.780823	0.902797	0.878502
2016-01-28 19:00:00	0.49455	0.482357	0.561507	0.423988	0.523286	0.496553
2016-01-28 20:00:00	0.541701	0.523043	0.593568	0.479458	0.569403	0.543313
2016-01-28 21:00:00	0.840369	0.802465	0.861113	0.757704	0.865492	0.840971
2016-01-28 22:00:00	0.806366	0.774516	0.888889	0.733724	0.832486	0.806943
2016-01-28 23:00:00	1.3409	1.30946	1.32289	1.23567	1.36826	1.34142
2016-01-29	0.999326	0.990378	1.00845	0.947365	1.0302	1.00184
2016-01-29 01:00:00	1.38734	1.35672	1.2972	1.32063	1.41784	1.38999
2016-01-29 02:00:00	0.955026	0.920825	1.00816	0.911451	0.983138	0.957017
2016-01-29 03:00:00	0.732727	0.718967	0.804608	0.666113	0.759997	0.734859
2016-01-29 04:00:00	0.789245	0.767607	0.848549	0.727119	0.815446	0.791188
2016-01-29 05:00:00	0.792967	0.760343	0.859531	0.744687	0.819289	0.79474
2016-01-29 06:00:00	0.63791	0.614969	0.717299	0.587453	0.66341	0.640008
2016-01-29 07:00:00	0.927744	0.884929	0.970473	0.871031	0.953113	0.929141
2016-01-29 08:00:00	0.622881	0.593261	0.688668	0.574391	0.647757	0.624923
2016-01-29 09:00:00	1.0262	0.974716	1.0632	0.964532	1.051	1.02741
2016-01-29 10:00:00	0.92081	0.8744	0.97361	0.854841	0.945057	0.922031
2016-01-29 11:00:00	0.917338	0.869461	0.975418	0.85418	0.941526	0.918506
2016-01-29 12:00:00	1.00235	0.959994	1.04259	0.923107	1.02866	1.00359
2016-01-29 13:00:00	1.36309	1.30649	1.39499	1.4019	1.38297	1.36282
2016-01-29 14:00:00	0.933869	0.892762	1.04017	0.96297	0.959322	0.935006
2016-01-29 15:00:00	0.382148	0.373796	0.526282	0.357062	0.408924	0.384828
2016-01-29 16:00:00	0.722298	0.703152	0.784587	0.666664	0.748954	0.723962
2016-01-29 17:00:00	0.825825	0.805597	0.900397	0.75423	0.852833	0.827052
2016-01-29 18:00:00	0.61659	0.603449	0.697284	0.555513	0.642688	0.618066
2016-01-29 19:00:00	0.880075	0.858019	0.948317	0.803389	0.906272	0.880834
2016-01-29 20:00:00	1.3248	1.28626	1.23353	1.24258	1.35133	1.32528
2016-01-29 21:00:00	1.18181	1.14715	1.16462	1.09282	1.20756	1.18211
2016-01-29 22:00:00	1.46037	1.43279	1.33545	1.37401	1.48793	1.46124
2016-01-29 23:00:00	1.32495	1.30208	1.27307	1.23884	1.352	1.32538
2016-01-30	0.942493	0.922375	0.980751	0.877429	0.971022	0.944344
2016-01-30 01:00:00	0.959064	0.932762	0.997058	0.898895	0.987137	0.960858
2016-01-30 02:00:00	0.568591	0.574713	0.670013	0.533327	0.597152	0.571675
2016-01-30 03:00:00	0.935758	0.915733	0.968332	0.874202	0.964218	0.937635
2016-01-30 04:00:00	0.894963	0.868591	0.949128	0.82797	0.921707	0.896635
2016-01-30 05:00:00	0.844472	0.820247	0.89838	0.789914	0.871362	0.84617
2016-01-30 06:00:00	0.794055	0.770459	0.857783	0.737303	0.820667	0.795778
2016-01-30 07:00:00	1.00215	0.966363	1.06197	0.936376	1.02784	1.00359
2016-01-30 08:00:00	0.912564	0.883085	0.938976	0.856067	0.938942	0.91407
2016-01-30 09:00:00	0.740715	0.718714	0.814045	0.682033	0.766175	0.742431
2016-01-30 10:00:00	1.07918	1.03866	1.09998	1.01767	1.10475	1.08032
2016-01-30 11:00:00	0.938052	0.903809	0.984408	0.872575	0.963027	0.939225
2016-01-30 12:00:00	2.10115	2.04798	2.04836	2.00204	2.13044	2.10445
2016-01-30 13:00:00	0.91472	0.883401	0.932819	0.850739	0.940445	0.915851
2016-01-30 14:00:00	0.852605	0.822518	0.918952	0.780127	0.878155	0.853761
2016-01-30 15:00:00	0.522723	0.512642	0.604309	0.470826	0.550354	0.5248
2016-01-30 16:00:00	0.471188	0.464909	0.570634	0.416926	0.498226	0.4734
2016-01-30 17:00:00	0.641593	0.624212	0.741828	0.581824	0.668523	0.643079
2016-01-30 18:00:00	0.304644	0.314032	0.454288	0.260613	0.332922	0.307884
2016-01-30 19:00:00	0.301231	0.312189	0.452241	0.273898	0.330172	0.304484
2016-01-30 20:00:00	0.324281	0.33068	0.46808	0.288103	0.352075	0.327196
2016-01-30 21:00:00	0.525045	0.505391	0.616296	0.486044	0.550985	0.526527
2016-01-30 22:00:00	1.17561	1.14962	1.18987	1.08606	1.20173	1.17588
2016-01-30 23:00:00	1.87699	1.847	1.76475	1.75844	1.90449	1.87856
2016-01-31	1.31852	1.28832	1.2777	1.25301	1.34827	1.32035
2016-01-31 01:00:00	1.07128	1.04738	1.07859	0.998594	1.09893	1.0729
2016-01-31 02:00:00	1.25141	1.23133	1.2675	1.192	1.28101	1.25342
2016-01-31 03:00:00	0.803134	0.789669	0.859907	0.783925	0.829931	0.805415
2016-01-31 04:00:00	0.597655	0.592238	0.665772	0.562542	0.624845	0.600275
2016-01-31 05:00:00	0.503217	0.495946	0.605775	0.476696	0.530336	0.505826
2016-01-31 06:00:00	0.472641	0.462006	0.583002	0.450124	0.499562	0.4753
2016-01-31 07:00:00	0.582025	0.563729	0.669026	0.546055	0.60799	0.584207
2016-01-31 08:00:00	0.519896	0.502861	0.616514	0.493309	0.546241	0.522232
2016-01-31 09:00:00	0.62574	0.598903	0.701489	0.579394	0.651005	0.627643
2016-01-31 10:00:00	0.737283	0.712761	0.824149	0.695443	0.763328	0.739092
2016-01-31 11:00:00	1.02359	0.992316	1.05502	0.961995	1.04954	1.02503
2016-01-31 12:00:00	0.990533	0.950375	1.03256	0.927691	1.01577	0.991673
2016-01-31 13:00:00	0.847413	0.826737	0.910835	0.794541	0.875015	0.848636
2016-01-31 14:00:00	1.22324	1.17645	1.28027	1.12935	1.24835	1.22433
2016-01-31 15:00:00	0.680727	0.664457	0.806165	0.611199	0.708741	0.682313
2016-01-31 16:00:00	1.21098	1.15951	1.22168	1.18713	1.23554	1.21233
2016-01-31 17:00:00	0.976152	0.929059	1.07216	0.961332	1.00372	0.977902
2016-01-31 18:00:00	0.449581	0.430302	0.557593	0.406476	0.476236	0.45169
2016-01-31 19:00:00	2.91468	2.85179	2.84441	2.76689	2.94654	2.92083
2016-01-31 20:00:00	2.04277	1.98744	2.0814	1.92546	2.07168	2.04493
2016-01-31 21:00:00	1.40016	1.35077	1.36981	1.32356	1.42746	1.40075
2016-01-31 22:00:00	2.01131	1.96475	2.02582	1.88889	2.04026	2.01308
2016-01-31 23:00:00	1.43144	1.39152	1.39857	1.3357	1.45898	1.43185
2016-02-01	1.3813	1.38363	1.33068	1.2949	1.40987	1.38358
2016-02-01 01:00:00	2.25673	2.26437	2.05305	2.20983	2.28857	2.26644
2016-02-01 02:00:00	2.04129	2.07461	1.87052	1.91373	2.0673	2.04537
2016-02-01 03:00:00	1.03208	1.0337	1.04153	0.989819	1.05822	1.03473
2016-02-01 04:00:00	0.335019	0.351701	0.498744	0.34112	0.361414	0.338951
2016-02-01 05:00:00	0.345159	0.357431	0.50389	0.34878	0.37108	0.348971
2016-02-01 06:00:00	0.484257	0.487748	0.59039	0.474865	0.509866	0.487338
2016-02-01 07:00:00	0.590388	0.589447	0.650119	0.556779	0.614804	0.592977
2016-02-01 08:00:00	0.73704	0.732421	0.771557	0.684131	0.760649	0.739092
2016-02-01 09:00:00	0.759817	0.745994	0.834682	0.732426	0.784239	0.761829
2016-02-01 10:00:00	0.885524	0.857373	0.929009	0.837704	0.908384	0.887166
2016-02-01 11:00:00	0.727697	0.7068	0.813584	0.690896	0.751308	0.729606
2016-02-01 12:00:00	0.898109	0.875019	0.965368	0.852724	0.924729	0.899924
2016-02-01 13:00:00	0.389293	0.384559	0.53191	0.381156	0.416563	0.392463
2016-02-01 14:00:00	0.328964	0.32419	0.479789	0.335239	0.357979	0.332422
2016-02-01 15:00:00	0.240202	0.235769	0.439773	0.2479	0.268193	0.244014
2016-02-01 16:00:00	0.372131	0.349747	0.501859	0.375761	0.398782	0.374998
2016-02-01 17:00:00	0.247638	0.227059	0.441285	0.254194	0.275045	0.251156
2016-02-01 18:00:00	0.322999	0.292807	0.486128	0.325739	0.349364	0.325998
2016-02-01 19:00:00	0.863154	0.83619	0.930011	0.828312	0.890027	0.864779
2016-02-01 20:00:00	1.68359	1.66632	1.62726	1.71327	1.7118	1.68794
2016-02-01 21:00:00	1.73913	1.72357	1.6658	1.74077	1.76915	1.74382
2016-02-01 22:00:00	3.69544	3.65857	3.311	3.50081	3.7279	3.70634
2016-02-01 23:00:00	2.44715	2.43249	2.32725	2.29593	2.47681	2.45104
2016-02-02	0.764743	0.806921	0.840771	0.719004	0.790464	0.767359
2016-02-02 01:00:00	1.20038	1.22907	1.18297	1.13312	1.22751	1.20278
2016-02-02 02:00:00	0.964281	0.997513	0.990061	0.921789	0.98993	0.966938
2016-02-02 03:00:00	1.32933	1.35919	1.29488	1.32082	1.35685	1.33342
2016-02-02 04:00:00	0.903665	0.9155	1.01973	0.938501	0.929974	0.906492
2016-02-02 05:00:00	0.785955	0.792514	0.946145	0.759162	0.8119	0.788517
2016-02-02 06:00:00	0.581487	0.600724	0.667742	0.562057	0.606593	0.584224
2016-02-02 07:00:00	0.457145	0.477248	0.580114	0.439952	0.481877	0.460307
2016-02-02 08:00:00	0.789857	0.790371	0.861305	0.746232	0.813692	0.791856
2016-02-02 09:00:00	0.69074	0.68248	0.770525	0.660081	0.71623	0.692941
2016-02-02 10:00:00	1.23199	1.16351	1.21425	1.1698	1.25468	1.2333
2016-02-02 11:00:00	0.794924	0.741903	0.860838	0.756323	0.820365	0.796527
2016-02-02 12:00:00	1.30802	1.23831	1.26724	1.23869	1.33596	1.30988
2016-02-02 13:00:00	0.938182	0.888562	0.981777	0.88504	0.965388	0.939658
2016-02-02 14:00:00	0.325712	0.305666	0.494874	0.321628	0.355337	0.328795
2016-02-02 15:00:00	0.305229	0.275168	0.492621	0.30335	0.334199	0.308369
2016-02-02 16:00:00	0.239816	0.214505	0.4553	0.273771	0.269402	0.243333
2016-02-02 17:00:00	0.640699	0.607888	0.779372	0.613604	0.668618	0.642495
2016-02-02 18:00:00	0.46208	0.441578	0.518875	0.428973	0.490897	0.46435
2016-02-02 19:00:00	0.170531	0.162677	0.36944	0.178649	0.201394	0.174262
2016-02-02 20:00:00	0.465713	0.444298	0.52889	0.450389	0.49437	0.467767
2016-02-02 21:00:00	0.713723	0.670304	0.808164	0.683257	0.739384	0.714796
2016-02-02 22:00:00	0.502526	0.463978	0.579127	0.49116	0.528191	0.50417
2016-02-02 23:00:00	0.844079	0.81792	0.913071	0.793358	0.870373	0.844966
2016-02-03	0.779311	0.813291	0.857552	0.750963	0.807585	0.782494
2016-02-03 01:00:00	1.06738	1.0841	1.06807	1.0392	1.0939	1.07005
2016-02-03 02:00:00	0.769135	0.802429	0.847509	0.749868	0.796889	0.772465
2016-02-03 03:00:00	0.855882	0.869048	0.913201	0.820095	0.881695	0.858968
2016-02-03 04:00:00	0.933186	0.930565	0.999525	0.88043	0.958356	0.935606
2016-02-03 05:00:00	0.783341	0.775293	0.861102	0.748431	0.808191	0.785529
2016-02-03 06:00:00	0.683171	0.677177	0.777103	0.653986	0.707996	0.685548
2016-02-03 07:00:00	0.751653	0.745401	0.843469	0.716099	0.77754	0.753809
2016-02-03 08:00:00	0.609757	0.602822	0.702376	0.575681	0.635837	0.612156
2016-02-03 09:00:00	0.980043	0.944217	1.01976	0.933305	1.00341	0.981611
2016-02-03 10:00:00	0.903283	0.872391	0.945435	0.857191	0.926686	0.904909
2016-02-03 11:00:00	0.694537	0.670976	0.786623	0.665163	0.718583	0.696537
2016-02-03 12:00:00	1.17446	1.14226	1.16905	1.09951	1.20092	1.17599
2016-02-03 13:00:00	0.707599	0.676018	0.817713	0.670491	0.733513	0.709605
2016-02-03 14:00:00	0.631548	0.605739	0.722029	0.614546	0.657446	0.633594
2016-02-03 15:00:00	0.617896	0.587334	0.695353	0.593328	0.643296	0.6198
2016-02-03 16:00:00	0.641096	0.605632	0.722584	0.613494	0.66624	0.642842
2016-02-03 17:00:00	0.64804	0.611115	0.737934	0.619836	0.673264	0.649698
2016-02-03 18:00:00	0.594743	0.564036	0.675296	0.568499	0.620341	0.596539
2016-02-03 19:00:00	0.674467	0.64908	0.768199	0.641177	0.700273	0.676304
2016-02-03 20:00:00	0.860325	0.826124	0.916985	0.812734	0.885745	0.861486
2016-02-03 21:00:00	0.747096	0.707349	0.8326	0.703107	0.772107	0.748166
2016-02-03 22:00:00	0.899637	0.854904	0.937346	0.844791	0.924361	0.900328
2016-02-03 23:00:00	0.92927	0.891945	0.986145	0.874157	0.954431	0.929921
2016-02-04	0.668244	0.690259	0.759104	0.642459	0.695885	0.671112
2016-02-04 01:00:00	0.564924	0.588668	0.659711	0.548322	0.592506	0.568033
2016-02-04 02:00:00	0.398141	0.426861	0.537773	0.398088	0.426189	0.401892
2016-02-04 03:00:00	0.476326	0.490311	0.562405	0.465197	0.502851	0.479618
2016-02-04 04:00:00	0.446786	0.462502	0.556539	0.442173	0.474293	0.450123
2016-02-04 05:00:00	0.39737	0.413638	0.530284	0.397507	0.425998	0.400835
2016-02-04 06:00:00	0.376958	0.386284	0.526988	0.37841	0.405083	0.380365
2016-02-04 07:00:00	0.362675	0.355769	0.525617	0.362592	0.390246	0.365994
2016-02-04 08:00:00	0.447556	0.418628	0.574923	0.453462	0.473128	0.450347
2016-02-04 09:00:00	0.648137	0.609089	0.760229	0.626169	0.674065	0.650495
2016-02-04 10:00:00	1.32214	1.2455	1.27359	1.26606	1.34712	1.32376
2016-02-04 11:00:00	0.672038	0.625458	0.788098	0.651053	0.696132	0.673803
2016-02-04 12:00:00	1.51075	1.43243	1.50381	1.50983	1.53725	1.51472
2016-02-04 13:00:00	0.927927	0.900909	1.01	0.94994	0.955568	0.929837
2016-02-04 14:00:00	0.278165	0.289909	0.451949	0.267177	0.30666	0.281673
2016-02-04 15:00:00	0.23718	0.239582	0.428358	0.241156	0.265587	0.240877
2016-02-04 16:00:00	0.223805	0.222961	0.417916	0.229712	0.252169	0.227527
2016-02-04 17:00:00	0.176028	0.172352	0.395801	0.187204	0.204369	0.17998
2016-02-04 18:00:00	0.191285	0.179749	0.40534	0.199675	0.218799	0.195051
2016-02-04 19:00:00	0.348191	0.333447	0.492428	0.34115	0.375459	0.351147
2016-02-04 20:00:00	0.545777	0.518944	0.62956	0.519671	0.571695	0.547794
2016-02-04 21:00:00	0.876873	0.841141	0.922576	0.827052	0.90183	0.877872
2016-02-04 22:00:00	0.889411	0.852259	0.951003	0.836111	0.914044	0.890435
2016-02-04 23:00:00	1.04806	1.01796	1.0885	0.975364	1.07437	1.0488
2016-02-05	1.37776	1.39184	1.36302	1.30935	1.40574	1.38042
2016-02-05 01:00:00	1.11147	1.12821	1.13436	1.0491	1.13809	1.11402
2016-02-05 02:00:00	0.943137	0.9593	0.997145	0.902257	0.969368	0.945464
2016-02-05 03:00:00	0.850872	0.866888	0.894295	0.822761	0.875941	0.853601
2016-02-05 04:00:00	0.963423	0.976608	1.02265	0.915224	0.988401	0.965772
2016-02-05 05:00:00	1.00689	0.988987	1.01576	0.976397	1.0303	1.00908
2016-02-05 06:00:00	0.688088	0.686439	0.766907	0.651596	0.711083	0.690438
2016-02-05 07:00:00	0.577251	0.592032	0.657245	0.548099	0.59984	0.57991
2016-02-05 08:00:00	0.772166	0.767964	0.853936	0.727338	0.794412	0.774171
2016-02-05 09:00:00	0.714292	0.7087	0.792644	0.682546	0.737741	0.716375
2016-02-05 10:00:00	1.05832	1.03824	1.06842	0.998003	1.08092	1.05974
2016-02-05 11:00:00	0.756814	0.745009	0.830332	0.722485	0.781153	0.75864
2016-02-05 12:00:00	1.1079	1.09709	1.13273	1.03783	1.13429	1.10939
2016-02-05 13:00:00	0.715183	0.715587	0.775531	0.684148	0.741712	0.717474
2016-02-05 14:00:00	0.542589	0.536983	0.646673	0.525334	0.567997	0.545282
2016-02-05 15:00:00	0.711385	0.698051	0.767555	0.673635	0.736376	0.713262
2016-02-05 16:00:00	0.770413	0.750041	0.828156	0.725653	0.795185	0.771854
2016-02-05 17:00:00	0.796662	0.774029	0.854285	0.74459	0.820964	0.797949
2016-02-05 18:00:00	0.694847	0.680569	0.780072	0.66252	0.720191	0.696461
2016-02-05 19:00:00	0.698718	0.687767	0.787257	0.668021	0.724477	0.700545
2016-02-05 20:00:00	0.642757	0.639741	0.744908	0.602304	0.669677	0.64465
2016-02-05 21:00:00	0.759696	0.742814	0.819053	0.71357	0.785181	0.761024
2016-02-05 22:00:00	1.37745	1.35228	1.28931	1.30714	1.40407	1.37832
2016-02-05 23:00:00	1.30343	1.28031	1.28555	1.22038	1.33051	1.30424
2016-02-06	1.36011	1.38307	1.34525	1.27666	1.38888	1.3625
2016-02-06 01:00:00	1.55171	1.55946	1.46805	1.47447	1.58008	1.55426
2016-02-06 02:00:00	1.94927	1.97546	1.73437	1.89874	1.97939	1.95573
2016-02-06 03:00:00	1.61676	1.6275	1.59127	1.61715	1.63822	1.61758
2016-02-06 04:00:00	0.574068	0.590867	0.654213	0.546225	0.599917	0.576857
2016-02-06 05:00:00	0.745401	0.76748	0.83287	0.700395	0.769207	0.747642
2016-02-06 06:00:00	0.732304	0.745269	0.809886	0.69204	0.756931	0.734494
2016-02-06 07:00:00	1.02691	1.00436	1.07111	0.979751	1.05111	1.02853
2016-02-06 08:00:00	0.769992	0.762271	0.857219	0.724576	0.793581	0.771947
2016-02-06 09:00:00	0.786189	0.77356	0.860862	0.745015	0.810158	0.788051
2016-02-06 10:00:00	1.00158	0.965764	1.05605	0.955505	1.0251	1.00302
2016-02-06 11:00:00	0.785696	0.756021	0.875254	0.742816	0.809235	0.787378
2016-02-06 12:00:00	1.23751	1.24551	1.22086	1.16486	1.26313	1.23917
2016-02-06 13:00:00	1.28434	1.28108	1.25561	1.21135	1.31128	1.28619
2016-02-06 14:00:00	0.384589	0.393007	0.519534	0.355684	0.41077	0.387609
2016-02-06 15:00:00	0.637363	0.63318	0.773153	0.581461	0.663074	0.639448
2016-02-06 16:00:00	0.355303	0.368496	0.46648	0.318436	0.381418	0.358517
2016-02-06 17:00:00	0.251629	0.279619	0.440206	0.232369	0.279396	0.255371
2016-02-06 18:00:00	0.325117	0.33237	0.486302	0.288612	0.351223	0.328218
2016-02-06 19:00:00	0.230613	0.244386	0.422221	0.214274	0.257866	0.234116
2016-02-06 20:00:00	0.381501	0.386869	0.511332	0.358559	0.407633	0.384026
2016-02-06 21:00:00	0.416899	0.412118	0.544737	0.395097	0.441249	0.419119
2016-02-06 22:00:00	0.658092	0.64635	0.750022	0.623648	0.682523	0.659301
2016-02-06 23:00:00	0.706721	0.695833	0.791299	0.665947	0.731372	0.707716
2016-02-07	0.876894	0.911755	0.936632	0.822631	0.903306	0.879265
2016-02-07 01:00:00	0.825045	0.856035	0.888303	0.767964	0.850938	0.827396
2016-02-07 02:00:00	0.652683	0.688033	0.738546	0.611195	0.678924	0.655409
2016-02-07 03:00:00	0.609134	0.641787	0.67911	0.565508	0.634433	0.611926
2016-02-07 04:00:00	0.723575	0.746051	0.817476	0.672241	0.74806	0.72595
2016-02-07 05:00:00	0.796265	0.819922	0.858532	0.74398	0.821186	0.798531
2016-02-07 06:00:00	1.01549	1.035	1.02462	0.953062	1.04066	1.01765
2016-02-07 07:00:00	0.747958	0.770244	0.834421	0.691543	0.772579	0.750173
2016-02-07 08:00:00	0.64629	0.665671	0.743584	0.596503	0.671464	0.648572
2016-02-07 09:00:00	0.953658	0.960506	1.01639	0.891469	0.97971	0.955187
2016-02-07 10:00:00	0.632946	0.651637	0.716563	0.584754	0.658903	0.635061
2016-02-07 11:00:00	1.06236	1.03351	1.12447	0.987466	1.08673	1.06358
2016-02-07 12:00:00	0.99397	0.950719	1.02077	0.931309	1.01764	0.995128
2016-02-07 13:00:00	0.763841	0.73874	0.842841	0.713401	0.789167	0.765401
2016-02-07 14:00:00	0.54712	0.528942	0.695916	0.482512	0.573424	0.549221
2016-02-07 15:00:00	0.412386	0.418548	0.55184	0.370351	0.439694	0.415223
2016-02-07 16:00:00	0.454312	0.453943	0.619727	0.399949	0.481898	0.456894
2016-02-07 17:00:00	0.138081	0.134301	0.392549	0.117748	0.166155	0.142503
2016-02-07 18:00:00	0.0912344	0.0831614	0.371772	0.0741859	0.119718	0.0957007
2016-02-07 19:00:00	0.369566	0.352067	0.510346	0.343203	0.396948	0.372461
2016-02-07 20:00:00	0.813488	0.788263	0.889595	0.750682	0.841007	0.814962
2016-02-07 21:00:00	1.11039	1.12019	1.10431	1.03393	1.13615	1.11131
2016-02-07 22:00:00	1.4183	1.42255	1.3445	1.32689	1.44496	1.41891
2016-02-07 23:00:00	1.08413	1.07226	1.10216	0.98901	1.10936	1.08454
2016-02-08	1.62235	1.66388	1.56501	1.50452	1.65191	1.62502
2016-02-08 01:00:00	2.85442	2.86457	2.70553	2.66831	2.88672	2.86201
2016-02-08 02:00:00	1.516	1.54006	1.46287	1.49777	1.5467	1.52114
2016-02-08 03:00:00	1.2119	1.26155	1.15645	1.21413	1.23979	1.21533
2016-02-08 04:00:00	0.919061	0.951723	1.05762	0.883056	0.946611	0.921985
2016-02-08 05:00:00	0.663588	0.69366	0.746655	0.626887	0.687265	0.666075
2016-02-08 06:00:00	0.665567	0.685898	0.733318	0.638544	0.690022	0.668088
2016-02-08 07:00:00	0.799748	0.819925	0.866635	0.735782	0.823834	0.801672
2016-02-08 08:00:00	0.655753	0.674688	0.750508	0.59812	0.679433	0.657975
2016-02-08 09:00:00	0.770688	0.76984	0.844201	0.708612	0.79439	0.772439
2016-02-08 10:00:00	1.35539	1.29751	1.26826	1.28573	1.3788	1.35663
2016-02-08 11:00:00	0.994647	0.979091	1.0235	0.921876	1.0172	0.995922
2016-02-08 12:00:00	0.704501	0.70856	0.777767	0.656037	0.73017	0.706397
2016-02-08 13:00:00	0.919977	0.89791	0.998346	0.848085	0.942868	0.921707
2016-02-08 14:00:00	1.76029	1.73149	1.77241	1.67183	1.78703	1.76276
2016-02-08 15:00:00	1.95375	1.95293	2.02615	1.87806	1.98217	1.95666
2016-02-08 16:00:00	1.94869	1.96664	1.88111	1.86544	1.97822	1.95183
2016-02-08 17:00:00	1.65491	1.6554	1.61806	1.54846	1.68238	1.65688
2016-02-08 18:00:00	1.27445	1.26804	1.23738	1.21707	1.29963	1.27553
2016-02-08 19:00:00	0.912703	0.906096	0.946446	0.851362	0.938188	0.91384
2016-02-08 20:00:00	1.12534	1.12332	1.13339	1.06483	1.15065	1.1262
2016-02-08 21:00:00	1.7617	1.76538	1.65016	1.67071	1.78906	1.76325
2016-02-08 22:00:00	3.89755	3.86256	3.61054	3.68086	3.93033	3.90967
2016-02-08 23:00:00	3.59553	3.59163	2.89295	3.53842	3.62758	3.61463
2016-02-09	2.42911	2.42372	2.37268	2.3499	2.46152	2.43943
2016-02-09 01:00:00	1.8519	1.87959	1.79408	1.78437	1.88174	1.8556
2016-02-09 02:00:00	1.02751	1.06135	1.0194	0.985231	1.05321	1.02995
2016-02-09 03:00:00	0.83492	0.863203	0.865638	0.798118	0.860068	0.837473
2016-02-09 04:00:00	0.832539	0.849734	0.859603	0.78189	0.857356	0.834643
2016-02-09 05:00:00	0.824481	0.82624	0.873902	0.785921	0.848672	0.826342
2016-02-09 06:00:00	0.85517	0.849965	0.89409	0.820513	0.879775	0.856939
2016-02-09 07:00:00	1.00432	0.985788	0.996911	0.978705	1.02917	1.00607
2016-02-09 08:00:00	0.969023	0.949427	0.998889	0.915129	0.994407	0.970438
2016-02-09 09:00:00	0.766156	0.73893	0.826229	0.709739	0.792053	0.767873
2016-02-09 10:00:00	1.28807	1.22899	1.21242	1.20702	1.31083	1.28956
2016-02-09 11:00:00	1.10038	1.07761	1.086	1.04105	1.12635	1.10209
2016-02-09 12:00:00	1.12943	1.11535	1.16486	1.04536	1.1561	1.13102
2016-02-09 13:00:00	0.649881	0.64255	0.717711	0.60383	0.676919	0.651836
2016-02-09 14:00:00	0.405522	0.408242	0.528768	0.362301	0.432532	0.408343
2016-02-09 15:00:00	0.498084	0.493055	0.592512	0.438322	0.524702	0.500583
2016-02-09 16:00:00	0.166191	0.180732	0.370803	0.137065	0.194232	0.170335
2016-02-09 17:00:00	0.587729	0.59026	0.690686	0.517415	0.614226	0.589993
2016-02-09 18:00:00	0.476409	0.478569	0.570856	0.43069	0.503578	0.478828
2016-02-09 19:00:00	0.839899	0.827519	0.866142	0.770232	0.865124	0.841216
2016-02-09 20:00:00	1.48149	1.45202	1.35764	1.41153	1.50804	1.4826
2016-02-09 21:00:00	1.55261	1.52217	1.3348	1.46117	1.57843	1.5536
2016-02-09 22:00:00	1.38543	1.35478	1.2896	1.31332	1.41101	1.38607
2016-02-09 23:00:00	1.31432	1.29427	1.24401	1.21428	1.34091	1.31473
2016-02-10	1.31354	1.33477	1.3251	1.22976	1.34448	1.31648
2016-02-10 01:00:00	1.76754	1.78315	1.5793	1.71874	1.79372	1.77156
2016-02-10 02:00:00	1.20667	1.22076	1.20017	1.21185	1.23514	1.20992
2016-02-10 03:00:00	0.704866	0.721557	0.731085	0.639224	0.731737	0.707574
2016-02-10 04:00:00	0.704272	0.71852	0.779576	0.655243	0.730912	0.706757
2016-02-10 05:00:00	0.933328	0.923562	0.981928	0.867936	0.958214	0.935195
2016-02-10 06:00:00	0.859212	0.850242	0.905091	0.802975	0.884173	0.861102
2016-02-10 07:00:00	0.791688	0.79131	0.866795	0.731991	0.816575	0.793937
2016-02-10 08:00:00	1.06701	1.05451	1.07111	0.995984	1.09287	1.06894
2016-02-10 09:00:00	0.70742	0.699987	0.800649	0.66041	0.73258	0.709478
2016-02-10 10:00:00	1.27482	1.23582	1.24566	1.19907	1.29878	1.27616
2016-02-10 11:00:00	0.778643	0.759531	0.85433	0.724756	0.803483	0.780322
2016-02-10 12:00:00	1.30327	1.27357	1.34485	1.21487	1.33019	1.30483
2016-02-10 13:00:00	0.489649	0.478842	0.591824	0.457397	0.514534	0.492184
2016-02-10 14:00:00	0.470733	0.452282	0.571132	0.44195	0.494351	0.473167
2016-02-10 15:00:00	0.629113	0.60258	0.700366	0.588289	0.652919	0.630883
2016-02-10 16:00:00	0.602593	0.577743	0.676638	0.556363	0.626001	0.604394
2016-02-10 17:00:00	0.730881	0.700371	0.815047	0.687692	0.754978	0.732306
2016-02-10 18:00:00	0.584071	0.55371	0.664602	0.542271	0.607106	0.585784
2016-02-10 19:00:00	0.577145	0.545205	0.655834	0.540537	0.600792	0.578786
2016-02-10 20:00:00	1.01151	0.964271	1.02687	0.94523	1.03397	1.01213
2016-02-10 21:00:00	0.837802	0.794415	0.899334	0.781774	0.860866	0.838567
2016-02-10 22:00:00	1.01562	0.973688	1.04199	0.940865	1.03813	1.01615
2016-02-10 23:00:00	1.20356	1.17865	1.17642	1.12583	1.22876	1.20439
2016-02-11	1.6295	1.62579	1.49988	1.48992	1.65485	1.63251
2016-02-11 01:00:00	1.53741	1.54004	1.49812	1.46232	1.56473	1.53989
2016-02-11 02:00:00	0.934312	0.947487	0.897575	0.881679	0.956728	0.936901
2016-02-11 03:00:00	0.763809	0.78219	0.789787	0.716797	0.787707	0.766586
2016-02-11 04:00:00	0.692999	0.706954	0.76553	0.656076	0.717642	0.695479
2016-02-11 05:00:00	0.765997	0.769497	0.83705	0.718804	0.7901	0.768123
2016-02-11 06:00:00	0.967687	0.962701	0.994015	0.908871	0.991396	0.969391
2016-02-11 07:00:00	0.731544	0.730884	0.808326	0.688986	0.755785	0.733637
2016-02-11 08:00:00	1.04482	1.02952	1.05112	0.985595	1.06893	1.04635
2016-02-11 09:00:00	0.930489	0.919148	0.958576	0.871464	0.954127	0.932024
2016-02-11 10:00:00	1.25491	1.22672	1.19431	1.18922	1.27855	1.25625
2016-02-11 11:00:00	0.922502	0.906603	0.942639	0.867467	0.946591	0.923945
2016-02-11 12:00:00	1.21482	1.20254	1.30672	1.12657	1.23968	1.21627
2016-02-11 13:00:00	0.699916	0.700726	0.777245	0.640644	0.724371	0.701765
2016-02-11 14:00:00	1.03231	1.01003	1.04059	0.969132	1.05661	1.03342
2016-02-11 15:00:00	0.780119	0.770125	0.841216	0.716499	0.803844	0.781555
2016-02-11 16:00:00	0.754746	0.742402	0.825748	0.697488	0.778678	0.756091
2016-02-11 17:00:00	1.10055	1.08674	1.15231	1.01304	1.12532	1.1015
2016-02-11 18:00:00	0.465987	0.470574	0.569314	0.417496	0.491924	0.468302
2016-02-11 19:00:00	1.1805	1.16293	1.19591	1.206	1.2016	1.18052
2016-02-11 20:00:00	1.64775	1.62367	1.45685	1.66405	1.66799	1.6484
2016-02-11 21:00:00	1.30005	1.27021	1.20274	1.22196	1.32325	1.30097
2016-02-11 22:00:00	1.49511	1.46713	1.34481	1.40809	1.51895	1.49614
2016-02-11 23:00:00	1.59549	1.57703	1.57526	1.48757	1.61984	1.5965
2016-02-12	1.69762	1.69707	1.5949	1.62873	1.7255	1.70038
2016-02-12 01:00:00	1.76538	1.74677	1.78004	1.68234	1.79075	1.76894
2016-02-12 02:00:00	1.42112	1.41851	1.28622	1.33881	1.44836	1.42365
2016-02-12 03:00:00	1.64041	1.61437	1.43118	1.55339	1.66682	1.64271
2016-02-12 04:00:00	1.57031	1.53251	1.43663	1.50351	1.59559	1.57251
2016-02-12 05:00:00	1.35631	1.31709	1.23755	1.2876	1.3802	1.35811
2016-02-12 06:00:00	1.61531	1.55946	1.32431	1.5677	1.63825	1.61804
2016-02-12 07:00:00	1.33113	1.28724	1.23309	1.2456	1.3527	1.33267
2016-02-12 08:00:00	1.25143	1.20498	1.18483	1.17257	1.27254	1.25285
2016-02-12 09:00:00	1.36994	1.31803	1.25921	1.28957	1.39079	1.37136
2016-02-12 10:00:00	1.63707	1.57565	1.39929	1.56525	1.65815	1.63894
2016-02-12 11:00:00	1.35458	1.29775	1.21228	1.27242	1.37549	1.35581
2016-02-12 12:00:00	1.56379	1.51865	1.56819	1.4524	1.58703	1.56542
2016-02-12 13:00:00	1.46088	1.40945	1.44721	1.36482	1.48554	1.4625
2016-02-12 14:00:00	0.698874	0.651812	0.856534	0.618017	0.72151	0.700714
2016-02-12 15:00:00	0.999169	0.958628	1.03415	0.909624	1.02378	1.00079
2016-02-12 16:00:00	1.1205	1.04719	1.31342	1.01077	1.14022	1.12169
2016-02-12 17:00:00	1.15603	1.09874	1.36743	1.04815	1.18055	1.15722
2016-02-12 18:00:00	0.505718	0.463006	0.630193	0.449015	0.529363	0.507998
2016-02-12 19:00:00	0.686498	0.633918	0.794312	0.618741	0.709826	0.688065
2016-02-12 20:00:00	1.0241	0.962528	1.09234	0.941335	1.04582	1.02497
2016-02-12 21:00:00	1.10428	1.04538	1.10839	1.03186	1.12691	1.10498
2016-02-12 22:00:00	1.11233	1.05618	1.113	1.0224	1.13404	1.11291
2016-02-12 23:00:00	1.16178	1.10183	1.13142	1.08056	1.18421	1.1622
2016-02-13	0.843883	0.827867	0.940403	0.786147	0.866913	0.846138
2016-02-13 01:00:00	1.15098	1.1195	1.17784	1.07546	1.17367	1.15289
2016-02-13 02:00:00	1.07988	1.06456	1.11325	0.996414	1.10376	1.08237
2016-02-13 03:00:00	1.22338	1.19204	1.22074	1.1387	1.24498	1.22583
2016-02-13 04:00:00	0.923891	0.905304	0.948534	0.864595	0.946552	0.925853
2016-02-13 05:00:00	0.973206	0.942473	1.00847	0.908043	0.994439	0.974903
2016-02-13 06:00:00	1.05076	1.02882	1.06706	0.987412	1.07362	1.05277
2016-02-13 07:00:00	1.00472	0.976117	1.04246	0.937243	1.02656	1.00649
2016-02-13 08:00:00	0.813658	0.783834	0.890233	0.763176	0.835613	0.815413
2016-02-13 09:00:00	1.0805	1.0357	1.10528	1.01526	1.1017	1.08184
2016-02-13 10:00:00	1.03702	0.991971	1.06222	0.98332	1.05903	1.03839
2016-02-13 11:00:00	1.06299	1.01395	1.0324	1.01766	1.08453	1.06455
2016-02-13 12:00:00	1.38389	1.33001	1.28257	1.321	1.40521	1.38517
2016-02-13 13:00:00	1.08455	1.03105	1.0887	1.01857	1.1045	1.0856
2016-02-13 14:00:00	0.728211	0.697545	0.832276	0.660096	0.750756	0.729923
2016-02-13 15:00:00	1.01937	0.964309	1.07342	0.941244	1.0421	1.02066
2016-02-13 16:00:00	1.55685	1.5057	1.48457	1.47035	1.58145	1.55857
2016-02-13 17:00:00	1.92571	1.86201	1.89262	1.84533	1.94873	1.93142
2016-02-13 18:00:00	1.27437	1.23205	1.51749	1.21697	1.29955	1.27746
2016-02-13 19:00:00	1.53567	1.51451	1.53418	1.43993	1.56041	1.53716
2016-02-13 20:00:00	1.51778	1.4835	1.49755	1.42988	1.54293	1.51905
2016-02-13 21:00:00	1.51888	1.49628	1.36648	1.42911	1.54319	1.52027
2016-02-13 22:00:00	2.48725	2.48407	2.15441	2.37547	2.51452	2.49183
2016-02-13 23:00:00	2.39507	2.35318	1.97968	2.26947	2.4196	2.39865
2016-02-14	1.67198	1.64309	1.33057	1.59972	1.6958	1.67465
2016-02-14 01:00:00	2.18323	2.19417	1.90639	2.11667	2.21135	2.19216
2016-02-14 02:00:00	1.98855	2.00544	1.7935	1.95588	2.0155	1.99566
2016-02-14 03:00:00	0.888349	0.887491	0.942799	0.833111	0.910464	0.890311
2016-02-14 04:00:00	1.22393	1.20893	1.19211	1.16972	1.24792	1.2256
2016-02-14 05:00:00	1.28102	1.25957	1.24771	1.21437	1.30548	1.28262
2016-02-14 06:00:00	1.37776	1.34022	1.27497	1.30824	1.40167	1.37942
2016-02-14 07:00:00	1.3721	1.34705	1.27778	1.3111	1.39583	1.37367
2016-02-14 08:00:00	1.31124	1.28953	1.2485	1.24898	1.33494	1.31266
2016-02-14 09:00:00	1.34376	1.31842	1.24516	1.28132	1.36751	1.34516
2016-02-14 10:00:00	1.98237	1.95732	1.91496	1.92453	2.00923	1.98519
2016-02-14 11:00:00	1.45242	1.39587	1.32577	1.38469	1.4761	1.45377
2016-02-14 12:00:00	1.51244	1.41114	1.36522	1.44975	1.53327	1.51365
2016-02-14 13:00:00	1.28424	1.17849	1.23982	1.21403	1.30566	1.28507
2016-02-14 14:00:00	0.987232	0.891601	1.13083	0.91112	1.00999	0.988259
2016-02-14 15:00:00	0.639192	0.572658	1.03184	0.557403	0.661169	0.64097
2016-02-14 16:00:00	0.595141	0.535103	1.04507	0.525386	0.61805	0.597056
2016-02-14 17:00:00	0.586489	0.516925	1.03576	0.509328	0.608376	0.588296
2016-02-14 18:00:00	0.432962	0.376006	0.69116	0.376722	0.457521	0.435261
2016-02-14 19:00:00	0.371866	0.326412	0.553809	0.323232	0.39754	0.374349
2016-02-14 20:00:00	0.222329	0.202971	0.43943	0.192769	0.249616	0.225544
2016-02-14 21:00:00	0.916275	0.853677	0.930657	0.853676	0.939856	0.917189
2016-02-14 22:00:00	1.07529	1.01308	1.06774	0.999119	1.09772	1.07592
2016-02-14 23:00:00	1.24902	1.18627	1.21942	1.18962	1.27265	1.24936
2016-02-15	1.73662	1.69879	1.65576	1.66974	1.76415	1.74
2016-02-15 01:00:00	1.69745	1.64876	1.60791	1.63596	1.72349	1.70077
2016-02-15 02:00:00	1.52599	1.48928	1.49295	1.44624	1.55407	1.52853
2016-02-15 03:00:00	1.05506	1.03839	1.06548	0.991343	1.08169	1.05672
2016-02-15 04:00:00	1.25664	1.19674	1.23682	1.19902	1.28326	1.25815
2016-02-15 05:00:00	1.15671	1.08231	1.1929	1.08526	1.18002	1.15809
2016-02-15 06:00:00	1.17213	1.08192	1.18451	1.12604	1.19585	1.17338
2016-02-15 07:00:00	1.21714	1.10602	1.2362	1.19453	1.23745	1.21825
2016-02-15 08:00:00	1.35292	1.23368	1.32483	1.34278	1.37335	1.35412
2016-02-15 09:00:00	1.22459	1.1344	1.22542	1.16686	1.24782	1.22567
2016-02-15 10:00:00	1.47231	1.3851	1.40262	1.4063	1.49406	1.47358
2016-02-15 11:00:00	1.3564	1.28141	1.27929	1.29478	1.37951	1.35755
2016-02-15 12:00:00	0.939506	0.911426	0.951089	0.866437	0.963569	0.940741
2016-02-15 13:00:00	0.842073	0.81628	0.886206	0.778738	0.866472	0.843472
2016-02-15 14:00:00	1.38161	1.3307	1.35375	1.30569	1.40438	1.38282
2016-02-15 15:00:00	1.27052	1.23192	1.24113	1.20229	1.29522	1.27194
2016-02-15 16:00:00	1.21843	1.19222	1.17617	1.13884	1.24421	1.21984
2016-02-15 17:00:00	1.54215	1.50197	1.52246	1.46745	1.56793	1.54349
2016-02-15 18:00:00	1.79723	1.76175	1.72634	1.73185	1.82686	1.80142
2016-02-15 19:00:00	1.6664	1.62982	1.49853	1.60905	1.69344	1.67082
2016-02-15 20:00:00	1.75556	1.71683	1.6137	1.72442	1.78361	1.76035
2016-02-15 21:00:00	2.03597	1.99339	1.88222	1.92319	2.06269	2.03831
2016-02-15 22:00:00	3.42209	3.34629	3.10204	3.25953	3.45102	3.43159
2016-02-15 23:00:00	2.91006	2.8617	2.67627	2.77019	2.93941	2.91666
2016-02-16	1.69056	1.66051	1.6125	1.60653	1.71907	1.69321
2016-02-16 01:00:00	2.31077	2.25263	2.25968	2.24086	2.34121	2.3157
2016-02-16 02:00:00	1.46672	1.45092	1.43832	1.38992	1.49462	1.46942
2016-02-16 03:00:00	1.33407	1.31477	1.26059	1.27216	1.36096	1.33662
2016-02-16 04:00:00	1.06841	1.04485	1.06222	0.976039	1.09332	1.07002
2016-02-16 05:00:00	1.20969	1.17675	1.17979	1.14038	1.23482	1.21128
2016-02-16 06:00:00	1.00289	0.968867	1.03875	0.936806	1.02659	1.00444
2016-02-16 07:00:00	0.999329	0.965209	1.03734	0.930935	1.02287	1.00085
2016-02-16 08:00:00	1.28745	1.25827	1.23044	1.23235	1.31321	1.28948
2016-02-16 09:00:00	0.906571	0.887342	0.942112	0.837077	0.9306	0.908393
2016-02-16 10:00:00	1.59369	1.53813	1.47813	1.53344	1.61712	1.59553
2016-02-16 11:00:00	0.892902	0.865853	0.926289	0.821717	0.916374	0.89436
2016-02-16 12:00:00	1.38909	1.3571	1.34461	1.30471	1.4158	1.39065
2016-02-16 13:00:00	0.985268	0.955896	1.04282	0.895855	1.01107	0.986851
2016-02-16 14:00:00	1.20948	1.16768	1.23252	1.22995	1.23134	1.21052
2016-02-16 15:00:00	1.36617	1.31702	1.35168	1.35649	1.39089	1.36918
2016-02-16 16:00:00	0.567707	0.543645	0.657336	0.525519	0.591651	0.56963
2016-02-16 17:00:00	1.13461	1.10171	1.16518	1.05211	1.16014	1.13565
2016-02-16 18:00:00	0.694385	0.668689	0.776356	0.642866	0.718296	0.695783
2016-02-16 19:00:00	0.854902	0.815286	0.898681	0.79499	0.878429	0.855781
2016-02-16 20:00:00	1.03045	0.989459	1.07805	0.952004	1.05353	1.03127
2016-02-16 21:00:00	1.16088	1.12006	1.14198	1.08704	1.18493	1.16162
2016-02-16 22:00:00	0.966373	0.933563	1.01962	0.892648	0.989922	0.967139
2016-02-16 23:00:00	1.14265	1.10594	1.17204	1.05588	1.16741	1.14316
2016-02-17	1.19733	1.18854	1.18463	1.11961	1.22424	1.19973
2016-02-17 01:00:00	1.33042	1.30706	1.25231	1.24607	1.35658	1.3327
2016-02-17 02:00:00	0.722576	0.717468	0.768989	0.679038	0.748034	0.725285
2016-02-17 03:00:00	0.846589	0.831918	0.887594	0.802501	0.870675	0.849182
2016-02-17 04:00:00	1.0795	1.05087	1.08005	1.01889	1.10431	1.08142
2016-02-17 05:00:00	0.888528	0.853724	0.940233	0.832482	0.911389	0.890292
2016-02-17 06:00:00	1.112	1.06385	1.1299	1.05481	1.13508	1.11353
2016-02-17 07:00:00	0.817343	0.780327	0.879415	0.765517	0.839581	0.819107
2016-02-17 08:00:00	0.955346	0.91357	0.994274	0.89914	0.977936	0.956819
2016-02-17 09:00:00	0.989656	0.944318	1.04112	0.927172	1.01142	0.991005
2016-02-17 10:00:00	1.44218	1.38056	1.39815	1.37896	1.46398	1.44361
2016-02-17 11:00:00	0.850564	0.808155	0.91532	0.794927	0.872154	0.851962
2016-02-17 12:00:00	1.4357	1.38388	1.48518	1.33996	1.45882	1.43725
2016-02-17 13:00:00	0.863329	0.831073	0.917346	0.806689	0.887217	0.864828
2016-02-17 14:00:00	0.599505	0.565833	0.656807	0.55108	0.621496	0.601407
2016-02-17 15:00:00	0.843696	0.796282	0.893604	0.784437	0.865813	0.844855
2016-02-17 16:00:00	0.6024	0.564999	0.679096	0.553846	0.624252	0.604099
2016-02-17 17:00:00	0.89747	0.850941	0.928245	0.840823	0.919839	0.898428
2016-02-17 18:00:00	0.641899	0.60166	0.732071	0.589209	0.663751	0.643331
2016-02-17 19:00:00	0.999224	0.954272	1.02128	0.928345	1.0212	1.00027
2016-02-17 20:00:00	1.08315	1.03106	1.09392	1.01233	1.10462	1.08387
2016-02-17 21:00:00	0.86576	0.828339	0.914135	0.80279	0.887248	0.866377
2016-02-17 22:00:00	1.27772	1.25018	1.2407	1.22599	1.30039	1.27811
2016-02-17 23:00:00	1.23169	1.20734	1.20903	1.13436	1.25417	1.23212
2016-02-18	1.1974	1.18663	1.16919	1.1338	1.22282	1.19926
2016-02-18 01:00:00	2.43923	2.40629	2.1306	2.4029	2.46939	2.4502
2016-02-18 02:00:00	2.39395	2.36026	2.13372	2.29558	2.4171	2.40069
2016-02-18 03:00:00	1.42865	1.40724	1.43528	1.31312	1.45361	1.43095
2016-02-18 04:00:00	1.10094	1.08786	1.07829	1.03208	1.12574	1.10267
2016-02-18 05:00:00	0.719453	0.71837	0.7868	0.664609	0.743367	0.721612
2016-02-18 06:00:00	1.15302	1.12441	1.14312	1.0896	1.17755	1.15454
2016-02-18 07:00:00	0.877233	0.860564	0.908661	0.808578	0.90124	0.878885
2016-02-18 08:00:00	0.923094	0.898496	0.942143	0.857696	0.9478	0.924634
2016-02-18 09:00:00	1.23045	1.19219	1.22289	1.15218	1.2541	1.23173
2016-02-18 10:00:00	1.38429	1.34787	1.33011	1.3075	1.40908	1.38591
2016-02-18 11:00:00	1.16188	1.13526	1.1433	1.08323	1.1865	1.16346
2016-02-18 12:00:00	1.44612	1.41643	1.44162	1.35197	1.47243	1.44775
2016-02-18 13:00:00	0.881654	0.870883	0.934134	0.810401	0.908412	0.88322
2016-02-18 14:00:00	0.486439	0.479072	0.566187	0.430109	0.512035	0.488919
2016-02-18 15:00:00	0.546782	0.532371	0.713382	0.478785	0.570692	0.549027
2016-02-18 16:00:00	0.314937	0.322366	0.484342	0.273025	0.340321	0.318172
2016-02-18 17:00:00	0.121346	0.1476	0.368333	0.102194	0.148311	0.125704
2016-02-18 18:00:00	0.368261	0.371374	0.508233	0.31472	0.394353	0.371011
2016-02-18 19:00:00	0.243902	0.256321	0.426067	0.191346	0.272036	0.247131
2016-02-18 20:00:00	0.387219	0.38409	0.51197	0.340844	0.413023	0.389601
2016-02-18 21:00:00	1.03993	1.01038	1.04336	0.947261	1.06389	1.04067
2016-02-18 22:00:00	0.813079	0.797121	0.85723	0.754759	0.838438	0.814122
2016-02-18 23:00:00	0.980166	0.957729	1.04756	0.890802	1.00538	0.980797
2016-02-19	1.72098	1.67975	1.68933	1.67177	1.74932	1.72372
2016-02-19 01:00:00	1.19372	1.17295	1.16024	1.13755	1.22129	1.19589
2016-02-19 02:00:00	1.5785	1.55259	1.58266	1.52979	1.60666	1.58155
2016-02-19 03:00:00	1.17135	1.15156	1.14874	1.12104	1.19799	1.17359
2016-02-19 04:00:00	1.31213	1.26773	1.24905	1.26191	1.33729	1.31385
2016-02-19 05:00:00	1.33543	1.29002	1.16243	1.31004	1.36045	1.3376
2016-02-19 06:00:00	1.04945	1.03191	1.06471	0.986766	1.07467	1.05137
2016-02-19 07:00:00	1.22667	1.19074	1.21845	1.14887	1.25083	1.22821
2016-02-19 08:00:00	1.03832	1.0063	1.0653	0.962044	1.06241	1.03967
2016-02-19 09:00:00	1.17874	1.14	1.17145	1.12166	1.20336	1.18002
2016-02-19 10:00:00	1.44117	1.39051	1.39967	1.37014	1.46397	1.44249
2016-02-19 11:00:00	1.15111	1.11259	1.15235	1.07952	1.17476	1.1522
2016-02-19 12:00:00	1.41444	1.38288	1.41061	1.32894	1.44101	1.41588
2016-02-19 13:00:00	0.943863	0.924327	0.984399	0.877003	0.969743	0.945193
2016-02-19 14:00:00	0.841298	0.812145	0.929257	0.767344	0.866286	0.842809
2016-02-19 15:00:00	0.415623	0.409351	0.522879	0.363435	0.442189	0.418279
2016-02-19 16:00:00	0.326616	0.321181	0.484945	0.274616	0.353039	0.329698
2016-02-19 17:00:00	0.422343	0.415204	0.530652	0.372088	0.448853	0.424769
2016-02-19 18:00:00	0.617506	0.597136	0.71552	0.554175	0.64237	0.619039
2016-02-19 19:00:00	0.671467	0.652342	0.74376	0.610251	0.696584	0.672783
2016-02-19 20:00:00	0.828599	0.797042	0.899599	0.752564	0.85291	0.829413
2016-02-19 21:00:00	0.909746	0.870044	0.947259	0.838314	0.933868	0.910302
2016-02-19 22:00:00	1.56106	1.51126	1.49385	1.4827	1.58602	1.56182
2016-02-19 23:00:00	1.11711	1.09027	1.11373	1.03484	1.14227	1.11784
2016-02-20	1.19526	1.17083	1.19089	1.12484	1.22238	1.19735
2016-02-20 01:00:00	0.89578	0.878161	0.938516	0.842744	0.922493	0.897756
2016-02-20 02:00:00	0.797758	0.783136	0.88524	0.748841	0.824007	0.799933
2016-02-20 03:00:00	0.747752	0.729264	0.823437	0.703577	0.773681	0.749879
2016-02-20 04:00:00	1.00934	0.971974	1.06085	0.946825	1.03388	1.01096
2016-02-20 05:00:00	0.836467	0.810588	0.895857	0.78542	0.861636	0.83827
2016-02-20 06:00:00	0.956018	0.921641	1.00726	0.891814	0.980014	0.957555
2016-02-20 07:00:00	0.846366	0.815273	0.900309	0.795295	0.870879	0.848019
2016-02-20 08:00:00	0.787074	0.755114	0.848009	0.728939	0.810727	0.788763
2016-02-20 09:00:00	1.04272	1.00055	1.06431	0.982793	1.06679	1.04401
2016-02-20 10:00:00	0.723076	0.694886	0.789073	0.663199	0.746548	0.724793
2016-02-20 11:00:00	1.02308	0.981531	1.04176	0.964435	1.04713	1.02429
2016-02-20 12:00:00	1.47043	1.4193	1.39165	1.41033	1.49505	1.47183
2016-02-20 13:00:00	1.8623	1.8062	1.84851	1.87562	1.88547	1.86664
2016-02-20 14:00:00	1.12048	1.09015	1.17942	1.08669	1.14776	1.12324
2016-02-20 15:00:00	0.829073	0.807104	0.956588	0.720345	0.855439	0.83145
2016-02-20 16:00:00	0.667157	0.643522	0.796304	0.584386	0.690728	0.669111
2016-02-20 17:00:00	0.252181	0.249777	0.427663	0.217992	0.278916	0.25566
2016-02-20 18:00:00	0.486786	0.499478	0.552626	0.423088	0.513346	0.489134
2016-02-20 19:00:00	0.617276	0.59592	0.691323	0.551246	0.642486	0.618933
2016-02-20 20:00:00	0.997886	0.96657	1.07084	0.910145	1.02287	0.998767
2016-02-20 21:00:00	1.56464	1.52027	1.54538	1.48483	1.59023	1.56579
2016-02-20 22:00:00	1.51821	1.48311	1.41451	1.41518	1.54342	1.51908
2016-02-20 23:00:00	1.01182	0.984364	1.05029	0.945651	1.03672	1.01261
2016-02-21	0.525112	0.532428	0.623337	0.497367	0.552467	0.528247
2016-02-21 01:00:00	0.553403	0.549829	0.640004	0.528411	0.580223	0.556248
2016-02-21 02:00:00	0.499764	0.496166	0.596841	0.477703	0.526175	0.502753
2016-02-21 03:00:00	0.50784	0.49994	0.604452	0.480513	0.53322	0.510754
2016-02-21 04:00:00	0.532967	0.520831	0.623114	0.510031	0.558562	0.535679
2016-02-21 05:00:00	0.435024	0.427569	0.566001	0.414602	0.459814	0.438095
2016-02-21 06:00:00	0.577165	0.557585	0.66471	0.549748	0.60177	0.579577
2016-02-21 07:00:00	0.521417	0.512481	0.612581	0.487493	0.545734	0.523994
2016-02-21 08:00:00	0.718316	0.717487	0.810765	0.672387	0.741782	0.720178
2016-02-21 09:00:00	0.573084	0.576018	0.662776	0.535829	0.596451	0.575332
2016-02-21 10:00:00	0.743757	0.736399	0.830396	0.693017	0.766519	0.745409
2016-02-21 11:00:00	0.75235	0.742976	0.830663	0.705235	0.77542	0.753918
2016-02-21 12:00:00	1.1633	1.13723	1.16319	1.09651	1.18555	1.16431
2016-02-21 13:00:00	0.727019	0.730712	0.802474	0.682824	0.751934	0.728695
2016-02-21 14:00:00	0.621863	0.628384	0.72591	0.56609	0.646805	0.624202
2016-02-21 15:00:00	0.58844	0.603409	0.657034	0.547102	0.614834	0.590612
2016-02-21 16:00:00	0.836357	0.834234	0.906774	0.782028	0.861495	0.837662
2016-02-21 17:00:00	0.766901	0.760803	0.856606	0.693193	0.791395	0.768271
2016-02-21 18:00:00	1.08099	1.07559	1.09731	1.00956	1.10701	1.08189
2016-02-21 19:00:00	1.10486	1.09642	1.04873	1.02055	1.12993	1.10552
2016-02-21 20:00:00	1.77259	1.75963	1.70714	1.74875	1.79999	1.77657
2016-02-21 21:00:00	1.25592	1.25508	1.25991	1.25454	1.28191	1.25824
2016-02-21 22:00:00	1.00896	1.00618	1.04633	0.949093	1.03387	1.01009
2016-02-21 23:00:00	1.38111	1.36517	1.33855	1.28713	1.40803	1.38215
2016-02-22	1.40363	1.3828	1.35245	1.30588	1.43094	1.40601
2016-02-22 01:00:00	1.35743	1.34137	1.34861	1.28006	1.38468	1.35981
2016-02-22 02:00:00	1.28572	1.28239	1.22284	1.23752	1.3159	1.28813
2016-02-22 03:00:00	0.859415	0.8593	0.886611	0.831964	0.885324	0.861802
2016-02-22 04:00:00	0.828351	0.836222	0.870724	0.782705	0.855786	0.83058
2016-02-22 05:00:00	0.51223	0.503863	0.617564	0.471185	0.538197	0.514957
2016-02-22 06:00:00	0.518376	0.50407	0.621303	0.483378	0.544013	0.520991
2016-02-22 07:00:00	0.762345	0.730764	0.840302	0.705888	0.78674	0.764172
2016-02-22 08:00:00	0.758946	0.723389	0.839905	0.698913	0.78266	0.760692
2016-02-22 09:00:00	0.946439	0.891966	0.974968	0.881974	0.969924	0.947753
2016-02-22 10:00:00	1.11523	1.02816	1.14221	1.03837	1.13735	1.11623
2016-02-22 11:00:00	1.6327	1.54506	1.60498	1.53757	1.6571	1.63437
2016-02-22 12:00:00	1.23496	1.1647	1.22926	1.14508	1.25805	1.23618
2016-02-22 13:00:00	1.10836	1.04134	1.1132	1.02861	1.13297	1.11025
2016-02-22 14:00:00	0.940772	0.883963	1.02225	0.954547	0.967619	0.942471
2016-02-22 15:00:00	0.736006	0.684801	0.931288	0.747543	0.762066	0.737366
2016-02-22 16:00:00	0.665582	0.615124	0.889964	0.608831	0.690333	0.667676
2016-02-22 17:00:00	0.231129	0.239616	0.454174	0.18434	0.259031	0.234817
2016-02-22 18:00:00	0.223182	0.217468	0.434928	0.184339	0.250367	0.226883
2016-02-22 19:00:00	0.550292	0.513011	0.613209	0.489916	0.576422	0.552202
2016-02-22 20:00:00	0.778966	0.734336	0.84293	0.698344	0.80382	0.780121
2016-02-22 21:00:00	1.28212	1.20059	1.27533	1.23482	1.30507	1.28298
2016-02-22 22:00:00	2.90337	2.78161	2.84704	2.74385	2.93298	2.90916
2016-02-22 23:00:00	3.78773	3.6042	3.56849	3.58079	3.81351	3.79852
2016-02-23	2.60702	2.42972	2.63102	2.45744	2.63832	2.61309
2016-02-23 01:00:00	1.83152	1.70387	1.74918	1.74886	1.86222	1.83493
2016-02-23 02:00:00	1.29085	1.20022	1.24532	1.24676	1.31688	1.29288
2016-02-23 03:00:00	1.18822	1.10163	1.22772	1.1571	1.21755	1.19121
2016-02-23 04:00:00	1.09777	0.993567	1.13056	1.11795	1.12438	1.10032
2016-02-23 05:00:00	1.02991	0.940196	1.08346	1.01166	1.05681	1.03245
2016-02-23 06:00:00	0.574641	0.520345	0.677423	0.53835	0.599939	0.576745
2016-02-23 07:00:00	0.719678	0.654063	0.816985	0.673404	0.74404	0.72128
2016-02-23 08:00:00	0.737149	0.671092	0.831753	0.694067	0.760771	0.738659
2016-02-23 09:00:00	0.738841	0.668358	0.835573	0.724359	0.759494	0.740273
2016-02-23 10:00:00	1.09449	0.988843	1.12368	1.09444	1.11099	1.09534
2016-02-23 11:00:00	1.31641	1.20189	1.28794	1.28592	1.33382	1.31731
2016-02-23 12:00:00	1.08439	1.01007	1.10097	1.0108	1.10703	1.08537
2016-02-23 13:00:00	1.11368	1.05968	1.14313	1.04367	1.13854	1.1148
2016-02-23 14:00:00	0.624137	0.593699	0.714526	0.598349	0.648521	0.626162
2016-02-23 15:00:00	0.684353	0.65963	0.786352	0.625767	0.708304	0.685833
2016-02-23 16:00:00	0.224481	0.22898	0.426755	0.194667	0.251074	0.227978
2016-02-23 17:00:00	0.816402	0.805291	0.898047	0.745676	0.842542	0.817829
2016-02-23 18:00:00	0.843419	0.825116	0.941948	0.765081	0.868373	0.844717
2016-02-23 19:00:00	0.605636	0.576818	0.697836	0.544548	0.629806	0.607011
2016-02-23 20:00:00	0.826684	0.766323	0.902954	0.759764	0.850574	0.827296
2016-02-23 21:00:00	0.901004	0.831244	0.968242	0.819137	0.923304	0.901344
2016-02-23 22:00:00	1.18303	1.10466	1.24672	1.10586	1.2028	1.18318
2016-02-23 23:00:00	0.880835	0.833058	0.942225	0.808311	0.901721	0.881208
2016-02-24	0.870344	0.842079	0.938941	0.813163	0.896511	0.872368
2016-02-24 01:00:00	1.05036	0.992592	1.10957	0.971624	1.07472	1.05197
2016-02-24 02:00:00	1.02594	0.994222	1.0594	0.933435	1.05245	1.02808
2016-02-24 03:00:00	0.762623	0.738767	0.835144	0.690282	0.788469	0.764642
2016-02-24 04:00:00	0.724298	0.705033	0.809813	0.666719	0.750592	0.726313
2016-02-24 05:00:00	0.678686	0.65607	0.760927	0.613879	0.704227	0.680719
2016-02-24 06:00:00	0.989087	0.947737	1.03256	0.917838	1.01469	0.99051
2016-02-24 07:00:00	0.754275	0.726901	0.837607	0.693452	0.780161	0.756016
2016-02-24 08:00:00	0.761003	0.729032	0.840105	0.692126	0.786248	0.762631
2016-02-24 09:00:00	0.913572	0.879029	0.946675	0.843173	0.939173	0.914917
2016-02-24 10:00:00	0.991985	0.94929	1.04072	0.919788	1.01758	0.993127
2016-02-24 11:00:00	1.11399	1.06272	1.14102	1.02867	1.13786	1.11497
2016-02-24 12:00:00	1.50218	1.44938	1.49436	1.39705	1.52891	1.50382
2016-02-24 13:00:00	0.645647	0.623588	0.72195	0.582587	0.671066	0.647359
2016-02-24 14:00:00	0.522592	0.50052	0.617677	0.470384	0.547754	0.524569
2016-02-24 15:00:00	0.760221	0.721979	0.828932	0.693697	0.784529	0.761408
2016-02-24 16:00:00	0.727792	0.695056	0.804623	0.660699	0.751552	0.729164
2016-02-24 17:00:00	1.06934	1.02698	1.10024	0.992751	1.0937	1.07037
2016-02-24 18:00:00	0.689374	0.644451	0.771551	0.634187	0.712795	0.690506
2016-02-24 19:00:00	0.679009	0.635665	0.776555	0.620695	0.702047	0.680094
2016-02-24 20:00:00	0.987887	0.929236	1.03191	0.915977	1.01026	0.988303
2016-02-24 21:00:00	1.05129	0.992557	1.0744	0.97734	1.07395	1.05158
2016-02-24 22:00:00	0.860154	0.809986	0.904714	0.787423	0.88257	0.860574
2016-02-24 23:00:00	1.55147	1.49925	1.52565	1.45622	1.5764	1.55205
2016-02-25	3.23106	3.12935	2.82948	3.02626	3.26048	3.24043
2016-02-25 01:00:00	1.80501	1.76572	1.7321	1.66533	1.83512	1.80809
2016-02-25 02:00:00	1.73761	1.70897	1.67348	1.70407	1.76475	1.7415
2016-02-25 03:00:00	1.46547	1.44116	1.52343	1.43071	1.4928	1.46936
2016-02-25 04:00:00	0.60253	0.586952	0.669516	0.556539	0.628058	0.604882
2016-02-25 05:00:00	0.580933	0.563909	0.657469	0.541722	0.606661	0.583319
2016-02-25 06:00:00	0.530481	0.51568	0.622373	0.489099	0.555656	0.532988
2016-02-25 07:00:00	0.59639	0.577337	0.67091	0.552539	0.621942	0.598581
2016-02-25 08:00:00	0.537545	0.519134	0.623159	0.498925	0.562781	0.53988
2016-02-25 09:00:00	0.570409	0.54909	0.649615	0.522268	0.594541	0.572572
2016-02-25 10:00:00	0.875763	0.834821	0.934873	0.814768	0.89964	0.877059
2016-02-25 11:00:00	0.894834	0.853005	0.949875	0.828935	0.91839	0.896005
2016-02-25 12:00:00	0.912959	0.885499	1.0018	0.830555	0.938265	0.914624
2016-02-25 13:00:00	0.635464	0.630795	0.736971	0.578504	0.661947	0.637743
2016-02-25 14:00:00	0.23638	0.239154	0.433338	0.210519	0.263156	0.239874
2016-02-25 15:00:00	0.409733	0.404444	0.531046	0.371992	0.436242	0.412305
2016-02-25 16:00:00	0.365404	0.356019	0.503205	0.331254	0.391657	0.367982
2016-02-25 17:00:00	0.384033	0.368226	0.511782	0.347783	0.409177	0.386422
2016-02-25 18:00:00	0.415561	0.401043	0.535663	0.37877	0.441552	0.417737
2016-02-25 19:00:00	0.222086	0.22978	0.423919	0.188119	0.249782	0.225317
2016-02-25 20:00:00	0.40854	0.397773	0.526096	0.370988	0.434247	0.410585
2016-02-25 21:00:00	0.834684	0.801593	0.898814	0.770302	0.859234	0.835246
2016-02-25 22:00:00	0.745974	0.716852	0.828423	0.677174	0.770015	0.746721
2016-02-25 23:00:00	0.904142	0.88146	0.945153	0.836188	0.929308	0.904866
2016-02-26	0.954616	0.939724	0.996537	0.890664	0.982136	0.956503
2016-02-26 01:00:00	0.651815	0.655225	0.749829	0.600098	0.678854	0.654208
2016-02-26 02:00:00	0.751952	0.747663	0.826736	0.698666	0.77889	0.754009
2016-02-26 03:00:00	0.562839	0.565582	0.64976	0.52064	0.589624	0.565407
2016-02-26 04:00:00	0.943226	0.927905	0.984274	0.872925	0.96955	0.944876
2016-02-26 05:00:00	0.833586	0.816353	0.892737	0.774924	0.859479	0.835267
2016-02-26 06:00:00	1.14204	1.10522	1.17527	1.06801	1.16658	1.14331
2016-02-26 07:00:00	0.888326	0.864703	0.930433	0.823408	0.913588	0.889768
2016-02-26 08:00:00	1.01388	0.981903	1.04922	0.946659	1.03897	1.01511
2016-02-26 09:00:00	1.01411	0.978469	1.04766	0.937821	1.03821	1.01525
2016-02-26 10:00:00	1.23602	1.18948	1.21808	1.16954	1.26038	1.23706
2016-02-26 11:00:00	1.47259	1.41935	1.39583	1.40474	1.4962	1.4738
2016-02-26 12:00:00	1.59736	1.56756	1.59256	1.49281	1.62506	1.59946
2016-02-26 13:00:00	0.659828	0.658406	0.738539	0.604207	0.686907	0.661682
2016-02-26 14:00:00	0.550242	0.53507	0.665171	0.479206	0.576296	0.552286
2016-02-26 15:00:00	0.365119	0.362739	0.500623	0.309547	0.392101	0.367982
2016-02-26 16:00:00	0.592044	0.563829	0.784049	0.510741	0.616744	0.593876
2016-02-26 17:00:00	0.764692	0.72814	0.99983	0.668911	0.787343	0.766004
2016-02-26 18:00:00	0.294629	0.293546	0.465051	0.241628	0.321905	0.297617
2016-02-26 19:00:00	0.158047	0.171161	0.387487	0.124908	0.186602	0.161763
2016-02-26 20:00:00	0.352223	0.344129	0.505174	0.30418	0.379227	0.354675
2016-02-26 21:00:00	0.478853	0.453729	0.572539	0.43997	0.504221	0.48055
2016-02-26 22:00:00	1.42492	1.38126	1.43643	1.35031	1.45237	1.42682
2016-02-26 23:00:00	2.47716	2.43861	2.179	2.51318	2.50412	2.48578
2016-02-27	2.59093	2.53573	2.52025	2.5502	2.62565	2.60298
2016-02-27 01:00:00	1.81961	1.77991	1.73779	1.77685	1.84977	1.82279
2016-02-27 02:00:00	1.49828	1.4672	1.47466	1.44298	1.52575	1.50077
2016-02-27 03:00:00	1.23483	1.2118	1.24253	1.18034	1.26133	1.23707
2016-02-27 04:00:00	0.611519	0.603184	0.681604	0.566386	0.638033	0.613823
2016-02-27 05:00:00	0.933091	0.903201	0.989264	0.866709	0.95821	0.934583
2016-02-27 06:00:00	0.864696	0.83824	0.912135	0.798134	0.889656	0.866218
2016-02-27 07:00:00	1.08353	1.0478	1.11194	1.02713	1.10919	1.08482
2016-02-27 08:00:00	0.993258	0.957969	1.05536	0.924202	1.01764	0.994477
2016-02-27 09:00:00	0.879911	0.849461	0.924824	0.809456	0.90421	0.881208
2016-02-27 10:00:00	1.14626	1.10185	1.15961	1.08536	1.17087	1.1473
2016-02-27 11:00:00	0.834713	0.803225	0.9023	0.766854	0.858633	0.835952
2016-02-27 12:00:00	1.42723	1.3901	1.37738	1.35576	1.4529	1.42837
2016-02-27 13:00:00	1.15032	1.11991	1.16222	1.06717	1.17672	1.15135
2016-02-27 14:00:00	0.545041	0.525976	0.642654	0.468549	0.570921	0.547082
2016-02-27 15:00:00	0.804484	0.773324	0.946151	0.728061	0.830099	0.805924
2016-02-27 16:00:00	0.268158	0.28201	0.448948	0.218009	0.296252	0.271858
2016-02-27 17:00:00	0.543345	0.524498	0.661687	0.455206	0.569641	0.545231
2016-02-27 18:00:00	0.367409	0.364288	0.482501	0.30034	0.394404	0.369949
2016-02-27 19:00:00	0.371274	0.376996	0.49804	0.309264	0.397811	0.373753
2016-02-27 20:00:00	0.374729	0.378233	0.505619	0.319646	0.401791	0.37715
2016-02-27 21:00:00	0.761796	0.740552	0.847168	0.697733	0.787293	0.762861
2016-02-27 22:00:00	0.630369	0.606638	0.722887	0.578057	0.655312	0.631683
2016-02-27 23:00:00	0.775559	0.744449	0.857925	0.707444	0.799908	0.776105
2016-02-28	1.0601	1.0498	1.11671	1.00377	1.08934	1.06233
2016-02-28 01:00:00	1.14772	1.13198	1.11685	1.11322	1.17417	1.14987
2016-02-28 02:00:00	0.923371	0.914017	0.975628	0.868178	0.951066	0.925436
2016-02-28 03:00:00	0.721106	0.708206	0.812285	0.674128	0.747332	0.723129
2016-02-28 04:00:00	0.573321	0.566617	0.662502	0.53153	0.600107	0.575763
2016-02-28 05:00:00	0.886614	0.854753	0.94212	0.830599	0.912635	0.888168
2016-02-28 06:00:00	0.77394	0.745986	0.847464	0.719887	0.800301	0.775679
2016-02-28 07:00:00	0.948688	0.90238	0.975876	0.890352	0.974202	0.950106
2016-02-28 08:00:00	1.00229	0.945397	1.00431	0.959124	1.02734	1.00381
2016-02-28 09:00:00	0.822771	0.777912	0.901061	0.761008	0.847159	0.824178
2016-02-28 10:00:00	0.82501	0.77891	0.889659	0.758717	0.848766	0.826322
2016-02-28 11:00:00	0.881424	0.839182	0.935702	0.819394	0.906019	0.882656
2016-02-28 12:00:00	1.00444	0.965213	1.03564	0.927851	1.02944	1.00543
2016-02-28 13:00:00	1.22859	1.17607	1.23848	1.12958	1.25266	1.22972
2016-02-28 14:00:00	0.915289	0.884415	1.01057	0.822017	0.939956	0.916583
2016-02-28 15:00:00	0.302109	0.29387	0.448392	0.251519	0.328985	0.305177
2016-02-28 16:00:00	0.488689	0.46681	0.583327	0.426184	0.514541	0.490739
2016-02-28 17:00:00	0.445718	0.441356	0.555134	0.40194	0.47175	0.448219
2016-02-28 18:00:00	0.348135	0.362307	0.51205	0.296713	0.375914	0.350929
2016-02-28 19:00:00	0.699131	0.674457	0.803944	0.713543	0.724738	0.700034
2016-02-28 20:00:00	0.906263	0.880835	1.0101	0.974832	0.927309	0.904537
2016-02-28 21:00:00	0.458697	0.443375	0.61434	0.394389	0.484846	0.460264
2016-02-28 22:00:00	0.60726	0.593225	0.688588	0.5559	0.631846	0.608346
2016-02-28 23:00:00	1.62567	1.59803	1.59869	1.49764	1.65242	1.62638
2016-02-29	2.63866	2.57859	2.30121	2.44485	2.6699	2.64485
2016-02-29 01:00:00	2.54725	2.49881	2.30553	2.35953	2.57879	2.55291
2016-02-29 02:00:00	1.37934	1.36767	1.36348	1.30234	1.40892	1.38145
2016-02-29 03:00:00	1.16713	1.1395	1.12971	1.08331	1.19484	1.16889
2016-02-29 04:00:00	0.773115	0.729309	0.82782	0.699181	0.800618	0.774623
2016-02-29 05:00:00	0.685473	0.634618	0.748221	0.613986	0.710666	0.687227
2016-02-29 06:00:00	0.723351	0.663947	0.790003	0.650979	0.747614	0.724936
2016-02-29 07:00:00	0.811687	0.740129	0.869053	0.731172	0.835359	0.812957
2016-02-29 08:00:00	0.809377	0.733525	0.870096	0.733885	0.832877	0.810556
2016-02-29 09:00:00	0.882699	0.800972	0.909875	0.809578	0.905861	0.883669
2016-02-29 10:00:00	0.902859	0.820651	0.926254	0.825572	0.925719	0.903754
2016-02-29 11:00:00	1.26211	1.15685	1.24709	1.17709	1.2843	1.26278
2016-02-29 12:00:00	0.847851	0.783522	0.883559	0.758081	0.870582	0.848825
2016-02-29 13:00:00	0.803615	0.791156	0.876553	0.724026	0.830237	0.805294
2016-02-29 14:00:00	1.04779	1.00866	1.07252	0.948316	1.07386	1.0488
2016-02-29 15:00:00	1.04924	1.00541	1.05378	0.945013	1.07339	1.04989
2016-02-29 16:00:00	0.81766	0.778926	0.883725	0.740705	0.84108	0.818683
2016-02-29 17:00:00	0.668936	0.641795	0.696024	0.594841	0.693709	0.67039
2016-02-29 18:00:00	0.438513	0.430139	0.549392	0.383084	0.465332	0.440782
2016-02-29 19:00:00	0.462957	0.441186	0.560315	0.418001	0.487922	0.465034
2016-02-29 20:00:00	0.236974	0.235383	0.410644	0.205908	0.264613	0.240174
2016-02-29 21:00:00	0.409737	0.397559	0.579007	0.368886	0.435831	0.411913
2016-02-29 22:00:00	1.51553	1.48454	1.48934	1.49621	1.53616	1.51398
2016-02-29 23:00:00	4.30267	4.24271	3.81961	4.14552	4.33508	4.32699
2016-03-01	1.04442	1.06465	1.04603	0.980758	1.07298	1.0469
2016-03-01 01:00:00	1.19568	1.20708	1.13422	1.1229	1.22296	1.19817
2016-03-01 02:00:00	1.1547	1.16512	1.13345	1.09672	1.18128	1.15716
2016-03-01 03:00:00	0.876519	0.876646	0.944837	0.839248	0.902433	0.879072
2016-03-01 04:00:00	0.5478	0.562341	0.622914	0.529464	0.574596	0.550946
2016-03-01 05:00:00	0.647356	0.660527	0.700057	0.609243	0.673006	0.650159
2016-03-01 06:00:00	0.670385	0.67834	0.732454	0.629204	0.695565	0.672933
2016-03-01 07:00:00	0.868621	0.861248	0.903574	0.826745	0.894273	0.870569
2016-03-01 08:00:00	0.684164	0.677109	0.754417	0.64463	0.709004	0.686427
2016-03-01 09:00:00	0.789689	0.775249	0.844097	0.748297	0.81475	0.791597
2016-03-01 10:00:00	0.806229	0.786423	0.862323	0.761219	0.830648	0.808026
2016-03-01 11:00:00	1.25202	1.23099	1.25158	1.18419	1.27873	1.25356
2016-03-01 12:00:00	1.3391	1.3163	1.30662	1.26007	1.36611	1.34119
2016-03-01 13:00:00	0.399842	0.405133	0.583115	0.387303	0.427576	0.403223
2016-03-01 14:00:00	0.776464	0.751796	0.882023	0.798895	0.802406	0.778071
2016-03-01 15:00:00	0.920437	0.890583	1.01625	0.983825	0.941427	0.918941
2016-03-01 16:00:00	0.108983	0.103045	0.353681	0.101852	0.136801	0.113536
2016-03-01 17:00:00	0.0938525	0.0854726	0.331461	0.0977744	0.122445	0.0983883
2016-03-01 18:00:00	0.0622108	0.0583326	0.326459	0.0656516	0.0912276	0.0669168
2016-03-01 19:00:00	0.245441	0.237776	0.429714	0.237965	0.273768	0.24903
2016-03-01 20:00:00	0.14939	0.139518	0.378583	0.155459	0.177588	0.153376
2016-03-01 21:00:00	0.344383	0.324144	0.483712	0.33776	0.371095	0.3472
2016-03-01 22:00:00	0.52679	0.49549	0.608278	0.505905	0.55218	0.528657
2016-03-01 23:00:00	0.984927	0.93801	1.0918	0.916951	1.0087	0.985582
2016-03-02	1.23974	1.25798	1.27625	1.1621	1.26666	1.24212
2016-03-02 01:00:00	1.121	1.17409	1.13701	1.05034	1.14838	1.12376
2016-03-02 02:00:00	0.92635	0.979406	1.00124	0.873447	0.952064	0.92921
2016-03-02 03:00:00	0.857098	0.900218	0.885875	0.827297	0.88202	0.859797
2016-03-02 04:00:00	0.775325	0.814528	0.824517	0.724596	0.801328	0.77788
2016-03-02 05:00:00	0.567237	0.599407	0.649134	0.52984	0.591241	0.570028
2016-03-02 06:00:00	0.627844	0.656583	0.70887	0.592848	0.652198	0.630336
2016-03-02 07:00:00	0.662418	0.686669	0.743192	0.623554	0.687361	0.664723
2016-03-02 08:00:00	0.578017	0.601308	0.667726	0.542641	0.602663	0.580527
2016-03-02 09:00:00	0.664325	0.675158	0.745455	0.625464	0.690012	0.666529
2016-03-02 10:00:00	0.669099	0.680166	0.753917	0.630601	0.694186	0.671176
2016-03-02 11:00:00	1.04356	1.05593	1.04512	0.984858	1.07079	1.0449
2016-03-02 12:00:00	1.30613	1.30764	1.2994	1.2206	1.33331	1.30801
2016-03-02 13:00:00	0.709199	0.707306	0.804864	0.663427	0.735743	0.711318
2016-03-02 14:00:00	0.424736	0.430989	0.527105	0.409409	0.450378	0.427435
2016-03-02 15:00:00	0.356129	0.36873	0.501654	0.334556	0.382428	0.359166
2016-03-02 16:00:00	0.384385	0.395166	0.504988	0.353249	0.411848	0.387255
2016-03-02 17:00:00	0.412608	0.429463	0.515633	0.376651	0.441261	0.41544
2016-03-02 18:00:00	0.12641	0.156735	0.371548	0.117205	0.155742	0.130919
2016-03-02 19:00:00	0.0653572	0.0853711	0.306878	0.0673969	0.0952559	0.0699854
2016-03-02 20:00:00	0.142983	0.15694	0.352835	0.141942	0.172102	0.146937
2016-03-02 21:00:00	0.289944	0.288735	0.447774	0.279802	0.317606	0.292848
2016-03-02 22:00:00	0.87419	0.856989	0.924578	0.821811	0.899465	0.874902
2016-03-02 23:00:00	1.49413	1.47723	1.43505	1.40388	1.52062	1.49499
2016-03-03	1.5692	1.60006	1.54896	1.48105	1.59873	1.57186
2016-03-03 01:00:00	1.65668	1.68917	1.57354	1.53217	1.68526	1.66004
2016-03-03 02:00:00	3.06067	3.05603	2.66189	2.86424	3.09367	3.07221
2016-03-03 03:00:00	2.08035	2.0929	1.81856	2.01298	2.10845	2.08748
2016-03-03 04:00:00	1.13297	1.12128	1.12478	1.16731	1.15378	1.13356
2016-03-03 05:00:00	0.445365	0.450825	0.552643	0.438869	0.47089	0.44858
2016-03-03 06:00:00	0.685664	0.678878	0.770679	0.652289	0.71003	0.687943
2016-03-03 07:00:00	0.762593	0.75099	0.850383	0.725123	0.786565	0.764638
2016-03-03 08:00:00	0.753676	0.736376	0.827995	0.716657	0.77757	0.755635
2016-03-03 09:00:00	0.804676	0.782631	0.877119	0.763688	0.828381	0.806442
2016-03-03 10:00:00	0.757394	0.753803	0.832626	0.712535	0.781484	0.759213
2016-03-03 11:00:00	1.15603	1.16216	1.16766	1.08538	1.18101	1.15739
2016-03-03 12:00:00	1.02487	1.03314	1.0637	0.972283	1.05068	1.02638
2016-03-03 13:00:00	0.605493	0.61158	0.713628	0.560457	0.629814	0.60761
2016-03-03 14:00:00	0.448616	0.466655	0.543091	0.395961	0.474045	0.451439
2016-03-03 15:00:00	0.653374	0.639181	0.848716	0.581375	0.678365	0.655509
2016-03-03 16:00:00	0.564828	0.537421	0.755031	0.502443	0.589565	0.567068
2016-03-03 17:00:00	0.366834	0.349305	0.49609	0.314924	0.392252	0.369788
2016-03-03 18:00:00	0.24302	0.247491	0.425927	0.22571	0.270977	0.247091
2016-03-03 19:00:00	0.214254	0.209062	0.417809	0.206956	0.24256	0.218008
2016-03-03 20:00:00	0.218078	0.209848	0.400715	0.207953	0.246576	0.221528
2016-03-03 21:00:00	0.601849	0.572409	0.682379	0.580124	0.627314	0.603713
2016-03-03 22:00:00	0.607457	0.577963	0.694072	0.567132	0.632051	0.608927
2016-03-03 23:00:00	1.40164	1.37071	1.43051	1.30085	1.42658	1.40252
2016-03-04	1.8078	1.8459	1.79509	1.73838	1.83743	1.81113
2016-03-04 01:00:00	1.23726	1.23548	1.22752	1.17336	1.26277	1.23931
2016-03-04 02:00:00	2.15075	2.14572	1.96795	2.0303	2.17684	2.15798
2016-03-04 03:00:00	1.72126	1.72511	1.57664	1.71345	1.74427	1.7245
2016-03-04 04:00:00	0.462661	0.478286	0.564135	0.449887	0.488019	0.46599
2016-03-04 05:00:00	0.447533	0.485554	0.559709	0.425243	0.471334	0.450952
2016-03-04 06:00:00	0.748231	0.772484	0.818548	0.704692	0.772454	0.750593
2016-03-04 07:00:00	0.815506	0.832707	0.867741	0.767016	0.839827	0.817626
2016-03-04 08:00:00	0.787	0.776076	0.848683	0.744987	0.810996	0.789081
2016-03-04 09:00:00	0.863179	0.856239	0.912864	0.815639	0.887693	0.865077
2016-03-04 10:00:00	0.825737	0.828685	0.884139	0.777864	0.849638	0.827601
2016-03-04 11:00:00	1.10214	1.06554	1.11407	1.05088	1.12539	1.10358
2016-03-04 12:00:00	1.29686	1.26768	1.29569	1.23173	1.32286	1.29862
2016-03-04 13:00:00	0.750018	0.725308	0.843914	0.71205	0.774969	0.751896
2016-03-04 14:00:00	0.583662	0.553964	0.651963	0.558347	0.607494	0.585709
2016-03-04 15:00:00	0.521752	0.49374	0.597331	0.497721	0.545966	0.523945
2016-03-04 16:00:00	0.266678	0.267309	0.450455	0.243804	0.293192	0.270159
2016-03-04 17:00:00	0.183461	0.181641	0.373417	0.153811	0.209492	0.187426
2016-03-04 18:00:00	0.112193	0.109361	0.347433	0.0961074	0.139605	0.116529
2016-03-04 19:00:00	0.161689	0.163562	0.363146	0.151853	0.189764	0.165562
2016-03-04 20:00:00	0.59087	0.584163	0.6649	0.554338	0.617488	0.59296
2016-03-04 21:00:00	0.942751	0.931215	0.982066	0.87522	0.967961	0.9437
2016-03-04 22:00:00	1.12409	1.10439	1.10941	1.0604	1.149	1.12482
2016-03-04 23:00:00	1.66833	1.66104	1.57002	1.58488	1.69576	1.66968
2016-03-05	3.50947	3.46065	3.27214	3.33576	3.53901	3.52065
2016-03-05 01:00:00	1.51684	1.53317	1.46433	1.42495	1.54334	1.51905
2016-03-05 02:00:00	1.39258	1.41147	1.37945	1.29397	1.41807	1.39471
2016-03-05 03:00:00	1.31301	1.32998	1.3111	1.21996	1.34032	1.3163
2016-03-05 04:00:00	1.12529	1.13024	1.14607	1.17899	1.1478	1.12673
2016-03-05 05:00:00	0.804807	0.81088	0.917694	0.780694	0.830815	0.80764
2016-03-05 06:00:00	0.611166	0.624127	0.688102	0.578516	0.635074	0.613665
2016-03-05 07:00:00	0.706485	0.714115	0.781592	0.665145	0.731508	0.708637
2016-03-05 08:00:00	0.941451	0.932585	0.971421	0.887234	0.966745	0.943064
2016-03-05 09:00:00	0.754563	0.747954	0.831292	0.708172	0.779707	0.756445
2016-03-05 10:00:00	1.56934	1.53869	1.57403	1.51707	1.59693	1.57127
2016-03-05 11:00:00	0.843603	0.829497	0.902714	0.789483	0.869702	0.845268
2016-03-05 12:00:00	0.503877	0.489549	0.599861	0.489111	0.529588	0.506352
2016-03-05 13:00:00	0.488775	0.485815	0.5875	0.460673	0.515623	0.491365
2016-03-05 14:00:00	0.426107	0.423364	0.540692	0.385231	0.453388	0.428937
2016-03-05 15:00:00	0.226605	0.2393	0.418552	0.200348	0.255107	0.230452
2016-03-05 16:00:00	0.0668014	0.0884141	0.299447	0.0603151	0.0967131	0.0716048
2016-03-05 17:00:00	0.234894	0.243973	0.431843	0.20429	0.263318	0.238523
2016-03-05 18:00:00	0.228589	0.234129	0.427312	0.21162	0.257001	0.232087
2016-03-05 19:00:00	0.344808	0.348277	0.484121	0.321232	0.372706	0.347832
2016-03-05 20:00:00	0.512529	0.507071	0.604216	0.478453	0.538974	0.514646
2016-03-05 21:00:00	0.298654	0.292891	0.463239	0.280343	0.325313	0.30145
2016-03-05 22:00:00	0.498804	0.478364	0.600207	0.466992	0.524075	0.500515
2016-03-05 23:00:00	0.843691	0.810858	0.906885	0.789412	0.868547	0.844307
2016-03-06	0.683533	0.701034	0.768237	0.65143	0.710705	0.686191
2016-03-06 01:00:00	0.676068	0.688975	0.769215	0.642206	0.702087	0.678682
2016-03-06 02:00:00	0.76619	0.770895	0.84948	0.732201	0.791836	0.768532
2016-03-06 03:00:00	0.682345	0.68335	0.768044	0.652577	0.707632	0.684797
2016-03-06 04:00:00	0.749851	0.745847	0.826421	0.714043	0.775052	0.752056
2016-03-06 05:00:00	0.721102	0.740198	0.812101	0.676938	0.74602	0.723323
2016-03-06 06:00:00	0.728018	0.74479	0.813343	0.684093	0.752226	0.730148
2016-03-06 07:00:00	0.71142	0.700509	0.799842	0.679745	0.736696	0.713554
2016-03-06 08:00:00	0.824316	0.826773	0.891951	0.780266	0.848208	0.826097
2016-03-06 09:00:00	0.75499	0.733431	0.842707	0.713707	0.779024	0.756837
2016-03-06 10:00:00	0.705321	0.677203	0.795823	0.666682	0.728908	0.707212
2016-03-06 11:00:00	0.885512	0.839093	0.937295	0.839019	0.909347	0.886816
2016-03-06 12:00:00	0.723664	0.693321	0.80758	0.685786	0.74831	0.7253
2016-03-06 13:00:00	0.537975	0.529682	0.62352	0.493704	0.562774	0.540275
2016-03-06 14:00:00	0.368761	0.367994	0.508533	0.324928	0.395027	0.37184
2016-03-06 15:00:00	0.177879	0.188646	0.373222	0.152921	0.205446	0.181985
2016-03-06 16:00:00	0.183154	0.194402	0.381574	0.158147	0.211099	0.187173
2016-03-06 17:00:00	0.114939	0.133045	0.329593	0.099669	0.143372	0.119345
2016-03-06 18:00:00	0.0648375	0.0993571	0.314348	0.0676292	0.0951323	0.0699169
2016-03-06 19:00:00	0.109711	0.135062	0.330682	0.106491	0.139671	0.114171
2016-03-06 20:00:00	0.102272	0.117819	0.342236	0.103607	0.131825	0.10646
2016-03-06 21:00:00	0.251392	0.250058	0.432274	0.241789	0.27857	0.254463
2016-03-06 22:00:00	0.772747	0.752971	0.855237	0.718416	0.797947	0.773823
2016-03-06 23:00:00	1.53069	1.50234	1.48205	1.43899	1.55754	1.53165
2016-03-07	1.91245	1.91316	1.91406	1.79345	1.94106	1.91602
2016-03-07 01:00:00	1.70906	1.71129	1.60169	1.5937	1.73725	1.71236
2016-03-07 02:00:00	1.57135	1.56957	1.51092	1.48051	1.59851	1.57424
2016-03-07 03:00:00	0.81632	0.83117	0.884901	0.772177	0.843371	0.818538
2016-03-07 04:00:00	0.497421	0.516927	0.583731	0.479811	0.524512	0.500446
2016-03-07 05:00:00	0.6852	0.683074	0.749117	0.670604	0.711031	0.687762
2016-03-07 06:00:00	0.601674	0.610184	0.670775	0.56207	0.627564	0.60416
2016-03-07 07:00:00	0.707673	0.706309	0.769676	0.661775	0.732784	0.709772
2016-03-07 08:00:00	0.722599	0.714415	0.81396	0.678542	0.747071	0.724586
2016-03-07 09:00:00	0.863356	0.843165	0.925726	0.828936	0.887926	0.865046
2016-03-07 10:00:00	0.696805	0.673644	0.760998	0.654297	0.719816	0.698735
2016-03-07 11:00:00	1.11378	1.07496	1.13034	1.07146	1.13711	1.11508
2016-03-07 12:00:00	1.20765	1.16878	1.22404	1.14034	1.2302	1.2093
2016-03-07 13:00:00	1.03442	0.990759	1.06322	0.967835	1.05603	1.03627
2016-03-07 14:00:00	1.06236	1.03401	1.09685	1.0003	1.08793	1.06414
2016-03-07 15:00:00	0.379854	0.373013	0.504076	0.355427	0.405525	0.383061
2016-03-07 16:00:00	0.36424	0.35992	0.45089	0.324272	0.390015	0.367375
2016-03-07 17:00:00	0.266076	0.274654	0.420826	0.242485	0.293692	0.269684
2016-03-07 18:00:00	0.329091	0.345171	0.493003	0.312253	0.357309	0.332774
2016-03-07 19:00:00	0.753869	0.736635	0.833467	0.701771	0.778937	0.755618
2016-03-07 20:00:00	0.753912	0.726743	0.807822	0.712705	0.778781	0.75527
2016-03-07 21:00:00	2.4271	2.40321	2.24053	2.43181	2.45751	2.43669
2016-03-07 22:00:00	2.99798	2.97275	2.72748	2.94064	3.02924	3.01199
2016-03-07 23:00:00	2.69751	2.66755	2.38304	2.57479	2.72861	2.70462
2016-03-08	1.16437	1.16806	1.17319	1.0985	1.19127	1.1664
2016-03-08 01:00:00	1.00356	1.01287	1.04625	0.939033	1.02983	1.00576
2016-03-08 02:00:00	1.46979	1.46041	1.40137	1.39232	1.49846	1.47234
2016-03-08 03:00:00	0.960974	0.959712	1.0063	0.88787	0.985659	0.962855
2016-03-08 04:00:00	0.455326	0.467442	0.563979	0.438481	0.481917	0.458513
2016-03-08 05:00:00	0.403881	0.414194	0.540018	0.39063	0.430356	0.407247
2016-03-08 06:00:00	0.685537	0.692007	0.789213	0.655276	0.711228	0.688158
2016-03-08 07:00:00	0.533123	0.538115	0.634178	0.506063	0.558408	0.535913
2016-03-08 08:00:00	0.724366	0.71368	0.819132	0.685829	0.748955	0.726354
2016-03-08 09:00:00	0.615377	0.607657	0.698358	0.578721	0.639833	0.617614
2016-03-08 10:00:00	0.88706	0.854871	0.95906	0.840257	0.910702	0.888593
2016-03-08 11:00:00	0.897987	0.846074	0.944207	0.850641	0.920725	0.899275
2016-03-08 12:00:00	1.30069	1.24007	1.27316	1.23357	1.32504	1.30205
2016-03-08 13:00:00	0.745776	0.706217	0.85755	0.790509	0.769878	0.74701
2016-03-08 14:00:00	0.57778	0.552249	0.702994	0.604262	0.60512	0.579228
2016-03-08 15:00:00	0.0595472	0.0803505	0.309727	0.0606924	0.0905288	0.0641868
2016-03-08 16:00:00	0.154016	0.168827	0.354983	0.152595	0.183105	0.158174
2016-03-08 17:00:00	0.0703622	0.0994162	0.317301	0.0868461	0.0992089	0.0751841
2016-03-08 18:00:00	0.0612358	0.0877377	0.302315	0.0669149	0.0888913	0.0658192
2016-03-08 19:00:00	0.208756	0.217632	0.405063	0.203387	0.234092	0.212199
2016-03-08 20:00:00	0.251249	0.258692	0.428761	0.24645	0.276306	0.254396
2016-03-08 21:00:00	0.414517	0.390894	0.540113	0.397046	0.438036	0.416687
2016-03-08 22:00:00	0.509398	0.48357	0.604007	0.482165	0.532643	0.511427
2016-03-08 23:00:00	0.636972	0.610173	0.726484	0.580613	0.661158	0.638103
2016-03-09	0.726818	0.722733	0.800393	0.681594	0.754195	0.729109
2016-03-09 01:00:00	1.03237	1.01461	1.06103	0.956231	1.05757	1.03459
2016-03-09 02:00:00	0.981958	0.970494	1.01578	0.912894	1.00645	0.984146
2016-03-09 03:00:00	0.763044	0.76115	0.853172	0.707293	0.788462	0.765452
2016-03-09 04:00:00	0.379511	0.397306	0.51978	0.375663	0.406208	0.383072
2016-03-09 05:00:00	0.381829	0.393297	0.520392	0.380022	0.408278	0.385308
2016-03-09 06:00:00	0.391462	0.400434	0.534924	0.389061	0.417627	0.394844
2016-03-09 07:00:00	0.445551	0.447565	0.566009	0.436209	0.471257	0.448609
2016-03-09 08:00:00	0.446437	0.443143	0.571744	0.436541	0.471853	0.449415
2016-03-09 09:00:00	0.668057	0.644579	0.764967	0.638598	0.692152	0.670143
2016-03-09 10:00:00	0.585003	0.562339	0.670244	0.563609	0.609201	0.587347
2016-03-09 11:00:00	0.883128	0.850003	0.939252	0.840048	0.906833	0.884987
2016-03-09 12:00:00	1.23772	1.2036	1.22928	1.18248	1.26377	1.23941
2016-03-09 13:00:00	0.400552	0.395951	0.540171	0.384104	0.427408	0.403567
2016-03-09 14:00:00	0.127261	0.136839	0.343825	0.129143	0.156009	0.131701
2016-03-09 15:00:00	0.0884481	0.0996736	0.316057	0.0868675	0.117293	0.0931103
2016-03-09 16:00:00	0.0603014	0.0719723	0.304474	0.0598894	0.0891239	0.0651187
2016-03-09 17:00:00	0.338216	0.34983	0.483881	0.308756	0.366511	0.341464
2016-03-09 18:00:00	0.100344	0.105052	0.326899	0.0940077	0.128574	0.104803
2016-03-09 19:00:00	0.506397	0.494716	0.611044	0.487371	0.53189	0.509281
2016-03-09 20:00:00	0.675979	0.662872	0.737085	0.644686	0.701152	0.678248
2016-03-09 21:00:00	0.408643	0.389612	0.516955	0.383806	0.433378	0.411045
2016-03-09 22:00:00	0.450322	0.413638	0.540586	0.424204	0.4733	0.452202
2016-03-09 23:00:00	1.01791	0.964004	1.04209	0.934361	1.03886	1.01864
2016-03-10	0.930603	0.9395	0.98711	0.883062	0.956855	0.933308
2016-03-10 01:00:00	0.899631	0.909082	0.919005	0.874093	0.923704	0.902588
2016-03-10 02:00:00	0.742366	0.763481	0.785081	0.699279	0.766822	0.745011
2016-03-10 03:00:00	0.518939	0.538262	0.580985	0.494927	0.543417	0.52192
2016-03-10 04:00:00	0.399069	0.420823	0.529745	0.391635	0.424248	0.402513
2016-03-10 05:00:00	0.454375	0.465825	0.565483	0.445584	0.480144	0.457505
2016-03-10 06:00:00	0.611242	0.601437	0.703848	0.603464	0.635777	0.613979
2016-03-10 07:00:00	0.465225	0.473617	0.57172	0.45466	0.490925	0.46841
2016-03-10 08:00:00	0.395988	0.402479	0.53173	0.386748	0.42098	0.399498
2016-03-10 09:00:00	0.423047	0.413762	0.54262	0.415283	0.447799	0.426029
2016-03-10 10:00:00	0.325236	0.315757	0.5022	0.321879	0.34965	0.328651
2016-03-10 11:00:00	0.391999	0.373057	0.527539	0.386314	0.416479	0.394974
2016-03-10 12:00:00	0.841274	0.806379	0.928962	0.801176	0.865731	0.843057
2016-03-10 13:00:00	0.946054	0.92229	1.05029	0.979066	0.971944	0.948225
2016-03-10 14:00:00	0.992272	0.973193	1.06071	1.05638	1.0163	0.99394
2016-03-10 15:00:00	0.329284	0.333939	0.471733	0.309378	0.35583	0.332497
2016-03-10 16:00:00	0.291064	0.286846	0.450095	0.272857	0.31724	0.294227
2016-03-10 17:00:00	0.298658	0.291988	0.454895	0.281608	0.324792	0.301693
2016-03-10 18:00:00	0.325549	0.318916	0.483291	0.301712	0.351656	0.328382
2016-03-10 19:00:00	0.629146	0.618231	0.724711	0.60757	0.654916	0.631177
2016-03-10 20:00:00	0.794162	0.778169	0.84091	0.770243	0.819284	0.796035
2016-03-10 21:00:00	0.688942	0.663347	0.782358	0.668772	0.713409	0.690587
2016-03-10 22:00:00	0.709012	0.675099	0.80456	0.68451	0.733159	0.710504
2016-03-10 23:00:00	0.936764	0.906928	1.01126	0.872548	0.962567	0.937786
2016-03-11	0.453586	0.473438	0.56693	0.438986	0.480966	0.456988
2016-03-11 01:00:00	0.449503	0.463355	0.556543	0.435308	0.476362	0.452861
2016-03-11 02:00:00	0.675814	0.684561	0.738015	0.644982	0.70333	0.678719
2016-03-11 03:00:00	0.783637	0.786461	0.864317	0.761293	0.809774	0.786653
2016-03-11 04:00:00	0.445542	0.473196	0.560407	0.430961	0.470969	0.449033
