# Supplementary material for: Deep learning-based novel ensemble method with best score transferred-adaptive neuro fuzzy inference system for energy consumption prediction
Source: PeerJ Comput Sci. 2025 Feb 21;11:e2680. doi: 10.7717/peerj-cs.2680 (PMC11888908; doi:10.7717/peerj-cs.2680)
Supplement: Supplemental Information 10 — The scores of DL-based basic predictors produced during the training phase-I using the “Homedata.ipynb” Jupyter Notebook file in the “dl_app.rar” folder. These files, created under 5-fold cross-validation conditions, are subsequently used in the Training Phase II and Test Phase processes. [file peerj-cs-11-2680-s010.zip › PredTestV2.xlsx]

## Sheet: PredTestV2
time	House overall	LSTM	Prediction	RNN	GRU	Bi-LSTM
2016-03-11 05:00:00	0.35649	0.356051	0.509709	0.405192	0.33194	0.372675
2016-03-11 06:00:00	0.371963	0.365691	0.517478	0.418898	0.346756	0.388068
2016-03-11 07:00:00	0.379147	0.367835	0.522758	0.421842	0.353547	0.395275
2016-03-11 08:00:00	0.369152	0.351436	0.524497	0.413308	0.343275	0.385252
2016-03-11 09:00:00	0.367768	0.351141	0.53642	0.415744	0.341691	0.383862
2016-03-11 10:00:00	0.360231	0.355298	0.527974	0.412744	0.333716	0.376275
2016-03-11 11:00:00	0.358785	0.354088	0.524911	0.409928	0.332095	0.374806
2016-03-11 12:00:00	0.705187	0.673676	0.803419	0.729954	0.677952	0.720051
2016-03-11 13:00:00	0.765659	0.739348	0.8357	0.773908	0.739001	0.780651
2016-03-11 14:00:00	0.81277	0.784428	0.849779	0.811851	0.786045	0.827744
2016-03-11 15:00:00	0.257819	0.261101	0.427118	0.287354	0.233853	0.274375
2016-03-11 16:00:00	0.343628	0.347319	0.432219	0.34578	0.318645	0.359334
2016-03-11 17:00:00	0.329507	0.33819	0.470993	0.346475	0.305498	0.345346
2016-03-11 18:00:00	0.211288	0.229826	0.407685	0.236003	0.187951	0.227742
2016-03-11 19:00:00	0.864161	0.864237	0.955779	0.887554	0.837272	0.878314
2016-03-11 20:00:00	0.512068	0.510303	0.6653	0.502002	0.487124	0.527437
2016-03-11 21:00:00	0.629779	0.632255	0.687738	0.620702	0.60375	0.644818
2016-03-11 22:00:00	0.408759	0.425727	0.528335	0.447226	0.382554	0.424247
2016-03-11 23:00:00	0.764581	0.744912	0.888294	0.78239	0.736417	0.778979
2016-03-12	0.869704	0.851654	0.818702	0.875334	0.844612	0.884236
2016-03-12 01:00:00	0.978726	0.954531	0.982634	0.949186	0.954639	0.993157
2016-03-12 02:00:00	0.782034	0.769497	0.838548	0.747793	0.757841	0.797392
2016-03-12 03:00:00	0.59211	0.580624	0.656681	0.572207	0.569691	0.60683
2016-03-12 04:00:00	0.372454	0.371663	0.533197	0.380481	0.351259	0.388187
2016-03-12 05:00:00	0.385159	0.381099	0.536413	0.391721	0.363221	0.40087
2016-03-12 06:00:00	0.483774	0.473188	0.595032	0.48718	0.46059	0.49907
2016-03-12 07:00:00	0.548588	0.530802	0.629362	0.545152	0.524024	0.563669
2016-03-12 08:00:00	0.747649	0.718948	0.795898	0.749045	0.720791	0.762236
2016-03-12 09:00:00	0.568288	0.548066	0.63918	0.574096	0.542171	0.583394
2016-03-12 10:00:00	0.862959	0.828151	0.887866	0.86142	0.835436	0.877431
2016-03-12 11:00:00	0.861052	0.821418	0.899195	0.850002	0.833936	0.875785
2016-03-12 12:00:00	0.945677	0.895464	0.950237	0.928531	0.918953	0.959731
2016-03-12 13:00:00	0.857059	0.81846	0.917473	0.832816	0.831484	0.871385
2016-03-12 14:00:00	0.470313	0.457194	0.567922	0.475329	0.445472	0.485571
2016-03-12 15:00:00	0.733971	0.705728	0.797282	0.70116	0.707928	0.749252
2016-03-12 16:00:00	0.485099	0.47528	0.640967	0.419213	0.46103	0.501869
2016-03-12 17:00:00	0.176374	0.194439	0.479898	0.126242	0.155897	0.193112
2016-03-12 18:00:00	0.0866106	0.119123	0.317111	0.106949	0.0670467	0.103796
2016-03-12 19:00:00	0.131764	0.157723	0.354977	0.147313	0.111583	0.148899
2016-03-12 20:00:00	0.268798	0.279632	0.45092	0.272665	0.24619	0.285303
2016-03-12 21:00:00	0.287285	0.307311	0.462943	0.295641	0.263576	0.303234
2016-03-12 22:00:00	0.469006	0.473586	0.58193	0.466579	0.443269	0.484049
2016-03-12 23:00:00	0.873557	0.825369	0.94626	0.843026	0.844952	0.887746
2016-03-13	0.823351	0.800422	0.962006	0.797695	0.79932	0.837904
2016-03-13 01:00:00	0.773529	0.749459	0.79314	0.732576	0.749887	0.787859
2016-03-13 02:00:00	0.770443	0.757319	0.853982	0.733291	0.745356	0.786043
2016-03-13 03:00:00	0.629231	0.614287	0.65941	0.617273	0.604701	0.644038
2016-03-13 04:00:00	0.396572	0.39313	0.541093	0.414395	0.373171	0.412401
2016-03-13 05:00:00	0.428931	0.42786	0.554009	0.454372	0.404823	0.444872
2016-03-13 06:00:00	0.485904	0.477609	0.584697	0.507759	0.461148	0.501813
2016-03-13 07:00:00	0.396308	0.393013	0.538169	0.426387	0.371513	0.412172
2016-03-13 08:00:00	0.426432	0.418602	0.55525	0.452822	0.401296	0.442139
2016-03-13 09:00:00	0.49049	0.47529	0.589277	0.515617	0.464723	0.505914
2016-03-13 10:00:00	0.551781	0.530494	0.619711	0.574773	0.525167	0.566975
2016-03-13 11:00:00	1.26447	1.18482	1.2524	1.25887	1.23719	1.27881
2016-03-13 12:00:00	0.798938	0.745193	0.89307	0.803963	0.770851	0.813606
2016-03-13 13:00:00	0.930978	0.883856	1.04064	0.929151	0.904822	0.94548
2016-03-13 14:00:00	0.483724	0.470067	0.5906	0.518659	0.459442	0.499338
2016-03-13 15:00:00	0.400975	0.393651	0.507554	0.441983	0.376801	0.416759
2016-03-13 16:00:00	0.556136	0.538242	0.680497	0.617557	0.530964	0.571195
2016-03-13 17:00:00	0.0753008	0.104965	0.314884	0.12867	0.0538236	0.0928968
2016-03-13 18:00:00	0.1582	0.184617	0.341497	0.199978	0.135624	0.175124
2016-03-13 19:00:00	0.161255	0.184694	0.397332	0.211191	0.138577	0.178244
2016-03-13 20:00:00	0.311291	0.335193	0.455829	0.360142	0.285751	0.327284
2016-03-13 21:00:00	2.05575	2.0673	2.00591	2.05977	2.03507	2.07189
2016-03-13 22:00:00	1.13863	1.1385	1.145	1.14363	1.11113	1.15251
2016-03-13 23:00:00	0.629727	0.654074	0.660639	0.653672	0.601465	0.6442
2016-03-14	1.25953	1.2521	1.26962	1.21607	1.2366	1.27539
2016-03-14 01:00:00	1.21242	1.19902	1.14288	1.1974	1.18783	1.22809
2016-03-14 02:00:00	1.01467	0.996025	0.988499	1.00388	0.987728	1.02873
2016-03-14 03:00:00	0.391795	0.394074	0.522297	0.440242	0.367975	0.407796
2016-03-14 04:00:00	0.399553	0.40301	0.527822	0.442781	0.375826	0.41548
2016-03-14 05:00:00	0.387828	0.393249	0.522875	0.427046	0.363677	0.403756
2016-03-14 06:00:00	0.450451	0.443655	0.557116	0.477498	0.425104	0.466445
2016-03-14 07:00:00	0.447034	0.441218	0.553781	0.478494	0.421858	0.46296
2016-03-14 08:00:00	0.397978	0.394251	0.529001	0.43978	0.373069	0.41386
2016-03-14 09:00:00	0.503983	0.493598	0.591783	0.54015	0.478399	0.519392
2016-03-14 10:00:00	0.814626	0.790708	0.852977	0.830657	0.788145	0.82906
2016-03-14 11:00:00	0.499731	0.482258	0.599769	0.49213	0.474833	0.514849
2016-03-14 12:00:00	1.23822	1.14346	1.24016	1.1964	1.21061	1.25221
2016-03-14 13:00:00	1.01593	0.963003	1.11333	0.990075	0.988428	1.03021
2016-03-14 14:00:00	0.59658	0.577277	0.647498	0.585818	0.569905	0.611208
2016-03-14 15:00:00	0.583295	0.566063	0.628666	0.572331	0.557169	0.597882
2016-03-14 16:00:00	0.970485	0.933934	1.02321	0.962504	0.944882	0.984778
2016-03-14 17:00:00	0.856707	0.834525	0.885656	0.857995	0.830591	0.870827
2016-03-14 18:00:00	1.00248	0.993163	0.988537	1.03814	0.976359	1.01621
2016-03-14 19:00:00	0.780187	0.799158	0.826917	0.789531	0.753229	0.794225
2016-03-14 20:00:00	0.825553	0.853218	0.866449	0.845543	0.798263	0.839495
2016-03-14 21:00:00	0.814905	0.844251	0.866273	0.839447	0.787899	0.82902
2016-03-14 22:00:00	1.51687	1.5372	1.50363	1.49084	1.4936	1.53102
2016-03-14 23:00:00	1.49122	1.50639	1.50562	1.47976	1.46769	1.50534
2016-03-15	1.61593	1.65905	1.5152	1.60111	1.59332	1.63251
2016-03-15 01:00:00	1.23996	1.25306	1.19441	1.23955	1.21502	1.25484
2016-03-15 02:00:00	1.34155	1.33898	1.34065	1.35623	1.31592	1.35581
2016-03-15 03:00:00	1.21924	1.18506	1.17737	1.18162	1.19099	1.23164
2016-03-15 04:00:00	1.11568	1.08951	1.10256	1.09722	1.08858	1.13049
2016-03-15 05:00:00	0.681076	0.669669	0.733594	0.70175	0.655982	0.696457
2016-03-15 06:00:00	0.704652	0.689341	0.768864	0.724754	0.67889	0.7195
2016-03-15 07:00:00	0.724418	0.709419	0.777622	0.743443	0.698342	0.739062
2016-03-15 08:00:00	0.841837	0.830453	0.87227	0.86483	0.81505	0.856216
2016-03-15 09:00:00	0.858509	0.849126	0.887935	0.894961	0.831622	0.872905
2016-03-15 10:00:00	1.06974	1.0627	1.13045	1.1041	1.04282	1.08391
2016-03-15 11:00:00	1.27035	1.24363	1.25826	1.27089	1.24496	1.28452
2016-03-15 12:00:00	0.979355	0.967878	0.984053	0.993635	0.953083	0.9936
2016-03-15 13:00:00	0.418806	0.418503	0.537305	0.447147	0.393518	0.434443
2016-03-15 14:00:00	0.412407	0.413456	0.532252	0.442792	0.387154	0.42807
2016-03-15 15:00:00	0.394175	0.397529	0.522901	0.426223	0.36888	0.409896
2016-03-15 16:00:00	0.431988	0.43639	0.553131	0.466747	0.406304	0.44752
2016-03-15 17:00:00	0.685131	0.685559	0.720207	0.707516	0.659241	0.700265
2016-03-15 18:00:00	0.462883	0.473063	0.569902	0.495694	0.436913	0.478417
2016-03-15 19:00:00	0.684591	0.693567	0.754436	0.716077	0.657578	0.698995
2016-03-15 20:00:00	0.691163	0.700529	0.7469	0.715276	0.664382	0.705435
2016-03-15 21:00:00	1.06732	1.07393	1.02395	1.07018	1.04053	1.0818
2016-03-15 22:00:00	1.04807	1.05669	1.12375	1.06202	1.02226	1.06184
2016-03-15 23:00:00	0.854389	0.865437	0.88869	0.883821	0.827432	0.868255
2016-03-16	1.15416	1.16581	1.10795	1.15624	1.12946	1.16937
2016-03-16 01:00:00	0.950198	0.953345	0.92273	0.959572	0.925428	0.965299
2016-03-16 02:00:00	0.869317	0.870143	0.88476	0.884491	0.844224	0.883931
2016-03-16 03:00:00	0.725568	0.72149	0.748205	0.744764	0.700485	0.740845
2016-03-16 04:00:00	0.464873	0.463779	0.584055	0.493387	0.441666	0.480469
2016-03-16 05:00:00	0.534196	0.528567	0.61387	0.559984	0.510028	0.549474
2016-03-16 06:00:00	0.651408	0.641677	0.70532	0.678435	0.626217	0.666314
2016-03-16 07:00:00	0.801161	0.786732	0.832189	0.82489	0.774903	0.815685
2016-03-16 08:00:00	0.707893	0.698246	0.766104	0.740144	0.681694	0.722652
2016-03-16 09:00:00	0.686751	0.676247	0.747171	0.719495	0.660486	0.701556
2016-03-16 10:00:00	1.26453	1.26409	1.23674	1.30314	1.23731	1.27872
2016-03-16 11:00:00	0.939041	0.91642	1.00658	0.951491	0.913323	0.953394
2016-03-16 12:00:00	0.840937	0.815856	0.927678	0.853052	0.814683	0.855498
2016-03-16 13:00:00	0.393027	0.388243	0.526802	0.427572	0.368563	0.408943
2016-03-16 14:00:00	0.300451	0.302379	0.454507	0.331209	0.277159	0.317222
2016-03-16 15:00:00	0.217625	0.233127	0.423948	0.256159	0.194837	0.234506
2016-03-16 16:00:00	0.0710931	0.101554	0.32584	0.129816	0.0498348	0.0887166
2016-03-16 17:00:00	0.111286	0.137673	0.354171	0.166745	0.0892774	0.128598
2016-03-16 18:00:00	0.116467	0.145561	0.361193	0.171794	0.0941292	0.133681
2016-03-16 19:00:00	0.176584	0.202897	0.402993	0.228304	0.153112	0.193372
2016-03-16 20:00:00	0.305756	0.324065	0.469778	0.337704	0.280953	0.322117
2016-03-16 21:00:00	0.502715	0.514595	0.610803	0.53189	0.47608	0.518317
2016-03-16 22:00:00	1.18749	1.15545	1.19745	1.19702	1.16011	1.20157
2016-03-16 23:00:00	0.965936	0.967126	1.00337	0.993884	0.938404	0.979962
2016-03-17	0.828243	0.824473	0.863101	0.859234	0.802991	0.84296
2016-03-17 01:00:00	1.30888	1.30418	1.30465	1.29395	1.28595	1.32503
2016-03-17 02:00:00	1.79306	1.79485	1.71272	1.74329	1.77129	1.81025
2016-03-17 03:00:00	1.33818	1.31709	1.27618	1.31589	1.31309	1.3543
2016-03-17 04:00:00	0.709204	0.687741	0.737481	0.770743	0.68309	0.723996
2016-03-17 05:00:00	0.587956	0.582137	0.659205	0.627106	0.562319	0.60353
2016-03-17 06:00:00	0.499417	0.497078	0.600895	0.53644	0.473502	0.515272
2016-03-17 07:00:00	0.473315	0.469883	0.583733	0.517991	0.447493	0.488965
2016-03-17 08:00:00	0.404182	0.407064	0.540003	0.449245	0.378242	0.419952
2016-03-17 09:00:00	0.764356	0.749103	0.793987	0.788472	0.736813	0.779049
2016-03-17 10:00:00	0.81752	0.805635	0.840042	0.847708	0.789773	0.832018
2016-03-17 11:00:00	1.06194	1.03031	1.13175	1.0675	1.03574	1.07633
2016-03-17 12:00:00	0.663708	0.653025	0.732562	0.687109	0.637499	0.678525
2016-03-17 13:00:00	0.323515	0.307002	0.481291	0.366562	0.298847	0.339797
2016-03-17 14:00:00	0.151318	0.152993	0.362704	0.202482	0.128594	0.168569
2016-03-17 15:00:00	0.0842889	0.0994467	0.318003	0.141538	0.0621965	0.101961
2016-03-17 16:00:00	0.129855	0.141199	0.354729	0.180999	0.107053	0.147201
2016-03-17 17:00:00	0.499697	0.488288	0.586509	0.519521	0.474191	0.515584
2016-03-17 18:00:00	0.561925	0.549109	0.655467	0.594455	0.535587	0.577072
2016-03-17 19:00:00	0.297896	0.301807	0.460411	0.336092	0.273046	0.313892
2016-03-17 20:00:00	0.445793	0.447385	0.564463	0.478303	0.4194	0.461026
2016-03-17 21:00:00	0.688204	0.683003	0.765622	0.697843	0.661457	0.703012
2016-03-17 22:00:00	0.931071	0.900323	1.01018	0.945035	0.903675	0.945187
2016-03-17 23:00:00	0.819853	0.809242	0.820126	0.824079	0.793131	0.833959
2016-03-18	0.83929	0.82766	0.843946	0.846639	0.814757	0.854371
2016-03-18 01:00:00	1.06504	1.06037	1.01073	1.04997	1.0407	1.08059
2016-03-18 02:00:00	1.1192	1.11008	1.1553	1.1185	1.09461	1.13374
2016-03-18 03:00:00	0.54269	0.532625	0.623375	0.580684	0.518201	0.558122
2016-03-18 04:00:00	0.526924	0.513026	0.616017	0.565618	0.501804	0.542408
2016-03-18 05:00:00	0.660437	0.644457	0.719771	0.693856	0.634533	0.675399
2016-03-18 06:00:00	0.746706	0.724639	0.794111	0.783847	0.72089	0.761564
2016-03-18 07:00:00	1.05526	1.01473	1.02247	1.11179	1.02932	1.06949
2016-03-18 08:00:00	0.830844	0.802253	0.862945	0.854312	0.804266	0.84541
2016-03-18 09:00:00	0.650927	0.633113	0.688484	0.672184	0.624588	0.665722
2016-03-18 10:00:00	1.26263	1.25451	1.19057	1.29692	1.23643	1.27666
2016-03-18 11:00:00	1.29082	1.24381	1.27803	1.29236	1.26706	1.30517
2016-03-18 12:00:00	0.988448	0.954362	1.06395	0.994636	0.963657	1.00279
2016-03-18 13:00:00	0.481957	0.470292	0.577029	0.502444	0.457565	0.49724
2016-03-18 14:00:00	0.490314	0.484214	0.585296	0.500953	0.465878	0.505699
2016-03-18 15:00:00	0.406619	0.401984	0.539314	0.421479	0.38343	0.422484
2016-03-18 16:00:00	0.163627	0.16661	0.379901	0.17776	0.142228	0.180502
2016-03-18 17:00:00	0.441587	0.439077	0.557876	0.449196	0.417217	0.456941
2016-03-18 18:00:00	1.13712	1.11475	1.05976	1.10908	1.11155	1.15213
2016-03-18 19:00:00	0.962561	0.950832	0.965159	0.952761	0.935876	0.97703
2016-03-18 20:00:00	0.37525	0.387375	0.516053	0.395267	0.350296	0.390629
2016-03-18 21:00:00	0.643539	0.650292	0.687277	0.667685	0.616867	0.657982
2016-03-18 22:00:00	1.06467	1.05047	1.10152	1.06776	1.038	1.07863
2016-03-18 23:00:00	2.55239	2.55792	2.46935	2.55919	2.53506	2.57019
2016-03-19	2.26745	2.31748	2.2239	2.26957	2.2472	2.28478
2016-03-19 01:00:00	2.93162	2.95896	2.85775	2.92462	2.91196	2.95137
2016-03-19 02:00:00	1.66338	1.6366	1.61872	1.58122	1.64021	1.6802
2016-03-19 03:00:00	1.61106	1.59198	1.58036	1.55558	1.58694	1.62761
2016-03-19 04:00:00	0.451361	0.455102	0.588753	0.494245	0.426771	0.466941
2016-03-19 05:00:00	0.629302	0.621736	0.692884	0.668737	0.60368	0.644393
2016-03-19 06:00:00	0.604894	0.600938	0.672826	0.642839	0.579076	0.619998
2016-03-19 07:00:00	0.70715	0.70326	0.774681	0.739863	0.680736	0.721852
2016-03-19 08:00:00	0.751794	0.74434	0.80646	0.78779	0.725312	0.766474
2016-03-19 09:00:00	0.787623	0.779436	0.828037	0.822473	0.760926	0.802184
2016-03-19 10:00:00	0.717492	0.713084	0.780244	0.752754	0.690596	0.732072
2016-03-19 11:00:00	1.07846	1.06554	1.12004	1.10376	1.05299	1.09263
2016-03-19 12:00:00	1.27912	1.24085	1.26336	1.27901	1.25362	1.29361
2016-03-19 13:00:00	0.728625	0.722194	0.824047	0.749563	0.703425	0.74365
2016-03-19 14:00:00	0.481848	0.48136	0.542601	0.516922	0.457709	0.497355
2016-03-19 15:00:00	0.386908	0.395645	0.504746	0.411918	0.362928	0.402803
2016-03-19 16:00:00	1.07353	1.07002	1.02851	1.1077	1.04722	1.08778
2016-03-19 17:00:00	0.305464	0.316778	0.45328	0.350005	0.28224	0.32165
2016-03-19 18:00:00	0.350119	0.363299	0.491965	0.383054	0.326414	0.366092
2016-03-19 19:00:00	0.636168	0.640693	0.715033	0.676824	0.610138	0.651066
2016-03-19 20:00:00	0.308701	0.324568	0.471188	0.347506	0.28504	0.325003
2016-03-19 21:00:00	0.668158	0.669507	0.749661	0.700238	0.641976	0.683074
2016-03-19 22:00:00	0.553197	0.562857	0.629298	0.587611	0.526673	0.568409
2016-03-19 23:00:00	0.709664	0.71565	0.787987	0.745966	0.682162	0.724176
2016-03-20	0.990887	0.970451	1.04747	1.01074	0.966956	1.00528
2016-03-20 01:00:00	1.03303	1.03873	0.993612	1.02919	1.00777	1.04848
2016-03-20 02:00:00	1.02278	1.01574	1.00322	1.02655	0.997689	1.03741
2016-03-20 03:00:00	0.511753	0.508321	0.615991	0.557104	0.487782	0.52728
2016-03-20 04:00:00	0.715281	0.702964	0.775722	0.76095	0.690105	0.730204
2016-03-20 05:00:00	0.856143	0.823662	0.893121	0.921156	0.830393	0.870552
2016-03-20 06:00:00	0.964261	0.953005	0.998994	1.00515	0.938328	0.978679
2016-03-20 07:00:00	0.745867	0.737325	0.795093	0.783873	0.719727	0.760415
2016-03-20 08:00:00	0.891243	0.879816	0.923281	0.929586	0.864748	0.905559
2016-03-20 09:00:00	0.849666	0.83251	0.878335	0.890227	0.823476	0.864186
2016-03-20 10:00:00	0.940996	0.925433	0.963937	0.980453	0.914263	0.955271
2016-03-20 11:00:00	1.00822	0.99383	1.0525	1.05069	0.981202	1.02237
2016-03-20 12:00:00	1.15956	1.14036	1.17762	1.1996	1.13353	1.17378
2016-03-20 13:00:00	1.04708	1.00652	1.08243	1.05867	1.02057	1.06109
2016-03-20 14:00:00	0.540712	0.527885	0.598784	0.56524	0.5168	0.556216
2016-03-20 15:00:00	0.536061	0.523169	0.616842	0.564327	0.51139	0.551704
2016-03-20 16:00:00	0.56879	0.557388	0.631288	0.599938	0.544025	0.583925
2016-03-20 17:00:00	0.853492	0.839414	0.950987	0.879539	0.827748	0.867975
2016-03-20 18:00:00	0.903951	0.885963	0.922719	0.877968	0.878578	0.919632
2016-03-20 19:00:00	1.48571	1.4764	1.45607	1.48986	1.46253	1.50192
2016-03-20 20:00:00	1.4081	1.3916	1.38568	1.36095	1.38447	1.42416
2016-03-20 21:00:00	0.764039	0.760764	0.801364	0.782195	0.737756	0.778357
2016-03-20 22:00:00	0.968322	0.959783	1.01947	0.98963	0.941518	0.982301
2016-03-20 23:00:00	1.54292	1.49609	1.52832	1.54485	1.51757	1.55761
2016-03-21	1.67316	1.66241	1.60616	1.66953	1.65173	1.68989
2016-03-21 01:00:00	1.20981	1.21715	1.19558	1.20174	1.18416	1.22598
2016-03-21 02:00:00	1.0597	1.05624	1.09371	1.07338	1.03417	1.07398
2016-03-21 03:00:00	0.630154	0.630255	0.697675	0.664303	0.605253	0.645286
2016-03-21 04:00:00	0.55329	0.559179	0.619142	0.589091	0.527889	0.568532
2016-03-21 05:00:00	0.694048	0.688428	0.757245	0.727813	0.668803	0.708972
2016-03-21 06:00:00	0.616349	0.602201	0.661346	0.643166	0.590792	0.631353
2016-03-21 07:00:00	0.831092	0.810094	0.867249	0.874246	0.804797	0.845742
2016-03-21 08:00:00	0.725962	0.709246	0.784105	0.770175	0.699392	0.740838
2016-03-21 09:00:00	1.09949	1.08087	1.12957	1.15393	1.0723	1.1137
2016-03-21 10:00:00	1.02137	0.99239	1.05242	1.06756	0.994556	1.03571
2016-03-21 11:00:00	1.056	1.03049	1.05215	1.08956	1.02903	1.07052
2016-03-21 12:00:00	0.721062	0.687958	0.753487	0.743959	0.694981	0.736054
2016-03-21 13:00:00	0.438227	0.426315	0.546502	0.475941	0.412562	0.453849
2016-03-21 14:00:00	1.57718	1.51608	1.51301	1.56893	1.55363	1.59174
2016-03-21 15:00:00	0.892617	0.869557	0.907773	0.910475	0.867242	0.907087
2016-03-21 16:00:00	0.485791	0.486867	0.556145	0.515681	0.461096	0.501121
2016-03-21 17:00:00	0.244738	0.261851	0.423859	0.283193	0.221379	0.261134
2016-03-21 18:00:00	0.137312	0.165021	0.348079	0.185386	0.115526	0.154244
2016-03-21 19:00:00	0.264493	0.282404	0.424395	0.30804	0.241203	0.280661
2016-03-21 20:00:00	0.306409	0.319358	0.457917	0.333749	0.282634	0.322662
2016-03-21 21:00:00	0.782184	0.778384	0.852215	0.80781	0.75649	0.796848
2016-03-21 22:00:00	2.48614	2.38921	2.50195	2.47839	2.46826	2.50372
2016-03-21 23:00:00	1.62582	1.59427	1.59216	1.64804	1.60115	1.63984
2016-03-22	1.40375	1.37431	1.39422	1.42477	1.38088	1.41838
2016-03-22 01:00:00	1.52952	1.51547	1.43614	1.51476	1.50653	1.54574
2016-03-22 02:00:00	1.32446	1.32316	1.31182	1.28918	1.30039	1.34008
2016-03-22 03:00:00	0.752502	0.748672	0.779959	0.788697	0.727576	0.767171
2016-03-22 04:00:00	0.737311	0.730397	0.786907	0.785915	0.712448	0.752079
2016-03-22 05:00:00	0.706503	0.702672	0.759959	0.744875	0.681351	0.721194
2016-03-22 06:00:00	1.02405	1.01711	1.06297	1.07558	0.998157	1.03834
2016-03-22 07:00:00	0.803694	0.792891	0.836608	0.851912	0.777711	0.818278
2016-03-22 08:00:00	0.970132	0.96255	1.0195	1.0198	0.943362	0.984312
2016-03-22 09:00:00	0.894731	0.883133	0.926144	0.944803	0.868343	0.909081
2016-03-22 10:00:00	1.20434	1.20823	1.18387	1.25199	1.17888	1.21869
2016-03-22 11:00:00	1.48973	1.44605	1.46932	1.49757	1.46609	1.50459
2016-03-22 12:00:00	1.13977	1.08992	1.17554	1.14938	1.1139	1.15405
2016-03-22 13:00:00	0.479804	0.461279	0.597983	0.5242	0.454537	0.495296
2016-03-22 14:00:00	0.458084	0.43567	0.574815	0.503633	0.43312	0.473622
2016-03-22 15:00:00	0.4261	0.40513	0.547737	0.462295	0.40128	0.441619
2016-03-22 16:00:00	0.271966	0.275531	0.448553	0.292939	0.24804	0.288049
2016-03-22 17:00:00	0.17846	0.208514	0.384811	0.196546	0.156896	0.195053
2016-03-22 18:00:00	0.312196	0.322833	0.465184	0.322637	0.289561	0.327956
2016-03-22 19:00:00	0.198045	0.218697	0.403136	0.206261	0.17561	0.214256
2016-03-22 20:00:00	0.328806	0.33519	0.490741	0.340812	0.304673	0.344451
2016-03-22 21:00:00	0.539769	0.551022	0.61109	0.549909	0.513377	0.554506
2016-03-22 22:00:00	0.983519	0.94542	1.02551	0.960557	0.955236	0.997892
2016-03-22 23:00:00	0.785894	0.784994	0.840088	0.789528	0.758053	0.799816
2016-03-23	0.854164	0.854903	0.852875	0.871328	0.829464	0.869104
2016-03-23 01:00:00	0.990965	0.995137	0.962039	1.00129	0.966828	1.00592
2016-03-23 02:00:00	0.679166	0.693171	0.695242	0.697904	0.654464	0.693685
2016-03-23 03:00:00	0.736832	0.741668	0.767705	0.772393	0.711263	0.75151
2016-03-23 04:00:00	0.514546	0.522304	0.599271	0.552895	0.49049	0.52988
2016-03-23 05:00:00	0.624409	0.626351	0.673703	0.663439	0.599034	0.639345
2016-03-23 06:00:00	0.802449	0.796277	0.847102	0.843904	0.776333	0.817054
2016-03-23 07:00:00	0.649199	0.649605	0.708547	0.689573	0.622914	0.664011
2016-03-23 08:00:00	0.767332	0.759333	0.815393	0.799198	0.740974	0.782259
2016-03-23 09:00:00	0.978864	0.971159	1.01623	1.01757	0.95174	0.993387
2016-03-23 10:00:00	1.26347	1.26091	1.22716	1.31624	1.23506	1.27747
2016-03-23 11:00:00	1.15035	1.11699	1.19671	1.16633	1.12474	1.16456
2016-03-23 12:00:00	0.784014	0.774268	0.828521	0.806953	0.757197	0.798474
2016-03-23 13:00:00	0.507489	0.506395	0.607181	0.537126	0.481393	0.522662
2016-03-23 14:00:00	0.946414	0.918109	0.932351	0.936831	0.919808	0.962156
2016-03-23 15:00:00	0.975576	0.909217	0.956504	0.933168	0.946218	0.987079
2016-03-23 16:00:00	0.186563	0.198834	0.397458	0.219848	0.164081	0.203391
2016-03-23 17:00:00	0.370795	0.360232	0.515325	0.391078	0.346596	0.387172
2016-03-23 18:00:00	0.291646	0.295971	0.468323	0.320727	0.267741	0.307903
2016-03-23 19:00:00	0.275736	0.286812	0.458774	0.315018	0.251304	0.29195
2016-03-23 20:00:00	0.477791	0.476158	0.57469	0.519642	0.45088	0.493099
2016-03-23 21:00:00	0.523446	0.525763	0.607485	0.561755	0.495853	0.538345
2016-03-23 22:00:00	0.551792	0.548587	0.620422	0.588379	0.524397	0.566736
2016-03-23 23:00:00	0.625235	0.620794	0.657232	0.655111	0.597401	0.639905
2016-03-24	0.776921	0.760891	0.81217	0.805321	0.752012	0.79161
2016-03-24 01:00:00	1.63137	1.5843	1.56424	1.5929	1.60887	1.64604
2016-03-24 02:00:00	1.608	1.55813	1.59586	1.57161	1.58194	1.61722
2016-03-24 03:00:00	0.639231	0.639157	0.686514	0.661157	0.614443	0.654047
2016-03-24 04:00:00	0.558957	0.5598	0.644375	0.595843	0.534404	0.574053
2016-03-24 05:00:00	0.454538	0.464761	0.567751	0.494531	0.429969	0.469975
2016-03-24 06:00:00	0.523894	0.522107	0.61143	0.568085	0.498687	0.539272
2016-03-24 07:00:00	0.650542	0.639295	0.704252	0.69077	0.624262	0.665508
2016-03-24 08:00:00	0.69535	0.685272	0.762451	0.736566	0.668187	0.710007
2016-03-24 09:00:00	0.728134	0.709586	0.780055	0.766255	0.700972	0.742859
2016-03-24 10:00:00	1.19981	1.17912	1.18233	1.25001	1.17178	1.21396
2016-03-24 11:00:00	1.15749	1.10762	1.18851	1.17513	1.13136	1.17173
2016-03-24 12:00:00	0.86345	0.850046	0.901498	0.876271	0.837183	0.878312
2016-03-24 13:00:00	0.511912	0.500946	0.613215	0.531903	0.48636	0.527139
2016-03-24 14:00:00	0.25096	0.259854	0.434611	0.296753	0.227612	0.267547
2016-03-24 15:00:00	0.107198	0.144742	0.356818	0.155661	0.0863633	0.124497
2016-03-24 16:00:00	0.11511	0.150556	0.347778	0.174588	0.0932773	0.132406
2016-03-24 17:00:00	0.0969011	0.136563	0.338289	0.158929	0.075489	0.114319
2016-03-24 18:00:00	0.0484017	0.0981067	0.31102	0.111566	0.027636	0.0660258
2016-03-24 19:00:00	0.137169	0.172243	0.372759	0.184114	0.115535	0.154321
2016-03-24 20:00:00	0.480643	0.48432	0.568713	0.496194	0.455803	0.496263
2016-03-24 21:00:00	0.594243	0.600549	0.673687	0.603629	0.567842	0.608793
2016-03-24 22:00:00	0.921228	0.911716	0.976881	0.942286	0.895092	0.935192
2016-03-24 23:00:00	0.871735	0.862682	0.846994	0.894893	0.844578	0.886051
2016-03-25	0.916545	0.916884	0.892995	0.923296	0.892013	0.931655
2016-03-25 01:00:00	1.01044	1.0058	0.970183	1.0178	0.985722	1.0255
2016-03-25 02:00:00	0.991638	0.986422	0.951919	0.999492	0.96671	1.00687
2016-03-25 03:00:00	0.675345	0.677407	0.71418	0.705256	0.650754	0.690099
2016-03-25 04:00:00	0.507531	0.515596	0.599076	0.553344	0.483061	0.522855
2016-03-25 05:00:00	0.682809	0.678799	0.740583	0.729763	0.657281	0.697653
2016-03-25 06:00:00	0.831124	0.821209	0.860665	0.878511	0.804904	0.845634
2016-03-25 07:00:00	0.640246	0.634242	0.691638	0.682106	0.614336	0.655129
2016-03-25 08:00:00	0.742373	0.726845	0.790928	0.77261	0.715916	0.756955
2016-03-25 09:00:00	0.954484	0.92088	0.979914	0.982115	0.926685	0.969072
2016-03-25 10:00:00	1.09924	1.05994	1.11408	1.12635	1.07133	1.11385
2016-03-25 11:00:00	1.23337	1.15751	1.25969	1.23505	1.20698	1.24757
2016-03-25 12:00:00	0.793159	0.765482	0.846316	0.812096	0.766268	0.807623
2016-03-25 13:00:00	0.52733	0.506035	0.605567	0.53549	0.501212	0.54241
2016-03-25 14:00:00	0.543583	0.520974	0.619443	0.553521	0.517579	0.558529
2016-03-25 15:00:00	0.628845	0.600871	0.676178	0.628579	0.602594	0.643573
2016-03-25 16:00:00	0.638277	0.611488	0.70911	0.635597	0.612133	0.652774
2016-03-25 17:00:00	0.845314	0.795002	0.877595	0.858803	0.818348	0.85917
2016-03-25 18:00:00	0.299199	0.304334	0.471831	0.321108	0.276589	0.314705
2016-03-25 19:00:00	0.694155	0.650321	0.752659	0.748876	0.667027	0.707969
2016-03-25 20:00:00	0.511105	0.504068	0.600421	0.521359	0.48492	0.526213
2016-03-25 21:00:00	0.418237	0.442566	0.534682	0.416173	0.391835	0.433281
2016-03-25 22:00:00	0.706249	0.700718	0.773472	0.709006	0.678418	0.720446
2016-03-25 23:00:00	0.870199	0.870054	0.894782	0.890902	0.841389	0.884263
2016-03-26	1.34195	1.31512	1.2774	1.32992	1.31515	1.35555
2016-03-26 01:00:00	1.25681	1.24159	1.20359	1.23735	1.23199	1.27241
2016-03-26 02:00:00	0.665609	0.664479	0.707162	0.67399	0.641974	0.680324
2016-03-26 03:00:00	0.521717	0.528429	0.611153	0.540833	0.498003	0.536813
2016-03-26 04:00:00	0.598576	0.598526	0.654614	0.638125	0.57409	0.613606
2016-03-26 05:00:00	0.676509	0.675103	0.723734	0.718965	0.651214	0.691321
2016-03-26 06:00:00	0.800445	0.797907	0.843191	0.843328	0.774087	0.814817
2016-03-26 07:00:00	0.72778	0.718993	0.778507	0.765177	0.701734	0.742422
2016-03-26 08:00:00	0.813517	0.796814	0.844903	0.847817	0.786491	0.82798
2016-03-26 09:00:00	0.780091	0.767073	0.822005	0.812534	0.752926	0.794884
2016-03-26 10:00:00	0.829521	0.817787	0.869231	0.866312	0.801805	0.844199
2016-03-26 11:00:00	0.840994	0.824195	0.859043	0.884366	0.813334	0.855395
2016-03-26 12:00:00	1.42384	1.39258	1.39476	1.45474	1.39802	1.4381
2016-03-26 13:00:00	0.627449	0.618103	0.689852	0.669456	0.601	0.642314
2016-03-26 14:00:00	0.63155	0.625801	0.69283	0.666311	0.605288	0.646222
2016-03-26 15:00:00	1.08097	1.06555	1.16163	1.1307	1.05359	1.09509
2016-03-26 16:00:00	0.716946	0.7056	0.770104	0.758299	0.69028	0.731594
2016-03-26 17:00:00	0.785573	0.768104	0.807325	0.804441	0.759158	0.800124
2016-03-26 18:00:00	0.53016	0.540021	0.58504	0.551852	0.505327	0.545553
2016-03-26 19:00:00	1.92809	1.90392	1.89398	1.91984	1.90509	1.94374
2016-03-26 20:00:00	1.50104	1.46633	1.53608	1.49148	1.47586	1.51517
2016-03-26 21:00:00	2.90496	2.87693	2.79135	2.7788	2.88825	2.92788
2016-03-26 22:00:00	2.08728	2.02106	2.02085	2.04131	2.06655	2.10554
2016-03-26 23:00:00	1.76423	1.74779	1.64341	1.90399	1.73903	1.78264
2016-03-27	1.34505	1.34197	1.39988	1.41741	1.32033	1.36179
2016-03-27 01:00:00	1.0336	1.01771	1.06581	1.0598	1.00927	1.04803
2016-03-27 02:00:00	1.06366	1.05503	0.995064	1.07901	1.03795	1.07792
2016-03-27 03:00:00	1.34782	1.31258	1.29624	1.30933	1.32116	1.36234
2016-03-27 04:00:00	1.07489	1.05609	1.02599	1.06645	1.04869	1.09074
2016-03-27 05:00:00	0.504741	0.516218	0.585008	0.544133	0.479487	0.520007
2016-03-27 06:00:00	0.573694	0.574933	0.622555	0.610679	0.547864	0.588848
2016-03-27 07:00:00	0.550012	0.549691	0.609581	0.586867	0.524092	0.565219
2016-03-27 08:00:00	0.490007	0.490912	0.585061	0.528052	0.464218	0.505345
2016-03-27 09:00:00	0.521876	0.519089	0.600969	0.560169	0.495714	0.537126
2016-03-27 10:00:00	0.571819	0.561119	0.652422	0.605748	0.545219	0.586946
2016-03-27 11:00:00	0.963358	0.932399	0.993704	0.997597	0.935706	0.977606
2016-03-27 12:00:00	0.777786	0.755816	0.823834	0.81538	0.749953	0.792173
2016-03-27 13:00:00	0.864741	0.828539	0.917722	0.884931	0.838231	0.879113
2016-03-27 14:00:00	0.626478	0.605928	0.69608	0.658457	0.600091	0.641474
2016-03-27 15:00:00	1.55303	1.50794	1.50433	1.53393	1.52987	1.56982
2016-03-27 16:00:00	0.717109	0.691038	0.751979	0.72238	0.690279	0.733157
2016-03-27 17:00:00	0.10335	0.140813	0.350584	0.168726	0.0817537	0.120702
2016-03-27 18:00:00	0.181849	0.208533	0.405926	0.238166	0.159816	0.198656
2016-03-27 19:00:00	0.858473	0.838342	0.954978	0.891281	0.832057	0.872813
2016-03-27 20:00:00	0.931044	0.905018	0.961545	0.964284	0.903937	0.945435
2016-03-27 21:00:00	1.22007	1.18838	1.27638	1.25417	1.19386	1.2347
2016-03-27 22:00:00	1.05687	1.03268	1.09082	1.09349	1.02967	1.07113
2016-03-27 23:00:00	0.897935	0.886451	0.923244	0.927287	0.870269	0.911905
2016-03-28	1.31935	1.2947	1.30173	1.31853	1.29579	1.33367
2016-03-28 01:00:00	1.03962	1.03432	0.997137	1.0537	1.01541	1.05407
2016-03-28 02:00:00	0.914845	0.913034	0.889478	0.932886	0.890076	0.930213
2016-03-28 03:00:00	0.881036	0.878405	0.874719	0.903945	0.855883	0.895314
2016-03-28 04:00:00	0.617558	0.620534	0.644646	0.654184	0.59258	0.632491
2016-03-28 05:00:00	0.503727	0.509393	0.598735	0.554322	0.479656	0.51917
2016-03-28 06:00:00	0.563727	0.561381	0.630619	0.603315	0.539278	0.578925
2016-03-28 07:00:00	0.530294	0.527412	0.613212	0.572973	0.505748	0.545605
2016-03-28 08:00:00	0.666667	0.659261	0.730893	0.709215	0.640913	0.681419
2016-03-28 09:00:00	0.865212	0.849487	0.891922	0.911089	0.838843	0.87959
2016-03-28 10:00:00	1.10494	1.0881	1.12355	1.15019	1.07872	1.11944
2016-03-28 11:00:00	0.884181	0.864731	0.922796	0.923975	0.857903	0.898986
2016-03-28 12:00:00	0.963047	0.923035	1.02304	0.992522	0.936896	0.977245
2016-03-28 13:00:00	0.840972	0.827345	0.87468	0.871777	0.815	0.855429
2016-03-28 14:00:00	0.500829	0.502294	0.572208	0.553395	0.474618	0.516134
2016-03-28 15:00:00	0.5443	0.542287	0.590938	0.59665	0.517442	0.559413
2016-03-28 16:00:00	0.542279	0.541808	0.590443	0.589604	0.515051	0.557283
2016-03-28 17:00:00	0.746342	0.728564	0.779994	0.79276	0.718126	0.760774
2016-03-28 18:00:00	0.64131	0.631434	0.667121	0.686758	0.614567	0.656128
2016-03-28 19:00:00	0.644942	0.644175	0.667862	0.697975	0.617519	0.659519
2016-03-28 20:00:00	0.756733	0.760885	0.810028	0.810747	0.728434	0.770851
2016-03-28 21:00:00	1.13512	1.11961	1.17983	1.19189	1.10848	1.14904
2016-03-28 22:00:00	1.51627	1.45327	1.56001	1.55607	1.49041	1.53078
2016-03-28 23:00:00	2.01961	1.98872	1.99016	2.0788	1.9988	2.0358
2016-03-29	1.63957	1.63263	1.53045	1.66311	1.61665	1.65661
2016-03-29 01:00:00	1.7995	1.75836	1.77306	1.85154	1.77684	1.81522
2016-03-29 02:00:00	0.734319	0.735598	0.788034	0.786737	0.709536	0.749055
2016-03-29 03:00:00	0.482938	0.501004	0.582914	0.53256	0.459224	0.498255
2016-03-29 04:00:00	0.661663	0.658643	0.71135	0.713667	0.636902	0.676522
2016-03-29 05:00:00	0.632165	0.633247	0.679193	0.673808	0.606798	0.646967
2016-03-29 06:00:00	0.884847	0.873001	0.917322	0.93686	0.857903	0.899149
2016-03-29 07:00:00	0.876869	0.859256	0.91264	0.925784	0.850007	0.891188
2016-03-29 08:00:00	0.678083	0.671793	0.738968	0.722044	0.651211	0.692701
2016-03-29 09:00:00	0.86168	0.849795	0.897826	0.915726	0.834272	0.875953
2016-03-29 10:00:00	1.21478	1.19433	1.22647	1.27465	1.18714	1.22886
2016-03-29 11:00:00	1.01342	0.968217	1.06458	1.03719	0.98753	1.02756
2016-03-29 12:00:00	1.07844	1.05466	1.10948	1.11159	1.05243	1.09247
2016-03-29 13:00:00	0.531056	0.531705	0.592216	0.577741	0.50562	0.546044
2016-03-29 14:00:00	1.00507	0.960646	0.95107	0.990064	0.976703	1.01881
2016-03-29 15:00:00	0.956121	0.92519	0.903122	0.941799	0.928629	0.971515
2016-03-29 16:00:00	0.625176	0.614434	0.642283	0.644368	0.60083	0.639869
2016-03-29 17:00:00	0.638459	0.615358	0.695247	0.653079	0.613023	0.65347
2016-03-29 18:00:00	0.440471	0.437737	0.546789	0.450171	0.416653	0.456089
2016-03-29 19:00:00	0.273779	0.295235	0.446001	0.310815	0.250713	0.289667
2016-03-29 20:00:00	0.370504	0.391648	0.510966	0.412832	0.345711	0.385899
2016-03-29 21:00:00	0.881861	0.868977	0.899186	0.905987	0.854751	0.895911
2016-03-29 22:00:00	1.08285	1.04665	1.11938	1.08765	1.0564	1.09701
2016-03-29 23:00:00	0.973227	0.946977	0.977799	0.976166	0.945359	0.987212
2016-03-30	1.09549	1.08431	1.01093	1.08622	1.0708	1.11072
2016-03-30 01:00:00	1.2242	1.22999	1.17492	1.24138	1.1992	1.23968
2016-03-30 02:00:00	1.0624	1.0669	1.00219	1.07911	1.03724	1.07746
2016-03-30 03:00:00	0.907804	0.91251	0.939854	0.93288	0.882759	0.922012
2016-03-30 04:00:00	0.732875	0.739473	0.789492	0.767594	0.707256	0.747422
2016-03-30 05:00:00	0.735812	0.740532	0.78935	0.769099	0.709833	0.750351
2016-03-30 06:00:00	0.986694	0.984625	1.04465	1.02706	0.959997	1.00089
2016-03-30 07:00:00	0.74964	0.747847	0.797953	0.78555	0.723205	0.764182
2016-03-30 08:00:00	0.920143	0.909869	0.956291	0.958772	0.893222	0.934362
2016-03-30 09:00:00	0.831632	0.822543	0.863251	0.864346	0.804492	0.845857
2016-03-30 10:00:00	1.21623	1.19941	1.21419	1.25709	1.18863	1.23026
2016-03-30 11:00:00	1.09531	1.04487	1.13932	1.11034	1.07041	1.1094
2016-03-30 12:00:00	1.07256	1.04196	1.11926	1.06954	1.04765	1.08643
2016-03-30 13:00:00	0.484019	0.474861	0.598655	0.486319	0.460881	0.499195
2016-03-30 14:00:00	0.450067	0.440282	0.545863	0.454955	0.426248	0.465859
2016-03-30 15:00:00	0.209778	0.225933	0.421522	0.248661	0.188202	0.226387
2016-03-30 16:00:00	0.261248	0.282932	0.441343	0.315899	0.238125	0.277543
2016-03-30 17:00:00	0.165558	0.191208	0.386249	0.221072	0.14425	0.182375
2016-03-30 18:00:00	0.183677	0.205642	0.397102	0.213353	0.162667	0.200254
2016-03-30 19:00:00	0.214595	0.241901	0.428604	0.234428	0.192583	0.23093
2016-03-30 20:00:00	0.299829	0.322757	0.484958	0.30915	0.27617	0.315737
2016-03-30 21:00:00	0.487629	0.492473	0.589679	0.488477	0.461406	0.50305
2016-03-30 22:00:00	0.598347	0.60191	0.66766	0.616153	0.571218	0.613329
2016-03-30 23:00:00	0.755688	0.761762	0.78159	0.797065	0.727901	0.769975
2016-03-31	1.27553	1.26513	1.30651	1.27993	1.2531	1.28996
2016-03-31 01:00:00	1.54973	1.56336	1.40924	1.54087	1.52668	1.56629
2016-03-31 02:00:00	1.65419	1.65028	1.60622	1.6697	1.63093	1.66647
2016-03-31 03:00:00	0.747326	0.752507	0.754457	0.767162	0.722507	0.761819
2016-03-31 04:00:00	0.505777	0.522286	0.62101	0.508475	0.482387	0.520938
2016-03-31 05:00:00	0.634917	0.642981	0.707741	0.635126	0.610024	0.649624
2016-03-31 06:00:00	0.804685	0.794684	0.81135	0.829182	0.778358	0.818779
2016-03-31 07:00:00	0.579592	0.587238	0.671258	0.578168	0.554498	0.594518
2016-03-31 08:00:00	0.620643	0.63199	0.687197	0.631032	0.594941	0.635359
2016-03-31 09:00:00	0.72588	0.73188	0.778243	0.759022	0.700237	0.740547
2016-03-31 10:00:00	1.05834	1.06021	1.09373	1.1058	1.03152	1.07247
2016-03-31 11:00:00	1.21112	1.17603	1.2534	1.20774	1.18585	1.22575
2016-03-31 12:00:00	0.765217	0.751137	0.804641	0.772543	0.739268	0.779903
2016-03-31 13:00:00	0.361857	0.363293	0.510543	0.399273	0.338108	0.377809
2016-03-31 14:00:00	0.324462	0.336435	0.481968	0.364853	0.301062	0.340351
2016-03-31 15:00:00	0.416619	0.420411	0.537356	0.454401	0.392175	0.432041
2016-03-31 16:00:00	0.55457	0.561264	0.631732	0.579584	0.52907	0.569447
2016-03-31 17:00:00	0.557533	0.554519	0.644016	0.597207	0.531665	0.572641
2016-03-31 18:00:00	0.277909	0.305649	0.458209	0.32418	0.253272	0.29381
2016-03-31 19:00:00	0.530466	0.535463	0.618019	0.568428	0.504664	0.545819
2016-03-31 20:00:00	1.30111	1.28636	1.26563	1.34664	1.27451	1.31557
2016-03-31 21:00:00	1.25446	1.23668	1.26521	1.31327	1.22811	1.2687
2016-03-31 22:00:00	0.724283	0.718827	0.835852	0.769771	0.696268	0.738713
2016-03-31 23:00:00	0.769276	0.775992	0.814416	0.807682	0.74225	0.783366
2016-04-01	0.911141	0.925556	0.872224	0.903377	0.886917	0.926496
2016-04-01 01:00:00	0.854797	0.870808	0.863498	0.853718	0.830118	0.870158
2016-04-01 02:00:00	0.912201	0.925037	0.888486	0.899683	0.887054	0.927792
2016-04-01 03:00:00	0.714144	0.719165	0.758365	0.727517	0.689552	0.729005
2016-04-01 04:00:00	0.572983	0.573051	0.654438	0.608736	0.548825	0.588531
2016-04-01 05:00:00	0.421903	0.424716	0.558547	0.461904	0.399123	0.437413
2016-04-01 06:00:00	0.492018	0.487928	0.606448	0.509069	0.469372	0.507303
2016-04-01 07:00:00	0.39716	0.396304	0.551205	0.400808	0.374424	0.412571
2016-04-01 08:00:00	0.505185	0.497945	0.617321	0.502794	0.481953	0.520294
2016-04-01 09:00:00	0.393024	0.389889	0.545043	0.400827	0.369355	0.408439
2016-04-01 10:00:00	0.493272	0.479915	0.607002	0.511501	0.468756	0.50853
2016-04-01 11:00:00	1.04477	0.999305	1.11654	0.995955	1.01933	1.05876
2016-04-01 12:00:00	1.18802	1.1687	1.14648	1.09074	1.16436	1.20435
2016-04-01 13:00:00	1.03086	1.00124	0.946129	0.9344	1.00423	1.04595
2016-04-01 14:00:00	0.440839	0.430096	0.554718	0.439888	0.41646	0.456038
2016-04-01 15:00:00	0.410512	0.403285	0.537566	0.412381	0.386359	0.425845
2016-04-01 16:00:00	0.632754	0.621518	0.654327	0.613274	0.607839	0.647275
2016-04-01 17:00:00	0.547215	0.537349	0.621426	0.559706	0.5226	0.562086
2016-04-01 18:00:00	0.430546	0.432418	0.566899	0.436332	0.406888	0.44587
2016-04-01 19:00:00	0.477712	0.481633	0.583191	0.498409	0.453333	0.49318
2016-04-01 20:00:00	0.321977	0.346138	0.480335	0.349457	0.297137	0.337636
2016-04-01 21:00:00	0.467003	0.500189	0.579657	0.511048	0.441086	0.482149
2016-04-01 22:00:00	0.428729	0.460001	0.565529	0.457057	0.403152	0.443915
2016-04-01 23:00:00	0.592012	0.627905	0.658498	0.625547	0.565731	0.606907
2016-04-02	0.906302	0.916391	0.951268	0.904636	0.882235	0.921042
2016-04-02 01:00:00	0.908673	0.933741	0.882151	0.910138	0.882504	0.9246
2016-04-02 02:00:00	0.724547	0.737693	0.772393	0.759145	0.699606	0.739164
2016-04-02 03:00:00	0.441541	0.462103	0.563349	0.502363	0.417278	0.457124
2016-04-02 04:00:00	0.517489	0.512884	0.632198	0.562492	0.492386	0.533014
2016-04-02 05:00:00	0.42621	0.423853	0.568706	0.469989	0.401158	0.441905
2016-04-02 06:00:00	0.51059	0.499214	0.62836	0.552716	0.485032	0.526115
2016-04-02 07:00:00	0.459107	0.4486	0.59123	0.498057	0.433435	0.474733
2016-04-02 08:00:00	0.460259	0.446307	0.592777	0.496609	0.434771	0.475898
2016-04-02 09:00:00	0.529248	0.514135	0.635738	0.55593	0.503249	0.544812
2016-04-02 10:00:00	0.548379	0.53185	0.655113	0.564848	0.522037	0.564051
2016-04-02 11:00:00	0.686072	0.671009	0.751351	0.712244	0.660655	0.700962
2016-04-02 12:00:00	0.828461	0.822428	0.855383	0.849837	0.802396	0.842804
2016-04-02 13:00:00	0.815974	0.79813	0.855303	0.837921	0.789391	0.83055
2016-04-02 14:00:00	0.774852	0.769334	0.824104	0.800058	0.748172	0.789345
2016-04-02 15:00:00	0.670793	0.672872	0.713488	0.704232	0.643777	0.685592
2016-04-02 16:00:00	0.639824	0.6401	0.677919	0.674225	0.613157	0.654654
2016-04-02 17:00:00	0.607798	0.616962	0.663987	0.648219	0.58097	0.622812
2016-04-02 18:00:00	0.804643	0.81307	0.892707	0.839034	0.778102	0.819128
2016-04-02 19:00:00	1.66404	1.68828	1.64525	1.65201	1.64034	1.67869
2016-04-02 20:00:00	1.61831	1.63646	1.61551	1.61583	1.59495	1.63321
2016-04-02 21:00:00	0.573497	0.59427	0.647811	0.614129	0.547061	0.588322
2016-04-02 22:00:00	0.697793	0.702396	0.730454	0.75757	0.670765	0.711953
2016-04-02 23:00:00	0.815738	0.832597	0.865966	0.831288	0.78955	0.829813
2016-04-03	1.004	1.03097	0.929412	0.98564	0.978093	1.01989
2016-04-03 01:00:00	1.00801	1.01529	0.976132	1.00584	0.982783	1.02256
2016-04-03 02:00:00	0.635373	0.642513	0.686484	0.685354	0.609608	0.650354
2016-04-03 03:00:00	0.528112	0.528537	0.609362	0.580429	0.502307	0.543528
2016-04-03 04:00:00	0.510411	0.500092	0.629242	0.546932	0.484343	0.525805
2016-04-03 05:00:00	0.624386	0.610141	0.695628	0.662101	0.59836	0.639514
2016-04-03 06:00:00	0.810558	0.805649	0.850572	0.845456	0.782987	0.825107
2016-04-03 07:00:00	0.916263	0.90865	0.953743	0.938591	0.889507	0.93117
2016-04-03 08:00:00	0.685119	0.672835	0.757813	0.713043	0.658528	0.699836
2016-04-03 09:00:00	0.874195	0.859425	0.904905	0.899326	0.847677	0.888675
2016-04-03 10:00:00	0.686298	0.673471	0.762591	0.716029	0.659879	0.701076
2016-04-03 11:00:00	0.882099	0.868661	0.90878	0.907159	0.855315	0.896479
2016-04-03 12:00:00	1.55263	1.50728	1.53779	1.54765	1.52838	1.56717
2016-04-03 13:00:00	1.48483	1.44186	1.48829	1.46788	1.4593	1.49922
2016-04-03 14:00:00	2.33809	2.33581	2.25537	2.23662	2.31998	2.35789
2016-04-03 15:00:00	1.39065	1.37477	1.42003	1.32554	1.36587	1.40656
2016-04-03 16:00:00	0.667401	0.660994	0.744136	0.693327	0.642035	0.682216
2016-04-03 17:00:00	0.372309	0.381493	0.509333	0.413038	0.34889	0.387973
2016-04-03 18:00:00	1.08989	1.09705	1.13598	1.10439	1.065	1.10398
2016-04-03 19:00:00	0.714059	0.724306	0.760977	0.722787	0.689479	0.728601
2016-04-03 20:00:00	1.44958	1.48508	1.43095	1.44415	1.42673	1.46411
2016-04-03 21:00:00	0.972862	0.991569	0.97383	0.975593	0.948369	0.986937
2016-04-03 22:00:00	2.35479	2.3909	2.18106	2.31051	2.33795	2.37291
2016-04-03 23:00:00	1.65595	1.6706	1.61987	1.63764	1.63432	1.67227
2016-04-04	2.07428	2.05968	1.979	2.05427	2.05565	2.0919
2016-04-04 01:00:00	1.49668	1.52615	1.42751	1.48536	1.47293	1.51342
2016-04-04 02:00:00	1.09562	1.12512	1.10294	1.09573	1.07055	1.1097
2016-04-04 03:00:00	0.709878	0.718738	0.759412	0.74202	0.684897	0.724573
2016-04-04 04:00:00	0.79101	0.79697	0.832531	0.824992	0.765486	0.805543
2016-04-04 05:00:00	0.932805	0.942827	0.946297	0.962799	0.906463	0.946905
2016-04-04 06:00:00	0.765943	0.761861	0.806442	0.795003	0.740623	0.780556
2016-04-04 07:00:00	0.965915	0.965173	0.981165	0.988859	0.939509	0.979921
2016-04-04 08:00:00	0.793981	0.780189	0.83118	0.814484	0.768368	0.808448
2016-04-04 09:00:00	1.02321	1.01005	1.04656	1.02923	0.996561	1.03701
2016-04-04 10:00:00	1.26298	1.25459	1.21298	1.26622	1.23795	1.27735
2016-04-04 11:00:00	0.824933	0.805655	0.830634	0.825891	0.799424	0.839125
2016-04-04 12:00:00	1.07536	1.02177	1.13057	1.06882	1.04877	1.08915
2016-04-04 13:00:00	0.965682	0.943982	1.05237	0.937945	0.940343	0.979352
2016-04-04 14:00:00	1.33513	1.30666	1.38359	1.24764	1.31032	1.34971
2016-04-04 15:00:00	1.28257	1.27261	1.28799	1.18791	1.25723	1.29745
2016-04-04 16:00:00	1.08281	1.07775	1.15227	1.07197	1.05761	1.09649
2016-04-04 17:00:00	1.73268	1.75329	1.73636	1.73415	1.70995	1.74726
2016-04-04 18:00:00	1.161	1.17055	1.22841	1.15221	1.13521	1.17467
2016-04-04 19:00:00	1.53487	1.5636	1.55868	1.54389	1.51096	1.54896
2016-04-04 20:00:00	1.06066	1.08571	1.11497	1.07376	1.03418	1.07427
2016-04-04 21:00:00	1.51606	1.54942	1.53999	1.51659	1.49191	1.52993
2016-04-04 22:00:00	3.26237	3.24539	3.04124	3.24649	3.24471	3.2835
2016-04-04 23:00:00	2.58958	2.6424	2.54063	2.60129	2.57154	2.60686
2016-04-05	2.07288	2.10367	1.95065	2.05997	2.05162	2.08879
2016-04-05 01:00:00	1.37618	1.40654	1.35661	1.35434	1.352	1.39294
2016-04-05 02:00:00	0.964978	0.975253	0.952758	0.957821	0.940548	0.979745
2016-04-05 03:00:00	1.47917	1.49818	1.43352	1.4536	1.45391	1.49361
2016-04-05 04:00:00	1.27374	1.28884	1.24351	1.27354	1.24874	1.28983
2016-04-05 05:00:00	0.663897	0.671507	0.717077	0.691836	0.638461	0.678578
2016-04-05 06:00:00	1.10963	1.1183	1.12129	1.13178	1.08394	1.12376
2016-04-05 07:00:00	0.85588	0.848778	0.875399	0.864439	0.830014	0.87011
2016-04-05 08:00:00	0.853319	0.846256	0.876343	0.872638	0.827607	0.86763
2016-04-05 09:00:00	1.06427	1.0656	1.08853	1.08861	1.038	1.0783
2016-04-05 10:00:00	1.34042	1.35067	1.27601	1.36567	1.31435	1.35456
2016-04-05 11:00:00	1.44183	1.38632	1.45101	1.4109	1.41713	1.45603
2016-04-05 12:00:00	0.89055	0.87662	0.946623	0.901726	0.864776	0.904751
2016-04-05 13:00:00	0.614249	0.606912	0.660341	0.62854	0.588266	0.628852
2016-04-05 14:00:00	0.680699	0.668311	0.734139	0.70192	0.654684	0.695181
2016-04-05 15:00:00	0.650082	0.64426	0.676886	0.66952	0.623604	0.664606
2016-04-05 16:00:00	1.17499	1.14161	1.22574	1.17514	1.14922	1.18897
2016-04-05 17:00:00	0.666903	0.667097	0.710693	0.684923	0.640888	0.681274
2016-04-05 18:00:00	0.656587	0.666884	0.704531	0.670368	0.630564	0.671087
2016-04-05 19:00:00	0.810203	0.828058	0.87182	0.82183	0.784951	0.824715
2016-04-05 20:00:00	0.545241	0.5633	0.653856	0.559662	0.520554	0.560091
2016-04-05 21:00:00	0.722547	0.738841	0.821893	0.7394	0.697167	0.736716
2016-04-05 22:00:00	0.732691	0.740046	0.839503	0.747034	0.705656	0.747173
2016-04-05 23:00:00	0.561521	0.593288	0.639894	0.594281	0.535057	0.576378
2016-04-06	1.2082	1.19819	1.21016	1.21431	1.18287	1.22255
2016-04-06 01:00:00	1.12491	1.15693	1.11082	1.1131	1.09962	1.1407
2016-04-06 02:00:00	1.11431	1.13869	1.03815	1.10801	1.08973	1.12896
2016-04-06 03:00:00	0.62395	0.630292	0.671719	0.658228	0.598712	0.638959
2016-04-06 04:00:00	0.697266	0.704643	0.765083	0.729954	0.671312	0.711887
2016-04-06 05:00:00	0.92765	0.930619	0.942414	0.956399	0.901521	0.941972
2016-04-06 06:00:00	0.902054	0.897517	0.926119	0.933723	0.876062	0.916434
2016-04-06 07:00:00	0.734575	0.730856	0.785977	0.762353	0.708345	0.749058
2016-04-06 08:00:00	0.897217	0.890816	0.926332	0.929024	0.871094	0.911575
2016-04-06 09:00:00	0.822857	0.803934	0.853328	0.855683	0.796231	0.837339
2016-04-06 10:00:00	1.25107	1.2507	1.18544	1.28757	1.22417	1.26505
2016-04-06 11:00:00	1.18472	1.16624	1.19984	1.19467	1.16017	1.19888
2016-04-06 12:00:00	0.934154	0.921546	0.97334	0.952724	0.909155	0.948563
2016-04-06 13:00:00	0.344493	0.325618	0.497641	0.391325	0.320161	0.360579
2016-04-06 14:00:00	0.543694	0.522302	0.638383	0.598896	0.51888	0.558639
2016-04-06 15:00:00	0.111993	0.136865	0.342882	0.17528	0.0903538	0.129196
2016-04-06 16:00:00	0.367871	0.3815	0.489744	0.412477	0.343529	0.383595
2016-04-06 17:00:00	0.216501	0.232385	0.409473	0.262628	0.193888	0.233462
2016-04-06 18:00:00	0.310244	0.324397	0.482388	0.361522	0.286596	0.326517
2016-04-06 19:00:00	0.457396	0.475208	0.57419	0.505101	0.431158	0.472522
2016-04-06 20:00:00	0.649043	0.661848	0.718862	0.691685	0.622131	0.663643
2016-04-06 21:00:00	0.529612	0.551284	0.618117	0.571152	0.503155	0.54442
2016-04-06 22:00:00	0.984197	0.997232	1.02095	1.02577	0.956668	0.998048
2016-04-06 23:00:00	0.756436	0.781772	0.786225	0.79969	0.72847	0.770394
2016-04-07	1.1673	1.17615	1.1612	1.15067	1.14344	1.18185
2016-04-07 01:00:00	1.20501	1.22829	1.16363	1.19285	1.18012	1.22041
2016-04-07 02:00:00	1.09699	1.08835	1.01761	1.08273	1.07011	1.11228
2016-04-07 03:00:00	1.08932	1.05815	1.01503	1.07451	1.05964	1.10016
2016-04-07 04:00:00	0.479663	0.487457	0.595867	0.531645	0.454796	0.495143
2016-04-07 05:00:00	0.575054	0.578107	0.640473	0.623148	0.549385	0.590271
2016-04-07 06:00:00	0.646809	0.645358	0.708845	0.692341	0.620541	0.661801
2016-04-07 07:00:00	0.741014	0.736462	0.795416	0.774153	0.714172	0.755925
2016-04-07 08:00:00	0.647892	0.637962	0.704706	0.677916	0.621503	0.663255
2016-04-07 09:00:00	0.862346	0.847302	0.916033	0.895896	0.835174	0.876813
2016-04-07 10:00:00	0.87906	0.862407	0.962691	0.910109	0.851571	0.893406
2016-04-07 11:00:00	1.25393	1.2033	1.28265	1.24195	1.22789	1.26826
2016-04-07 12:00:00	0.993389	0.973943	1.05974	1.00605	0.966947	1.00767
2016-04-07 13:00:00	0.344678	0.342267	0.489934	0.388795	0.319196	0.360538
2016-04-07 14:00:00	0.396174	0.386279	0.517987	0.43534	0.370687	0.411956
2016-04-07 15:00:00	0.505939	0.500141	0.625038	0.52577	0.480339	0.521133
2016-04-07 16:00:00	0.552891	0.543576	0.634278	0.572329	0.527964	0.567879
2016-04-07 17:00:00	0.318766	0.328819	0.465631	0.341056	0.294743	0.334492
2016-04-07 18:00:00	0.491716	0.494109	0.550145	0.503106	0.46641	0.506757
2016-04-07 19:00:00	0.871078	0.870516	0.859343	0.859901	0.844004	0.885357
2016-04-07 20:00:00	1.0163	1.01875	0.961155	0.987849	0.990372	1.03156
2016-04-07 21:00:00	0.945668	0.946012	0.928522	0.917556	0.918336	0.959986
2016-04-07 22:00:00	0.78779	0.784563	0.869159	0.785675	0.760897	0.802067
2016-04-07 23:00:00	0.594296	0.610645	0.668607	0.600341	0.567469	0.60866
2016-04-08	0.94483	0.936034	0.905158	0.935508	0.919223	0.960167
2016-04-08 01:00:00	1.15531	1.12551	1.12081	1.12776	1.1301	1.17085
2016-04-08 02:00:00	0.71099	0.709484	0.830304	0.686959	0.6858	0.726072
2016-04-08 03:00:00	0.521867	0.518776	0.621539	0.519368	0.498558	0.536773
2016-04-08 04:00:00	0.507911	0.507557	0.597373	0.520338	0.48352	0.52302
2016-04-08 05:00:00	0.452203	0.456406	0.572585	0.483549	0.427675	0.467747
2016-04-08 06:00:00	0.569062	0.562182	0.630664	0.596301	0.543535	0.584235
2016-04-08 07:00:00	0.612776	0.600482	0.654897	0.625363	0.586721	0.628069
2016-04-08 08:00:00	0.758296	0.72939	0.80533	0.75863	0.73223	0.773081
2016-04-08 09:00:00	0.569331	0.552638	0.633202	0.576072	0.544311	0.584291
2016-04-08 10:00:00	1.11418	1.09777	1.12981	1.13602	1.0872	1.12829
2016-04-08 11:00:00	1.15645	1.13961	1.17319	1.17657	1.13085	1.17055
2016-04-08 12:00:00	0.788134	0.775679	0.848301	0.798963	0.762624	0.802587
2016-04-08 13:00:00	0.290692	0.282182	0.466181	0.318418	0.268749	0.306913
2016-04-08 14:00:00	0.240384	0.247838	0.416901	0.244778	0.219067	0.256539
2016-04-08 15:00:00	0.327566	0.328502	0.486349	0.340656	0.305157	0.343306
2016-04-08 16:00:00	0.434358	0.435125	0.543505	0.426939	0.411033	0.449591
2016-04-08 17:00:00	0.556609	0.547854	0.622638	0.550924	0.53228	0.571703
2016-04-08 18:00:00	0.432056	0.44423	0.545058	0.432309	0.407098	0.44719
2016-04-08 19:00:00	0.495243	0.505398	0.58639	0.517455	0.469445	0.510364
2016-04-08 20:00:00	0.837495	0.840324	0.870511	0.852033	0.81014	0.851648
2016-04-08 21:00:00	0.875173	0.880128	0.915875	0.896911	0.848334	0.889771
2016-04-08 22:00:00	1.10485	1.11677	1.13448	1.1264	1.07838	1.11877
2016-04-08 23:00:00	0.80585	0.811518	0.850815	0.830018	0.778965	0.819949
2016-04-09	0.759335	0.752282	0.80855	0.768878	0.735911	0.773785
2016-04-09 01:00:00	0.878736	0.870962	0.903547	0.886286	0.854905	0.892945
2016-04-09 02:00:00	0.524052	0.524967	0.625139	0.527023	0.502069	0.539144
2016-04-09 03:00:00	0.585814	0.583141	0.636196	0.573783	0.561959	0.60066
2016-04-09 04:00:00	0.673846	0.660325	0.737523	0.675526	0.649336	0.688452
2016-04-09 05:00:00	0.697433	0.683619	0.759238	0.70091	0.671546	0.711864
2016-04-09 06:00:00	0.983426	0.958274	1.01393	0.997679	0.955411	0.997707
2016-04-09 07:00:00	0.645319	0.644334	0.685674	0.669713	0.61948	0.660089
2016-04-09 08:00:00	0.724564	0.715782	0.773329	0.750928	0.698603	0.739324
2016-04-09 09:00:00	0.845657	0.8386	0.887467	0.875747	0.818603	0.859963
2016-04-09 10:00:00	0.727037	0.712922	0.781161	0.75751	0.700484	0.741793
2016-04-09 11:00:00	0.916185	0.905781	0.938783	0.937509	0.889633	0.930403
2016-04-09 12:00:00	1.28017	1.28545	1.26863	1.29716	1.25428	1.29484
2016-04-09 13:00:00	0.841674	0.832133	0.872783	0.820863	0.815254	0.856985
2016-04-09 14:00:00	0.821148	0.811565	0.86679	0.813264	0.795279	0.837305
2016-04-09 15:00:00	0.115498	0.149222	0.338212	0.169738	0.0939546	0.132851
2016-04-09 16:00:00	0.54199	0.54688	0.616028	0.582862	0.51631	0.557226
2016-04-09 17:00:00	0.705549	0.700306	0.870393	0.738881	0.67988	0.720312
2016-04-09 18:00:00	0.595015	0.600863	0.643598	0.626866	0.56815	0.609952
2016-04-09 19:00:00	0.664417	0.671229	0.731384	0.699931	0.637287	0.679196
2016-04-09 20:00:00	0.699355	0.711351	0.775317	0.730761	0.671666	0.713877
2016-04-09 21:00:00	1.02192	1.02548	1.05357	1.05406	0.994281	1.03611
2016-04-09 22:00:00	1.03258	1.04205	1.05264	1.06468	1.00422	1.04645
2016-04-09 23:00:00	1.2883	1.29488	1.28807	1.31956	1.26148	1.30259
2016-04-10	1.25849	1.24273	1.16027	1.27372	1.23212	1.27325
2016-04-10 01:00:00	1.38213	1.35738	1.3593	1.38398	1.35672	1.39668
2016-04-10 02:00:00	0.794465	0.800178	0.833167	0.786844	0.769339	0.809106
2016-04-10 03:00:00	0.835774	0.820305	0.849146	0.82436	0.809948	0.85122
2016-04-10 04:00:00	0.490735	0.493692	0.584007	0.527607	0.466073	0.506219
2016-04-10 05:00:00	0.671279	0.666099	0.727483	0.708682	0.644729	0.686256
2016-04-10 06:00:00	0.915614	0.902156	0.95116	0.941135	0.888837	0.93005
2016-04-10 07:00:00	0.622819	0.601955	0.676345	0.645537	0.596213	0.637943
2016-04-10 08:00:00	0.912589	0.898153	0.958208	0.942338	0.885053	0.927027
2016-04-10 09:00:00	0.646933	0.624885	0.701148	0.671332	0.619745	0.661908
2016-04-10 10:00:00	0.948796	0.930997	1.02342	0.980627	0.920886	0.963174
2016-04-10 11:00:00	0.753063	0.730612	0.796577	0.779642	0.724939	0.767632
2016-04-10 12:00:00	1.04215	1.02441	1.08651	1.06703	1.01398	1.05657
2016-04-10 13:00:00	0.677132	0.658284	0.741832	0.689331	0.651173	0.692403
2016-04-10 14:00:00	1.10677	1.09055	1.12911	1.13257	1.08076	1.12126
2016-04-10 15:00:00	0.662998	0.657656	0.690418	0.676136	0.635883	0.677775
2016-04-10 16:00:00	0.321862	0.325882	0.469484	0.352556	0.297564	0.338226
2016-04-10 17:00:00	0.19608	0.218095	0.398851	0.230753	0.172484	0.212863
2016-04-10 18:00:00	0.296905	0.305866	0.446316	0.338147	0.272742	0.31318
2016-04-10 19:00:00	0.742264	0.728278	0.804443	0.774801	0.715915	0.756995
2016-04-10 20:00:00	0.713544	0.691553	0.744317	0.765386	0.687078	0.727993
2016-04-10 21:00:00	0.989345	0.981186	1.03751	1.02033	0.963252	1.0042
2016-04-10 22:00:00	0.825062	0.823178	0.845883	0.846515	0.797305	0.839627
2016-04-10 23:00:00	0.629431	0.640341	0.672446	0.646049	0.601434	0.643938
2016-04-11	0.970739	0.944043	0.959289	0.970205	0.946624	0.985417
2016-04-11 01:00:00	0.722986	0.719618	0.782275	0.708456	0.697564	0.737795
2016-04-11 02:00:00	0.940919	0.918385	0.918634	0.925081	0.915321	0.955394
2016-04-11 03:00:00	0.993763	0.954575	0.948175	0.961489	0.965783	1.00828
2016-04-11 04:00:00	0.825727	0.796358	0.803471	0.798564	0.798752	0.841913
2016-04-11 05:00:00	0.429198	0.424747	0.54528	0.473185	0.404525	0.445016
2016-04-11 06:00:00	0.484511	0.486694	0.579649	0.533805	0.458005	0.499904
2016-04-11 07:00:00	0.636838	0.625315	0.668838	0.67592	0.609444	0.651831
2016-04-11 08:00:00	0.782133	0.756384	0.851822	0.81491	0.754847	0.796821
2016-04-11 09:00:00	0.56424	0.543058	0.657052	0.597033	0.536627	0.579345
2016-04-11 10:00:00	1.07825	1.04299	1.14999	1.11091	1.05038	1.09253
2016-04-11 11:00:00	0.838301	0.801212	0.925704	0.865985	0.810434	0.852847
2016-04-11 12:00:00	0.931567	0.886357	1.01802	0.948742	0.903214	0.945809
2016-04-11 13:00:00	1.26703	1.21609	1.26705	1.25241	1.24079	1.28178
2016-04-11 14:00:00	1.12945	1.08608	1.15099	1.11286	1.10254	1.14384
2016-04-11 15:00:00	1.02298	1.00406	1.02029	1.01706	0.996655	1.03702
2016-04-11 16:00:00	1.03719	1.01469	1.03027	1.04146	1.0105	1.05125
2016-04-11 17:00:00	1.79942	1.77204	1.77826	1.79838	1.77698	1.81437
2016-04-11 18:00:00	1.12941	1.10211	1.15771	1.12658	1.10286	1.1437
2016-04-11 19:00:00	0.33239	0.351692	0.477802	0.360146	0.307415	0.348164
2016-04-11 20:00:00	0.85304	0.840554	0.923237	0.878472	0.824144	0.86722
2016-04-11 21:00:00	1.74576	1.73852	1.70745	1.77822	1.72376	1.76088
2016-04-11 22:00:00	1.7395	1.67406	1.63159	1.72921	1.71648	1.7547
2016-04-11 23:00:00	1.34728	1.34317	1.33653	1.34779	1.32155	1.36156
2016-04-12	2.3605	2.34589	2.39294	2.36079	2.3408	2.37772
2016-04-12 01:00:00	1.13775	1.10781	1.1464	1.13977	1.11381	1.1523
2016-04-12 02:00:00	0.905583	0.880043	0.902575	0.900967	0.879853	0.920309
2016-04-12 03:00:00	1.27877	1.22848	1.25921	1.23087	1.25206	1.29343
2016-04-12 04:00:00	0.97766	0.934574	0.952976	0.952902	0.950648	0.993583
2016-04-12 05:00:00	0.613905	0.580772	0.67056	0.662142	0.587191	0.629077
2016-04-12 06:00:00	0.37729	0.370355	0.538537	0.421437	0.351887	0.393264
2016-04-12 07:00:00	0.454268	0.440511	0.592047	0.493056	0.427853	0.469882
2016-04-12 08:00:00	0.545245	0.516097	0.67404	0.578229	0.518008	0.560727
2016-04-12 09:00:00	0.700813	0.668403	0.82101	0.73114	0.672498	0.715596
2016-04-12 10:00:00	1.28574	1.25282	1.24909	1.3116	1.25786	1.3003
2016-04-12 11:00:00	1.77191	1.69596	1.70482	1.78539	1.74948	1.78751
2016-04-12 12:00:00	0.976577	0.938323	1.08738	0.982847	0.949315	0.990892
2016-04-12 13:00:00	0.401697	0.388875	0.524054	0.428231	0.375695	0.41754
2016-04-12 14:00:00	0.402018	0.392259	0.516567	0.426838	0.376194	0.417824
2016-04-12 15:00:00	0.5974	0.579055	0.632962	0.615235	0.570485	0.612498
2016-04-12 16:00:00	0.771777	0.751088	0.825358	0.797767	0.743966	0.786453
2016-04-12 17:00:00	0.266374	0.270999	0.461168	0.295809	0.242143	0.282777
2016-04-12 18:00:00	0.262592	0.282744	0.430653	0.300104	0.238469	0.279035
2016-04-12 19:00:00	0.258942	0.281038	0.444834	0.283557	0.234078	0.275345
2016-04-12 20:00:00	0.37027	0.378208	0.460357	0.390409	0.344223	0.386309
2016-04-12 21:00:00	0.330455	0.345894	0.482943	0.352933	0.304639	0.346824
2016-04-12 22:00:00	0.720589	0.716468	0.806467	0.733001	0.693792	0.735446
2016-04-12 23:00:00	0.641319	0.6426	0.711547	0.663555	0.613692	0.656054
2016-04-13	0.781009	0.763483	0.801985	0.788068	0.754955	0.795744
2016-04-13 01:00:00	0.895855	0.872273	0.960433	0.903137	0.869851	0.910531
2016-04-13 02:00:00	0.564178	0.558581	0.616315	0.575404	0.538266	0.579423
2016-04-13 03:00:00	0.790461	0.760536	0.856905	0.811902	0.763776	0.805374
2016-04-13 04:00:00	0.433869	0.423876	0.595161	0.470844	0.407965	0.449662
2016-04-13 05:00:00	0.669343	0.638884	0.798378	0.699768	0.642177	0.684502
2016-04-13 06:00:00	0.726921	0.695116	0.867101	0.755924	0.69892	0.741738
2016-04-13 07:00:00	0.926919	0.883316	1.12759	0.955251	0.898814	0.941518
2016-04-13 08:00:00	0.679357	0.644847	0.817374	0.708088	0.651067	0.694266
2016-04-13 09:00:00	1.21984	1.17782	1.26296	1.25269	1.19189	1.23427
2016-04-13 10:00:00	1.25588	1.22269	1.25908	1.28816	1.22758	1.2701
2016-04-13 11:00:00	1.23337	1.18556	1.25869	1.23683	1.20822	1.24825
2016-04-13 12:00:00	0.82828	0.811432	0.899893	0.832904	0.801789	0.842743
2016-04-13 13:00:00	0.215813	0.214932	0.406266	0.231964	0.192296	0.232261
2016-04-13 14:00:00	0.154062	0.160936	0.364965	0.185133	0.131963	0.170948
2016-04-13 15:00:00	0.232828	0.246898	0.42557	0.247707	0.209258	0.24942
2016-04-13 16:00:00	0.139644	0.16568	0.38661	0.168817	0.116075	0.156776
2016-04-13 17:00:00	0.0895483	0.12048	0.321465	0.140346	0.0675072	0.107073
2016-04-13 18:00:00	0.0906744	0.136655	0.301237	0.141286	0.0684884	0.107976
2016-04-13 19:00:00	0.0604875	0.100289	0.308035	0.113428	0.0386993	0.0780609
2016-04-13 20:00:00	0.274892	0.299046	0.448559	0.311756	0.250706	0.291549
2016-04-13 21:00:00	0.260983	0.301618	0.434736	0.304404	0.235371	0.277355
2016-04-13 22:00:00	0.625885	0.630709	0.680961	0.644043	0.598832	0.640902
2016-04-13 23:00:00	1.7881	1.71548	1.62386	1.64952	1.76297	1.80008
2016-04-14	1.42563	1.34642	1.37625	1.34564	1.40064	1.44234
2016-04-14 01:00:00	1.292	1.24491	1.29197	1.29428	1.26839	1.30688
2016-04-14 02:00:00	1.13418	1.11829	1.11179	1.09722	1.10763	1.14969
2016-04-14 03:00:00	0.82451	0.791683	0.850947	0.832729	0.797918	0.839096
2016-04-14 04:00:00	0.490143	0.478025	0.633597	0.500414	0.463791	0.505452
2016-04-14 05:00:00	0.419346	0.420232	0.54989	0.452712	0.393244	0.434974
2016-04-14 06:00:00	0.443238	0.432556	0.574857	0.487333	0.416555	0.459095
2016-04-14 07:00:00	0.404206	0.393916	0.550812	0.448782	0.378293	0.42022
2016-04-14 08:00:00	0.40313	0.39623	0.544292	0.445895	0.376834	0.418968
2016-04-14 09:00:00	0.948863	0.920123	1.05084	0.981036	0.921019	0.963342
2016-04-14 10:00:00	0.888244	0.864209	0.937952	0.913576	0.860951	0.902917
2016-04-14 11:00:00	1.58468	1.54889	1.43202	1.58188	1.56081	1.59968
2016-04-14 12:00:00	0.696691	0.685628	0.760798	0.714596	0.671407	0.711518
2016-04-14 13:00:00	0.290513	0.289074	0.451549	0.320137	0.267803	0.306633
2016-04-14 14:00:00	0.312401	0.308475	0.480821	0.361969	0.288982	0.328175
2016-04-14 15:00:00	0.370336	0.373417	0.465951	0.406161	0.345738	0.386415
2016-04-14 16:00:00	0.355929	0.37258	0.500434	0.388548	0.331057	0.371842
2016-04-14 17:00:00	0.120123	0.155524	0.314192	0.158885	0.0976763	0.137271
2016-04-14 18:00:00	0.824834	0.797992	0.803838	0.802179	0.796297	0.839881
2016-04-14 19:00:00	0.91226	0.898627	0.936053	0.903709	0.885716	0.928266
2016-04-14 20:00:00	0.839905	0.828867	0.891381	0.797927	0.813337	0.855177
2016-04-14 21:00:00	1.2673	1.2578	1.24925	1.30812	1.24171	1.28142
2016-04-14 22:00:00	0.843999	0.836025	0.90346	0.873085	0.817127	0.858633
2016-04-14 23:00:00	0.500704	0.515851	0.5839	0.524353	0.472737	0.515781
2016-04-15	0.749495	0.726477	0.753937	0.789952	0.723838	0.76445
2016-04-15 01:00:00	0.687356	0.678042	0.718884	0.731243	0.661088	0.702253
2016-04-15 02:00:00	1.09146	1.05861	1.19862	1.11609	1.06404	1.10582
2016-04-15 03:00:00	1.47088	1.38425	1.4508	1.46349	1.44292	1.48558
2016-04-15 04:00:00	0.694623	0.669632	0.72031	0.714922	0.66759	0.709424
2016-04-15 05:00:00	0.463616	0.452873	0.569109	0.509461	0.437655	0.479294
2016-04-15 06:00:00	0.421733	0.416827	0.537742	0.466044	0.395889	0.437438
2016-04-15 07:00:00	0.42636	0.412253	0.542881	0.468282	0.400697	0.442184
2016-04-15 08:00:00	0.418065	0.407923	0.544357	0.457789	0.392511	0.433839
2016-04-15 09:00:00	0.798906	0.781904	0.832914	0.835386	0.771304	0.813292
2016-04-15 10:00:00	1.37142	1.35605	1.34348	1.41798	1.34454	1.3858
2016-04-15 11:00:00	1.24003	1.19965	1.26597	1.24614	1.21495	1.25471
2016-04-15 12:00:00	0.770836	0.758691	0.841678	0.783489	0.745714	0.785524
2016-04-15 13:00:00	0.118214	0.128358	0.333436	0.157723	0.0979777	0.135466
2016-04-15 14:00:00	0.0593078	0.0849642	0.289877	0.0965098	0.0396519	0.0768509
2016-04-15 15:00:00	0.318371	0.326758	0.428041	0.3499	0.295181	0.334626
2016-04-15 16:00:00	0.326404	0.335818	0.439171	0.357391	0.302686	0.342562
2016-04-15 17:00:00	0.13795	0.170743	0.323383	0.172705	0.116384	0.155027
2016-04-15 18:00:00	0.0857439	0.129817	0.302182	0.130921	0.0653268	0.103136
2016-04-15 19:00:00	0.0892997	0.139874	0.317841	0.137664	0.0684694	0.106618
2016-04-15 20:00:00	0.227749	0.251698	0.41121	0.256117	0.205278	0.244589
2016-04-15 21:00:00	0.361766	0.375336	0.493265	0.401439	0.336864	0.3777
2016-04-15 22:00:00	0.456274	0.473204	0.54863	0.491819	0.430692	0.471884
2016-04-15 23:00:00	0.417005	0.449726	0.538118	0.459413	0.390329	0.432417
2016-04-16	0.446112	0.449378	0.556805	0.495085	0.424059	0.461883
2016-04-16 01:00:00	0.449062	0.445055	0.554464	0.494916	0.425744	0.464848
2016-04-16 02:00:00	0.397361	0.398842	0.528315	0.442761	0.373693	0.413284
2016-04-16 03:00:00	0.447352	0.448272	0.564242	0.496323	0.423733	0.463119
2016-04-16 04:00:00	0.453801	0.455245	0.561919	0.504337	0.428726	0.46954
2016-04-16 05:00:00	0.396605	0.401164	0.533261	0.448796	0.37152	0.412504
2016-04-16 06:00:00	0.407085	0.407488	0.539668	0.460652	0.381776	0.422983
2016-04-16 07:00:00	0.433652	0.431771	0.552169	0.486215	0.407669	0.449434
2016-04-16 08:00:00	0.396105	0.395779	0.530453	0.446669	0.370372	0.411985
2016-04-16 09:00:00	0.401589	0.402448	0.534052	0.447158	0.375582	0.417346
2016-04-16 10:00:00	0.522028	0.515402	0.595944	0.561626	0.495262	0.537352
2016-04-16 11:00:00	0.984276	0.970942	1.03087	1.02128	0.956524	0.998548
2016-04-16 12:00:00	0.653308	0.64321	0.69222	0.67635	0.626674	0.668627
2016-04-16 13:00:00	0.208986	0.223624	0.410472	0.255233	0.186453	0.225877
2016-04-16 14:00:00	0.206137	0.226378	0.38811	0.253213	0.183446	0.222915
2016-04-16 15:00:00	0.0982747	0.132668	0.321059	0.15362	0.0769803	0.115718
2016-04-16 16:00:00	0.129985	0.16874	0.324145	0.179684	0.107503	0.147089
2016-04-16 17:00:00	0.0769531	0.123379	0.305338	0.132557	0.0553343	0.0944511
2016-04-16 18:00:00	0.0769106	0.123392	0.3065	0.135704	0.0554476	0.094408
2016-04-16 19:00:00	0.120472	0.161393	0.347216	0.178636	0.0984551	0.13776
2016-04-16 20:00:00	0.178459	0.212153	0.392326	0.230759	0.15524	0.195618
2016-04-16 21:00:00	0.274875	0.300547	0.461554	0.32966	0.250394	0.291154
2016-04-16 22:00:00	0.460239	0.466425	0.556718	0.496538	0.433073	0.475994
2016-04-16 23:00:00	0.371356	0.390642	0.530178	0.417304	0.344156	0.38706
2016-04-17	0.386025	0.384052	0.535088	0.442061	0.362373	0.402081
2016-04-17 01:00:00	0.416411	0.406514	0.56104	0.470412	0.392097	0.432392
2016-04-17 02:00:00	0.520471	0.506444	0.618149	0.560023	0.495641	0.536101
2016-04-17 03:00:00	0.789834	0.764691	0.90582	0.813696	0.763462	0.804571
2016-04-17 04:00:00	0.386823	0.376508	0.585775	0.440749	0.361972	0.402822
2016-04-17 05:00:00	0.424333	0.414622	0.597125	0.475107	0.398243	0.44018
2016-04-17 06:00:00	0.420134	0.405265	0.58818	0.466446	0.394348	0.435977
2016-04-17 07:00:00	0.361298	0.356546	0.51772	0.409401	0.336321	0.377303
2016-04-17 08:00:00	0.410232	0.403207	0.533957	0.450187	0.385087	0.426038
2016-04-17 09:00:00	0.407091	0.399859	0.533788	0.447121	0.38207	0.422903
2016-04-17 10:00:00	0.565467	0.551368	0.628348	0.601006	0.539277	0.58063
2016-04-17 11:00:00	0.926348	0.911877	0.9217	0.959727	0.899073	0.940761
2016-04-17 12:00:00	0.77706	0.759504	0.821303	0.795402	0.751656	0.792023
2016-04-17 13:00:00	0.28686	0.28626	0.458088	0.328372	0.263648	0.30323
2016-04-17 14:00:00	0.210776	0.22402	0.415158	0.253254	0.188505	0.227559
2016-04-17 15:00:00	0.215949	0.235703	0.424056	0.256265	0.193817	0.232344
2016-04-17 16:00:00	0.102054	0.136067	0.344876	0.152312	0.0812484	0.119009
2016-04-17 17:00:00	0.285299	0.302309	0.469444	0.351697	0.26188	0.300934
2016-04-17 18:00:00	0.118352	0.15696	0.344194	0.154503	0.0969921	0.135299
2016-04-17 19:00:00	0.539025	0.538916	0.615477	0.539241	0.514376	0.554444
2016-04-17 20:00:00	0.904927	0.892697	0.877645	0.855826	0.878753	0.920853
2016-04-17 21:00:00	0.771837	0.766125	0.774765	0.731382	0.744881	0.787854
2016-04-17 22:00:00	1.60934	1.60932	1.60388	1.61375	1.58417	1.62456
2016-04-17 23:00:00	0.468301	0.481713	0.574074	0.508207	0.440985	0.483658
2016-04-18	0.719625	0.701054	0.736297	0.746426	0.694479	0.734626
2016-04-18 01:00:00	0.887252	0.861471	0.99657	0.892052	0.86165	0.901963
2016-04-18 02:00:00	1.14791	1.12131	1.17853	1.12993	1.12129	1.16315
2016-04-18 03:00:00	0.996619	0.962318	1.08671	1.00867	0.970887	1.0126
2016-04-18 04:00:00	0.353958	0.360779	0.512629	0.41121	0.329671	0.369968
2016-04-18 05:00:00	0.504097	0.497544	0.59247	0.54694	0.478954	0.519871
2016-04-18 06:00:00	0.512068	0.505086	0.5959	0.548666	0.48696	0.527839
2016-04-18 07:00:00	0.383208	0.385404	0.52065	0.425311	0.358783	0.399034
2016-04-18 08:00:00	0.453607	0.447977	0.557925	0.497176	0.428682	0.469211
2016-04-18 09:00:00	0.362472	0.365763	0.505711	0.398098	0.337735	0.378261
2016-04-18 10:00:00	0.476002	0.465365	0.57443	0.515655	0.450745	0.491475
2016-04-18 11:00:00	0.436904	0.431335	0.537305	0.457499	0.412236	0.452359
2016-04-18 12:00:00	0.832218	0.796888	0.895104	0.827412	0.806621	0.846654
2016-04-18 13:00:00	1.5813	1.56561	1.56276	1.55391	1.5575	1.59629
2016-04-18 14:00:00	0.9565	0.938445	0.943998	0.940193	0.930141	0.9708
2016-04-18 15:00:00	0.425872	0.432248	0.524145	0.427673	0.402123	0.441601
2016-04-18 16:00:00	0.281859	0.304009	0.463797	0.29099	0.259278	0.298262
2016-04-18 17:00:00	0.123277	0.167888	0.400555	0.157948	0.102308	0.140459
2016-04-18 18:00:00	0.418235	0.433282	0.52446	0.426231	0.39454	0.434197
2016-04-18 19:00:00	0.294179	0.3151	0.496505	0.315663	0.271253	0.310274
2016-04-18 20:00:00	0.347011	0.36343	0.525148	0.372324	0.323298	0.36254
2016-04-18 21:00:00	0.484294	0.495127	0.597762	0.502989	0.458986	0.499645
2016-04-18 22:00:00	0.659591	0.664496	0.735575	0.681699	0.632709	0.674361
2016-04-18 23:00:00	0.808364	0.800482	0.852156	0.849009	0.780505	0.8226
2016-04-19	1.39947	1.37035	1.38035	1.39206	1.37455	1.41376
2016-04-19 01:00:00	3.03285	2.99902	2.77421	3.01255	3.01069	3.05344
2016-04-19 02:00:00	1.07202	1.03378	1.02241	1.05442	1.0465	1.08586
2016-04-19 03:00:00	0.886771	0.854276	0.864892	0.871039	0.861153	0.901188
2016-04-19 04:00:00	1.18252	1.11628	1.13542	1.14893	1.15586	1.19747
2016-04-19 05:00:00	0.915111	0.892623	0.930838	0.916685	0.889193	0.93103
2016-04-19 06:00:00	0.617872	0.596395	0.680104	0.661851	0.592607	0.632612
2016-04-19 07:00:00	0.364491	0.37456	0.518115	0.37769	0.340662	0.380286
2016-04-19 08:00:00	0.468325	0.464648	0.577173	0.462711	0.444134	0.483833
2016-04-19 09:00:00	0.440277	0.43458	0.559648	0.44087	0.415929	0.455986
2016-04-19 10:00:00	0.340061	0.34883	0.50628	0.365857	0.316193	0.355981
2016-04-19 11:00:00	0.928249	0.888774	0.97257	0.909961	0.902592	0.94255
2016-04-19 12:00:00	0.631313	0.614513	0.720769	0.621529	0.606164	0.646196
2016-04-19 13:00:00	0.342894	0.349036	0.486734	0.356566	0.319077	0.358543
2016-04-19 14:00:00	0.431134	0.434319	0.551749	0.437062	0.407509	0.446817
2016-04-19 15:00:00	0.35985	0.375329	0.458881	0.376213	0.336415	0.375837
2016-04-19 16:00:00	0.252654	0.278026	0.469747	0.294826	0.231036	0.268931
2016-04-19 17:00:00	0.110194	0.156686	0.335461	0.153255	0.0902119	0.127522
2016-04-19 18:00:00	0.102669	0.157796	0.325565	0.1441	0.0824085	0.119631
2016-04-19 19:00:00	0.192992	0.221489	0.375708	0.229573	0.171589	0.20988
2016-04-19 20:00:00	0.318335	0.330289	0.462727	0.355563	0.294471	0.334404
2016-04-19 21:00:00	0.367053	0.389668	0.49811	0.399959	0.342845	0.382598
2016-04-19 22:00:00	0.65396	0.661092	0.731613	0.6846	0.627178	0.669
2016-04-19 23:00:00	0.503209	0.522078	0.586556	0.541594	0.47591	0.518544
2016-04-20	0.689561	0.688196	0.737321	0.718245	0.66558	0.704311
2016-04-20 01:00:00	0.776799	0.776795	0.831888	0.796407	0.750947	0.792286
2016-04-20 02:00:00	0.909784	0.906014	0.907464	0.916412	0.883349	0.925629
2016-04-20 03:00:00	1.05369	1.04195	1.02874	1.04745	1.02704	1.06918
2016-04-20 04:00:00	0.842529	0.826544	0.857037	0.849397	0.815845	0.85877
2016-04-20 05:00:00	0.523107	0.51741	0.612063	0.501586	0.498099	0.538949
2016-04-20 06:00:00	0.476822	0.464531	0.576604	0.517154	0.451549	0.49286
2016-04-20 07:00:00	0.434543	0.423928	0.551172	0.478166	0.409262	0.450502
2016-04-20 08:00:00	0.381878	0.374013	0.518997	0.431278	0.35674	0.397817
2016-04-20 09:00:00	0.364321	0.356475	0.511794	0.412323	0.339192	0.38031
2016-04-20 10:00:00	0.360248	0.352915	0.512415	0.404626	0.33531	0.376221
2016-04-20 11:00:00	0.76955	0.745268	0.838466	0.785466	0.74312	0.784209
2016-04-20 12:00:00	0.462531	0.459966	0.612562	0.492882	0.437789	0.478093
2016-04-20 13:00:00	0.136141	0.154449	0.380037	0.175227	0.114802	0.153086
2016-04-20 14:00:00	0.045205	0.0796778	0.326605	0.0881023	0.0250628	0.0626871
2016-04-20 15:00:00	0.183954	0.208779	0.421042	0.218286	0.162021	0.200802
2016-04-20 16:00:00	0.35614	0.357702	0.501185	0.404595	0.332538	0.372227
2016-04-20 17:00:00	0.0356069	0.0689561	0.299784	0.10338	0.0144708	0.0535129
2016-04-20 18:00:00	0.0918022	0.126898	0.316891	0.145602	0.0697239	0.109094
2016-04-20 19:00:00	0.0606981	0.0976033	0.308233	0.122133	0.0391051	0.0781609
2016-04-20 20:00:00	0.249371	0.261251	0.441149	0.293856	0.225848	0.266215
2016-04-20 21:00:00	0.275959	0.301692	0.46118	0.32583	0.250564	0.292275
2016-04-20 22:00:00	0.45312	0.463861	0.57573	0.499109	0.42585	0.468827
2016-04-20 23:00:00	0.392924	0.413197	0.579047	0.450481	0.36538	0.408585
2016-04-21	0.65799	0.64638	0.747872	0.693669	0.63275	0.673157
2016-04-21 01:00:00	0.897847	0.867734	0.978284	0.917239	0.872353	0.912483
2016-04-21 02:00:00	0.615098	0.606461	0.703435	0.650437	0.589708	0.629949
2016-04-21 03:00:00	0.415016	0.420132	0.548593	0.470266	0.390202	0.430843
2016-04-21 04:00:00	0.395929	0.388559	0.534148	0.447514	0.371561	0.411877
2016-04-21 05:00:00	0.361347	0.362124	0.514295	0.406197	0.337274	0.377361
2016-04-21 06:00:00	0.363979	0.366858	0.512362	0.401199	0.339858	0.379957
2016-04-21 07:00:00	0.399961	0.391941	0.534302	0.436095	0.375283	0.415984
2016-04-21 08:00:00	0.431991	0.429027	0.553404	0.453444	0.40699	0.447992
2016-04-21 09:00:00	0.362294	0.354375	0.513113	0.393406	0.337857	0.378241
2016-04-21 10:00:00	0.46582	0.463156	0.575975	0.49221	0.44061	0.481263
2016-04-21 11:00:00	0.809041	0.782273	0.876708	0.817113	0.782559	0.82352
2016-04-21 12:00:00	0.768381	0.747806	0.824016	0.771275	0.74369	0.782875
2016-04-21 13:00:00	0.124653	0.130767	0.339548	0.15873	0.10407	0.141653
2016-04-21 14:00:00	0.0745789	0.10568	0.301138	0.107687	0.0549977	0.0917855
2016-04-21 15:00:00	0.0779844	0.100642	0.308566	0.109645	0.0575553	0.0952318
2016-04-21 16:00:00	0.298429	0.310018	0.488981	0.310992	0.275947	0.31465
2016-04-21 17:00:00	0.233048	0.248356	0.436773	0.18828	0.210819	0.25016
2016-04-21 18:00:00	0.466054	0.461235	0.587374	0.491763	0.440224	0.482259
2016-04-21 19:00:00	0.494327	0.488664	0.595005	0.513637	0.468585	0.510694
2016-04-21 20:00:00	0.284447	0.299257	0.447397	0.305128	0.260818	0.300771
2016-04-21 21:00:00	0.317717	0.342437	0.477243	0.342893	0.29296	0.3336
2016-04-21 22:00:00	0.614838	0.616076	0.706638	0.642517	0.588083	0.629948
2016-04-21 23:00:00	0.486184	0.502036	0.596549	0.521364	0.459169	0.501234
2016-04-22	0.451038	0.461309	0.567306	0.490631	0.428403	0.466436
2016-04-22 01:00:00	0.758241	0.752411	0.787676	0.770457	0.73331	0.773299
2016-04-22 02:00:00	0.888921	0.877282	0.859295	0.889181	0.863512	0.903672
2016-04-22 03:00:00	0.539311	0.541324	0.589355	0.566242	0.514541	0.554581
2016-04-22 04:00:00	0.542284	0.544603	0.624272	0.564684	0.517623	0.557861
2016-04-22 05:00:00	0.454378	0.449937	0.565081	0.487458	0.430397	0.470274
2016-04-22 06:00:00	0.380041	0.375013	0.523349	0.421065	0.35593	0.395979
2016-04-22 07:00:00	0.397839	0.39093	0.531861	0.43593	0.373345	0.413659
2016-04-22 08:00:00	0.337946	0.336726	0.502853	0.37878	0.313839	0.354009
2016-04-22 09:00:00	0.440174	0.428	0.558235	0.465014	0.415327	0.456163
2016-04-22 10:00:00	0.348016	0.341025	0.510539	0.384059	0.323412	0.364061
2016-04-22 11:00:00	0.870106	0.820974	0.963095	0.868749	0.844409	0.884589
2016-04-22 12:00:00	0.607655	0.576403	0.69914	0.616732	0.582728	0.622667
2016-04-22 13:00:00	0.304381	0.292953	0.473034	0.334773	0.281216	0.320668
2016-04-22 14:00:00	0.154608	0.149738	0.364334	0.182003	0.134149	0.171986
2016-04-22 15:00:00	0.0738889	0.100903	0.295338	0.096237	0.0541812	0.0913392
2016-04-22 16:00:00	0.202198	0.212989	0.404904	0.212117	0.181063	0.218626
2016-04-22 17:00:00	0.266721	0.279034	0.451402	0.27621	0.24381	0.282872
2016-04-22 18:00:00	0.477589	0.46876	0.55223	0.483165	0.451807	0.492901
2016-04-22 19:00:00	0.878446	0.835223	0.936478	0.88827	0.850087	0.892518
2016-04-22 20:00:00	0.804209	0.774148	0.86513	0.815056	0.776585	0.818465
2016-04-22 21:00:00	0.875202	0.847568	0.931599	0.902205	0.847168	0.889593
2016-04-22 22:00:00	0.766062	0.746479	0.804367	0.790546	0.738419	0.780677
2016-04-22 23:00:00	0.599148	0.598133	0.622447	0.632256	0.570879	0.613885
2016-04-23	0.977113	0.928881	1.00008	0.959692	0.952646	0.992451
2016-04-23 01:00:00	1.22267	1.17655	1.21396	1.21282	1.1978	1.23903
2016-04-23 02:00:00	0.970593	0.932151	0.963131	0.966319	0.945273	0.987003
2016-04-23 03:00:00	0.799997	0.758391	0.802246	0.871325	0.773547	0.814772
2016-04-23 04:00:00	0.581547	0.569066	0.634751	0.619959	0.556697	0.597209
2016-04-23 05:00:00	0.458789	0.465122	0.568497	0.485	0.434456	0.474721
2016-04-23 06:00:00	0.447322	0.458965	0.560543	0.470907	0.422509	0.463244
2016-04-23 07:00:00	0.556386	0.558203	0.625344	0.588461	0.531108	0.57194
2016-04-23 08:00:00	0.483508	0.48608	0.584366	0.503642	0.458531	0.49935
2016-04-23 09:00:00	0.827473	0.816624	0.884823	0.842951	0.802024	0.842469
2016-04-23 10:00:00	0.546507	0.547176	0.626529	0.575121	0.521099	0.562143
2016-04-23 11:00:00	0.467909	0.471163	0.572631	0.493971	0.442694	0.483802
2016-04-23 12:00:00	0.377023	0.382153	0.516013	0.401914	0.352666	0.393254
2016-04-23 13:00:00	0.334007	0.343261	0.493804	0.369982	0.310276	0.350366
2016-04-23 14:00:00	0.366963	0.37403	0.512787	0.396557	0.3429	0.383294
2016-04-23 15:00:00	0.435625	0.430613	0.602118	0.457415	0.410823	0.451639
2016-04-23 16:00:00	0.825731	0.793211	0.936817	0.850146	0.798476	0.840609
2016-04-23 17:00:00	0.424489	0.436127	0.580266	0.453042	0.400864	0.440528
2016-04-23 18:00:00	0.100609	0.135569	0.3435	0.148038	0.0797455	0.118366
2016-04-23 19:00:00	0.0825008	0.12354	0.333615	0.13626	0.0615089	0.100225
2016-04-23 20:00:00	0.226145	0.248928	0.425343	0.273354	0.203114	0.243101
2016-04-23 21:00:00	0.381752	0.395752	0.520656	0.423842	0.356387	0.397912
2016-04-23 22:00:00	0.435054	0.449052	0.544485	0.478918	0.408586	0.450917
2016-04-23 23:00:00	0.439377	0.455751	0.561907	0.486183	0.412562	0.455145
2016-04-24	0.462231	0.466787	0.570679	0.510555	0.439423	0.478321
2016-04-24 01:00:00	0.493316	0.497869	0.585935	0.538244	0.470061	0.509307
2016-04-24 02:00:00	0.788945	0.784534	0.822698	0.81197	0.764105	0.804043
2016-04-24 03:00:00	0.690244	0.688827	0.749081	0.716095	0.665701	0.705661
2016-04-24 04:00:00	0.482289	0.487887	0.580323	0.514561	0.458306	0.498283
2016-04-24 05:00:00	0.469364	0.474499	0.574595	0.500852	0.445011	0.485393
2016-04-24 06:00:00	0.463556	0.467129	0.569313	0.49318	0.438848	0.479567
2016-04-24 07:00:00	0.436351	0.438569	0.558827	0.464698	0.411561	0.452446
2016-04-24 08:00:00	0.460589	0.460827	0.565623	0.49001	0.435354	0.476462
2016-04-24 09:00:00	0.503811	0.489452	0.59727	0.530393	0.478668	0.519698
2016-04-24 10:00:00	0.477398	0.46219	0.587676	0.505314	0.452245	0.493366
2016-04-24 11:00:00	0.69957	0.676457	0.787382	0.719262	0.674421	0.714858
2016-04-24 12:00:00	0.899116	0.852565	1.01767	0.888427	0.872651	0.914073
2016-04-24 13:00:00	1.03605	0.989685	1.09469	1.02153	1.00931	1.05083
2016-04-24 14:00:00	0.516741	0.518634	0.567699	0.50634	0.491205	0.532704
2016-04-24 15:00:00	0.153381	0.184335	0.370707	0.195273	0.131009	0.170859
2016-04-24 16:00:00	0.1351	0.169471	0.368718	0.178411	0.112623	0.152752
2016-04-24 17:00:00	0.0593028	0.102246	0.3374	0.108141	0.0378664	0.0773885
2016-04-24 18:00:00	0.188982	0.201965	0.438351	0.225526	0.166332	0.2063
2016-04-24 19:00:00	0.425438	0.421274	0.528756	0.452722	0.400557	0.44156
2016-04-24 20:00:00	0.366418	0.366744	0.491096	0.395582	0.3411	0.382681
2016-04-24 21:00:00	0.409539	0.412189	0.512855	0.443484	0.383209	0.425395
2016-04-24 22:00:00	0.779225	0.768679	0.825113	0.806803	0.752516	0.79417
2016-04-24 23:00:00	0.984786	0.959472	1.07939	1.02394	0.959395	0.999095
2016-04-25	0.85943	0.854657	0.879103	0.872447	0.834685	0.875756
2016-04-25 01:00:00	0.836753	0.83444	0.869243	0.848218	0.811937	0.852841
2016-04-25 02:00:00	0.714162	0.709213	0.70242	0.746	0.689712	0.728766
2016-04-25 03:00:00	0.595801	0.593786	0.611246	0.635651	0.571266	0.610868
2016-04-25 04:00:00	0.39009	0.397969	0.523159	0.438523	0.367013	0.405923
2016-04-25 05:00:00	0.365754	0.372642	0.511875	0.41172	0.342442	0.381676
2016-04-25 06:00:00	0.402495	0.402819	0.530553	0.447954	0.378508	0.418279
2016-04-25 07:00:00	0.407902	0.404947	0.535571	0.451055	0.383732	0.423651
2016-04-25 08:00:00	0.392692	0.390619	0.527739	0.441609	0.368258	0.408513
2016-04-25 09:00:00	0.389346	0.386673	0.523844	0.434854	0.364653	0.405152
2016-04-25 10:00:00	0.447756	0.439573	0.566177	0.489436	0.422263	0.463264
2016-04-25 11:00:00	0.510106	0.495259	0.587679	0.548477	0.484258	0.525381
2016-04-25 12:00:00	0.600018	0.575387	0.645424	0.641091	0.574758	0.615046
2016-04-25 13:00:00	0.763871	0.716332	0.884194	0.779776	0.737965	0.778605
2016-04-25 14:00:00	1.46503	1.37188	1.46991	1.46463	1.43998	1.47947
2016-04-25 15:00:00	1.43486	1.38528	1.44915	1.43447	1.41112	1.44934
2016-04-25 16:00:00	0.270034	0.275337	0.421943	0.308271	0.247185	0.286436
2016-04-25 17:00:00	0.430006	0.426104	0.538431	0.461491	0.405452	0.445638
2016-04-25 18:00:00	0.477901	0.461242	0.600166	0.549742	0.452244	0.492948
2016-04-25 19:00:00	0.301275	0.314279	0.473848	0.338875	0.277644	0.317646
2016-04-25 20:00:00	0.354535	0.367409	0.493988	0.391279	0.330102	0.370771
2016-04-25 21:00:00	0.465649	0.479943	0.565572	0.508868	0.439316	0.48078
2016-04-25 22:00:00	3.70753	3.51506	3.10011	3.5428	3.68664	3.72895
2016-04-25 23:00:00	1.47522	1.42951	1.39398	1.41537	1.4496	1.48997
2016-04-26	2.42565	2.34965	2.37248	2.39767	2.40604	2.44341
2016-04-26 01:00:00	0.961576	0.946609	0.944346	0.978938	0.936848	0.977812
2016-04-26 02:00:00	0.815671	0.803932	0.831621	0.800798	0.791521	0.830334
2016-04-26 03:00:00	1.06568	1.0323	1.02067	1.01964	1.04105	1.08127
2016-04-26 04:00:00	0.941009	0.909722	0.936154	0.939731	0.914977	0.956266
2016-04-26 05:00:00	0.512178	0.505273	0.611094	0.468731	0.488788	0.528037
2016-04-26 06:00:00	0.352762	0.36501	0.520679	0.385162	0.329266	0.368733
2016-04-26 07:00:00	0.376885	0.387722	0.524414	0.411741	0.352664	0.392777
2016-04-26 08:00:00	0.357507	0.368367	0.516333	0.392369	0.33366	0.37347
2016-04-26 09:00:00	0.365897	0.373583	0.516077	0.407843	0.341705	0.381786
2016-04-26 10:00:00	0.713864	0.701303	0.770212	0.754325	0.68698	0.728485
2016-04-26 11:00:00	1.12435	1.08049	1.15943	1.13386	1.09892	1.13864
2016-04-26 12:00:00	0.598114	0.585822	0.657825	0.614311	0.572577	0.613451
2016-04-26 13:00:00	0.560223	0.53894	0.651786	0.598583	0.534326	0.575077
2016-04-26 14:00:00	0.598253	0.574756	0.671998	0.63843	0.572215	0.612822
2016-04-26 15:00:00	0.54504	0.529874	0.630768	0.585285	0.518965	0.559807
2016-04-26 16:00:00	0.72231	0.696999	0.805313	0.733526	0.695757	0.736774
2016-04-26 17:00:00	0.461996	0.4634	0.556346	0.487208	0.436136	0.477142
2016-04-26 18:00:00	0.468773	0.475034	0.561178	0.488529	0.442632	0.483794
2016-04-26 19:00:00	0.679745	0.669527	0.715011	0.705475	0.652559	0.694125
2016-04-26 20:00:00	0.762586	0.755226	0.814903	0.790246	0.734729	0.776687
2016-04-26 21:00:00	0.882922	0.868481	0.920984	0.908765	0.855136	0.896975
2016-04-26 22:00:00	1.01168	0.998492	1.10528	1.04181	0.985181	1.02595
2016-04-26 23:00:00	0.772566	0.764757	0.809966	0.817837	0.744733	0.786766
2016-04-27	0.780856	0.776451	0.828185	0.821047	0.756875	0.795325
2016-04-27 01:00:00	0.821104	0.819847	0.87489	0.857562	0.797052	0.835459
2016-04-27 02:00:00	0.626794	0.627949	0.647482	0.653648	0.603102	0.641642
2016-04-27 03:00:00	0.54951	0.555706	0.596237	0.588334	0.525091	0.564715
2016-04-27 04:00:00	0.401652	0.414869	0.530828	0.451919	0.378247	0.417414
2016-04-27 05:00:00	0.627424	0.625215	0.680127	0.672265	0.602292	0.642343
2016-04-27 06:00:00	0.576381	0.574598	0.636839	0.620056	0.551155	0.59145
2016-04-27 07:00:00	0.696098	0.685535	0.752481	0.740525	0.669943	0.710814
2016-04-27 08:00:00	0.699811	0.687177	0.760521	0.740492	0.673452	0.714478
2016-04-27 09:00:00	0.684366	0.670751	0.736845	0.713794	0.657983	0.699453
2016-04-27 10:00:00	1.09792	1.07339	1.11834	1.13938	1.07064	1.11213
2016-04-27 11:00:00	1.36487	1.28272	1.39209	1.3284	1.3414	1.38059
2016-04-27 12:00:00	0.911173	0.869377	0.901319	0.892716	0.884172	0.925659
2016-04-27 13:00:00	0.553922	0.531948	0.650287	0.509089	0.530763	0.570318
2016-04-27 14:00:00	0.211243	0.225376	0.371327	0.226489	0.190606	0.227877
2016-04-27 15:00:00	0.154677	0.184703	0.333339	0.179554	0.13319	0.171554
2016-04-27 16:00:00	0.118897	0.157583	0.316809	0.130394	0.0989946	0.135979
2016-04-27 17:00:00	0.0973344	0.145174	0.315653	0.125471	0.0769255	0.114627
2016-04-27 18:00:00	0.100431	0.154415	0.305702	0.132413	0.0794811	0.117609
2016-04-27 19:00:00	0.0978842	0.141023	0.335264	0.121957	0.0782914	0.115528
2016-04-27 20:00:00	0.122968	0.170322	0.355603	0.140075	0.102563	0.139947
2016-04-27 21:00:00	0.196037	0.239995	0.414088	0.203761	0.173193	0.212512
2016-04-27 22:00:00	0.673006	0.65634	0.76515	0.676496	0.645666	0.687954
2016-04-27 23:00:00	0.492316	0.504014	0.609085	0.512455	0.464828	0.507493
2016-04-28	0.533404	0.538224	0.591896	0.570482	0.509118	0.548602
2016-04-28 01:00:00	0.857238	0.830086	0.890436	0.875755	0.832948	0.871573
2016-04-28 02:00:00	0.651021	0.648041	0.735657	0.676679	0.626611	0.665758
2016-04-28 03:00:00	0.378004	0.394353	0.527094	0.41928	0.354845	0.393844
2016-04-28 04:00:00	0.419739	0.426556	0.550446	0.461398	0.395953	0.435448
2016-04-28 05:00:00	0.319299	0.337974	0.504369	0.356373	0.295907	0.335315
2016-04-28 06:00:00	0.414187	0.419611	0.546726	0.458466	0.38988	0.429905
2016-04-28 07:00:00	0.356194	0.363355	0.514901	0.401058	0.33198	0.372157
2016-04-28 08:00:00	0.349729	0.357635	0.507657	0.389868	0.325012	0.365649
2016-04-28 09:00:00	0.597169	0.581878	0.659823	0.635423	0.570329	0.612071
2016-04-28 10:00:00	0.899508	0.863988	0.915938	0.942555	0.871887	0.913789
2016-04-28 11:00:00	0.595701	0.574909	0.639202	0.614318	0.569538	0.61056
2016-04-28 12:00:00	0.41437	0.403775	0.561713	0.417704	0.39119	0.430187
2016-04-28 13:00:00	0.287742	0.314517	0.465514	0.276235	0.266151	0.303584
2016-04-28 14:00:00	0.672596	0.627301	0.767833	0.647977	0.646046	0.687053
2016-04-28 15:00:00	1.78725	1.62465	1.71937	1.73465	1.75926	1.80212
2016-04-28 16:00:00	1.27093	1.16127	1.32864	1.1769	1.24337	1.28494
2016-04-28 17:00:00	0.882391	0.850593	0.842601	0.813758	0.855514	0.897768
2016-04-28 18:00:00	0.116319	0.171024	0.388005	0.108493	0.0956267	0.133274
2016-04-28 19:00:00	0.401206	0.422157	0.479218	0.421291	0.376387	0.417092
2016-04-28 20:00:00	0.385889	0.414038	0.514521	0.415364	0.360861	0.401687
2016-04-28 21:00:00	0.428361	0.459357	0.545062	0.463721	0.402976	0.443695
2016-04-28 22:00:00	1.01776	0.993963	1.1122	1.0266	0.991383	1.03168
2016-04-28 23:00:00	0.707464	0.713881	0.764233	0.762446	0.680257	0.721627
2016-04-29	0.712879	0.715671	0.768311	0.752231	0.689347	0.727298
2016-04-29 01:00:00	0.609475	0.618464	0.674039	0.663206	0.586071	0.624081
2016-04-29 02:00:00	1.04467	1.02879	1.05901	1.05078	1.01936	1.05873
2016-04-29 03:00:00	1.2741	1.24899	1.23717	1.23212	1.24759	1.28899
2016-04-29 04:00:00	0.87017	0.843399	0.875436	0.828632	0.842388	0.885424
2016-04-29 05:00:00	0.384299	0.402963	0.53396	0.387761	0.360973	0.399847
2016-04-29 06:00:00	0.3623	0.382313	0.521422	0.366369	0.33881	0.377903
2016-04-29 07:00:00	0.3831	0.399575	0.537642	0.387317	0.359003	0.398656
2016-04-29 08:00:00	0.337605	0.355773	0.516813	0.342515	0.314001	0.353301
2016-04-29 09:00:00	0.529034	0.525112	0.624912	0.534569	0.503477	0.544012
2016-04-29 10:00:00	0.796161	0.766369	0.829934	0.806049	0.768821	0.81041
2016-04-29 11:00:00	0.944557	0.880868	1.0467	0.915672	0.918098	0.95862
2016-04-29 12:00:00	0.699825	0.658265	0.784417	0.710667	0.673011	0.714366
2016-04-29 13:00:00	0.510942	0.49628	0.629468	0.535656	0.486572	0.526483
2016-04-29 14:00:00	0.724952	0.682871	0.84087	0.748442	0.697136	0.739717
2016-04-29 15:00:00	0.92279	0.859536	0.984231	0.939198	0.895514	0.936873
2016-04-29 16:00:00	0.146526	0.186826	0.340412	0.196488	0.124179	0.163523
2016-04-29 17:00:00	0.144531	0.190073	0.341103	0.189163	0.121752	0.161379
2016-04-29 18:00:00	0.254762	0.276003	0.442532	0.294992	0.230931	0.271071
2016-04-29 19:00:00	0.877323	0.831344	0.940719	0.909277	0.848811	0.891669
2016-04-29 20:00:00	0.957686	0.911161	0.997669	0.990434	0.928309	0.971771
2016-04-29 21:00:00	0.968546	0.926917	1.00669	1.00298	0.939367	0.982876
2016-04-29 22:00:00	0.680733	0.66895	0.724378	0.705617	0.652352	0.695717
2016-04-29 23:00:00	0.482344	0.498259	0.560085	0.510702	0.454111	0.497353
2016-04-30	0.604508	0.603009	0.641025	0.639888	0.580003	0.619429
2016-04-30 01:00:00	0.937371	0.90493	0.932403	0.940201	0.9124	0.952386
2016-04-30 02:00:00	0.681589	0.674265	0.713689	0.656699	0.656729	0.696424
2016-04-30 03:00:00	0.916929	0.882927	0.908552	0.918533	0.889801	0.932593
2016-04-30 04:00:00	0.843055	0.813644	0.83366	0.843301	0.816239	0.859079
2016-04-30 05:00:00	0.415772	0.427408	0.53318	0.461789	0.39076	0.431424
2016-04-30 06:00:00	0.367073	0.386413	0.515432	0.410748	0.341939	0.38285
2016-04-30 07:00:00	0.441482	0.445798	0.549064	0.484759	0.415642	0.457032
2016-04-30 08:00:00	0.422146	0.426	0.543171	0.460499	0.396465	0.437753
2016-04-30 09:00:00	0.405842	0.408307	0.538618	0.435534	0.380173	0.421462
2016-04-30 10:00:00	0.963284	0.913452	1.03047	0.972549	0.935859	0.977431
2016-04-30 11:00:00	1.17192	1.09821	1.20227	1.18061	1.14412	1.18652
2016-04-30 12:00:00	0.777913	0.746132	0.831819	0.80549	0.751164	0.792453
2016-04-30 13:00:00	0.354645	0.358691	0.506676	0.383332	0.330443	0.370382
2016-04-30 14:00:00	0.190853	0.212871	0.388516	0.234513	0.169393	0.207593
2016-04-30 15:00:00	0.374815	0.374765	0.506222	0.396594	0.349826	0.39049
2016-04-30 16:00:00	0.217292	0.235679	0.427695	0.247944	0.194709	0.233706
2016-04-30 17:00:00	0.353454	0.360399	0.490722	0.390818	0.328747	0.369323
2016-04-30 18:00:00	0.693728	0.663697	0.729306	0.705547	0.666465	0.708582
2016-04-30 19:00:00	0.663941	0.640909	0.655591	0.676239	0.635868	0.678776
2016-04-30 20:00:00	0.608393	0.594601	0.636287	0.624239	0.580921	0.623076
2016-04-30 21:00:00	0.567881	0.55904	0.601585	0.599357	0.540363	0.58273
2016-04-30 22:00:00	0.539676	0.536385	0.587965	0.559743	0.511493	0.554487
2016-04-30 23:00:00	2.91598	2.79723	2.70973	2.93852	2.89503	2.93534
2016-05-01	2.74373	2.71203	2.76945	2.70821	2.72309	2.7629
2016-05-01 01:00:00	1.00146	0.980138	0.999927	0.981789	0.976255	1.01567
2016-05-01 02:00:00	0.860224	0.848618	0.839614	0.849719	0.834679	0.875177
2016-05-01 03:00:00	0.38615	0.39617	0.520105	0.421728	0.362536	0.401917
2016-05-01 04:00:00	0.494649	0.4934	0.577136	0.532532	0.470131	0.510014
2016-05-01 05:00:00	0.475356	0.471456	0.567068	0.512416	0.450764	0.490787
2016-05-01 06:00:00	0.627613	0.600867	0.682573	0.680175	0.601723	0.642277
2016-05-01 07:00:00	0.359979	0.366922	0.511316	0.387017	0.335583	0.37572
2016-05-01 08:00:00	0.391246	0.391678	0.525988	0.418494	0.366719	0.406933
2016-05-01 09:00:00	0.447264	0.447016	0.564223	0.465637	0.421807	0.462563
2016-05-01 10:00:00	0.534762	0.524654	0.603964	0.552707	0.508788	0.549825
2016-05-01 11:00:00	0.888638	0.864042	0.905246	0.89898	0.861131	0.902783
2016-05-01 12:00:00	1.34133	1.28907	1.31775	1.26162	1.31699	1.35779
2016-05-01 13:00:00	0.98955	0.961203	0.972985	0.929853	0.963121	1.00542
2016-05-01 14:00:00	1.31105	1.28099	1.33068	1.25923	1.28631	1.3269
2016-05-01 15:00:00	0.452881	0.453722	0.547052	0.460071	0.427746	0.468195
2016-05-01 16:00:00	0.453405	0.460512	0.548969	0.466296	0.427926	0.468528
2016-05-01 17:00:00	0.464688	0.471661	0.543772	0.47552	0.439157	0.479794
2016-05-01 18:00:00	0.954691	0.933495	0.962271	0.947468	0.928016	0.968626
2016-05-01 19:00:00	1.26032	1.23692	1.27975	1.25072	1.23404	1.27418
2016-05-01 20:00:00	1.60266	1.58589	1.56619	1.58552	1.57784	1.61735
2016-05-01 21:00:00	1.0377	1.02374	1.01429	1.02379	1.01035	1.05143
2016-05-01 22:00:00	1.3669	1.33795	1.36066	1.35446	1.34053	1.38065
2016-05-01 23:00:00	0.831806	0.832832	0.863835	0.816751	0.803646	0.845567
2016-05-02	0.470337	0.480754	0.57162	0.501552	0.446442	0.485717
2016-05-02 01:00:00	1.09793	1.0704	1.04457	1.06552	1.07247	1.11247
2016-05-02 02:00:00	0.929542	0.913999	0.888948	0.921079	0.903342	0.944298
2016-05-02 03:00:00	0.402146	0.415775	0.531511	0.430834	0.377739	0.417726
2016-05-02 04:00:00	0.433429	0.440082	0.549072	0.473057	0.409111	0.44901
2016-05-02 05:00:00	0.484759	0.481324	0.586461	0.492096	0.460947	0.499979
2016-05-02 06:00:00	0.636527	0.631095	0.681486	0.657495	0.611138	0.651268
2016-05-02 07:00:00	0.559589	0.554258	0.623937	0.569785	0.534718	0.574487
2016-05-02 08:00:00	0.701457	0.68936	0.749021	0.711802	0.676188	0.716463
2016-05-02 09:00:00	0.629737	0.6165	0.678724	0.633911	0.604563	0.644531
2016-05-02 10:00:00	1.11957	1.10848	1.1258	1.14227	1.09327	1.13352
2016-05-02 11:00:00	0.479868	0.474592	0.572649	0.49817	0.454661	0.494998
2016-05-02 12:00:00	0.908343	0.881967	0.977742	0.900659	0.883229	0.922514
2016-05-02 13:00:00	0.818559	0.776492	0.940762	0.806534	0.791195	0.832925
2016-05-02 14:00:00	1.37488	1.3038	1.36971	1.32103	1.34796	1.38882
2016-05-02 15:00:00	1.0453	1.01903	1.0623	0.999583	1.0191	1.05887
2016-05-02 16:00:00	0.637302	0.629204	0.683077	0.612774	0.612549	0.652072
2016-05-02 17:00:00	0.684878	0.669616	0.772218	0.662524	0.659998	0.699124
2016-05-02 18:00:00	0.880242	0.854249	0.881594	0.820999	0.854283	0.895239
2016-05-02 19:00:00	0.886534	0.862828	0.881199	0.828134	0.859835	0.901538
2016-05-02 20:00:00	0.512158	0.521124	0.612102	0.431414	0.487064	0.527023
2016-05-02 21:00:00	1.24529	1.22484	1.23544	1.21185	1.22029	1.25883
2016-05-02 22:00:00	1.71452	1.68386	1.63022	1.66704	1.69087	1.7288
2016-05-02 23:00:00	1.18109	1.20821	1.25823	1.17404	1.1553	1.19475
2016-05-03	1.13251	1.12961	1.14308	1.12589	1.11001	1.14689
2016-05-03 01:00:00	0.855426	0.853739	0.855034	0.856274	0.831473	0.870572
2016-05-03 02:00:00	1.45341	1.4329	1.34427	1.39451	1.42915	1.46895
2016-05-03 03:00:00	1.05769	1.03823	1.04183	1.03664	1.03255	1.07351
2016-05-03 04:00:00	0.566267	0.555293	0.652359	0.620576	0.541644	0.58121
2016-05-03 05:00:00	0.316318	0.334121	0.490735	0.349688	0.293696	0.332274
2016-05-03 06:00:00	0.354556	0.363859	0.512648	0.387804	0.331155	0.370448
2016-05-03 07:00:00	0.445958	0.440902	0.572298	0.466491	0.421474	0.461428
2016-05-03 08:00:00	0.403729	0.408853	0.543302	0.424621	0.378938	0.419214
2016-05-03 09:00:00	0.594371	0.574154	0.663997	0.58806	0.569017	0.609044
2016-05-03 10:00:00	0.788461	0.752031	0.825485	0.775691	0.761506	0.802659
2016-05-03 11:00:00	1.06017	1.00345	1.10626	1.02815	1.03384	1.07446
2016-05-03 12:00:00	0.748667	0.729604	0.836204	0.73469	0.722044	0.763287
2016-05-03 13:00:00	0.444654	0.445963	0.544536	0.455671	0.419276	0.459804
2016-05-03 14:00:00	0.330951	0.344522	0.476605	0.345479	0.306517	0.34656
2016-05-03 15:00:00	0.490549	0.498088	0.629717	0.487683	0.464857	0.505468
2016-05-03 16:00:00	0.467869	0.472079	0.568779	0.471404	0.442443	0.482899
2016-05-03 17:00:00	0.376357	0.384745	0.5054	0.386898	0.351243	0.391865
2016-05-03 18:00:00	0.373835	0.39623	0.495475	0.386961	0.348932	0.389153
2016-05-03 19:00:00	0.331777	0.369152	0.475952	0.3587	0.306566	0.347144
2016-05-03 20:00:00	0.515936	0.541812	0.579081	0.545925	0.48987	0.530708
2016-05-03 21:00:00	0.787167	0.811299	0.82414	0.807488	0.760909	0.801366
2016-05-03 22:00:00	0.832952	0.862349	0.922081	0.839703	0.807048	0.847152
2016-05-03 23:00:00	0.637448	0.673284	0.682883	0.65318	0.611274	0.651686
2016-05-04	0.599699	0.617501	0.652665	0.625141	0.575759	0.614416
2016-05-04 01:00:00	0.743805	0.757197	0.788404	0.759503	0.719867	0.758166
2016-05-04 02:00:00	0.920816	0.931397	0.895808	0.911467	0.896243	0.935965
2016-05-04 03:00:00	0.573512	0.587451	0.656596	0.592164	0.549827	0.588281
2016-05-04 04:00:00	0.344122	0.361405	0.510973	0.382578	0.321762	0.359973
2016-05-04 05:00:00	0.366189	0.373917	0.524673	0.384438	0.344741	0.381919
2016-05-04 06:00:00	0.34535	0.353181	0.520083	0.356353	0.324194	0.361085
2016-05-04 07:00:00	0.499919	0.496969	0.606199	0.502808	0.476846	0.514949
2016-05-04 08:00:00	0.512264	0.507384	0.606739	0.522467	0.488094	0.527287
2016-05-04 09:00:00	0.697881	0.688411	0.763125	0.711713	0.671852	0.712561
2016-05-04 10:00:00	0.950029	0.93707	0.984879	0.957607	0.923728	0.96458
2016-05-04 11:00:00	0.881236	0.849435	0.957421	0.87219	0.855461	0.895393
2016-05-04 12:00:00	0.708066	0.703983	0.77404	0.726479	0.681758	0.722634
2016-05-04 13:00:00	0.359638	0.370516	0.510329	0.394319	0.334212	0.375148
2016-05-04 14:00:00	0.406716	0.410445	0.540177	0.443839	0.381632	0.422095
2016-05-04 15:00:00	0.934487	0.915418	0.973942	0.940693	0.907581	0.950405
2016-05-04 16:00:00	0.692678	0.687571	0.726137	0.700362	0.66574	0.708777
2016-05-04 17:00:00	0.73367	0.730012	0.758896	0.753559	0.707252	0.749671
2016-05-04 18:00:00	0.366743	0.386371	0.503214	0.407129	0.341935	0.382324
2016-05-04 19:00:00	0.368246	0.394077	0.509981	0.406787	0.343355	0.383653
2016-05-04 20:00:00	0.571462	0.5871	0.618777	0.601496	0.545791	0.586161
2016-05-04 21:00:00	0.935882	0.952553	0.951814	0.961944	0.909466	0.950012
2016-05-04 22:00:00	1.25659	1.28603	1.2176	1.28354	1.23075	1.27046
2016-05-04 23:00:00	1.12863	1.13968	1.12511	1.14649	1.10337	1.14226
2016-05-05	1.00985	1.01798	1.00956	1.0257	0.986326	1.02414
2016-05-05 01:00:00	1.11451	1.13275	1.08488	1.10054	1.09082	1.12986
2016-05-05 02:00:00	0.572505	0.586498	0.636891	0.600851	0.549176	0.587407
2016-05-05 03:00:00	0.387818	0.402653	0.529352	0.434861	0.365428	0.403645
2016-05-05 04:00:00	0.379748	0.393214	0.521796	0.423725	0.35693	0.395566
2016-05-05 05:00:00	0.385627	0.399125	0.533759	0.432511	0.362363	0.401305
2016-05-05 06:00:00	0.443403	0.447373	0.563742	0.48945	0.419613	0.45897
2016-05-05 07:00:00	0.897189	0.890345	0.946407	0.930429	0.870686	0.911472
2016-05-05 08:00:00	0.756057	0.745903	0.812519	0.791128	0.729654	0.770578
2016-05-05 09:00:00	0.566566	0.559955	0.634734	0.600029	0.540671	0.581701
2016-05-05 10:00:00	1.07414	1.0602	1.13859	1.09805	1.04697	1.08875
2016-05-05 11:00:00	0.928659	0.894512	1.03172	0.947581	0.902401	0.942975
2016-05-05 12:00:00	0.886993	0.87993	0.953559	0.909957	0.860211	0.901159
2016-05-05 13:00:00	0.407452	0.410058	0.531548	0.452308	0.382098	0.423047
2016-05-05 14:00:00	0.325841	0.334742	0.486814	0.383525	0.30125	0.341868
2016-05-05 15:00:00	0.376569	0.385087	0.518057	0.432336	0.351647	0.392321
2016-05-05 16:00:00	0.576258	0.564244	0.662312	0.637547	0.550105	0.590958
2016-05-05 17:00:00	0.531615	0.537376	0.628265	0.546219	0.506016	0.546956
2016-05-05 18:00:00	0.791472	0.78667	0.810264	0.803567	0.76283	0.806315
2016-05-05 19:00:00	0.795307	0.794867	0.788123	0.821377	0.767828	0.810983
2016-05-05 20:00:00	0.282262	0.318656	0.456256	0.32344	0.257643	0.298174
2016-05-05 21:00:00	1.13608	1.14439	1.18714	1.15117	1.10989	1.15045
2016-05-05 22:00:00	0.980481	0.970884	1.03613	0.98499	0.952936	0.994488
2016-05-05 23:00:00	0.614387	0.645975	0.682603	0.649305	0.587412	0.628954
2016-05-06	0.915283	0.930026	0.883893	0.918504	0.89032	0.929884
2016-05-06 01:00:00	1.03815	1.05241	0.971035	1.02629	1.01228	1.05362
2016-05-06 02:00:00	1.02436	1.02282	0.971912	1.01417	0.998231	1.04059
2016-05-06 03:00:00	0.605103	0.614387	0.653426	0.620188	0.580076	0.619814
2016-05-06 04:00:00	0.450864	0.460044	0.552909	0.500668	0.426792	0.466463
2016-05-06 05:00:00	0.444397	0.45174	0.548538	0.49382	0.419668	0.459999
2016-05-06 06:00:00	0.449016	0.455296	0.556082	0.499786	0.423654	0.464536
2016-05-06 07:00:00	0.597516	0.59083	0.651502	0.64155	0.571296	0.612591
2016-05-06 08:00:00	0.63212	0.623719	0.667492	0.665757	0.605118	0.647245
2016-05-06 09:00:00	0.742639	0.726158	0.816041	0.774337	0.715421	0.757544
2016-05-06 10:00:00	1.32391	1.30627	1.33071	1.3571	1.29609	1.33814
2016-05-06 11:00:00	0.98671	0.952731	1.06507	1.0107	0.9596	1.00082
2016-05-06 12:00:00	0.829647	0.808757	0.870953	0.850057	0.80264	0.844132
2016-05-06 13:00:00	0.168764	0.182398	0.382551	0.233908	0.146451	0.185673
2016-05-06 14:00:00	0.197291	0.212199	0.431748	0.252066	0.1748	0.213919
2016-05-06 15:00:00	0.682764	0.655548	0.828581	0.704394	0.65558	0.697519
2016-05-06 16:00:00	0.67481	0.659819	0.749305	0.681095	0.64787	0.68972
2016-05-06 17:00:00	0.753062	0.752667	0.791939	0.77437	0.727522	0.767437
2016-05-06 18:00:00	1.39228	1.36073	1.29984	1.34466	1.365	1.40472
2016-05-06 19:00:00	1.13208	1.11616	1.06123	1.1239	1.10562	1.14742
2016-05-06 20:00:00	0.859929	0.860323	0.916172	0.886399	0.83267	0.874092
2016-05-06 21:00:00	1.06713	1.06454	1.10095	1.09304	1.03983	1.08109
2016-05-06 22:00:00	1.13922	1.14695	1.17285	1.16121	1.11219	1.15317
2016-05-06 23:00:00	0.453851	0.496532	0.552603	0.48048	0.426251	0.468975
2016-05-07	0.533311	0.548743	0.599657	0.574838	0.508855	0.549014
2016-05-07 01:00:00	0.452904	0.473555	0.569024	0.503644	0.428876	0.468522
2016-05-07 02:00:00	0.964235	0.953114	0.941268	0.940322	0.938313	0.979726
2016-05-07 03:00:00	0.709526	0.698619	0.746594	0.713937	0.684361	0.724244
2016-05-07 04:00:00	0.426125	0.426996	0.541378	0.455438	0.401491	0.4418
2016-05-07 05:00:00	0.424283	0.432056	0.542379	0.471472	0.399119	0.440028
2016-05-07 06:00:00	0.414597	0.41624	0.541448	0.460424	0.389512	0.430414
2016-05-07 07:00:00	0.385892	0.375861	0.525585	0.421326	0.359944	0.401768
2016-05-07 08:00:00	0.49844	0.486648	0.596583	0.537269	0.472012	0.513912
2016-05-07 09:00:00	0.524283	0.515901	0.607626	0.564948	0.496769	0.539458
2016-05-07 10:00:00	0.734346	0.706414	0.821325	0.764976	0.707125	0.74911
2016-05-07 11:00:00	1.33931	1.28169	1.32942	1.3392	1.31132	1.35407
2016-05-07 12:00:00	0.897207	0.873415	1.01858	0.920569	0.869262	0.911805
2016-05-07 13:00:00	1.16448	1.13025	1.22238	1.1912	1.13596	1.17877
2016-05-07 14:00:00	1.01403	0.987972	1.06525	1.0316	0.985631	1.02821
2016-05-07 15:00:00	1.01699	0.991155	1.00949	1.03542	0.990043	1.03131
2016-05-07 16:00:00	1.01554	1.00152	1.03269	1.03492	0.988278	1.0296
2016-05-07 17:00:00	0.888601	0.879448	0.956394	0.916245	0.860977	0.902871
2016-05-07 18:00:00	0.547818	0.548224	0.64223	0.577997	0.521941	0.562786
2016-05-07 19:00:00	0.644796	0.639995	0.669826	0.663194	0.618694	0.659618
2016-05-07 20:00:00	1.55178	1.52791	1.51244	1.51795	1.52791	1.56532
2016-05-07 21:00:00	1.8188	1.78739	1.79238	1.80033	1.79664	1.83274
2016-05-07 22:00:00	1.06508	1.05492	1.07081	1.04591	1.03915	1.08
2016-05-07 23:00:00	0.917669	0.913062	0.940008	0.924894	0.891323	0.931382
2016-05-08	1.21436	1.17786	1.18127	1.23225	1.18915	1.22998
2016-05-08 01:00:00	0.980327	0.981037	0.916733	0.965198	0.954114	0.995981
2016-05-08 02:00:00	0.891289	0.893308	0.886806	0.87192	0.865707	0.906405
2016-05-08 03:00:00	0.434594	0.437222	0.536548	0.467671	0.409646	0.450373
2016-05-08 04:00:00	0.406889	0.403053	0.530111	0.450806	0.382017	0.422731
2016-05-08 05:00:00	0.334485	0.334026	0.496455	0.384391	0.309537	0.350471
2016-05-08 06:00:00	0.422207	0.40928	0.541995	0.466725	0.39655	0.437961
2016-05-08 07:00:00	0.368931	0.361459	0.519224	0.417971	0.34335	0.384864
2016-05-08 08:00:00	0.347119	0.341942	0.505196	0.39364	0.321468	0.363032
2016-05-08 09:00:00	0.459262	0.442261	0.564073	0.506488	0.432696	0.474859
2016-05-08 10:00:00	0.29719	0.29725	0.482061	0.35243	0.271662	0.313328
2016-05-08 11:00:00	0.658826	0.635089	0.720749	0.700444	0.630998	0.673686
2016-05-08 12:00:00	0.760215	0.737505	0.856647	0.791537	0.731992	0.775005
2016-05-08 13:00:00	0.838823	0.808696	0.943657	0.863325	0.811991	0.853492
2016-05-08 14:00:00	0.797849	0.770405	0.852191	0.806954	0.77125	0.812317
2016-05-08 15:00:00	0.756209	0.746213	0.841752	0.785937	0.729203	0.7707
2016-05-08 16:00:00	0.536166	0.533336	0.593312	0.572274	0.510915	0.55132
2016-05-08 17:00:00	0.195234	0.231582	0.369226	0.239649	0.172395	0.211815
2016-05-08 18:00:00	1.19923	1.19521	1.18868	1.20423	1.17311	1.21322
2016-05-08 19:00:00	0.964603	0.96901	0.905235	0.947184	0.938876	0.978857
2016-05-08 20:00:00	0.871386	0.864641	0.823967	0.828973	0.844438	0.886422
2016-05-08 21:00:00	1.31612	1.29252	1.20512	1.24194	1.28854	1.32928
2016-05-08 22:00:00	3.31819	3.38784	2.79757	3.36836	3.29892	3.34089
2016-05-08 23:00:00	3.14792	3.15232	2.95197	3.15235	3.13278	3.16887
2016-05-09	1.11168	1.08889	1.14254	1.11044	1.088	1.12588
2016-05-09 01:00:00	0.945264	0.937301	0.936485	0.945952	0.919888	0.961312
2016-05-09 02:00:00	1.00291	0.979577	0.985705	1.01859	0.97743	1.0183
2016-05-09 03:00:00	0.587349	0.589489	0.622491	0.609317	0.563064	0.602227
2016-05-09 04:00:00	0.349425	0.363724	0.502322	0.387045	0.326593	0.365346
2016-05-09 05:00:00	0.404158	0.41065	0.52741	0.444997	0.380566	0.419909
2016-05-09 06:00:00	0.441129	0.442306	0.568344	0.474753	0.417107	0.456732
2016-05-09 07:00:00	0.350882	0.356216	0.513297	0.371422	0.327263	0.366704
2016-05-09 08:00:00	0.479372	0.466139	0.593487	0.477187	0.455069	0.494534
2016-05-09 09:00:00	0.408989	0.404935	0.554651	0.406384	0.38551	0.424357
2016-05-09 10:00:00	0.989561	0.95162	1.03187	0.987475	0.961191	1.00327
2016-05-09 11:00:00	0.659446	0.631548	0.674043	0.648147	0.633649	0.674066
2016-05-09 12:00:00	0.706734	0.669333	0.7931	0.679144	0.681212	0.72145
2016-05-09 13:00:00	0.429074	0.418934	0.615579	0.429767	0.40417	0.444256
2016-05-09 14:00:00	0.648829	0.627379	0.763438	0.635165	0.622921	0.663532
2016-05-09 15:00:00	0.280741	0.304175	0.440813	0.28859	0.258333	0.296709
2016-05-09 16:00:00	0.51971	0.528725	0.538512	0.499603	0.494872	0.53455
2016-05-09 17:00:00	0.611822	0.621448	0.643074	0.554773	0.587367	0.627219
2016-05-09 18:00:00	1.06297	1.04973	0.959543	0.964571	1.03186	1.0705
2016-05-09 19:00:00	0.203632	0.241049	0.391939	0.2284	0.181967	0.220243
2016-05-09 20:00:00	0.219452	0.255314	0.409735	0.248725	0.197231	0.235576
2016-05-09 21:00:00	0.548016	0.57326	0.612186	0.563284	0.522683	0.562861
2016-05-09 22:00:00	1.29479	1.33211	1.29421	1.31302	1.26863	1.30915
2016-05-09 23:00:00	2.68751	2.78501	2.4233	2.7167	2.66831	2.70653
2016-05-10	3.69023	3.63994	3.28511	3.67631	3.66618	3.71461
2016-05-10 01:00:00	1.84216	1.82505	1.81436	1.82488	1.82037	1.85775
2016-05-10 02:00:00	0.989516	0.987795	0.958637	0.985762	0.963933	1.00431
2016-05-10 03:00:00	0.905372	0.894365	0.880336	0.917729	0.878897	0.919604
2016-05-10 04:00:00	0.392922	0.398981	0.521245	0.433467	0.369095	0.408735
2016-05-10 05:00:00	0.392859	0.394544	0.522256	0.433937	0.369033	0.408688
2016-05-10 06:00:00	0.427945	0.424531	0.541499	0.469866	0.403646	0.443657
2016-05-10 07:00:00	0.355376	0.35615	0.507072	0.398027	0.331282	0.371345
2016-05-10 08:00:00	0.375742	0.373549	0.514758	0.414955	0.351201	0.391596
2016-05-10 09:00:00	0.533578	0.52219	0.614058	0.571904	0.507812	0.548816
2016-05-10 10:00:00	0.903404	0.881514	0.920346	0.928864	0.876796	0.917655
2016-05-10 11:00:00	0.907704	0.870317	1.00955	0.9088	0.880553	0.922345
2016-05-10 12:00:00	0.719271	0.705509	0.817192	0.735975	0.694784	0.734142
2016-05-10 13:00:00	0.183502	0.187847	0.381613	0.19983	0.164552	0.199794
2016-05-10 14:00:00	0.631391	0.600548	0.688688	0.622492	0.607122	0.646308
2016-05-10 15:00:00	0.428164	0.429108	0.572691	0.401841	0.404251	0.444941
2016-05-10 16:00:00	0.419171	0.42906	0.515539	0.386318	0.394779	0.436012
2016-05-10 17:00:00	0.127233	0.162718	0.348887	0.148677	0.106714	0.144073
2016-05-10 18:00:00	0.130266	0.166913	0.34295	0.172817	0.109889	0.147444
2016-05-10 19:00:00	0.281896	0.303322	0.441133	0.307802	0.259523	0.298455
2016-05-10 20:00:00	0.139417	0.177462	0.3663	0.184532	0.117548	0.156156
2016-05-10 21:00:00	0.372912	0.397607	0.500597	0.397425	0.348477	0.388767
2016-05-10 22:00:00	0.693741	0.707539	0.747637	0.701341	0.668016	0.708432
2016-05-10 23:00:00	0.519716	0.542935	0.579429	0.539506	0.493481	0.534362
2016-05-11	0.495752	0.504198	0.594298	0.538734	0.47353	0.510954
2016-05-11 01:00:00	0.47613	0.487432	0.579453	0.512199	0.453362	0.491383
2016-05-11 02:00:00	0.830968	0.832931	0.842767	0.827371	0.805743	0.846336
2016-05-11 03:00:00	0.562117	0.563684	0.627672	0.596362	0.537926	0.577223
2016-05-11 04:00:00	0.350146	0.361069	0.509411	0.397551	0.327008	0.366121
2016-05-11 05:00:00	0.379029	0.383656	0.524799	0.423271	0.355676	0.394942
2016-05-11 06:00:00	0.402634	0.402193	0.536196	0.445514	0.378932	0.418452
2016-05-11 07:00:00	0.421937	0.420279	0.541511	0.454277	0.397411	0.437921
2016-05-11 08:00:00	0.436914	0.432499	0.562004	0.473508	0.412427	0.452742
2016-05-11 09:00:00	0.373818	0.37303	0.520658	0.412362	0.349526	0.389673
2016-05-11 10:00:00	0.435956	0.433797	0.559289	0.470806	0.410873	0.45144
2016-05-11 11:00:00	0.844907	0.8137	0.922246	0.856196	0.819391	0.859385
2016-05-11 12:00:00	0.398351	0.39879	0.54201	0.418022	0.375195	0.414052
2016-05-11 13:00:00	0.0824314	0.0954387	0.313049	0.138515	0.0632639	0.0999231
2016-05-11 14:00:00	0.0771719	0.101704	0.294306	0.127065	0.0570056	0.0945268
2016-05-11 15:00:00	0.0744492	0.0999724	0.301324	0.130913	0.0546104	0.0919674
2016-05-11 16:00:00	0.0317031	0.0631639	0.28032	0.0818102	0.0124007	0.0497515
2016-05-11 17:00:00	0.0932519	0.123102	0.321606	0.14465	0.07334	0.110774
2016-05-11 18:00:00	0.0700242	0.10848	0.291665	0.121719	0.0497284	0.0873332
2016-05-11 19:00:00	0.119129	0.147277	0.339032	0.169146	0.0987586	0.136469
2016-05-11 20:00:00	0.15369	0.181858	0.371489	0.19726	0.132291	0.170636
2016-05-11 21:00:00	0.339974	0.36009	0.47746	0.36987	0.316145	0.355978
2016-05-11 22:00:00	0.509978	0.524921	0.607389	0.530582	0.484867	0.525505
2016-05-11 23:00:00	0.374612	0.404672	0.52732	0.412867	0.34937	0.390115
2016-05-12	0.60003	0.601161	0.632081	0.62667	0.57666	0.615238
2016-05-12 01:00:00	0.882813	0.878104	0.874193	0.86967	0.858236	0.898072
2016-05-12 02:00:00	0.590391	0.593694	0.641226	0.61674	0.56622	0.605331
2016-05-12 03:00:00	0.368375	0.381508	0.517999	0.416914	0.345068	0.38431
2016-05-12 04:00:00	0.408058	0.414133	0.540258	0.457892	0.384048	0.423917
2016-05-12 05:00:00	0.366252	0.376199	0.520447	0.408826	0.342495	0.382174
2016-05-12 06:00:00	0.569086	0.561136	0.636007	0.600714	0.543474	0.584745
2016-05-12 07:00:00	0.342591	0.350964	0.499853	0.390696	0.317866	0.358569
2016-05-12 08:00:00	0.457201	0.451877	0.562196	0.503862	0.43151	0.472772
2016-05-12 09:00:00	0.340385	0.349116	0.498171	0.389231	0.315034	0.356273
2016-05-12 10:00:00	0.56473	0.549351	0.642415	0.596748	0.539267	0.579922
2016-05-12 11:00:00	1.22137	1.1628	1.23171	1.1888	1.19497	1.23739
2016-05-12 12:00:00	0.877675	0.863464	0.876275	0.869794	0.851447	0.892824
2016-05-12 13:00:00	0.227371	0.231741	0.400801	0.249687	0.205773	0.244104
2016-05-12 14:00:00	0.105804	0.125092	0.329701	0.139725	0.0855638	0.12299
2016-05-12 15:00:00	0.0779758	0.102661	0.30389	0.114233	0.0579603	0.0951435
2016-05-12 16:00:00	0.348154	0.360236	0.493025	0.366729	0.325186	0.363886
2016-05-12 17:00:00	0.142854	0.173652	0.344095	0.178205	0.121317	0.159977
2016-05-12 18:00:00	0.170804	0.197744	0.358579	0.189453	0.149038	0.187727
2016-05-12 19:00:00	0.548431	0.55593	0.578298	0.578086	0.522862	0.563462
2016-05-12 20:00:00	0.736676	0.741458	0.804685	0.762208	0.710052	0.751456
2016-05-12 21:00:00	0.645399	0.657085	0.662722	0.674359	0.618946	0.660301
2016-05-12 22:00:00	0.751477	0.756209	0.802243	0.768474	0.724001	0.766126
2016-05-12 23:00:00	0.816956	0.817837	0.866904	0.854738	0.789366	0.831144
2016-05-13	0.807541	0.806253	0.83887	0.840351	0.782319	0.822053
2016-05-13 01:00:00	1.34437	1.30931	1.34214	1.36072	1.31999	1.35896
2016-05-13 02:00:00	0.946465	0.933945	0.962433	0.96106	0.920063	0.960724
2016-05-13 03:00:00	1.09595	1.07521	1.15015	1.11988	1.07067	1.11083
2016-05-13 04:00:00	0.477282	0.47874	0.56861	0.510101	0.453087	0.49292
2016-05-13 05:00:00	0.486844	0.485226	0.576196	0.520494	0.462346	0.502539
2016-05-13 06:00:00	0.480136	0.476563	0.569264	0.51083	0.455378	0.495777
2016-05-13 07:00:00	0.444735	0.441114	0.545926	0.478123	0.419994	0.460346
2016-05-13 08:00:00	0.45179	0.446928	0.5479	0.483061	0.426791	0.467312
2016-05-13 09:00:00	0.429268	0.426167	0.536546	0.462246	0.404174	0.444843
2016-05-13 10:00:00	0.690201	0.672394	0.750263	0.704191	0.664685	0.704921
2016-05-13 11:00:00	1.52947	1.46545	1.55794	1.51188	1.50448	1.54434
2016-05-13 12:00:00	1.15939	1.13375	1.20333	1.15864	1.1345	1.17401
2016-05-13 13:00:00	1.6723	1.62005	1.66918	1.66169	1.64771	1.68737
2016-05-13 14:00:00	2.57713	2.54126	2.925	2.58791	2.55754	2.5961
2016-05-13 15:00:00	0.576218	0.569339	0.655214	0.612113	0.550195	0.590902
2016-05-13 16:00:00	0.46154	0.462995	0.582943	0.477767	0.436318	0.47674
2016-05-13 17:00:00	0.873794	0.847557	0.83665	0.838979	0.846549	0.889884
2016-05-13 18:00:00	0.954658	0.921838	0.927016	0.942306	0.925983	0.968736
2016-05-13 19:00:00	0.474544	0.478311	0.580429	0.438615	0.447541	0.490162
2016-05-13 20:00:00	0.421891	0.436316	0.528738	0.466801	0.395304	0.437314
2016-05-13 21:00:00	0.410692	0.426527	0.527255	0.450291	0.384271	0.42612
2016-05-13 22:00:00	0.377379	0.400098	0.513779	0.412557	0.350893	0.39285
2016-05-13 23:00:00	0.473198	0.495414	0.567073	0.517563	0.446647	0.488269
2016-05-14	0.396349	0.406482	0.517567	0.441468	0.373609	0.412293
2016-05-14 01:00:00	0.576108	0.578043	0.626711	0.616275	0.552035	0.591727
2016-05-14 02:00:00	0.4003	0.401569	0.527459	0.448305	0.376319	0.416189
2016-05-14 03:00:00	0.524611	0.511105	0.622499	0.558546	0.49947	0.54028
2016-05-14 04:00:00	0.45515	0.452678	0.55898	0.495618	0.430304	0.470906
2016-05-14 05:00:00	0.404802	0.402928	0.52768	0.447321	0.380058	0.420609
2016-05-14 06:00:00	0.445913	0.438629	0.55123	0.488484	0.420681	0.461587
2016-05-14 07:00:00	0.381717	0.381781	0.521382	0.423663	0.356485	0.397505
2016-05-14 08:00:00	0.500403	0.486977	0.580189	0.543098	0.474822	0.515822
2016-05-14 09:00:00	0.329391	0.331595	0.49398	0.36461	0.305014	0.345346
2016-05-14 10:00:00	0.50431	0.491202	0.588523	0.53624	0.479343	0.519771
2016-05-14 11:00:00	0.434726	0.426214	0.541142	0.451676	0.409881	0.450693
2016-05-14 12:00:00	0.283863	0.283865	0.450896	0.319642	0.261373	0.300181
2016-05-14 13:00:00	0.106318	0.124225	0.325555	0.149987	0.0862972	0.123605
2016-05-14 14:00:00	0.0805678	0.104067	0.308144	0.127807	0.0606505	0.0980306
2016-05-14 15:00:00	0.117901	0.14212	0.326681	0.159715	0.0974038	0.135103
2016-05-14 16:00:00	0.126924	0.15036	0.343079	0.157876	0.106089	0.144403
2016-05-14 17:00:00	0.181185	0.203454	0.377141	0.21663	0.159281	0.198027
2016-05-14 18:00:00	0.172286	0.202497	0.37411	0.202624	0.149591	0.188979
2016-05-14 19:00:00	0.308588	0.326261	0.460094	0.332503	0.284584	0.324823
2016-05-14 20:00:00	0.278101	0.318766	0.44604	0.30195	0.253372	0.293979
2016-05-14 21:00:00	0.4328	0.451473	0.535902	0.449877	0.407687	0.448404
2016-05-14 22:00:00	0.308226	0.343295	0.460636	0.328943	0.282928	0.324005
2016-05-14 23:00:00	0.4577	0.474654	0.553136	0.481186	0.431134	0.472842
2016-05-15	0.356203	0.374142	0.502315	0.398756	0.33421	0.372083
2016-05-15 01:00:00	0.449053	0.460046	0.549611	0.49272	0.426015	0.464701
2016-05-15 02:00:00	0.385116	0.40066	0.514084	0.418809	0.362107	0.400881
2016-05-15 03:00:00	0.803232	0.782669	0.856646	0.810533	0.778013	0.817956
2016-05-15 04:00:00	0.555322	0.547976	0.599784	0.555406	0.52999	0.570765
2016-05-15 05:00:00	0.565014	0.554159	0.599201	0.589025	0.539163	0.580165
2016-05-15 06:00:00	0.479638	0.474989	0.555594	0.498116	0.454387	0.494928
2016-05-15 07:00:00	0.49025	0.472009	0.569936	0.501125	0.46528	0.505613
2016-05-15 08:00:00	0.415659	0.401601	0.535565	0.415582	0.390924	0.431185
2016-05-15 09:00:00	0.473768	0.453426	0.566319	0.473333	0.449195	0.489032
2016-05-15 10:00:00	0.358219	0.354511	0.513196	0.371841	0.333913	0.374002
2016-05-15 11:00:00	0.334362	0.331843	0.478614	0.365304	0.310065	0.350352
2016-05-15 12:00:00	0.265138	0.264738	0.457417	0.289819	0.242955	0.281484
2016-05-15 13:00:00	0.104421	0.130817	0.329162	0.153533	0.0839882	0.121673
2016-05-15 14:00:00	0.293927	0.300513	0.480125	0.320518	0.271503	0.310506
2016-05-15 15:00:00	0.12729	0.144384	0.345498	0.172981	0.105756	0.144516
2016-05-15 16:00:00	0.1426	0.180486	0.324095	0.175608	0.120488	0.159279
2016-05-15 17:00:00	1.04852	1.05227	1.08743	1.07337	1.02136	1.06265
2016-05-15 18:00:00	0.693481	0.700256	0.743225	0.710765	0.665916	0.707916
2016-05-15 19:00:00	0.802357	0.806091	0.834233	0.82357	0.775034	0.816673
2016-05-15 20:00:00	1.01601	1.00613	1.06026	1.04092	0.987339	1.02997
2016-05-15 21:00:00	1.17553	1.1604	1.20462	1.21484	1.14804	1.18954
2016-05-15 22:00:00	0.995074	0.989232	1.00797	1.0212	0.966886	1.00893
2016-05-15 23:00:00	1.49485	1.46366	1.49921	1.53567	1.47068	1.50964
2016-05-16	3.21124	3.06093	3.03406	3.21176	3.18967	3.23264
2016-05-16 01:00:00	1.69681	1.65617	1.6644	1.67185	1.67584	1.71306
2016-05-16 02:00:00	1.3421	1.31931	1.35321	1.31606	1.31594	1.35782
2016-05-16 03:00:00	0.859513	0.836004	0.843251	0.847659	0.832289	0.875694
2016-05-16 04:00:00	0.516137	0.515408	0.596379	0.556787	0.49003	0.531515
2016-05-16 05:00:00	0.508919	0.503335	0.589849	0.546275	0.482628	0.524152
2016-05-16 06:00:00	0.872306	0.846464	0.935479	0.905876	0.844793	0.88671
2016-05-16 07:00:00	0.70082	0.686113	0.761085	0.726285	0.673851	0.715434
2016-05-16 08:00:00	0.639076	0.63039	0.681369	0.666252	0.612698	0.653827
2016-05-16 09:00:00	0.886146	0.870163	0.919317	0.917476	0.859037	0.900395
2016-05-16 10:00:00	1.17077	1.15048	1.17685	1.19776	1.14372	1.18481
2016-05-16 11:00:00	1.01092	0.979291	1.05723	1.01982	0.984159	1.02552
2016-05-16 12:00:00	0.641105	0.632164	0.674975	0.663336	0.61462	0.65573
2016-05-16 13:00:00	0.644636	0.636535	0.726799	0.636364	0.619056	0.659179
2016-05-16 14:00:00	1.89206	1.82717	1.86104	1.87038	1.8689	1.90741
2016-05-16 15:00:00	1.79981	1.73921	1.71587	1.78146	1.77597	1.81473
2016-05-16 16:00:00	1.23257	1.18935	1.27447	1.21848	1.20733	1.24652
2016-05-16 17:00:00	0.298426	0.32049	0.469788	0.326842	0.275109	0.314327
2016-05-16 18:00:00	0.149342	0.194296	0.404987	0.200328	0.125683	0.166126
2016-05-16 19:00:00	0.0008	0.0657904	0.356658	0.0728277	-0.0208722	0.0185038
2016-05-16 20:00:00	0.476369	0.486119	0.573748	0.499167	0.450937	0.491791
2016-05-16 21:00:00	0.973849	0.966417	0.98247	0.984344	0.947387	0.98824
2016-05-16 22:00:00	1.76801	1.69881	1.68978	1.76343	1.74435	1.78314
2016-05-16 23:00:00	2.47662	2.44229	2.51525	2.50149	2.4572	2.49383
2016-05-17	1.02476	0.996457	1.02109	1.03901	1.00019	1.03914
2016-05-17 01:00:00	1.56869	1.53185	1.46311	1.54025	1.54457	1.58485
2016-05-17 02:00:00	1.43454	1.37686	1.35208	1.45224	1.41033	1.44944
2016-05-17 03:00:00	0.794405	0.785315	0.769284	0.799006	0.768362	0.808718
2016-05-17 04:00:00	0.510769	0.507505	0.577443	0.542822	0.486433	0.526087
2016-05-17 05:00:00	0.369296	0.379187	0.507929	0.403328	0.345793	0.385039
2016-05-17 06:00:00	0.439004	0.439276	0.542353	0.467362	0.414919	0.454546
2016-05-17 07:00:00	0.495369	0.492646	0.58541	0.520058	0.470628	0.51065
2016-05-17 08:00:00	0.488779	0.484419	0.579579	0.513629	0.463524	0.504047
2016-05-17 09:00:00	0.582925	0.570258	0.636781	0.613915	0.556783	0.5979
2016-05-17 10:00:00	0.948868	0.931227	0.974059	0.972771	0.921787	0.963182
2016-05-17 11:00:00	1.14717	1.10536	1.24997	1.11967	1.11975	1.16175
2016-05-17 12:00:00	0.77279	0.764702	0.821778	0.776306	0.746013	0.787181
2016-05-17 13:00:00	0.513168	0.506732	0.572073	0.526136	0.487423	0.528156
2016-05-17 14:00:00	0.353998	0.364453	0.470849	0.364973	0.329471	0.369529
2016-05-17 15:00:00	0.184826	0.198417	0.381703	0.215486	0.162817	0.20135
2016-05-17 16:00:00	0.219369	0.247663	0.432974	0.245479	0.19731	0.235666
2016-05-17 17:00:00	0.264747	0.277488	0.438372	0.293053	0.241118	0.280748
2016-05-17 18:00:00	0.434249	0.434448	0.527912	0.448857	0.408901	0.449894
2016-05-17 19:00:00	0.248404	0.283762	0.408863	0.269128	0.224961	0.264416
2016-05-17 20:00:00	0.283974	0.303016	0.447709	0.30977	0.260229	0.30001
2016-05-17 21:00:00	0.294439	0.317515	0.443267	0.324573	0.269251	0.310248
2016-05-17 22:00:00	0.722538	0.727417	0.791109	0.730868	0.695533	0.736955
2016-05-17 23:00:00	0.721382	0.72686	0.765667	0.748361	0.693004	0.736068
2016-05-18	0.708615	0.695515	0.72527	0.742842	0.683517	0.723385
2016-05-18 01:00:00	0.715156	0.711408	0.720885	0.749611	0.689632	0.729967
2016-05-18 02:00:00	1.76576	1.6918	1.71333	1.77082	1.74207	1.78109
2016-05-18 03:00:00	1.23473	1.20282	1.28061	1.27205	1.20936	1.24914
2016-05-18 04:00:00	0.799727	0.76587	0.808849	0.866359	0.773402	0.814209
2016-05-18 05:00:00	0.419147	0.410596	0.531575	0.44901	0.394735	0.434828
2016-05-18 06:00:00	0.33716	0.339878	0.496245	0.357298	0.313901	0.352957
2016-05-18 07:00:00	0.546769	0.541468	0.60813	0.577642	0.521587	0.562401
2016-05-18 08:00:00	0.371962	0.380257	0.508757	0.406673	0.347611	0.387725
2016-05-18 09:00:00	0.398292	0.401642	0.528477	0.439656	0.373955	0.414001
2016-05-18 10:00:00	0.724118	0.71518	0.763964	0.759581	0.697675	0.738681
2016-05-18 11:00:00	0.765498	0.746609	0.825741	0.759668	0.739873	0.779896
2016-05-18 12:00:00	0.793195	0.783116	0.821226	0.815398	0.76767	0.807746
2016-05-18 13:00:00	0.69157	0.668129	0.742344	0.728695	0.664734	0.706348
2016-05-18 14:00:00	0.290795	0.296777	0.423514	0.326695	0.266277	0.306903
2016-05-18 15:00:00	1.03512	0.997583	0.956046	0.998298	1.00652	1.04774
2016-05-18 16:00:00	0.726247	0.707375	0.763232	0.712326	0.699129	0.741631
2016-05-18 17:00:00	0.0736503	0.120687	0.300753	0.123911	0.0514735	0.0909365
2016-05-18 18:00:00	0.0957794	0.139757	0.324486	0.148717	0.0741113	0.112916
2016-05-18 19:00:00	0.188373	0.22063	0.374347	0.227625	0.16529	0.204785
2016-05-18 20:00:00	0.33361	0.350556	0.455138	0.357319	0.308485	0.349665
2016-05-18 21:00:00	0.702264	0.693196	0.721305	0.744938	0.67417	0.716788
2016-05-18 22:00:00	0.940615	0.918324	0.956075	0.969304	0.912997	0.955132
2016-05-18 23:00:00	1.07698	1.04993	1.14078	1.10317	1.04916	1.09083
2016-05-19	0.983895	0.944832	1.00291	1.00129	0.959265	0.998293
2016-05-19 01:00:00	1.05901	1.02677	0.997757	1.06084	1.03277	1.07488
2016-05-19 02:00:00	0.804588	0.794578	0.849145	0.813952	0.777386	0.820647
2016-05-19 03:00:00	0.875232	0.852415	0.831675	0.889725	0.848558	0.889523
2016-05-19 04:00:00	0.491119	0.485375	0.572778	0.519178	0.466088	0.506891
2016-05-19 05:00:00	0.415628	0.417871	0.536357	0.444572	0.391392	0.431561
2016-05-19 06:00:00	0.434759	0.432398	0.541258	0.472848	0.410379	0.450427
2016-05-19 07:00:00	0.469088	0.465649	0.560573	0.500807	0.444079	0.48484
2016-05-19 08:00:00	0.370192	0.37275	0.512387	0.405524	0.345436	0.386016
2016-05-19 09:00:00	0.436277	0.426084	0.541876	0.466664	0.410886	0.451853
2016-05-19 10:00:00	0.380191	0.375451	0.519962	0.388561	0.355519	0.39589
2016-05-19 11:00:00	0.793823	0.740635	0.892615	0.760126	0.766589	0.808135
2016-05-19 12:00:00	0.770523	0.733854	0.810481	0.758184	0.7442	0.784953
2016-05-19 13:00:00	0.28295	0.288825	0.461724	0.297017	0.259586	0.299067
2016-05-19 14:00:00	0.189056	0.210881	0.411329	0.202449	0.1676	0.205536
2016-05-19 15:00:00	0.227646	0.234871	0.420602	0.244818	0.20581	0.244248
2016-05-19 16:00:00	0.22016	0.233173	0.422956	0.234564	0.198488	0.236707
2016-05-19 17:00:00	0.0903617	0.133484	0.30745	0.110189	0.0700075	0.107484
2016-05-19 18:00:00	0.266174	0.278001	0.419303	0.266588	0.242641	0.282513
2016-05-19 19:00:00	0.204701	0.233158	0.412831	0.213461	0.180819	0.221044
2016-05-19 20:00:00	0.226489	0.250191	0.418408	0.255194	0.20318	0.242833
2016-05-19 21:00:00	0.425723	0.43879	0.546099	0.432977	0.399782	0.441288
2016-05-19 22:00:00	0.732611	0.706507	0.798321	0.726629	0.705186	0.747156
2016-05-19 23:00:00	0.820749	0.800639	0.811337	0.776471	0.793421	0.83571
2016-05-20	1.21365	1.17875	1.16525	1.18622	1.18823	1.22969
2016-05-20 01:00:00	1.13087	1.11323	1.0788	1.11384	1.1059	1.1467
2016-05-20 02:00:00	0.938583	0.925489	0.906898	0.951127	0.912237	0.95447
2016-05-20 03:00:00	0.710249	0.703307	0.758082	0.726422	0.684416	0.724702
2016-05-20 04:00:00	0.519047	0.528736	0.576724	0.544198	0.494005	0.534242
