# Supplementary material for: Deep learning-based novel ensemble method with best score transferred-adaptive neuro fuzzy inference system for energy consumption prediction
Source: PeerJ Comput Sci. 2025 Feb 21;11:e2680. doi: 10.7717/peerj-cs.2680 (PMC11888908; doi:10.7717/peerj-cs.2680)
Supplement: Supplemental Information 10 — The scores of DL-based basic predictors produced during the training phase-I using the “Homedata.ipynb” Jupyter Notebook file in the “dl_app.rar” folder. These files, created under 5-fold cross-validation conditions, are subsequently used in the Training Phase II and Test Phase processes. [file peerj-cs-11-2680-s010.zip › PredTestV4.xlsx]

## Sheet: PredTestV4
time	House overall	LSTM	CNN	RNN	GRU	Bi-LSTM
2016-07-29 05:00:00	1.87758	1.92568	1.96068	1.88022	1.87755	1.87295
2016-07-29 06:00:00	1.09762	1.11669	1.10668	1.08677	1.09698	1.09097
2016-07-29 07:00:00	1.03952	1.0493	1.0619	1.02011	1.03961	1.03304
2016-07-29 08:00:00	0.915664	0.930306	0.956683	0.902263	0.915694	0.90901
2016-07-29 09:00:00	0.937396	0.943747	0.979835	0.919909	0.937706	0.93085
2016-07-29 10:00:00	0.933277	0.936739	0.983734	0.925361	0.93257	0.92643
2016-07-29 11:00:00	1.13805	1.16791	1.26854	1.14099	1.14103	1.13089
2016-07-29 12:00:00	0.768768	0.813934	0.818812	0.752676	0.772392	0.761984
2016-07-29 13:00:00	0.493945	0.538257	0.591557	0.47875	0.498798	0.488105
2016-07-29 14:00:00	0.299684	0.346663	0.461872	0.278565	0.307325	0.294891
2016-07-29 15:00:00	0.120412	0.205535	0.35439	0.103712	0.131362	0.116533
2016-07-29 16:00:00	0.170297	0.232322	0.383383	0.143754	0.180878	0.165986
2016-07-29 17:00:00	0.634407	0.623702	0.693997	0.61183	0.637129	0.627901
2016-07-29 18:00:00	2.10555	2.09523	2.03095	2.17879	2.10968	2.10365
2016-07-29 19:00:00	3.75571	3.74234	3.52584	3.7717	3.76975	3.76424
2016-07-29 20:00:00	5.86453	5.9075	5.42968	6.04441	5.88085	5.88544
2016-07-29 21:00:00	5.55637	5.78016	5.3778	5.43012	5.57936	5.56516
2016-07-29 22:00:00	4.10316	4.30324	4.16319	4.03232	4.12467	4.10955
2016-07-29 23:00:00	4.23648	4.50117	4.47335	4.17064	4.25893	4.24487
2016-07-30	1.76971	1.80552	1.8726	1.76449	1.76865	1.76447
2016-07-30 01:00:00	1.75782	1.80702	1.8511	1.73607	1.75903	1.75451
2016-07-30 02:00:00	3.84631	4.01348	3.62078	3.78859	3.84967	3.85828
2016-07-30 03:00:00	2.60176	2.74622	2.48787	2.57809	2.60197	2.60121
2016-07-30 04:00:00	2.03412	2.10369	2.07591	2.04393	2.03215	2.02921
2016-07-30 05:00:00	1.89345	1.97462	2.00975	1.88748	1.89427	1.88902
2016-07-30 06:00:00	0.969965	1.01253	1.02244	0.956725	0.970662	0.962942
2016-07-30 07:00:00	1.02895	1.06601	1.06194	1.01459	1.02973	1.02214
2016-07-30 08:00:00	0.5659	0.626884	0.62515	0.554399	0.570861	0.559686
2016-07-30 09:00:00	0.562996	0.619015	0.629767	0.553843	0.567183	0.556662
2016-07-30 10:00:00	0.957552	0.977864	0.97911	0.945641	0.957038	0.950419
2016-07-30 11:00:00	0.685824	0.714056	0.751918	0.680926	0.689377	0.678877
2016-07-30 12:00:00	0.623831	0.662905	0.68545	0.61522	0.628151	0.617
2016-07-30 13:00:00	0.425334	0.492279	0.576082	0.413667	0.432269	0.41877
2016-07-30 14:00:00	0.44488	0.485261	0.547968	0.416387	0.451813	0.438797
2016-07-30 15:00:00	0.442734	0.51892	0.539296	0.404697	0.449356	0.436235
2016-07-30 16:00:00	1.63843	1.73012	1.74343	1.64556	1.64219	1.63255
2016-07-30 17:00:00	1.98722	2.07348	2.04318	2.00594	1.99311	1.98319
2016-07-30 18:00:00	2.42745	2.55259	2.23538	2.43955	2.43666	2.42659
2016-07-30 19:00:00	2.51769	2.60238	2.47182	2.53388	2.52743	2.51575
2016-07-30 20:00:00	7.83017	7.75978	6.39479	8.35385	7.79257	7.80428
2016-07-30 21:00:00	5.61054	5.88814	5.03567	5.66094	5.63537	5.6205
2016-07-30 22:00:00	3.25412	3.52169	3.30067	3.22565	3.27005	3.25793
2016-07-30 23:00:00	2.73497	2.99181	2.65104	2.67827	2.74459	2.73513
2016-07-31	5.15995	5.37338	4.92301	5.15785	5.16837	5.17188
2016-07-31 01:00:00	2.98114	3.14672	2.76783	2.92882	2.98788	2.98383
2016-07-31 02:00:00	2.2308	2.34682	2.30944	2.16676	2.23165	2.23114
2016-07-31 03:00:00	4.49151	4.37649	3.7942	4.89045	4.49501	4.5104
2016-07-31 04:00:00	2.13622	2.21781	2.28843	2.11736	2.1379	2.13537
2016-07-31 05:00:00	1.93776	2.01457	2.00271	1.92724	1.9391	1.93336
2016-07-31 06:00:00	1.2314	1.26067	1.16254	1.22912	1.23009	1.22444
2016-07-31 07:00:00	1.38928	1.40948	1.50001	1.37568	1.3889	1.38314
2016-07-31 08:00:00	0.886102	0.91089	0.88986	0.874039	0.885301	0.879026
2016-07-31 09:00:00	0.878861	0.895059	0.900833	0.855887	0.879528	0.872301
2016-07-31 10:00:00	0.850715	0.865094	0.845167	0.843103	0.850149	0.843763
2016-07-31 11:00:00	0.455223	0.509245	0.552705	0.442496	0.459523	0.449818
2016-07-31 12:00:00	0.441035	0.487412	0.549508	0.431813	0.444914	0.435502
2016-07-31 13:00:00	0.660564	0.668149	0.684644	0.659629	0.663052	0.654299
2016-07-31 14:00:00	0.949377	0.985006	0.999905	0.959621	0.951979	0.942465
2016-07-31 15:00:00	1.20112	1.25449	1.2274	1.17804	1.20097	1.19412
2016-07-31 16:00:00	1.13314	1.13804	1.05993	1.11278	1.13361	1.12587
2016-07-31 17:00:00	0.869069	0.896228	0.849725	0.855137	0.869458	0.862129
2016-07-31 18:00:00	0.805139	0.88141	0.818086	0.805217	0.80659	0.798196
2016-07-31 19:00:00	0.839416	0.860081	0.837367	0.825703	0.839519	0.832465
2016-07-31 20:00:00	1.49546	1.55978	1.58614	1.49591	1.49367	1.48853
2016-07-31 21:00:00	0.614626	0.670362	0.616947	0.598722	0.61388	0.608066
2016-07-31 22:00:00	0.374171	0.484175	0.520614	0.386443	0.375938	0.368535
2016-07-31 23:00:00	0.452675	0.559054	0.560748	0.450463	0.453799	0.446711
2016-08-01	1.03638	1.05416	1.02741	1.0558	1.04203	1.02901
2016-08-01 01:00:00	0.927759	0.995956	0.887066	0.94953	0.932501	0.920936
2016-08-01 02:00:00	0.768356	0.83516	0.809997	0.782324	0.774329	0.761115
2016-08-01 03:00:00	0.825403	0.878361	0.854836	0.811536	0.830046	0.819345
2016-08-01 04:00:00	0.447987	0.513673	0.563926	0.443158	0.457161	0.44305
2016-08-01 05:00:00	0.395924	0.482788	0.531813	0.403393	0.404896	0.39107
2016-08-01 06:00:00	0.504496	0.556957	0.590684	0.495777	0.512576	0.499241
2016-08-01 07:00:00	0.330571	0.426728	0.501189	0.342488	0.339505	0.325835
2016-08-01 08:00:00	0.546484	0.603107	0.615228	0.539418	0.553254	0.541064
2016-08-01 09:00:00	0.330328	0.434541	0.503144	0.345464	0.338248	0.325569
2016-08-01 10:00:00	0.396437	0.474996	0.536524	0.401537	0.403906	0.391448
2016-08-01 11:00:00	0.448302	0.517749	0.557522	0.453006	0.4552	0.443113
2016-08-01 12:00:00	0.462204	0.527748	0.614742	0.463825	0.469821	0.456231
2016-08-01 13:00:00	0.781328	0.816082	0.843229	0.788785	0.786744	0.773975
2016-08-01 14:00:00	1.9378	2.08243	1.98462	1.97486	1.93989	1.93259
2016-08-01 15:00:00	0.860156	0.892671	0.903917	0.882059	0.864899	0.85253
2016-08-01 16:00:00	1.44668	1.50685	1.4953	1.52163	1.45452	1.44126
2016-08-01 17:00:00	1.51344	1.58271	1.58478	1.56574	1.52081	1.50972
2016-08-01 18:00:00	1.0628	1.09299	1.07138	1.09655	1.06364	1.05501
2016-08-01 19:00:00	0.890347	0.90015	0.911304	0.912738	0.893458	0.883274
2016-08-01 20:00:00	0.570637	0.571719	0.596596	0.595702	0.575318	0.564303
2016-08-01 21:00:00	2.13366	2.23337	2.10096	2.21256	2.14008	2.12932
2016-08-01 22:00:00	1.75684	1.87374	1.81983	1.80322	1.76038	1.75108
2016-08-01 23:00:00	0.681532	0.690716	0.6733	0.679908	0.683763	0.675057
2016-08-02	1.48483	1.54725	1.64543	1.46632	1.4917	1.47918
2016-08-02 01:00:00	0.882115	0.929184	0.869255	0.917006	0.887093	0.875559
2016-08-02 02:00:00	0.737763	0.788703	0.775083	0.746419	0.74458	0.730552
2016-08-02 03:00:00	1.20892	1.30015	1.22535	1.2226	1.21587	1.2057
2016-08-02 04:00:00	1.13546	1.21723	1.09605	1.16013	1.14192	1.13176
2016-08-02 05:00:00	0.735037	0.767848	0.808133	0.697016	0.741386	0.729512
2016-08-02 06:00:00	0.566402	0.606469	0.621697	0.55392	0.573817	0.560841
2016-08-02 07:00:00	0.43978	0.503012	0.561037	0.435418	0.447895	0.434801
2016-08-02 08:00:00	0.399454	0.467546	0.538693	0.40443	0.407476	0.394448
2016-08-02 09:00:00	0.461692	0.511993	0.567539	0.456919	0.468977	0.456289
2016-08-02 10:00:00	0.397406	0.471483	0.533201	0.410046	0.404459	0.392228
2016-08-02 11:00:00	0.802785	0.780462	0.849605	0.827488	0.807487	0.795492
2016-08-02 12:00:00	0.609001	0.633562	0.693481	0.599352	0.614552	0.602584
2016-08-02 13:00:00	0.354009	0.415389	0.5437	0.346602	0.361658	0.347642
2016-08-02 14:00:00	0.548059	0.557324	0.623972	0.536251	0.55339	0.541098
2016-08-02 15:00:00	0.384616	0.433716	0.513834	0.369672	0.391577	0.37819
2016-08-02 16:00:00	0.334705	0.364214	0.532157	0.309793	0.344191	0.328524
2016-08-02 17:00:00	0.243487	0.277312	0.458252	0.229384	0.254425	0.237966
2016-08-02 18:00:00	0.19041	0.232745	0.406729	0.19166	0.201252	0.185656
2016-08-02 19:00:00	0.11203	0.160247	0.354177	0.114667	0.124625	0.107968
2016-08-02 20:00:00	0.295522	0.310504	0.458995	0.29054	0.304812	0.290418
2016-08-02 21:00:00	0.247301	0.304552	0.428179	0.26446	0.255523	0.242618
2016-08-02 22:00:00	0.515958	0.527195	0.584259	0.522025	0.520477	0.509886
2016-08-02 23:00:00	0.375769	0.4272	0.534925	0.403023	0.380005	0.370127
2016-08-03	0.534668	0.542045	0.615397	0.519221	0.54468	0.529391
2016-08-03 01:00:00	0.446505	0.479849	0.561367	0.434044	0.457187	0.441321
2016-08-03 02:00:00	0.816531	0.80057	0.844703	0.796222	0.821876	0.810226
2016-08-03 03:00:00	0.703771	0.746821	0.729061	0.686033	0.709953	0.697676
2016-08-03 04:00:00	0.430195	0.502893	0.554633	0.43708	0.439356	0.42527
2016-08-03 05:00:00	0.481127	0.533907	0.578812	0.478207	0.489838	0.475725
2016-08-03 06:00:00	0.314277	0.412338	0.497956	0.333566	0.324013	0.309692
2016-08-03 07:00:00	0.434876	0.501136	0.558323	0.438564	0.443174	0.429744
2016-08-03 08:00:00	0.328471	0.42619	0.507749	0.350874	0.337121	0.323854
2016-08-03 09:00:00	0.419464	0.495858	0.551876	0.430201	0.426961	0.414423
2016-08-03 10:00:00	0.457067	0.529191	0.555559	0.486408	0.464159	0.451621
2016-08-03 11:00:00	0.85956	0.936917	0.929789	0.89078	0.863062	0.852661
2016-08-03 12:00:00	0.612508	0.696451	0.69135	0.625032	0.618623	0.606058
2016-08-03 13:00:00	0.244302	0.309325	0.453546	0.241005	0.255581	0.239638
2016-08-03 14:00:00	0.128331	0.223321	0.368676	0.128942	0.141164	0.124274
2016-08-03 15:00:00	0.12748	0.216327	0.375632	0.126678	0.140028	0.123288
2016-08-03 16:00:00	0.178335	0.219779	0.405635	0.17643	0.190588	0.17398
2016-08-03 17:00:00	0.0544761	0.155239	0.31297	0.0599749	0.0673274	0.0508763
2016-08-03 18:00:00	0.219109	0.259875	0.413208	0.21203	0.230063	0.214289
2016-08-03 19:00:00	0.0988117	0.187051	0.337096	0.10682	0.110568	0.0944
2016-08-03 20:00:00	0.365124	0.395915	0.499636	0.352204	0.372735	0.359221
2016-08-03 21:00:00	0.247388	0.319602	0.423181	0.253323	0.255222	0.242046
2016-08-03 22:00:00	0.723661	0.759779	0.801718	0.726547	0.726378	0.716402
2016-08-03 23:00:00	0.813351	0.898929	0.891764	0.82259	0.81461	0.805748
2016-08-04	0.864033	0.894412	0.896084	0.838928	0.871337	0.857422
2016-08-04 01:00:00	1.36776	1.41435	1.40604	1.37077	1.37507	1.36413
2016-08-04 02:00:00	1.26827	1.37764	1.3536	1.24045	1.27273	1.26468
2016-08-04 03:00:00	0.623074	0.679365	0.677827	0.609456	0.630346	0.617034
2016-08-04 04:00:00	0.470216	0.540357	0.571676	0.469874	0.47818	0.465197
2016-08-04 05:00:00	0.415062	0.48249	0.548831	0.413964	0.423536	0.410108
2016-08-04 06:00:00	0.403943	0.4772	0.543905	0.405155	0.412196	0.39905
2016-08-04 07:00:00	0.328684	0.431654	0.501343	0.34406	0.336963	0.323954
2016-08-04 08:00:00	0.494152	0.552203	0.587639	0.492544	0.500867	0.488666
2016-08-04 09:00:00	0.433161	0.510338	0.559435	0.445633	0.439664	0.427857
2016-08-04 10:00:00	0.384454	0.456643	0.533533	0.393089	0.391513	0.379475
2016-08-04 11:00:00	0.78135	0.785636	0.822866	0.807586	0.785401	0.774152
2016-08-04 12:00:00	0.662067	0.721304	0.729042	0.662513	0.66722	0.655407
2016-08-04 13:00:00	0.314959	0.361897	0.471374	0.3065	0.324669	0.309888
2016-08-04 14:00:00	0.413866	0.43453	0.534618	0.407033	0.421674	0.407096
2016-08-04 15:00:00	0.158251	0.233433	0.407792	0.152976	0.170853	0.153986
2016-08-04 16:00:00	0.0444608	0.149331	0.301963	0.0556161	0.0574813	0.0410004
2016-08-04 17:00:00	0.140051	0.200681	0.357676	0.130811	0.151369	0.135648
2016-08-04 18:00:00	0.122057	0.182821	0.3595	0.125653	0.13407	0.117953
2016-08-04 19:00:00	0.0757981	0.183298	0.327803	0.0875375	0.088068	0.0715852
2016-08-04 20:00:00	0.324486	0.361198	0.482493	0.308042	0.333085	0.318803
2016-08-04 21:00:00	0.390376	0.44629	0.50816	0.382077	0.396638	0.384117
2016-08-04 22:00:00	0.590741	0.63585	0.699525	0.592999	0.593914	0.583765
2016-08-04 23:00:00	0.550773	0.597055	0.643615	0.566232	0.553937	0.544459
2016-08-05	0.76458	0.78766	0.816677	0.782184	0.770254	0.756682
2016-08-05 01:00:00	0.947692	0.968145	0.931123	0.982769	0.952307	0.941071
2016-08-05 02:00:00	0.855674	0.887662	0.816007	0.875255	0.861151	0.848382
2016-08-05 03:00:00	0.724043	0.765441	0.797134	0.709275	0.730427	0.718149
2016-08-05 04:00:00	0.615176	0.655113	0.664342	0.604025	0.622306	0.609639
2016-08-05 05:00:00	0.440397	0.521777	0.565592	0.446085	0.448397	0.435256
2016-08-05 06:00:00	0.498925	0.567563	0.59427	0.49876	0.506286	0.493793
2016-08-05 07:00:00	0.58403	0.643239	0.644238	0.581849	0.59059	0.578526
2016-08-05 08:00:00	0.70161	0.748961	0.733279	0.699083	0.706497	0.695203
2016-08-05 09:00:00	0.572734	0.626911	0.633913	0.571484	0.578677	0.567186
2016-08-05 10:00:00	0.385952	0.478083	0.525392	0.402275	0.392043	0.380852
2016-08-05 11:00:00	1.1193	1.16429	1.23747	1.14654	1.12274	1.1122
2016-08-05 12:00:00	0.809914	0.867378	0.863193	0.811499	0.813883	0.803304
2016-08-05 13:00:00	0.358063	0.440405	0.509786	0.35257	0.365878	0.352504
2016-08-05 14:00:00	0.493033	0.487377	0.556583	0.479342	0.49988	0.48689
2016-08-05 15:00:00	0.134672	0.223369	0.359013	0.130693	0.146102	0.130357
2016-08-05 16:00:00	0.556486	0.571041	0.688171	0.535296	0.562729	0.549742
2016-08-05 17:00:00	0.259862	0.290284	0.434162	0.248492	0.269085	0.254953
2016-08-05 18:00:00	0.170569	0.246324	0.3889	0.161574	0.180844	0.165427
2016-08-05 19:00:00	0.362328	0.387905	0.4851	0.336035	0.370129	0.356286
2016-08-05 20:00:00	0.304443	0.35846	0.457294	0.305143	0.311003	0.298833
2016-08-05 21:00:00	0.609041	0.628661	0.632528	0.598546	0.612385	0.602647
2016-08-05 22:00:00	0.674205	0.725599	0.726327	0.669296	0.675125	0.667159
2016-08-05 23:00:00	0.921216	1.02469	0.977327	0.917007	0.920291	0.913716
2016-08-06	0.676364	0.699398	0.743709	0.639593	0.684868	0.670352
2016-08-06 01:00:00	1.56882	1.64512	1.67081	1.5262	1.57244	1.56531
2016-08-06 02:00:00	1.31281	1.34851	1.43998	1.27272	1.31385	1.30403
2016-08-06 03:00:00	0.601308	0.617975	0.654332	0.578959	0.608609	0.595402
2016-08-06 04:00:00	0.516969	0.564218	0.609891	0.513247	0.523904	0.511387
2016-08-06 05:00:00	0.575272	0.626973	0.629918	0.56684	0.581738	0.56976
2016-08-06 06:00:00	0.533059	0.600183	0.617939	0.532833	0.53905	0.527549
2016-08-06 07:00:00	0.581094	0.632415	0.6384	0.577345	0.586689	0.575458
2016-08-06 08:00:00	0.591989	0.650379	0.646037	0.591071	0.597225	0.586354
2016-08-06 09:00:00	0.504516	0.575704	0.605646	0.512782	0.509474	0.498814
2016-08-06 10:00:00	0.718204	0.767266	0.788067	0.730977	0.722483	0.711873
2016-08-06 11:00:00	0.693063	0.741245	0.742296	0.703301	0.697513	0.686302
2016-08-06 12:00:00	0.768081	0.82287	0.842288	0.766212	0.77137	0.761644
2016-08-06 13:00:00	0.525185	0.567276	0.578965	0.516109	0.529729	0.51943
2016-08-06 14:00:00	0.354758	0.396394	0.488873	0.348033	0.362011	0.349686
2016-08-06 15:00:00	0.421569	0.453488	0.520374	0.417928	0.427229	0.416203
2016-08-06 16:00:00	0.316622	0.379051	0.475473	0.326938	0.322918	0.311573
2016-08-06 17:00:00	1.63756	1.61312	1.72593	1.63764	1.63712	1.63186
2016-08-06 18:00:00	6.73972	7.66002	6.22969	7.13834	6.73565	6.7352
2016-08-06 19:00:00	6.231	7.01575	5.50028	6.3457	6.23741	6.23197
2016-08-06 20:00:00	5.0862	5.67095	4.75081	5.09964	5.10711	5.09729
2016-08-06 21:00:00	5.73032	6.28383	5.52055	5.81517	5.74972	5.73795
2016-08-06 22:00:00	4.77224	5.20605	4.36077	4.7316	4.79454	4.78008
2016-08-06 23:00:00	3.38334	3.65231	3.40407	3.39668	3.39988	3.38724
2016-08-07	0.422995	0.496259	0.550897	0.421363	0.433347	0.41817
2016-08-07 01:00:00	0.636595	0.670566	0.691519	0.618094	0.64462	0.631199
2016-08-07 02:00:00	1.9254	2.01851	1.83757	1.93663	1.92653	1.92081
2016-08-07 03:00:00	2.21596	2.32676	2.18442	2.21235	2.21885	2.21345
2016-08-07 04:00:00	1.48223	1.53225	1.47038	1.49422	1.48186	1.47606
2016-08-07 05:00:00	1.0304	1.0701	1.06042	1.01632	1.03229	1.02428
2016-08-07 06:00:00	0.931415	0.97811	0.981318	0.928336	0.93237	0.924912
2016-08-07 07:00:00	1.00805	1.04097	1.04304	0.995687	1.00878	1.0017
2016-08-07 08:00:00	1.33509	1.37922	1.43143	1.34529	1.33369	1.32863
2016-08-07 09:00:00	1.07191	1.10278	1.08779	1.06742	1.07165	1.06548
2016-08-07 10:00:00	1.00392	1.02913	1.04134	1.00158	1.00341	0.997369
2016-08-07 11:00:00	0.597018	0.628572	0.657364	0.592947	0.600833	0.591127
2016-08-07 12:00:00	1.21174	1.20393	1.11752	1.19356	1.21004	1.20461
2016-08-07 13:00:00	0.836707	0.814751	0.809325	0.799596	0.837821	0.830036
2016-08-07 14:00:00	1.40352	1.36306	1.32352	1.41766	1.40142	1.39655
2016-08-07 15:00:00	1.097	1.09833	1.16254	1.06112	1.09787	1.09015
2016-08-07 16:00:00	0.645617	0.657577	0.696728	0.628205	0.651196	0.638781
2016-08-07 17:00:00	0.269157	0.321546	0.434764	0.249487	0.277152	0.263845
2016-08-07 18:00:00	0.916036	0.975882	0.871786	0.927799	0.920531	0.91068
2016-08-07 19:00:00	0.749247	0.814654	0.778856	0.760897	0.755624	0.746118
2016-08-07 20:00:00	0.473437	0.524782	0.54889	0.463876	0.478465	0.467375
2016-08-07 21:00:00	0.996896	1.04004	0.914409	1.06207	0.99925	0.990005
2016-08-07 22:00:00	0.967641	1.04597	0.923252	1.05839	0.968609	0.960789
2016-08-07 23:00:00	1.22732	1.39943	1.3987	1.30217	1.2307	1.22025
2016-08-08	2.96009	3.15229	2.86214	2.95898	2.97192	2.96484
2016-08-08 01:00:00	3.92364	3.97169	3.60057	3.89387	3.93531	3.94084
2016-08-08 02:00:00	3.21823	3.36161	2.9754	3.19176	3.22824	3.22592
2016-08-08 03:00:00	1.70323	1.75474	1.86632	1.70539	1.70447	1.69819
2016-08-08 04:00:00	1.21802	1.26557	1.29049	1.23551	1.21928	1.21071
2016-08-08 05:00:00	1.53495	1.6254	1.62921	1.54781	1.53526	1.5321
2016-08-08 06:00:00	0.817729	0.890778	0.822539	0.858727	0.821797	0.810424
2016-08-08 07:00:00	0.828909	0.884385	0.876906	0.825646	0.831495	0.822851
2016-08-08 08:00:00	0.71445	0.767971	0.771418	0.71125	0.717797	0.708649
2016-08-08 09:00:00	0.395904	0.480485	0.538743	0.403583	0.4021	0.390927
2016-08-08 10:00:00	0.849117	0.870247	0.890016	0.861972	0.852086	0.84219
2016-08-08 11:00:00	0.922876	0.949718	1.01186	0.9253	0.923526	0.915574
2016-08-08 12:00:00	1.00503	0.962358	1.0224	1.02964	1.00579	0.997334
2016-08-08 13:00:00	2.35264	2.33461	2.36881	2.38974	2.35903	2.3529
2016-08-08 14:00:00	1.07678	1.10686	1.08371	1.0971	1.08087	1.07066
2016-08-08 15:00:00	0.666107	0.624286	0.800968	0.649926	0.672044	0.660259
2016-08-08 16:00:00	0.652235	0.562342	0.739381	0.670269	0.658284	0.644757
2016-08-08 17:00:00	0.39823	0.35464	0.572918	0.398253	0.406749	0.391935
2016-08-08 18:00:00	1.0408	0.93607	1.09659	1.04359	1.04461	1.03306
2016-08-08 19:00:00	5.13898	5.59322	4.70431	5.11339	5.15852	5.15027
2016-08-08 20:00:00	6.80986	7.51614	5.90924	6.98767	6.80261	6.81826
2016-08-08 21:00:00	0.983686	1.03087	1.03936	1.03165	0.986203	0.975866
2016-08-08 22:00:00	5.88072	6.64513	5.33577	5.81124	5.89955	5.89152
2016-08-08 23:00:00	4.66877	5.06348	4.70177	4.66882	4.69009	4.67745
2016-08-09	1.02481	0.970868	1.05074	1.00406	1.02959	1.01892
2016-08-09 01:00:00	1.65216	1.74766	1.76051	1.63967	1.65414	1.64957
2016-08-09 02:00:00	1.46485	1.57933	1.62114	1.44972	1.47027	1.46153
2016-08-09 03:00:00	0.763411	0.796472	0.814009	0.745418	0.76889	0.757455
2016-08-09 04:00:00	0.635105	0.664782	0.685516	0.620572	0.641338	0.629425
2016-08-09 05:00:00	0.780383	0.790387	0.780318	0.76407	0.783983	0.773511
2016-08-09 06:00:00	0.587044	0.616293	0.645336	0.574832	0.592983	0.581286
2016-08-09 07:00:00	0.550581	0.597444	0.628215	0.546823	0.55604	0.545071
2016-08-09 08:00:00	0.536097	0.580922	0.62566	0.535287	0.541036	0.53048
2016-08-09 09:00:00	0.561237	0.596437	0.636729	0.558086	0.565668	0.555534
2016-08-09 10:00:00	0.540442	0.575434	0.619208	0.539821	0.544679	0.53477
2016-08-09 11:00:00	0.841894	0.831825	0.889779	0.850534	0.843959	0.834742
2016-08-09 12:00:00	0.739841	0.802389	0.7915	0.729374	0.743373	0.732625
2016-08-09 13:00:00	0.771763	0.799929	0.735886	0.837568	0.772378	0.765011
2016-08-09 14:00:00	0.689949	0.71993	0.685011	0.759728	0.691647	0.683019
2016-08-09 15:00:00	0.607004	0.6499	0.660109	0.683237	0.609131	0.599643
2016-08-09 16:00:00	0.401156	0.459838	0.581731	0.420431	0.409285	0.393728
2016-08-09 17:00:00	0.282765	0.330973	0.453277	0.272871	0.292549	0.277307
2016-08-09 18:00:00	0.307443	0.351517	0.468087	0.309895	0.316748	0.30167
2016-08-09 19:00:00	0.241107	0.311605	0.463826	0.241924	0.249653	0.235456
2016-08-09 20:00:00	0.406002	0.451602	0.518521	0.409981	0.412714	0.399926
2016-08-09 21:00:00	0.887296	0.927669	0.853647	0.96593	0.888347	0.880539
2016-08-09 22:00:00	1.1785	1.26546	1.32595	1.22557	1.1802	1.17223
2016-08-09 23:00:00	0.877726	0.930742	0.886782	0.935305	0.880236	0.870435
2016-08-10	0.963813	1.02142	0.893282	1.0208	0.965863	0.957898
2016-08-10 01:00:00	0.942995	1.00131	0.880202	0.998692	0.944357	0.936895
2016-08-10 02:00:00	1.20287	1.27828	1.19897	1.24732	1.20412	1.19821
2016-08-10 03:00:00	1.82546	2.00259	2.03908	1.82626	1.82737	1.82379
2016-08-10 04:00:00	0.673031	0.723743	0.731859	0.659465	0.678766	0.667221
2016-08-10 05:00:00	0.480482	0.564379	0.587002	0.481617	0.486691	0.475164
2016-08-10 06:00:00	0.631614	0.679749	0.688883	0.619921	0.6369	0.625961
2016-08-10 07:00:00	0.463569	0.542188	0.574544	0.467693	0.469144	0.458237
2016-08-10 08:00:00	0.480036	0.538547	0.574578	0.472247	0.48538	0.474532
2016-08-10 09:00:00	0.410468	0.493353	0.538815	0.418971	0.415733	0.405275
2016-08-10 10:00:00	0.456953	0.515235	0.568838	0.453468	0.461808	0.451565
2016-08-10 11:00:00	0.760117	0.798027	0.819924	0.768777	0.76292	0.753273
2016-08-10 12:00:00	0.78385	0.826831	0.862593	0.789944	0.784412	0.776629
2016-08-10 13:00:00	0.474707	0.530264	0.584297	0.477136	0.478817	0.469043
2016-08-10 14:00:00	0.534852	0.597227	0.638618	0.550526	0.538362	0.527444
2016-08-10 15:00:00	0.920254	0.968376	0.874645	1.0021	0.919276	0.91372
2016-08-10 16:00:00	0.351632	0.420025	0.510856	0.355644	0.357039	0.345185
2016-08-10 17:00:00	0.515467	0.552393	0.57181	0.523612	0.519798	0.508864
2016-08-10 18:00:00	0.523509	0.594764	0.589433	0.530418	0.528075	0.516795
2016-08-10 19:00:00	0.609049	0.643703	0.643267	0.660282	0.613452	0.601396
2016-08-10 20:00:00	0.629285	0.66698	0.630546	0.68207	0.632963	0.621527
2016-08-10 21:00:00	0.719492	0.757439	0.73448	0.778592	0.721361	0.71151
2016-08-10 22:00:00	0.627724	0.688436	0.695853	0.639018	0.631297	0.620763
2016-08-10 23:00:00	1.10859	1.19889	1.1054	1.1307	1.11196	1.10348
2016-08-11	1.56099	1.64506	1.69687	1.55156	1.56701	1.55679
2016-08-11 01:00:00	6.39726	6.27872	5.9085	6.66429	6.38434	6.41507
2016-08-11 02:00:00	3.27015	3.47464	3.15815	3.24261	3.28327	3.27485
2016-08-11 03:00:00	2.54513	2.6742	2.46509	2.56478	2.55105	2.5443
2016-08-11 04:00:00	2.13126	2.21467	2.12372	2.18435	2.13387	2.12692
2016-08-11 05:00:00	1.63992	1.6986	1.75477	1.65877	1.64104	1.63477
2016-08-11 06:00:00	1.42675	1.4603	1.54034	1.43172	1.42507	1.42035
2016-08-11 07:00:00	1.02603	1.07582	1.01838	1.03006	1.02645	1.01969
2016-08-11 08:00:00	1.05531	1.08906	1.05498	1.05034	1.05522	1.04893
2016-08-11 09:00:00	1.37837	1.42401	1.46917	1.39294	1.37536	1.37166
2016-08-11 10:00:00	1.01391	1.04235	1.00669	1.01039	1.01283	1.00727
2016-08-11 11:00:00	0.850785	0.907271	0.899571	0.865238	0.851996	0.843576
2016-08-11 12:00:00	3.19546	3.44387	3.31303	3.18286	3.20629	3.19791
2016-08-11 13:00:00	2.75408	2.93153	2.80515	2.76778	2.75995	2.75318
2016-08-11 14:00:00	3.31765	3.57876	3.34604	3.32133	3.33017	3.32121
2016-08-11 15:00:00	2.67588	2.80783	2.61903	2.73003	2.68117	2.67384
2016-08-11 16:00:00	3.28701	3.46122	3.31991	3.33234	3.3034	3.28996
2016-08-11 17:00:00	4.27392	4.43653	4.07118	4.26061	4.29839	4.28205
2016-08-11 18:00:00	5.29151	5.41929	5.10171	5.28553	5.31651	5.29975
2016-08-11 19:00:00	8.27583	8.18482	7.32358	8.24977	8.21492	8.22635
2016-08-11 20:00:00	7.03468	7.20391	6.48775	7.40138	7.02895	7.02446
2016-08-11 21:00:00	4.3247	4.52998	4.35109	4.32969	4.35125	4.33259
2016-08-11 22:00:00	2.61658	2.78468	2.62305	2.65746	2.62586	2.61529
2016-08-11 23:00:00	2.05984	2.12528	2.07628	2.13631	2.06638	2.05521
2016-08-12	1.49824	1.54406	1.587	1.47849	1.50012	1.49297
2016-08-12 01:00:00	1.77049	1.85169	1.8383	1.75612	1.77302	1.76654
2016-08-12 02:00:00	3.67989	3.85066	3.37035	3.689	3.68993	3.69564
2016-08-12 03:00:00	3.21165	3.4345	3.13086	3.18208	3.22304	3.21484
2016-08-12 04:00:00	3.33058	3.54715	3.30972	3.31997	3.34323	3.33438
2016-08-12 05:00:00	2.34628	2.49594	2.33887	2.36194	2.3501	2.34421
2016-08-12 06:00:00	1.42709	1.48944	1.55238	1.43817	1.42623	1.42092
2016-08-12 07:00:00	1.37703	1.42255	1.48856	1.39271	1.37599	1.3706
2016-08-12 08:00:00	1.78752	1.86041	1.93505	1.80994	1.78742	1.78256
2016-08-12 09:00:00	1.05884	1.08894	1.06496	1.0561	1.05855	1.05221
2016-08-12 10:00:00	1.28782	1.31831	1.38919	1.2992	1.2863	1.28122
2016-08-12 11:00:00	1.54527	1.59607	1.66481	1.56016	1.54772	1.539
2016-08-12 12:00:00	1.60969	1.6683	1.69814	1.641	1.61401	1.60287
2016-08-12 13:00:00	1.52545	1.5608	1.62833	1.50809	1.52935	1.52119
2016-08-12 14:00:00	1.31735	1.28464	1.39615	1.29979	1.31731	1.31095
2016-08-12 15:00:00	3.01179	3.1191	2.99439	3.03306	3.02264	3.01335
2016-08-12 16:00:00	2.60659	2.67395	2.51491	2.64334	2.61377	2.60553
2016-08-12 17:00:00	4.20798	4.4386	4.16863	4.17141	4.2285	4.21574
2016-08-12 18:00:00	2.7083	2.82554	2.67616	2.73684	2.71706	2.70794
2016-08-12 19:00:00	1.8841	1.91043	1.93508	1.91758	1.88519	1.87925
2016-08-12 20:00:00	2.73376	2.84963	2.69268	2.76569	2.74345	2.73363
2016-08-12 21:00:00	5.44227	5.72328	5.35307	5.43934	5.46575	5.45137
2016-08-12 22:00:00	1.83683	1.91692	1.97136	1.85257	1.8378	1.8343
2016-08-12 23:00:00	1.24319	1.25831	1.32728	1.26123	1.24181	1.23656
2016-08-13	1.03289	1.03215	1.07373	1.00447	1.03661	1.02704
2016-08-13 01:00:00	1.64837	1.68452	1.76515	1.63714	1.65096	1.64358
2016-08-13 02:00:00	3.78344	3.98647	3.73975	3.70797	3.79394	3.79086
2016-08-13 03:00:00	3.01103	3.16846	2.83796	2.99003	3.01921	3.01355
2016-08-13 04:00:00	2.08528	2.16372	2.08042	2.09172	2.08719	2.08205
2016-08-13 05:00:00	1.6117	1.64498	1.72193	1.61266	1.61145	1.60632
2016-08-13 06:00:00	1.59401	1.62115	1.70961	1.59513	1.59304	1.5886
2016-08-13 07:00:00	1.66683	1.71094	1.78372	1.67203	1.66622	1.6617
2016-08-13 08:00:00	1.44485	1.47048	1.56016	1.44557	1.44369	1.43899
2016-08-13 09:00:00	1.77447	1.8078	1.84805	1.78151	1.77591	1.76949
2016-08-13 10:00:00	1.18384	1.18896	1.22377	1.17954	1.1826	1.17733
2016-08-13 11:00:00	1.03482	1.02227	1.03462	1.0325	1.03534	1.02784
2016-08-13 12:00:00	0.818015	0.8013	0.839347	0.792283	0.818702	0.810872
2016-08-13 13:00:00	0.391784	0.400223	0.515459	0.359627	0.399056	0.386004
2016-08-13 14:00:00	0.959111	0.929862	0.947239	0.914306	0.957809	0.95182
2016-08-13 15:00:00	1.80054	1.80843	1.81806	1.83365	1.7947	1.79438
2016-08-13 16:00:00	2.89424	3.09215	2.96519	2.95887	2.89352	2.89457
2016-08-13 17:00:00	4.95858	5.90871	4.55882	5.00609	4.96469	4.96938
2016-08-13 18:00:00	7.84858	9.42472	6.60841	8.08952	7.80138	7.81821
2016-08-13 19:00:00	8.76657	9.50132	6.19353	8.48029	8.66401	8.69416
2016-08-13 20:00:00	9.58018	8.95987	7.85666	8.74624	9.39421	9.4726
2016-08-13 21:00:00	9.07548	8.73249	7.56387	8.65198	8.94172	8.99456
2016-08-13 22:00:00	7.73009	8.0648	6.9225	8.05821	7.68112	7.69043
2016-08-13 23:00:00	5.82326	6.5471	5.86131	5.84946	5.84156	5.83014
2016-08-14	3.03137	3.18593	2.85032	2.97813	3.03837	3.03407
2016-08-14 01:00:00	4.10112	4.4442	4.06137	3.98663	4.11177	4.10995
2016-08-14 02:00:00	4.46668	4.79303	4.33025	4.44211	4.4762	4.47628
2016-08-14 03:00:00	2.93137	3.11125	2.81774	2.90033	2.93661	2.93324
2016-08-14 04:00:00	3.44996	3.69375	3.07234	3.38415	3.45731	3.45319
2016-08-14 05:00:00	2.57799	2.72279	2.46424	2.55516	2.58116	2.5774
2016-08-14 06:00:00	1.88104	1.95488	1.9423	1.88281	1.8803	1.87647
2016-08-14 07:00:00	1.82899	1.89392	1.91366	1.83227	1.82784	1.82405
2016-08-14 08:00:00	1.96698	2.04834	1.97766	1.96364	1.96682	1.96301
2016-08-14 09:00:00	1.76107	1.80798	1.68861	1.78059	1.7589	1.75535
2016-08-14 10:00:00	1.48425	1.51305	1.57009	1.47848	1.48306	1.47845
2016-08-14 11:00:00	1.61492	1.65153	1.66783	1.62877	1.61522	1.60928
2016-08-14 12:00:00	1.8367	1.87876	1.81631	1.85104	1.83888	1.83205
2016-08-14 13:00:00	1.54195	1.57879	1.57898	1.54153	1.54284	1.53576
2016-08-14 14:00:00	2.73175	2.82404	2.59967	2.75988	2.74029	2.73194
2016-08-14 15:00:00	3.17841	3.37638	3.07485	3.18444	3.19122	3.18179
2016-08-14 16:00:00	3.02937	3.20209	3.43684	3.09083	3.03706	3.03149
2016-08-14 17:00:00	3.41663	3.645	3.27138	3.40065	3.43146	3.42127
2016-08-14 18:00:00	5.00506	5.28063	4.64693	5.01347	5.02835	5.01589
2016-08-14 19:00:00	6.50955	6.94888	6.04228	6.70085	6.52023	6.51055
2016-08-14 20:00:00	8.2564	8.28174	7.20584	8.23257	8.19981	8.21056
2016-08-14 21:00:00	3.54202	3.81493	3.42479	3.55539	3.56104	3.54744
2016-08-14 22:00:00	3.12357	3.37521	3.03662	3.14465	3.13938	3.12635
2016-08-14 23:00:00	1.36229	1.4317	1.45328	1.3797	1.36326	1.35581
2016-08-15	1.29777	1.32852	1.39582	1.27076	1.30022	1.292
2016-08-15 01:00:00	1.20558	1.23552	1.26474	1.18097	1.20784	1.19978
2016-08-15 02:00:00	1.64965	1.7333	1.60415	1.61827	1.65202	1.64588
2016-08-15 03:00:00	6.87958	6.49676	6.37058	8.05877	6.84698	6.86554
2016-08-15 04:00:00	3.00719	3.04869	2.90545	3.05077	3.01464	3.00888
2016-08-15 05:00:00	2.77467	2.94825	2.65217	2.77668	2.78068	2.77537
2016-08-15 06:00:00	1.49583	1.54325	1.59344	1.49272	1.49534	1.49029
2016-08-15 07:00:00	1.68947	1.75206	1.79152	1.69424	1.68904	1.68444
2016-08-15 08:00:00	1.31446	1.35112	1.41622	1.30971	1.31361	1.30843
2016-08-15 09:00:00	1.17946	1.20665	1.20368	1.17347	1.17888	1.17312
2016-08-15 10:00:00	0.84748	0.877193	0.891761	0.842453	0.848152	0.841229
2016-08-15 11:00:00	1.27203	1.29419	1.3607	1.28014	1.2709	1.26567
2016-08-15 12:00:00	1.3385	1.35703	1.43142	1.34168	1.34037	1.33217
2016-08-15 13:00:00	1.24326	1.23907	1.30777	1.24831	1.24453	1.23632
2016-08-15 14:00:00	1.17194	1.20182	1.2052	1.16169	1.17332	1.16484
2016-08-15 15:00:00	1.74295	1.80712	1.7767	1.74842	1.74598	1.73739
2016-08-15 16:00:00	2.92733	3.00598	2.94013	2.94915	2.94147	2.92942
2016-08-15 17:00:00	4.09069	4.29602	3.78202	4.08619	4.11236	4.09938
2016-08-15 18:00:00	5.31241	5.62134	5.02962	5.26201	5.33548	5.32134
2016-08-15 19:00:00	4.78782	5.05087	4.64236	4.80547	4.81256	4.79586
2016-08-15 20:00:00	4.21477	4.49448	4.24049	4.20692	4.23663	4.22279
2016-08-15 21:00:00	5.20054	5.4551	4.94989	5.15731	5.22666	5.21129
2016-08-15 22:00:00	3.79755	4.14986	3.83213	3.77611	3.81798	3.80549
2016-08-15 23:00:00	2.50994	2.73562	2.45448	2.50323	2.51963	2.50877
2016-08-16	1.73736	1.80611	1.61737	1.70261	1.74068	1.73442
2016-08-16 01:00:00	2.78304	2.85773	2.5186	2.79252	2.79051	2.78544
2016-08-16 02:00:00	2.09913	2.21179	2.17744	2.08723	2.10428	2.09887
2016-08-16 03:00:00	4.22181	4.4428	4.07224	4.21372	4.23475	4.23073
2016-08-16 04:00:00	2.29478	2.33348	2.36711	2.30749	2.29723	2.29225
2016-08-16 05:00:00	1.58043	1.58709	1.64314	1.59255	1.58106	1.57502
2016-08-16 06:00:00	1.12057	1.12401	1.13985	1.13602	1.12084	1.11406
2016-08-16 07:00:00	1.11551	1.11912	1.13508	1.13348	1.11568	1.10893
2016-08-16 08:00:00	1.16158	1.15698	1.17957	1.17905	1.16195	1.15511
2016-08-16 09:00:00	0.711421	0.719718	0.758376	0.721071	0.714835	0.705253
2016-08-16 10:00:00	0.756742	0.759905	0.835751	0.772613	0.759401	0.749959
2016-08-16 11:00:00	1.01628	1.07865	1.01965	1.02551	1.01765	1.00898
2016-08-16 12:00:00	0.806491	0.867296	0.874604	0.797754	0.808863	0.799501
2016-08-16 13:00:00	0.562539	0.597843	0.635051	0.543547	0.567285	0.55648
2016-08-16 14:00:00	0.731492	0.757916	0.770049	0.713439	0.733401	0.724557
2016-08-16 15:00:00	1.18733	1.19241	1.19285	1.1873	1.18727	1.18036
2016-08-16 16:00:00	1.35538	1.37443	1.45509	1.36171	1.35606	1.34873
2016-08-16 17:00:00	2.23034	2.22506	2.20957	2.2244	2.23506	2.22544
2016-08-16 18:00:00	1.76773	1.81767	1.83645	1.76226	1.77217	1.76458
2016-08-16 19:00:00	3.96482	4.1635	3.80308	3.9378	3.98595	3.97086
2016-08-16 20:00:00	1.44915	1.47102	1.56693	1.46668	1.44875	1.44273
2016-08-16 21:00:00	3.17962	3.37396	3.26228	3.18175	3.1951	3.18227
2016-08-16 22:00:00	2.31834	2.43621	2.32835	2.33144	2.32427	2.316
2016-08-16 23:00:00	2.21125	2.28641	2.32452	2.14837	2.2148	2.21183
2016-08-17	1.87604	1.92106	2.04961	1.83057	1.87701	1.87409
2016-08-17 01:00:00	1.64231	1.67034	1.82949	1.63298	1.64137	1.63746
2016-08-17 02:00:00	1.93195	2.01339	2.01373	1.92667	1.93434	1.9286
2016-08-17 03:00:00	2.8672	3.01991	2.78073	2.84569	2.873	2.8681
2016-08-17 04:00:00	3.70882	3.94896	3.76957	3.65214	3.7193	3.71475
2016-08-17 05:00:00	1.624	1.66613	1.74383	1.63972	1.62317	1.61823
2016-08-17 06:00:00	2.22692	2.32207	2.22242	2.23857	2.22919	2.22394
2016-08-17 07:00:00	1.322	1.32773	1.38566	1.33062	1.31925	1.31501
2016-08-17 08:00:00	1.90609	1.9607	2.00363	1.91923	1.90611	1.90166
2016-08-17 09:00:00	1.17972	1.19363	1.22394	1.18253	1.17825	1.17298
2016-08-17 10:00:00	0.662788	0.690929	0.71963	0.653146	0.665317	0.656659
2016-08-17 11:00:00	1.35331	1.37854	1.42752	1.36826	1.35452	1.34665
2016-08-17 12:00:00	0.625231	0.651426	0.718699	0.616867	0.629568	0.618796
2016-08-17 13:00:00	0.683286	0.69716	0.653064	0.66177	0.686707	0.67659
2016-08-17 14:00:00	0.75954	0.770599	0.765109	0.748108	0.761128	0.752676
2016-08-17 15:00:00	0.735365	0.733295	0.726567	0.71727	0.737349	0.72843
2016-08-17 16:00:00	0.695438	0.679432	0.642936	0.663922	0.697867	0.688552
2016-08-17 17:00:00	1.55166	1.52284	1.65188	1.58345	1.55241	1.54483
2016-08-17 18:00:00	3.76482	3.93518	3.63462	3.76784	3.78202	3.77126
2016-08-17 19:00:00	3.05554	3.18631	3.14751	3.08196	3.06663	3.05632
2016-08-17 20:00:00	5.02275	5.32842	4.89965	4.99112	5.04545	5.03232
2016-08-17 21:00:00	5.85821	6.29162	5.67808	5.90769	5.87654	5.86457
2016-08-17 22:00:00	3.07497	3.27637	2.94375	3.0816	3.08493	3.07598
2016-08-17 23:00:00	1.53867	1.59968	1.6952	1.54979	1.5364	1.53247
2016-08-18	1.14982	1.16009	1.15994	1.145	1.15197	1.14307
2016-08-18 01:00:00	1.3589	1.40406	1.45738	1.36788	1.35831	1.35413
2016-08-18 02:00:00	1.56539	1.6541	1.74094	1.55387	1.565	1.55927
2016-08-18 03:00:00	2.85661	3.08008	2.76563	2.816	2.86159	2.85771
2016-08-18 04:00:00	1.90281	1.96643	1.98492	1.9083	1.901	1.89787
2016-08-18 05:00:00	0.9976	1.03421	0.991762	0.988687	0.996314	0.990744
2016-08-18 06:00:00	0.92755	0.956175	0.961867	0.909213	0.927987	0.921159
2016-08-18 07:00:00	0.367022	0.455462	0.528242	0.368288	0.37353	0.362108
2016-08-18 08:00:00	0.440271	0.508156	0.555472	0.435199	0.445148	0.434944
2016-08-18 09:00:00	0.461369	0.517663	0.572639	0.455907	0.466397	0.456061
2016-08-18 10:00:00	0.330249	0.417693	0.51	0.341561	0.335822	0.325305
2016-08-18 11:00:00	0.908973	0.920973	0.930504	0.924645	0.910852	0.901536
2016-08-18 12:00:00	0.711586	0.769915	0.766133	0.701956	0.715909	0.704645
2016-08-18 13:00:00	0.297164	0.353877	0.479346	0.281679	0.305789	0.291659
2016-08-18 14:00:00	1.02461	1.06252	1.0724	1.08529	1.02644	1.01585
2016-08-18 15:00:00	0.684882	0.70589	0.710741	0.753408	0.686832	0.677308
2016-08-18 16:00:00	0.116717	0.206198	0.336015	0.113016	0.126162	0.112696
2016-08-18 17:00:00	0.35506	0.395154	0.471545	0.325099	0.360829	0.349783
2016-08-18 18:00:00	1.29896	1.28442	1.37563	1.32366	1.29868	1.2921
2016-08-18 19:00:00	2.23384	2.30005	2.22903	2.29422	2.24061	2.23081
2016-08-18 20:00:00	2.9522	3.0831	3.10489	2.99217	2.96611	2.9527
2016-08-18 21:00:00	3.10356	3.24279	2.96002	3.13058	3.1208	3.10719
2016-08-18 22:00:00	4.69008	4.95151	4.33523	4.67282	4.7182	4.70246
2016-08-18 23:00:00	8.66541	8.62376	7.70092	8.55963	8.57658	8.61111
2016-08-19	4.53396	4.67568	4.28086	4.55632	4.54236	4.54934
2016-08-19 01:00:00	1.66973	1.74231	1.79422	1.67071	1.67107	1.66463
2016-08-19 02:00:00	1.66398	1.72924	1.72783	1.6667	1.66469	1.65967
2016-08-19 03:00:00	2.60078	2.75627	2.52156	2.60685	2.60564	2.59951
2016-08-19 04:00:00	3.26736	3.45324	3.19182	3.25937	3.27691	3.27038
2016-08-19 05:00:00	1.72133	1.75683	1.83149	1.74994	1.72011	1.71537
2016-08-19 06:00:00	1.4397	1.46035	1.54877	1.44595	1.43862	1.43361
2016-08-19 07:00:00	0.882102	0.899474	0.895427	0.865711	0.882529	0.875616
2016-08-19 08:00:00	0.406648	0.478189	0.541624	0.404393	0.412274	0.40153
2016-08-19 09:00:00	0.923765	0.933528	0.934156	0.907195	0.923548	0.917089
2016-08-19 10:00:00	0.531498	0.568867	0.60871	0.519725	0.535769	0.52591
2016-08-19 11:00:00	0.965292	0.97689	0.976616	0.992048	0.966453	0.957041
2016-08-19 12:00:00	0.738169	0.796195	0.794485	0.731037	0.742214	0.731473
2016-08-19 13:00:00	0.176051	0.263867	0.388719	0.166762	0.185476	0.171596
2016-08-19 14:00:00	0.303506	0.344741	0.468682	0.282987	0.31162	0.29844
2016-08-19 15:00:00	0.251649	0.315227	0.433116	0.240505	0.259356	0.246811
2016-08-19 16:00:00	0.464619	0.487426	0.62604	0.447722	0.470911	0.457808
2016-08-19 17:00:00	0.302886	0.342859	0.481302	0.290273	0.310536	0.297581
2016-08-19 18:00:00	1.73989	1.76191	1.80249	1.74786	1.74082	1.73439
2016-08-19 19:00:00	2.47886	2.52088	2.43318	2.54365	2.48385	2.47548
2016-08-19 20:00:00	2.89529	2.99418	2.82962	2.86083	2.9055	2.89898
2016-08-19 21:00:00	3.18395	3.32562	3.0294	3.17113	3.19589	3.18956
2016-08-19 22:00:00	4.74197	5.02418	4.50176	4.79285	4.76708	4.7561
2016-08-19 23:00:00	8.11843	8.21535	7.40023	8.34593	8.07198	8.07392
2016-08-20	3.70495	3.87749	3.82348	3.65363	3.71359	3.70933
2016-08-20 01:00:00	2.47454	2.49606	2.41563	2.46111	2.4787	2.47473
2016-08-20 02:00:00	2.28153	2.30846	2.21445	2.32914	2.27676	2.27338
2016-08-20 03:00:00	0.751514	0.811125	0.773752	0.725805	0.755884	0.745333
2016-08-20 04:00:00	0.401145	0.477708	0.53777	0.386526	0.408999	0.396291
2016-08-20 05:00:00	0.530242	0.581463	0.603874	0.511903	0.536433	0.524947
2016-08-20 06:00:00	0.394083	0.470919	0.537697	0.387062	0.400884	0.389116
2016-08-20 07:00:00	0.504598	0.551368	0.591796	0.487879	0.510123	0.499185
2016-08-20 08:00:00	0.386434	0.458737	0.523041	0.384981	0.392202	0.381258
2016-08-20 09:00:00	0.500223	0.532715	0.596126	0.48456	0.504795	0.49462
2016-08-20 10:00:00	0.449701	0.483916	0.568808	0.447929	0.453605	0.444077
2016-08-20 11:00:00	0.594748	0.597886	0.673995	0.594122	0.598282	0.588354
2016-08-20 12:00:00	0.662279	0.691898	0.736527	0.647156	0.665742	0.655768
2016-08-20 13:00:00	0.149832	0.218509	0.377449	0.134812	0.16064	0.145708
2016-08-20 14:00:00	0.274548	0.320691	0.437791	0.237311	0.282908	0.269698
2016-08-20 15:00:00	0.0927356	0.181936	0.351845	0.0829124	0.103779	0.088971
2016-08-20 16:00:00	0.195663	0.242615	0.432678	0.172837	0.205768	0.191067
2016-08-20 17:00:00	0.212249	0.284385	0.420177	0.207265	0.221172	0.207208
2016-08-20 18:00:00	2.61519	2.67993	2.5112	2.61553	2.61861	2.61366
2016-08-20 19:00:00	5.74777	6.39304	5.29458	5.83206	5.76161	5.75708
2016-08-20 20:00:00	5.93821	6.4865	5.55102	6.29374	5.94996	5.9522
2016-08-20 21:00:00	2.90294	3.08239	2.84332	2.89377	2.9107	2.9033
2016-08-20 22:00:00	0.621751	0.675744	0.706154	0.61618	0.621948	0.615357
2016-08-20 23:00:00	0.420573	0.492401	0.548887	0.427503	0.421663	0.414955
2016-08-21	0.456359	0.532731	0.567772	0.435148	0.465309	0.451519
2016-08-21 01:00:00	0.66457	0.724156	0.692118	0.650435	0.671643	0.658138
2016-08-21 02:00:00	0.68433	0.761001	0.754101	0.691787	0.68946	0.67675
2016-08-21 03:00:00	0.549991	0.611569	0.615087	0.525397	0.556578	0.544652
2016-08-21 04:00:00	0.386736	0.476982	0.53424	0.374705	0.394776	0.382058
2016-08-21 05:00:00	0.493994	0.566618	0.586507	0.474633	0.500801	0.489026
2016-08-21 06:00:00	0.492796	0.560833	0.588172	0.475614	0.498977	0.48774
2016-08-21 07:00:00	0.416724	0.488137	0.556161	0.407711	0.42264	0.411598
2016-08-21 08:00:00	0.520004	0.573609	0.605222	0.505943	0.524532	0.514526
2016-08-21 09:00:00	0.403884	0.483621	0.537939	0.398166	0.408994	0.398919
2016-08-21 10:00:00	0.477678	0.527797	0.58044	0.465925	0.48162	0.472177
2016-08-21 11:00:00	0.404672	0.463309	0.539336	0.401934	0.40932	0.399483
2016-08-21 12:00:00	0.424927	0.470345	0.531437	0.40908	0.429725	0.419877
2016-08-21 13:00:00	0.402071	0.435695	0.513875	0.393943	0.407245	0.396956
2016-08-21 14:00:00	0.640185	0.659912	0.728544	0.626042	0.644023	0.633829
2016-08-21 15:00:00	1.09944	1.08018	1.12052	1.09916	1.10159	1.09251
2016-08-21 16:00:00	0.487023	0.493755	0.580981	0.46677	0.492379	0.48112
2016-08-21 17:00:00	0.681434	0.706936	0.73297	0.659365	0.684083	0.675012
2016-08-21 18:00:00	0.480166	0.512553	0.581058	0.465314	0.484277	0.47427
2016-08-21 19:00:00	0.709838	0.712109	0.760019	0.685109	0.711323	0.703356
2016-08-21 20:00:00	0.931418	0.981046	0.992017	0.91729	0.931482	0.924673
2016-08-21 21:00:00	1.64363	1.72296	1.68806	1.65019	1.64523	1.63839
2016-08-21 22:00:00	1.50597	1.64875	1.63868	1.5179	1.50911	1.50231
2016-08-21 23:00:00	1.07348	1.17405	1.06106	1.07278	1.07279	1.06625
2016-08-22	0.734368	0.782563	0.742346	0.701547	0.740899	0.72846
2016-08-22 01:00:00	0.995765	1.04646	0.995656	1.02881	1.0003	0.989248
2016-08-22 02:00:00	0.823987	0.897816	0.841942	0.882522	0.827087	0.81663
2016-08-22 03:00:00	4.35537	4.54803	4.2174	4.27925	4.37149	4.36567
2016-08-22 04:00:00	2.61745	2.72957	2.52766	2.62805	2.62341	2.61629
2016-08-22 05:00:00	1.41844	1.45132	1.51726	1.42666	1.41762	1.41217
2016-08-22 06:00:00	0.900137	0.92947	0.903073	0.882319	0.900553	0.893609
2016-08-22 07:00:00	1.12869	1.15247	1.13045	1.12028	1.12815	1.12226
2016-08-22 08:00:00	0.547896	0.609383	0.610007	0.539734	0.55052	0.542003
2016-08-22 09:00:00	0.509262	0.557726	0.59069	0.496025	0.513532	0.503849
2016-08-22 10:00:00	0.81759	0.829581	0.827019	0.802439	0.817311	0.811009
2016-08-22 11:00:00	0.366518	0.430734	0.523312	0.367161	0.371387	0.361428
2016-08-22 12:00:00	0.633221	0.635681	0.729605	0.626816	0.637413	0.626746
2016-08-22 13:00:00	1.12649	1.11915	1.08966	1.11309	1.12669	1.11859
2016-08-22 14:00:00	0.634525	0.636113	0.680177	0.610753	0.639473	0.627253
2016-08-22 15:00:00	0.369938	0.442535	0.478559	0.341307	0.37637	0.363666
2016-08-22 16:00:00	0.214336	0.260758	0.429347	0.204955	0.224901	0.209158
2016-08-22 17:00:00	0.345019	0.40643	0.527722	0.328792	0.354008	0.339126
2016-08-22 18:00:00	0.579881	0.6557	0.601046	0.618449	0.587214	0.57663
2016-08-22 19:00:00	0.690316	0.768056	0.710971	0.730776	0.696792	0.686926
2016-08-22 20:00:00	1.20439	1.19471	1.08667	1.18867	1.20296	1.19722
2016-08-22 21:00:00	2.08648	2.20772	2.16618	2.11905	2.08995	2.08227
2016-08-22 22:00:00	1.38645	1.50917	1.49514	1.39249	1.38718	1.37939
2016-08-22 23:00:00	1.16601	1.26405	1.17861	1.16795	1.16505	1.15849
2016-08-23	1.33708	1.36668	1.4275	1.33811	1.34343	1.33457
2016-08-23 01:00:00	1.47589	1.60249	1.59581	1.5039	1.4796	1.47569
2016-08-23 02:00:00	1.27371	1.41931	1.36154	1.27994	1.27985	1.27235
2016-08-23 03:00:00	0.60781	0.659546	0.629684	0.581754	0.613406	0.602132
2016-08-23 04:00:00	0.396881	0.479864	0.539306	0.382135	0.404802	0.391946
2016-08-23 05:00:00	0.451016	0.515623	0.567801	0.432851	0.457901	0.445801
2016-08-23 06:00:00	0.463969	0.529552	0.570123	0.451027	0.469957	0.458718
2016-08-23 07:00:00	0.382238	0.462715	0.53609	0.377392	0.388481	0.37718
2016-08-23 08:00:00	0.511116	0.561651	0.597422	0.499661	0.515747	0.505595
2016-08-23 09:00:00	0.360303	0.42894	0.524647	0.359812	0.365897	0.355157
2016-08-23 10:00:00	0.459336	0.497269	0.568729	0.449607	0.463907	0.45387
2016-08-23 11:00:00	0.847635	0.857587	0.888573	0.861141	0.849211	0.840093
2016-08-23 12:00:00	0.591027	0.606903	0.665488	0.57358	0.59418	0.584065
2016-08-23 13:00:00	0.323576	0.361933	0.489556	0.302636	0.33176	0.317421
2016-08-23 14:00:00	0.374132	0.395282	0.516527	0.360564	0.380741	0.366662
2016-08-23 15:00:00	0.165249	0.252149	0.390443	0.157739	0.175919	0.160034
2016-08-23 16:00:00	0.0846525	0.184798	0.356099	0.0807366	0.0961491	0.0799789
2016-08-23 17:00:00	0.184198	0.248402	0.419953	0.17792	0.194564	0.17898
2016-08-23 18:00:00	0.143976	0.24358	0.392073	0.139375	0.154267	0.139164
2016-08-23 19:00:00	0.174679	0.25789	0.388949	0.161955	0.183951	0.169832
2016-08-23 20:00:00	0.234407	0.321422	0.413285	0.232335	0.24159	0.229081
2016-08-23 21:00:00	0.435204	0.497105	0.524832	0.435066	0.439536	0.429218
2016-08-23 22:00:00	0.682758	0.756024	0.764742	0.68354	0.684343	0.675803
2016-08-23 23:00:00	0.650165	0.729581	0.748228	0.692542	0.650794	0.641943
2016-08-24	0.87205	0.95714	0.882606	0.907447	0.878009	0.865601
2016-08-24 01:00:00	0.708851	0.793051	0.798184	0.72551	0.715898	0.7015
2016-08-24 02:00:00	1.00534	1.08682	0.9763	1.03268	1.00938	0.999007
2016-08-24 03:00:00	0.659856	0.741243	0.701407	0.639046	0.66536	0.653465
2016-08-24 04:00:00	0.532363	0.601175	0.610498	0.505839	0.539525	0.527214
2016-08-24 05:00:00	0.358736	0.450591	0.511574	0.348873	0.366607	0.35391
2016-08-24 06:00:00	0.536703	0.58464	0.614028	0.511879	0.542191	0.531141
2016-08-24 07:00:00	0.350141	0.436016	0.515422	0.344319	0.35662	0.345136
2016-08-24 08:00:00	0.540621	0.583151	0.622198	0.520526	0.544859	0.534971
2016-08-24 09:00:00	0.502268	0.5463	0.594494	0.482716	0.506302	0.496545
2016-08-24 10:00:00	0.666511	0.680339	0.687609	0.64751	0.669446	0.659887
2016-08-24 11:00:00	0.845957	0.851142	0.876038	0.848996	0.848331	0.838487
2016-08-24 12:00:00	0.606959	0.667368	0.680077	0.586117	0.61125	0.600104
2016-08-24 13:00:00	0.241651	0.29807	0.427125	0.217654	0.250949	0.236468
2016-08-24 14:00:00	0.195573	0.260074	0.397161	0.157881	0.206135	0.191026
2016-08-24 15:00:00	0.691438	0.765212	0.767203	0.732503	0.696668	0.68631
2016-08-24 16:00:00	0.689836	0.782987	0.767747	0.71246	0.697729	0.686838
2016-08-24 17:00:00	0.105377	0.201459	0.35478	0.0797657	0.115876	0.101259
2016-08-24 18:00:00	0.15261	0.24144	0.383237	0.130372	0.162593	0.147901
2016-08-24 19:00:00	0.154435	0.248326	0.373119	0.135152	0.163333	0.149969
2016-08-24 20:00:00	0.385682	0.444326	0.505974	0.371957	0.391507	0.38003
2016-08-24 21:00:00	0.284577	0.36555	0.441254	0.285148	0.289778	0.279732
2016-08-24 22:00:00	0.537529	0.595261	0.624905	0.529731	0.540961	0.531575
2016-08-24 23:00:00	0.505301	0.586276	0.611465	0.509723	0.507606	0.499426
2016-08-25	1.19884	1.31229	1.29289	1.18734	1.20454	1.19254
2016-08-25 01:00:00	1.02265	1.11654	1.03673	0.999083	1.0283	1.0164
2016-08-25 02:00:00	1.16658	1.22808	1.17164	1.16746	1.1707	1.1604
2016-08-25 03:00:00	0.845825	0.911219	0.843502	0.886185	0.848981	0.838639
2016-08-25 04:00:00	0.679183	0.748541	0.711226	0.663357	0.685215	0.672697
2016-08-25 05:00:00	0.493376	0.584246	0.604364	0.472887	0.49985	0.487558
2016-08-25 06:00:00	0.558631	0.628957	0.620079	0.533323	0.564741	0.552714
2016-08-25 07:00:00	0.506613	0.582908	0.600713	0.48783	0.512164	0.5007
2016-08-25 08:00:00	0.559373	0.621979	0.615408	0.537695	0.564512	0.553447
2016-08-25 09:00:00	0.495615	0.561527	0.582287	0.478015	0.500601	0.489737
2016-08-25 10:00:00	0.552303	0.602413	0.610812	0.537668	0.556937	0.546326
2016-08-25 11:00:00	0.885061	0.929674	0.903938	0.895424	0.889043	0.87759
2016-08-25 12:00:00	0.701403	0.764672	0.76245	0.688875	0.705569	0.694714
2016-08-25 13:00:00	0.276234	0.350238	0.479568	0.254504	0.285168	0.270572
2016-08-25 14:00:00	0.33987	0.39968	0.486167	0.322398	0.348121	0.333872
2016-08-25 15:00:00	0.877305	0.952951	0.869512	0.921237	0.88106	0.871285
2016-08-25 16:00:00	1.07351	1.12876	1.03242	1.08486	1.07397	1.06337
2016-08-25 17:00:00	0.109669	0.217851	0.373162	0.0939291	0.119801	0.105567
2016-08-25 18:00:00	0.372873	0.420215	0.505207	0.359193	0.379306	0.367193
2016-08-25 19:00:00	1.63037	1.63531	1.76493	1.68515	1.63101	1.62377
2016-08-25 20:00:00	4.37391	4.49539	4.47242	4.3578	4.40171	4.38275
2016-08-25 21:00:00	2.80671	2.89631	2.78839	2.86058	2.81931	2.80579
2016-08-25 22:00:00	2.63946	2.75915	2.59057	2.69488	2.65154	2.63794
2016-08-25 23:00:00	2.60649	2.72433	2.60862	2.64951	2.61857	2.60518
2016-08-26	1.38624	1.44072	1.48465	1.38718	1.38949	1.38035
2016-08-26 01:00:00	1.12927	1.19676	1.15424	1.14794	1.13453	1.12331
2016-08-26 02:00:00	0.890392	0.96947	0.853718	0.92122	0.893739	0.883471
2016-08-26 03:00:00	1.18643	1.2697	1.16734	1.16888	1.19081	1.18014
2016-08-26 04:00:00	0.553862	0.617822	0.609786	0.520364	0.560828	0.54868
2016-08-26 05:00:00	0.448307	0.524494	0.556323	0.419857	0.455412	0.44334
2016-08-26 06:00:00	0.593164	0.64402	0.63641	0.561876	0.598627	0.587704
2016-08-26 07:00:00	0.410399	0.492381	0.534797	0.391528	0.416149	0.405291
2016-08-26 08:00:00	0.58275	0.627899	0.628859	0.559864	0.58708	0.577174
2016-08-26 09:00:00	0.54306	0.586672	0.613217	0.527246	0.547254	0.53751
2016-08-26 10:00:00	0.450839	0.500798	0.558915	0.43887	0.455338	0.445553
2016-08-26 11:00:00	1.77989	1.81318	1.72503	1.82315	1.78231	1.77456
2016-08-26 12:00:00	1.06108	1.09639	1.06616	1.04786	1.06266	1.05415
2016-08-26 13:00:00	0.790627	0.881924	0.820742	0.808228	0.797258	0.787979
2016-08-26 14:00:00	0.998851	1.07585	0.956009	1.01301	1.00334	0.994027
2016-08-26 15:00:00	0.75556	0.842762	0.805026	0.759845	0.762406	0.752856
2016-08-26 16:00:00	0.583738	0.610696	0.669187	0.557143	0.588706	0.577114
2016-08-26 17:00:00	0.359435	0.40254	0.518288	0.335684	0.366604	0.354146
2016-08-26 18:00:00	0.880468	0.88234	0.941689	0.855474	0.883215	0.873113
2016-08-26 19:00:00	0.550943	0.575689	0.643966	0.521594	0.556062	0.544705
2016-08-26 20:00:00	0.231479	0.315468	0.407382	0.227177	0.238133	0.226993
2016-08-26 21:00:00	0.557654	0.598194	0.600361	0.546659	0.560948	0.551745
2016-08-26 22:00:00	0.608804	0.662118	0.647839	0.60792	0.610927	0.602851
2016-08-26 23:00:00	0.433336	0.529065	0.541987	0.446594	0.435144	0.42772
2016-08-27	0.643138	0.713891	0.68032	0.60691	0.651463	0.637896
2016-08-27 01:00:00	0.622521	0.688552	0.657232	0.585772	0.630346	0.617186
2016-08-27 02:00:00	0.73006	0.779772	0.728788	0.695996	0.735692	0.72366
2016-08-27 03:00:00	0.616142	0.677369	0.64801	0.581983	0.622804	0.61058
2016-08-27 04:00:00	0.619218	0.679541	0.655727	0.587792	0.625357	0.613693
2016-08-27 05:00:00	0.489376	0.567863	0.578432	0.466931	0.495648	0.484237
2016-08-27 06:00:00	0.565507	0.621424	0.621154	0.537381	0.571105	0.560122
2016-08-27 07:00:00	0.615513	0.670562	0.677003	0.591379	0.620401	0.609553
2016-08-27 08:00:00	0.491268	0.553698	0.585084	0.478295	0.496279	0.485843
2016-08-27 09:00:00	0.518033	0.560193	0.594276	0.497813	0.522842	0.512581
2016-08-27 10:00:00	0.545031	0.576544	0.61522	0.526765	0.549626	0.539342
2016-08-27 11:00:00	0.407255	0.460168	0.547396	0.401261	0.412299	0.402163
2016-08-27 12:00:00	0.412127	0.452716	0.529606	0.397149	0.417403	0.407038
2016-08-27 13:00:00	0.249646	0.298977	0.446347	0.217695	0.258745	0.244954
2016-08-27 14:00:00	0.0817342	0.182001	0.348611	0.0659491	0.0929999	0.0782849
2016-08-27 15:00:00	0.116035	0.196153	0.368326	0.0905096	0.127157	0.112319
2016-08-27 16:00:00	0.0887694	0.174991	0.353043	0.0678455	0.100264	0.08526
2016-08-27 17:00:00	0.103649	0.19433	0.350683	0.0817363	0.113938	0.0999795
2016-08-27 18:00:00	0.131119	0.20621	0.374038	0.103518	0.141986	0.127155
2016-08-27 19:00:00	0.129566	0.23045	0.37135	0.123053	0.138829	0.125656
2016-08-27 20:00:00	0.392937	0.438433	0.518358	0.370102	0.398469	0.387589
2016-08-27 21:00:00	0.313728	0.392154	0.463893	0.310873	0.318544	0.308776
2016-08-27 22:00:00	0.468438	0.532481	0.576959	0.461426	0.471541	0.462851
2016-08-27 23:00:00	0.498069	0.574231	0.593555	0.492677	0.500691	0.492338
2016-08-28	0.433967	0.522975	0.550047	0.407058	0.444487	0.429122
2016-08-28 01:00:00	0.53321	0.599726	0.611795	0.497626	0.542767	0.528003
2016-08-28 02:00:00	0.39149	0.48642	0.537322	0.369515	0.401532	0.386748
2016-08-28 03:00:00	0.543616	0.600189	0.626089	0.511062	0.551737	0.538325
2016-08-28 04:00:00	0.497671	0.564126	0.58613	0.470781	0.505334	0.492516
2016-08-28 05:00:00	0.40662	0.477373	0.544816	0.38223	0.414956	0.401652
2016-08-28 06:00:00	0.48713	0.533021	0.587447	0.456897	0.494345	0.481704
2016-08-28 07:00:00	0.423491	0.490616	0.543995	0.406764	0.430155	0.418151
2016-08-28 08:00:00	0.527117	0.560003	0.610502	0.496572	0.533401	0.521487
2016-08-28 09:00:00	0.338609	0.406844	0.518644	0.32559	0.345702	0.333645
2016-08-28 10:00:00	0.517023	0.546657	0.5973	0.496047	0.521934	0.511425
2016-08-28 11:00:00	0.424371	0.4638	0.555758	0.403268	0.429414	0.418909
2016-08-28 12:00:00	0.329434	0.390108	0.478614	0.311977	0.335048	0.324235
2016-08-28 13:00:00	0.310902	0.341113	0.477406	0.270394	0.318971	0.305682
2016-08-28 14:00:00	0.05919	0.158969	0.321938	0.0431441	0.0718972	0.0556487
2016-08-28 15:00:00	0.126924	0.193923	0.367202	0.0962264	0.138792	0.122874
2016-08-28 16:00:00	0.11318	0.194075	0.347223	0.0860928	0.124307	0.109274
2016-08-28 17:00:00	0.120239	0.199226	0.354037	0.0924338	0.131377	0.116257
2016-08-28 18:00:00	0.115499	0.206245	0.359545	0.0974016	0.126668	0.111588
2016-08-28 19:00:00	0.101138	0.216297	0.337511	0.0921802	0.11098	0.0972423
2016-08-28 20:00:00	0.334937	0.397556	0.485245	0.310838	0.341322	0.329547
2016-08-28 21:00:00	0.358812	0.444923	0.48617	0.354279	0.362559	0.353382
2016-08-28 22:00:00	0.462922	0.539635	0.575861	0.454877	0.465679	0.45713
2016-08-28 23:00:00	0.604225	0.684223	0.648945	0.597296	0.605421	0.597984
2016-08-29	0.517231	0.609914	0.58532	0.488502	0.525806	0.511905
2016-08-29 01:00:00	7.51027	6.87019	6.93926	7.49093	7.46935	7.49695
2016-08-29 02:00:00	4.41538	4.542	4.68894	4.31115	4.42954	4.42964
2016-08-29 03:00:00	3.22814	3.34578	2.75099	3.18864	3.23795	3.22989
2016-08-29 04:00:00	2.48798	2.57775	2.48564	2.48407	2.49302	2.48659
2016-08-29 05:00:00	1.96013	2.00779	1.99178	1.97213	1.96224	1.95577
2016-08-29 06:00:00	1.20375	1.22217	1.20461	1.20851	1.20419	1.19689
2016-08-29 07:00:00	1.38819	1.38864	1.44144	1.38342	1.38803	1.38157
2016-08-29 08:00:00	1.36714	1.36813	1.35102	1.38628	1.36532	1.35983
2016-08-29 09:00:00	0.848779	0.856685	0.881981	0.836195	0.850164	0.84208
2016-08-29 10:00:00	1.05789	1.05235	1.07498	1.05726	1.05722	1.05099
2016-08-29 11:00:00	1.18518	1.1753	1.19461	1.18997	1.18401	1.17829
2016-08-29 12:00:00	1.72675	1.70442	1.7398	1.75231	1.72729	1.72115
2016-08-29 13:00:00	1.13312	1.1156	1.09138	1.12713	1.13216	1.12576
2016-08-29 14:00:00	2.3545	2.39962	2.3521	2.35487	2.36084	2.35207
2016-08-29 15:00:00	2.40927	2.46242	2.41019	2.45331	2.41566	2.40598
2016-08-29 16:00:00	3.06523	3.14739	3.15131	3.05309	3.08043	3.06747
2016-08-29 17:00:00	4.62639	4.75008	4.27005	4.46886	4.65249	4.63708
2016-08-29 18:00:00	7.07508	6.68944	6.08711	6.88351	7.0759	7.06245
2016-08-29 19:00:00	8.77461	7.275	7.13641	8.46582	8.67819	8.71145
2016-08-29 20:00:00	9.18208	7.2667	7.99356	8.5866	9.04506	9.09296
2016-08-29 21:00:00	7.81846	6.69367	7.02599	8.06185	7.78772	7.79058
2016-08-29 22:00:00	5.48755	5.6586	5.15734	5.40026	5.51282	5.49336
2016-08-29 23:00:00	2.27409	2.41665	2.25611	2.28287	2.27784	2.2706
2016-08-30	1.33007	1.38244	1.44648	1.31869	1.33364	1.32385
2016-08-30 01:00:00	2.03033	2.12455	2.09461	2.0129	2.03419	2.02698
2016-08-30 02:00:00	1.30416	1.37636	1.32936	1.32077	1.30639	1.29893
2016-08-30 03:00:00	2.54106	2.65447	2.42856	2.52011	2.54409	2.53984
2016-08-30 04:00:00	1.09464	1.15404	1.09668	1.08943	1.09692	1.08791
2016-08-30 05:00:00	0.500999	0.594048	0.582634	0.485444	0.508152	0.495059
2016-08-30 06:00:00	0.450731	0.533049	0.568161	0.439442	0.456983	0.44533
2016-08-30 07:00:00	0.48618	0.546699	0.580973	0.468071	0.491771	0.480683
2016-08-30 08:00:00	0.44726	0.502148	0.563832	0.430937	0.452969	0.44181
2016-08-30 09:00:00	0.407603	0.475082	0.541339	0.399374	0.412849	0.402262
2016-08-30 10:00:00	0.41491	0.475454	0.546393	0.407257	0.419762	0.409578
2016-08-30 11:00:00	1.20799	1.25909	1.32918	1.21743	1.20898	1.20049
2016-08-30 12:00:00	0.581377	0.652527	0.649109	0.569008	0.585156	0.574505
2016-08-30 13:00:00	0.247957	0.317	0.420076	0.22811	0.256999	0.242527
2016-08-30 14:00:00	0.189668	0.291854	0.406626	0.171982	0.200209	0.184059
2016-08-30 15:00:00	0.150518	0.25118	0.379262	0.134977	0.16157	0.145252
2016-08-30 16:00:00	0.251279	0.360006	0.466427	0.225862	0.2606	0.244985
2016-08-30 17:00:00	0.374421	0.474553	0.529085	0.348431	0.380514	0.366617
2016-08-30 18:00:00	0.214509	0.293861	0.420915	0.19393	0.224011	0.208624
2016-08-30 19:00:00	0.809925	0.814782	0.727732	0.77301	0.809379	0.802587
2016-08-30 20:00:00	1.62281	1.6448	1.74827	1.62202	1.62313	1.61661
2016-08-30 21:00:00	2.09576	2.14736	2.13341	2.13924	2.09854	2.09063
2016-08-30 22:00:00	2.22635	2.32812	2.23891	2.25858	2.23135	2.2221
2016-08-30 23:00:00	1.51679	1.58721	1.61224	1.51806	1.5157	1.50999
2016-08-31	0.908767	0.978885	0.948379	0.876249	0.914365	0.902094
2016-08-31 01:00:00	0.840627	0.933169	0.829439	0.863409	0.847059	0.83356
2016-08-31 02:00:00	1.00855	1.08099	0.961037	1.04007	1.01228	1.00159
2016-08-31 03:00:00	0.791688	0.867764	0.811645	0.776075	0.796745	0.784186
2016-08-31 04:00:00	0.442261	0.539766	0.552057	0.420792	0.449827	0.436305
2016-08-31 05:00:00	0.507104	0.586172	0.58531	0.485876	0.513487	0.500978
2016-08-31 06:00:00	0.468195	0.549284	0.563992	0.446463	0.474287	0.462094
2016-08-31 07:00:00	0.432012	0.517886	0.548895	0.412814	0.437743	0.425945
2016-08-31 08:00:00	0.412167	0.493896	0.540983	0.39507	0.41767	0.406132
2016-08-31 09:00:00	0.443514	0.515114	0.55386	0.426928	0.448317	0.437397
2016-08-31 10:00:00	0.444255	0.511205	0.554579	0.429285	0.448519	0.438072
2016-08-31 11:00:00	0.836487	0.888821	0.855921	0.836359	0.838771	0.828585
2016-08-31 12:00:00	0.536042	0.590241	0.613532	0.517811	0.539956	0.529522
2016-08-31 13:00:00	0.46	0.485719	0.560187	0.437944	0.464592	0.453257
2016-08-31 14:00:00	0.401478	0.448304	0.508662	0.386514	0.406789	0.396016
2016-08-31 15:00:00	0.371739	0.432411	0.49931	0.369376	0.376377	0.366289
2016-08-31 16:00:00	0.275936	0.358108	0.448048	0.280322	0.281559	0.270927
2016-08-31 17:00:00	0.254024	0.333348	0.444497	0.251924	0.260847	0.249192
2016-08-31 18:00:00	0.356706	0.430285	0.48344	0.352438	0.361448	0.351336
2016-08-31 19:00:00	0.273304	0.371948	0.446576	0.276388	0.278638	0.268412
2016-08-31 20:00:00	0.368151	0.458036	0.488208	0.368006	0.371998	0.362813
2016-08-31 21:00:00	0.464424	0.553542	0.572219	0.466486	0.466997	0.458626
2016-08-31 22:00:00	0.838349	0.96872	0.88629	0.85442	0.83827	0.830943
2016-08-31 23:00:00	0.962361	1.07963	0.995229	0.965992	0.961145	0.955144
2016-09-01	1.71285	1.74967	1.81208	1.72765	1.72063	1.71021
2016-09-01 01:00:00	1.62898	1.73063	1.71129	1.64307	1.63266	1.62754
2016-09-01 02:00:00	0.943029	0.979998	0.901268	0.947755	0.949553	0.936408
2016-09-01 03:00:00	0.602889	0.6439	0.631334	0.588565	0.611653	0.596849
2016-09-01 04:00:00	0.674983	0.714267	0.689695	0.66759	0.682734	0.668851
2016-09-01 05:00:00	0.44982	0.520444	0.555305	0.453523	0.457981	0.444451
2016-09-01 06:00:00	0.606453	0.64916	0.652486	0.600757	0.613269	0.600845
2016-09-01 07:00:00	0.463199	0.53349	0.564788	0.467485	0.470542	0.457964
2016-09-01 08:00:00	0.546647	0.605826	0.608664	0.550632	0.552914	0.541165
2016-09-01 09:00:00	0.494843	0.554686	0.582056	0.497367	0.501377	0.489384
2016-09-01 10:00:00	0.501264	0.561947	0.584492	0.512591	0.507292	0.49572
2016-09-01 11:00:00	0.941605	0.960757	0.948577	0.96625	0.945618	0.934414
2016-09-01 12:00:00	0.859986	0.915024	0.894227	0.869362	0.863213	0.852789
2016-09-01 13:00:00	0.559389	0.612725	0.611617	0.565266	0.565044	0.553193
2016-09-01 14:00:00	0.449194	0.513685	0.529437	0.456201	0.455606	0.443117
2016-09-01 15:00:00	0.494803	0.534536	0.543302	0.496503	0.501516	0.48869
2016-09-01 16:00:00	0.472998	0.506991	0.590032	0.469542	0.48105	0.467095
2016-09-01 17:00:00	0.351451	0.388693	0.47444	0.346942	0.360605	0.345572
2016-09-01 18:00:00	0.257282	0.300965	0.426995	0.249741	0.268688	0.251632
2016-09-01 19:00:00	0.841763	0.871915	0.771912	0.910985	0.843976	0.834431
2016-09-01 20:00:00	0.497134	0.534299	0.562205	0.50613	0.503044	0.490085
2016-09-01 21:00:00	0.726345	0.740014	0.687674	0.7625	0.731438	0.718655
2016-09-01 22:00:00	0.592157	0.619342	0.665437	0.596319	0.597071	0.585055
2016-09-01 23:00:00	0.588629	0.611807	0.632619	0.590889	0.592238	0.58125
2016-09-02	0.97109	0.970168	0.894681	0.972732	0.975214	0.963374
2016-09-02 01:00:00	1.08716	1.03521	1.08101	1.12332	1.09033	1.07919
2016-09-02 02:00:00	0.960091	0.981884	0.905378	0.996401	0.963784	0.953411
2016-09-02 03:00:00	0.605806	0.652279	0.662432	0.602898	0.613185	0.599774
2016-09-02 04:00:00	0.503743	0.539574	0.588447	0.497845	0.512192	0.498347
2016-09-02 05:00:00	0.496684	0.543134	0.580584	0.4991	0.504292	0.491359
2016-09-02 06:00:00	0.473062	0.530727	0.570414	0.474601	0.480325	0.467828
2016-09-02 07:00:00	0.490965	0.547014	0.578565	0.489525	0.497682	0.485662
2016-09-02 08:00:00	0.566306	0.630766	0.61506	0.564173	0.571481	0.560618
2016-09-02 09:00:00	0.546748	0.594766	0.612252	0.541439	0.552682	0.541217
2016-09-02 10:00:00	0.873294	0.903563	0.891402	0.881132	0.876594	0.866205
2016-09-02 11:00:00	0.921359	0.983961	0.944228	0.928549	0.924022	0.914117
2016-09-02 12:00:00	0.505147	0.558654	0.59144	0.497144	0.511729	0.499293
2016-09-02 13:00:00	0.14908	0.244624	0.358761	0.143724	0.161993	0.144782
2016-09-02 14:00:00	0.345921	0.396981	0.492101	0.328139	0.356749	0.340579
2016-09-02 15:00:00	0.156912	0.243661	0.356016	0.153938	0.169206	0.152573
2016-09-02 16:00:00	0.358291	0.405557	0.553563	0.343933	0.368249	0.352408
2016-09-02 17:00:00	0.733477	0.802171	0.732583	0.761335	0.741544	0.729339
2016-09-02 18:00:00	1.14241	1.31229	1.21463	1.1572	1.14636	1.14066
2016-09-02 19:00:00	0.728416	0.818589	0.907654	0.771633	0.733643	0.724107
2016-09-02 20:00:00	0.500669	0.541883	0.598595	0.510808	0.50722	0.493463
2016-09-02 21:00:00	0.510695	0.553483	0.592877	0.504385	0.517084	0.504824
2016-09-02 22:00:00	0.522866	0.555338	0.59473	0.52847	0.527685	0.517224
2016-09-02 23:00:00	0.622537	0.637866	0.666195	0.626144	0.626367	0.616539
2016-09-03	0.930058	0.978587	0.874114	0.946526	0.937309	0.92328
2016-09-03 01:00:00	1.10536	1.16049	1.04296	1.14218	1.10957	1.0998
2016-09-03 02:00:00	0.802229	0.877891	0.819296	0.792913	0.809036	0.79607
2016-09-03 03:00:00	0.604504	0.653556	0.63684	0.589637	0.611848	0.599214
2016-09-03 04:00:00	0.518794	0.579873	0.585242	0.511338	0.526195	0.513649
2016-09-03 05:00:00	0.548392	0.602502	0.604096	0.536402	0.554983	0.543007
2016-09-03 06:00:00	0.533872	0.598042	0.592762	0.529873	0.540145	0.528586
2016-09-03 07:00:00	0.52984	0.589751	0.597002	0.52141	0.53595	0.524482
2016-09-03 08:00:00	0.529732	0.595853	0.593729	0.52966	0.53544	0.524357
2016-09-03 09:00:00	0.530534	0.591465	0.596032	0.527152	0.536428	0.525122
2016-09-03 10:00:00	0.538436	0.597166	0.598247	0.537944	0.543945	0.532997
2016-09-03 11:00:00	0.643209	0.678564	0.715203	0.64215	0.648827	0.637019
2016-09-03 12:00:00	0.69103	0.729047	0.775887	0.688247	0.696169	0.684307
2016-09-03 13:00:00	0.530581	0.587264	0.577335	0.497732	0.536624	0.524766
2016-09-03 14:00:00	0.658888	0.708949	0.699504	0.617869	0.66385	0.652509
2016-09-03 15:00:00	0.685519	0.726977	0.730591	0.652355	0.69084	0.679119
2016-09-03 16:00:00	0.649348	0.697012	0.705295	0.613412	0.654981	0.643048
2016-09-03 17:00:00	0.597508	0.612553	0.677787	0.584461	0.605127	0.591152
2016-09-03 18:00:00	0.915247	0.940267	1.04285	0.929339	0.924988	0.91211
2016-09-03 19:00:00	0.95047	0.957803	0.925809	1.02525	0.957661	0.946655
2016-09-03 20:00:00	1.11099	1.13748	1.21955	1.13174	1.11854	1.10815
2016-09-03 21:00:00	0.840108	0.850627	0.828721	0.859719	0.842474	0.833002
2016-09-03 22:00:00	1.54345	1.62305	1.53442	1.59587	1.54728	1.53724
2016-09-03 23:00:00	1.19435	1.20573	1.20655	1.22205	1.1972	1.1876
2016-09-04	0.983361	1.01352	1.00423	0.965533	0.9887	0.977309
2016-09-04 01:00:00	0.940198	0.960797	0.903277	0.91748	0.944336	0.934136
2016-09-04 02:00:00	1.13769	1.18923	1.21056	1.15043	1.14308	1.13129
2016-09-04 03:00:00	0.547909	0.600762	0.614646	0.533027	0.556406	0.542236
2016-09-04 04:00:00	0.569187	0.620016	0.629415	0.549856	0.576459	0.563669
2016-09-04 05:00:00	0.441187	0.501809	0.566484	0.4342	0.449679	0.436241
2016-09-04 06:00:00	0.464601	0.533534	0.586777	0.468755	0.472136	0.459543
2016-09-04 07:00:00	0.598996	0.645674	0.663839	0.593804	0.605526	0.59349
2016-09-04 08:00:00	0.580758	0.639698	0.642971	0.578037	0.586681	0.57521
2016-09-04 09:00:00	0.471332	0.527945	0.57852	0.470689	0.478448	0.466151
2016-09-04 10:00:00	0.38847	0.460095	0.538498	0.395997	0.395861	0.383542
2016-09-04 11:00:00	0.537211	0.59048	0.612114	0.531861	0.542777	0.531678
2016-09-04 12:00:00	0.63004	0.651518	0.727662	0.63962	0.635664	0.623315
2016-09-04 13:00:00	0.610341	0.646006	0.62191	0.579927	0.616341	0.603824
2016-09-04 14:00:00	0.932494	0.909617	0.955405	0.911168	0.936479	0.925511
2016-09-04 15:00:00	0.657572	0.693399	0.647107	0.600341	0.66325	0.65075
2016-09-04 16:00:00	1.14735	1.09266	1.65495	1.10467	1.14889	1.1389
2016-09-04 17:00:00	0.591386	0.595961	0.676854	0.543037	0.59771	0.585081
2016-09-04 18:00:00	0.68724	0.716697	0.767406	0.653789	0.692192	0.680726
2016-09-04 19:00:00	0.808328	0.84211	0.84345	0.77811	0.812405	0.801476
2016-09-04 20:00:00	0.972822	1.0012	0.985086	0.953537	0.975859	0.966108
2016-09-04 21:00:00	0.617633	0.662427	0.678351	0.60677	0.621748	0.61151
2016-09-04 22:00:00	1.08623	1.12511	1.04567	1.12979	1.08862	1.08001
2016-09-04 23:00:00	0.971661	1.02767	0.935789	0.997325	0.975114	0.967913
2016-09-05	0.553739	0.588059	0.611399	0.537736	0.563173	0.548714
2016-09-05 01:00:00	0.555266	0.589284	0.611388	0.540895	0.563977	0.55011
2016-09-05 02:00:00	0.45849	0.516078	0.560733	0.457081	0.467252	0.453417
2016-09-05 03:00:00	0.493547	0.537907	0.583144	0.483111	0.501831	0.488327
2016-09-05 04:00:00	0.506343	0.547173	0.582535	0.501702	0.513404	0.500799
2016-09-05 05:00:00	0.431043	0.490163	0.549677	0.435487	0.438727	0.425798
2016-09-05 06:00:00	0.512169	0.559399	0.593462	0.505114	0.518946	0.506673
2016-09-05 07:00:00	0.556614	0.595057	0.626594	0.54778	0.562486	0.550852
2016-09-05 08:00:00	0.663047	0.688221	0.673973	0.648467	0.667116	0.656249
2016-09-05 09:00:00	0.475526	0.53992	0.569366	0.469582	0.481937	0.470417
2016-09-05 10:00:00	0.526273	0.590836	0.611729	0.526267	0.531725	0.520897
2016-09-05 11:00:00	0.502015	0.561316	0.583409	0.493731	0.507896	0.496872
2016-09-05 12:00:00	0.452938	0.510675	0.533425	0.444244	0.459485	0.447957
2016-09-05 13:00:00	0.428886	0.469289	0.550906	0.42944	0.436026	0.423494
2016-09-05 14:00:00	0.361425	0.42229	0.532353	0.346939	0.370268	0.356348
2016-09-05 15:00:00	0.911943	0.952575	0.924722	0.89742	0.915376	0.905302
2016-09-05 16:00:00	0.404723	0.472035	0.534715	0.373242	0.4134	0.399074
2016-09-05 17:00:00	0.86165	0.87982	0.902907	0.833204	0.867293	0.854829
2016-09-05 18:00:00	0.619396	0.666999	0.693643	0.576499	0.625453	0.613141
2016-09-05 19:00:00	0.977003	1.04276	1.04011	0.967423	0.983008	0.970117
2016-09-05 20:00:00	1.14858	1.24444	1.25204	1.10633	1.15614	1.14569
2016-09-05 21:00:00	1.41881	1.57687	1.51508	1.42393	1.42708	1.41549
2016-09-05 22:00:00	3.28424	3.52349	2.74737	3.34002	3.30814	3.29034
2016-09-05 23:00:00	0.751276	0.780982	0.801176	0.761738	0.753924	0.745118
2016-09-06	0.972722	1.00113	0.966489	0.949235	0.978435	0.966697
2016-09-06 01:00:00	1.20952	1.24598	1.21625	1.23493	1.21286	1.20442
2016-09-06 02:00:00	0.879837	0.949781	0.832899	0.90259	0.885852	0.873234
2016-09-06 03:00:00	0.582083	0.666407	0.65425	0.571516	0.590051	0.576411
2016-09-06 04:00:00	0.556077	0.636003	0.619327	0.546417	0.56398	0.55067
2016-09-06 05:00:00	0.51997	0.598611	0.595029	0.512192	0.527875	0.514526
2016-09-06 06:00:00	0.500892	0.581456	0.588325	0.493976	0.508711	0.495379
2016-09-06 07:00:00	0.576017	0.651535	0.629043	0.570336	0.582627	0.570243
2016-09-06 08:00:00	0.493616	0.575592	0.582513	0.485912	0.5004	0.488042
2016-09-06 09:00:00	0.494102	0.573541	0.579687	0.486733	0.500413	0.488463
2016-09-06 10:00:00	0.501662	0.577683	0.588027	0.497125	0.507837	0.496025
2016-09-06 11:00:00	0.796289	0.844327	0.837396	0.80315	0.800398	0.789038
2016-09-06 12:00:00	0.75063	0.843453	0.814102	0.751105	0.755454	0.743944
2016-09-06 13:00:00	0.450504	0.517432	0.555616	0.442618	0.456398	0.44481
2016-09-06 14:00:00	0.462544	0.512345	0.545503	0.455389	0.468725	0.456772
2016-09-06 15:00:00	0.212181	0.283466	0.41435	0.203311	0.223068	0.207382
2016-09-06 16:00:00	0.249563	0.310532	0.423947	0.241796	0.259494	0.244562
2016-09-06 17:00:00	0.402913	0.450255	0.537072	0.399565	0.411097	0.397141
2016-09-06 18:00:00	0.216312	0.286912	0.427885	0.215029	0.226141	0.211281
2016-09-06 19:00:00	0.435138	0.470399	0.544824	0.435252	0.441337	0.429169
2016-09-06 20:00:00	0.342429	0.386443	0.491474	0.342645	0.34913	0.337208
2016-09-06 21:00:00	0.458883	0.485405	0.539905	0.460087	0.464326	0.453209
2016-09-06 22:00:00	0.497556	0.520843	0.592145	0.502993	0.501697	0.491825
2016-09-06 23:00:00	0.436739	0.473385	0.555241	0.445461	0.440918	0.431184
2016-09-07	0.880713	0.923712	0.916027	0.858757	0.887122	0.874369
2016-09-07 01:00:00	0.568163	0.629018	0.652237	0.547685	0.577523	0.562725
2016-09-07 02:00:00	1.0397	1.10296	1.02339	1.07285	1.04395	1.03362
2016-09-07 03:00:00	1.15903	1.26454	1.19757	1.20006	1.16439	1.15394
2016-09-07 04:00:00	1.14841	1.19071	1.08345	1.18183	1.14858	1.13842
2016-09-07 05:00:00	0.410331	0.484468	0.543938	0.396736	0.419138	0.405418
2016-09-07 06:00:00	0.511654	0.569376	0.597055	0.497719	0.519044	0.506373
2016-09-07 07:00:00	0.437427	0.506833	0.558592	0.423558	0.444952	0.432261
2016-09-07 08:00:00	0.487944	0.55236	0.585639	0.478886	0.494495	0.482628
2016-09-07 09:00:00	0.388993	0.468979	0.53188	0.381754	0.395929	0.383948
2016-09-07 10:00:00	0.401157	0.477125	0.538228	0.395202	0.407698	0.396054
2016-09-07 11:00:00	0.906046	0.948473	0.950469	0.917464	0.909998	0.8992
2016-09-07 12:00:00	0.617251	0.704831	0.699065	0.609934	0.622718	0.611108
2016-09-07 13:00:00	0.42084	0.483875	0.531749	0.414476	0.427346	0.415688
2016-09-07 14:00:00	0.390686	0.457391	0.508165	0.383441	0.397147	0.385531
2016-09-07 15:00:00	0.352885	0.413982	0.521841	0.346779	0.360669	0.347866
2016-09-07 16:00:00	0.240144	0.280198	0.419527	0.221499	0.25015	0.235753
2016-09-07 17:00:00	0.13515	0.211491	0.360056	0.128734	0.146021	0.131371
2016-09-07 18:00:00	0.353441	0.387864	0.500227	0.353159	0.360243	0.348536
2016-09-07 19:00:00	0.244429	0.281223	0.447998	0.237287	0.253323	0.239978
2016-09-07 20:00:00	0.330344	0.365366	0.480486	0.333716	0.3369	0.325503
2016-09-07 21:00:00	0.448414	0.468281	0.546805	0.445351	0.453446	0.443064
2016-09-07 22:00:00	0.619067	0.64403	0.70492	0.613292	0.621958	0.612673
2016-09-07 23:00:00	2.31485	2.47944	2.35974	2.33278	2.32227	2.31269
2016-09-08	1.07431	1.08824	1.06653	1.05077	1.07843	1.06813
2016-09-08 01:00:00	0.974206	0.974825	0.996174	0.976824	0.980418	0.967613
2016-09-08 02:00:00	0.881828	0.924541	0.864943	0.910719	0.887489	0.87514
2016-09-08 03:00:00	1.0662	1.14907	1.09635	1.08111	1.07466	1.06369
2016-09-08 04:00:00	1.16061	1.21429	1.15194	1.20776	1.16759	1.15711
2016-09-08 05:00:00	1.19498	1.24618	1.25199	1.18266	1.20023	1.19093
2016-09-08 06:00:00	0.76576	0.761816	0.792959	0.777068	0.771052	0.759168
2016-09-08 07:00:00	0.660612	0.660761	0.69785	0.67203	0.665775	0.654217
2016-09-08 08:00:00	0.600438	0.613538	0.628922	0.620678	0.604923	0.593958
2016-09-08 09:00:00	0.656092	0.646045	0.696128	0.671699	0.660523	0.649592
2016-09-08 10:00:00	0.526636	0.553599	0.576768	0.550254	0.531428	0.520328
2016-09-08 11:00:00	1.00066	0.973796	1.12493	1.03424	1.00409	0.99312
2016-09-08 12:00:00	0.601967	0.653324	0.667587	0.593321	0.606542	0.595239
2016-09-08 13:00:00	0.504033	0.539774	0.592338	0.492413	0.509605	0.498106
2016-09-08 14:00:00	0.327323	0.35749	0.483713	0.318752	0.335247	0.322389
2016-09-08 15:00:00	0.114134	0.166647	0.357126	0.108207	0.126993	0.109964
2016-09-08 16:00:00	0.415464	0.414802	0.559953	0.401495	0.423578	0.409628
2016-09-08 17:00:00	0.168245	0.226013	0.388785	0.165095	0.178567	0.163759
2016-09-08 18:00:00	0.176232	0.226817	0.393164	0.171916	0.186505	0.171994
2016-09-08 19:00:00	0.327939	0.343223	0.47737	0.308981	0.336629	0.322507
2016-09-08 20:00:00	0.300409	0.351826	0.452473	0.298855	0.307466	0.29471
2016-09-08 21:00:00	0.933795	0.95134	0.991633	0.927144	0.934317	0.926923
2016-09-08 22:00:00	0.940208	0.981288	0.983737	0.941212	0.941539	0.933025
2016-09-08 23:00:00	0.962621	0.983258	1.00398	0.957212	0.962962	0.955347
2016-09-09	0.859139	0.892718	0.902826	0.830426	0.864927	0.853281
2016-09-09 01:00:00	1.29036	1.36791	1.3195	1.29733	1.29494	1.28415
2016-09-09 02:00:00	4.06096	4.30574	3.92549	3.99853	4.07238	4.06932
2016-09-09 03:00:00	3.09179	3.29848	3.03871	3.06929	3.10044	3.09455
2016-09-09 04:00:00	1.66421	1.71574	1.78896	1.68602	1.66444	1.6585
2016-09-09 05:00:00	1.55352	1.5946	1.67272	1.56553	1.55378	1.54772
2016-09-09 06:00:00	1.0818	1.08653	1.09755	1.06878	1.08177	1.075
2016-09-09 07:00:00	1.32016	1.33744	1.40202	1.324	1.3169	1.31286
2016-09-09 08:00:00	0.956247	0.987035	0.978015	0.944942	0.953156	0.948662
2016-09-09 09:00:00	0.451441	0.513417	0.568596	0.435024	0.45748	0.445265
2016-09-09 10:00:00	1.07857	1.10074	1.10158	1.07385	1.07715	1.07137
2016-09-09 11:00:00	1.22044	1.264	1.34196	1.23339	1.21934	1.21241
2016-09-09 12:00:00	0.796098	0.847502	0.83627	0.781747	0.799602	0.788607
2016-09-09 13:00:00	0.383267	0.439177	0.507509	0.351639	0.391081	0.377323
2016-09-09 14:00:00	1.41123	1.41818	1.49909	1.42526	1.40879	1.40415
2016-09-09 15:00:00	3.40976	3.5761	3.46521	3.4473	3.42457	3.41368
2016-09-09 16:00:00	3.823	4.05245	3.82134	3.80858	3.84005	3.82897
2016-09-09 17:00:00	4.81709	5.08477	4.2345	4.91878	4.83635	4.82915
2016-09-09 18:00:00	6.23379	6.40044	5.79261	6.9342	6.23244	6.23316
2016-09-09 19:00:00	7.37295	7.98467	6.54906	8.0394	7.33997	7.35225
2016-09-09 20:00:00	6.14614	6.83145	5.95403	6.40185	6.15271	6.14784
2016-09-09 21:00:00	3.00447	3.13838	3.1221	3.06313	3.01298	3.00439
2016-09-09 22:00:00	1.34054	1.39186	1.46851	1.36885	1.33994	1.33336
2016-09-09 23:00:00	1.14551	1.23234	1.15232	1.15488	1.14718	1.1386
2016-09-10	1.07928	1.08404	1.12854	1.08298	1.08509	1.0727
2016-09-10 01:00:00	0.844595	0.90056	0.840926	0.856364	0.850408	0.837561
2016-09-10 02:00:00	3.80831	4.02969	3.88147	3.74771	3.81949	3.81445
2016-09-10 03:00:00	1.69334	1.74265	1.78972	1.69965	1.69511	1.68801
2016-09-10 04:00:00	0.948952	0.976087	0.970167	0.936967	0.950922	0.942578
2016-09-10 05:00:00	0.469801	0.530806	0.574727	0.454713	0.477785	0.464527
2016-09-10 06:00:00	0.482556	0.547561	0.585621	0.473361	0.489867	0.477487
2016-09-10 07:00:00	0.908871	0.940127	0.937212	0.896918	0.909643	0.90228
2016-09-10 08:00:00	0.541416	0.598226	0.620465	0.530698	0.546904	0.535923
2016-09-10 09:00:00	0.825293	0.861315	0.837216	0.836984	0.828365	0.818706
2016-09-10 10:00:00	1.21977	1.32509	1.25402	1.23911	1.2197	1.21281
2016-09-10 11:00:00	0.950504	1.03571	1.02012	0.962744	0.950865	0.943212
2016-09-10 12:00:00	0.902269	0.958802	0.966846	0.899887	0.90613	0.898104
2016-09-10 13:00:00	0.866751	0.943771	0.881562	0.93389	0.872091	0.863585
2016-09-10 14:00:00	1.05167	1.1394	1.05509	1.06074	1.05592	1.04777
2016-09-10 15:00:00	0.380697	0.423268	0.514826	0.370618	0.387394	0.37549
2016-09-10 16:00:00	0.249934	0.303103	0.439733	0.248378	0.258375	0.245412
2016-09-10 17:00:00	0.371127	0.405163	0.503228	0.368287	0.377319	0.365903
2016-09-10 18:00:00	0.171556	0.246969	0.401852	0.182516	0.180563	0.167497
2016-09-10 19:00:00	5.98094	6.19818	5.34412	6.10763	6.00044	5.9865
2016-09-10 20:00:00	4.83832	5.07956	4.58619	4.84886	4.86311	4.84528
2016-09-10 21:00:00	0.482413	0.513467	0.566733	0.490358	0.48606	0.476868
2016-09-10 22:00:00	0.504337	0.552371	0.622757	0.51628	0.50774	0.498386
2016-09-10 23:00:00	0.571097	0.627038	0.650673	0.583879	0.573284	0.564863
2016-09-11	1.0397	1.0966	1.07355	1.0154	1.04592	1.03373
2016-09-11 01:00:00	0.960609	0.997786	0.962256	0.984997	0.9669	0.953611
2016-09-11 02:00:00	3.42218	3.64985	3.17857	3.39432	3.43307	3.42778
2016-09-11 03:00:00	2.36083	2.47352	2.27915	2.38608	2.36551	2.35826
2016-09-11 04:00:00	1.54042	1.58996	1.6413	1.55287	1.54172	1.53478
2016-09-11 05:00:00	1.16931	1.19979	1.18227	1.15592	1.17008	1.16284
2016-09-11 06:00:00	1.60997	1.66548	1.68233	1.60559	1.61098	1.60432
2016-09-11 07:00:00	0.919583	0.952568	0.944407	0.907128	0.921332	0.913199
2016-09-11 08:00:00	0.900034	0.93977	0.904501	0.903771	0.900664	0.893311
2016-09-11 09:00:00	0.935247	0.96442	0.957129	0.925298	0.935933	0.928706
2016-09-11 10:00:00	0.960683	0.992331	0.999733	0.9589	0.960582	0.954094
2016-09-11 11:00:00	0.896824	0.916774	0.894333	0.889362	0.896151	0.890092
2016-09-11 12:00:00	1.01781	1.03441	1.00212	1.02713	1.01965	1.01098
2016-09-11 13:00:00	1.57509	1.70701	1.68978	1.61601	1.57737	1.56898
2016-09-11 14:00:00	1.08541	1.19791	1.14897	1.07489	1.09198	1.08218
2016-09-11 15:00:00	1.24233	1.28642	1.2043	1.27824	1.24397	1.23657
2016-09-11 16:00:00	0.797275	0.867643	0.866525	0.769774	0.799278	0.790405
2016-09-11 17:00:00	0.55261	0.610055	0.62814	0.50932	0.556796	0.546612
2016-09-11 18:00:00	0.643446	0.716046	0.636461	0.609516	0.647274	0.637127
2016-09-11 19:00:00	0.323116	0.364446	0.485958	0.30491	0.330423	0.318019
2016-09-11 20:00:00	1.46745	1.60764	1.48834	1.4957	1.46656	1.46045
2016-09-11 21:00:00	1.7597	1.93985	1.67415	1.8121	1.76063	1.75408
2016-09-11 22:00:00	2.66955	2.88689	2.57889	2.73682	2.68038	2.66933
2016-09-11 23:00:00	1.33638	1.42471	1.42918	1.38331	1.3378	1.32966
2016-09-12	1.45415	1.56665	1.53545	1.45148	1.45945	1.44892
2016-09-12 01:00:00	0.834611	0.862058	0.857471	0.823964	0.840588	0.828248
2016-09-12 02:00:00	1.08722	1.16767	1.07847	1.12628	1.0893	1.08171
2016-09-12 03:00:00	0.536742	0.620493	0.600568	0.518695	0.544072	0.530864
2016-09-12 04:00:00	0.49109	0.557109	0.586554	0.472794	0.49869	0.486134
2016-09-12 05:00:00	0.484368	0.546231	0.585001	0.464888	0.492018	0.479403
2016-09-12 06:00:00	0.483916	0.549172	0.583142	0.471083	0.490779	0.478885
2016-09-12 07:00:00	0.398368	0.479091	0.546096	0.393954	0.404906	0.393408
2016-09-12 08:00:00	0.479759	0.544579	0.581048	0.467166	0.485621	0.474723
2016-09-12 09:00:00	0.428459	0.50509	0.558679	0.41598	0.434236	0.423582
2016-09-12 10:00:00	0.4118	0.489732	0.550312	0.403678	0.417304	0.40693
2016-09-12 11:00:00	0.434739	0.494301	0.557271	0.441514	0.440176	0.429573
2016-09-12 12:00:00	0.344934	0.419242	0.513451	0.347466	0.351029	0.340262
2016-09-12 13:00:00	0.484221	0.547703	0.606132	0.464044	0.491868	0.478147
2016-09-12 14:00:00	0.700523	0.764715	0.801833	0.672071	0.705918	0.69328
2016-09-12 15:00:00	1.7036	1.83398	1.71287	1.85016	1.70343	1.69685
2016-09-12 16:00:00	2.00428	2.06604	2.00043	2.0483	2.00888	1.99981
2016-09-12 17:00:00	0.559937	0.593023	0.622765	0.539113	0.565414	0.553324
2016-09-12 18:00:00	0.525294	0.57298	0.610634	0.49609	0.531075	0.518612
2016-09-12 19:00:00	0.817641	0.833665	0.848671	0.796015	0.820828	0.810337
2016-09-12 20:00:00	0.879775	0.8582	0.893236	0.892017	0.882299	0.872465
2016-09-12 21:00:00	0.737646	0.763841	0.779283	0.728724	0.740433	0.731085
2016-09-12 22:00:00	0.717581	0.777384	0.772751	0.719669	0.720457	0.710507
2016-09-12 23:00:00	1.08295	1.1443	1.09138	1.08368	1.08397	1.07605
2016-09-13	1.61776	1.70357	1.73376	1.62386	1.62318	1.61357
2016-09-13 01:00:00	1.783	1.8847	1.92311	1.80143	1.78924	1.78254
2016-09-13 02:00:00	1.07236	1.11726	1.02658	1.05104	1.07525	1.06584
2016-09-13 03:00:00	0.573143	0.632097	0.620417	0.548956	0.579657	0.567705
2016-09-13 04:00:00	0.752121	0.782592	0.742715	0.725965	0.75567	0.745097
2016-09-13 05:00:00	0.585201	0.631291	0.622892	0.560975	0.590693	0.579504
2016-09-13 06:00:00	0.456541	0.533884	0.559545	0.446481	0.46246	0.451389
2016-09-13 07:00:00	0.636273	0.682277	0.673677	0.619215	0.640813	0.630667
2016-09-13 08:00:00	0.674141	0.734484	0.730982	0.663579	0.677596	0.668315
2016-09-13 09:00:00	0.389567	0.463945	0.538467	0.387578	0.395513	0.384592
2016-09-13 10:00:00	0.602423	0.642421	0.669533	0.605714	0.607064	0.59655
2016-09-13 11:00:00	1.09984	1.1809	1.1895	1.11966	1.10187	1.09257
2016-09-13 12:00:00	0.678447	0.730939	0.764419	0.675001	0.682218	0.672097
2016-09-13 13:00:00	0.29607	0.376423	0.493214	0.280547	0.305575	0.290972
2016-09-13 14:00:00	0.695535	0.760195	0.740677	0.748113	0.70049	0.689767
2016-09-13 15:00:00	0.503268	0.591156	0.593483	0.555984	0.512274	0.500811
2016-09-13 16:00:00	0.0776828	0.174292	0.355276	0.0719219	0.090195	0.0735242
2016-09-13 17:00:00	0.142903	0.22095	0.401234	0.138485	0.154114	0.138314
2016-09-13 18:00:00	0.286777	0.345193	0.473596	0.282236	0.295519	0.281499
2016-09-13 19:00:00	0.198334	0.261687	0.406616	0.193404	0.207334	0.193628
2016-09-13 20:00:00	0.324461	0.363965	0.469869	0.317754	0.330139	0.318939
2016-09-13 21:00:00	0.43248	0.459519	0.534839	0.418778	0.436681	0.42642
2016-09-13 22:00:00	0.698386	0.74089	0.78013	0.690746	0.700617	0.691394
2016-09-13 23:00:00	0.87157	0.903087	0.866753	0.859577	0.871294	0.864031
2016-09-14	0.648307	0.690278	0.68297	0.61636	0.65668	0.642487
2016-09-14 01:00:00	0.485397	0.556318	0.610313	0.458561	0.494797	0.479406
2016-09-14 02:00:00	0.973114	1.02934	0.95719	0.996903	0.976844	0.966343
2016-09-14 03:00:00	0.572916	0.646889	0.627949	0.549042	0.580637	0.566958
2016-09-14 04:00:00	0.475511	0.546447	0.576669	0.452008	0.483386	0.470712
2016-09-14 05:00:00	0.455592	0.524942	0.57223	0.432848	0.463511	0.45081
2016-09-14 06:00:00	0.390524	0.474446	0.534874	0.386476	0.397829	0.385606
2016-09-14 07:00:00	0.461032	0.521337	0.574871	0.445834	0.467391	0.455859
2016-09-14 08:00:00	0.439628	0.49693	0.565948	0.42898	0.445503	0.434413
2016-09-14 09:00:00	0.530747	0.574076	0.606598	0.528682	0.53544	0.524956
2016-09-14 10:00:00	0.815711	0.859716	0.863488	0.810422	0.816848	0.8085
2016-09-14 11:00:00	0.964989	0.992728	0.998856	0.967421	0.9659	0.95774
2016-09-14 12:00:00	0.630215	0.67349	0.705257	0.615113	0.634285	0.623996
2016-09-14 13:00:00	0.238687	0.299905	0.43475	0.212545	0.248176	0.234682
2016-09-14 14:00:00	0.0970008	0.174112	0.355191	0.0846164	0.108957	0.0935814
2016-09-14 15:00:00	0.0694317	0.143343	0.349007	0.057676	0.0820354	0.0660175
2016-09-14 16:00:00	0.149967	0.208543	0.391369	0.136665	0.160587	0.146104
2016-09-14 17:00:00	0.112158	0.18345	0.377366	0.110191	0.123089	0.108497
2016-09-14 18:00:00	0.209709	0.257847	0.407997	0.192636	0.219297	0.205201
2016-09-14 19:00:00	0.313123	0.366783	0.463677	0.300582	0.319612	0.307918
2016-09-14 20:00:00	0.757254	0.792184	0.805737	0.727393	0.75898	0.750557
2016-09-14 21:00:00	0.706584	0.743098	0.748979	0.683228	0.707864	0.700058
2016-09-14 22:00:00	0.989899	1.06947	1.0204	0.990516	0.989983	0.982765
2016-09-14 23:00:00	1.34799	1.43912	1.4596	1.3494	1.3494	1.34138
2016-09-15	1.71527	1.83082	1.82431	1.75425	1.72341	1.71342
2016-09-15 01:00:00	1.38834	1.51626	1.42913	1.42848	1.39183	1.38387
2016-09-15 02:00:00	0.57662	0.638109	0.62659	0.544779	0.583581	0.571266
2016-09-15 03:00:00	0.472345	0.544725	0.573989	0.450957	0.480571	0.467541
2016-09-15 04:00:00	0.40569	0.487264	0.547726	0.387468	0.41407	0.40105
2016-09-15 05:00:00	0.422475	0.496072	0.557337	0.401564	0.430171	0.417698
2016-09-15 06:00:00	0.368117	0.456952	0.528989	0.358517	0.375649	0.363483
2016-09-15 07:00:00	0.450919	0.515346	0.573362	0.433782	0.457411	0.44582
2016-09-15 08:00:00	0.42908	0.502413	0.557256	0.427894	0.434752	0.423905
2016-09-15 09:00:00	0.580264	0.622708	0.649422	0.566139	0.5846	0.574765
2016-09-15 10:00:00	0.601988	0.656992	0.691526	0.602354	0.606093	0.595666
2016-09-15 11:00:00	0.892726	0.952791	0.927473	0.887303	0.893646	0.885635
2016-09-15 12:00:00	0.768765	0.818745	0.801018	0.746799	0.770268	0.76217
2016-09-15 13:00:00	0.485342	0.535855	0.565856	0.440502	0.489651	0.479568
2016-09-15 14:00:00	0.469899	0.508349	0.559488	0.417085	0.475226	0.464216
2016-09-15 15:00:00	0.155243	0.238252	0.396751	0.126158	0.165044	0.151192
2016-09-15 16:00:00	0.114124	0.187602	0.384567	0.0939006	0.125436	0.110428
2016-09-15 17:00:00	0.216781	0.30494	0.419016	0.218019	0.226639	0.211854
2016-09-15 18:00:00	0.433064	0.511087	0.573726	0.429019	0.44294	0.431016
2016-09-15 19:00:00	0.665691	0.731049	0.675145	0.696305	0.672656	0.663192
2016-09-15 20:00:00	0.514753	0.579575	0.57196	0.50862	0.521843	0.513485
2016-09-15 21:00:00	0.555233	0.579383	0.61123	0.542445	0.55872	0.549616
2016-09-15 22:00:00	0.406967	0.461848	0.545065	0.412895	0.409624	0.401869
2016-09-15 23:00:00	0.560286	0.596643	0.632574	0.554087	0.562391	0.554498
2016-09-16	0.536782	0.603633	0.621598	0.503805	0.546111	0.532228
2016-09-16 01:00:00	0.472982	0.543252	0.584371	0.438317	0.482647	0.46854
2016-09-16 02:00:00	0.525331	0.586276	0.606355	0.493884	0.533964	0.520576
2016-09-16 03:00:00	0.485255	0.550851	0.581603	0.457346	0.493681	0.480595
2016-09-16 04:00:00	0.488522	0.55618	0.593371	0.455622	0.496285	0.483765
2016-09-16 05:00:00	0.462963	0.531535	0.567661	0.442758	0.469812	0.458089
2016-09-16 06:00:00	0.514439	0.571087	0.596512	0.489757	0.520459	0.509163
2016-09-16 07:00:00	0.411109	0.489813	0.538692	0.404612	0.417553	0.406289
2016-09-16 08:00:00	0.588089	0.643486	0.667644	0.574226	0.593174	0.582434
2016-09-16 09:00:00	0.397521	0.466453	0.54453	0.39657	0.403172	0.39264
2016-09-16 10:00:00	0.549838	0.585033	0.619481	0.535538	0.554232	0.544355
2016-09-16 11:00:00	0.359308	0.417861	0.524293	0.358128	0.364926	0.354543
2016-09-16 12:00:00	0.441229	0.473432	0.557631	0.427437	0.446243	0.435993
2016-09-16 13:00:00	0.148426	0.224257	0.390537	0.138841	0.158856	0.144798
2016-09-16 14:00:00	0.10727	0.173293	0.362118	0.0875391	0.119514	0.103702
2016-09-16 15:00:00	0.109574	0.170495	0.363528	0.089919	0.121806	0.105779
2016-09-16 16:00:00	0.358682	0.367924	0.529442	0.326061	0.366	0.352295
2016-09-16 17:00:00	0.246625	0.270866	0.429513	0.218185	0.25625	0.241927
2016-09-16 18:00:00	0.0611328	0.150005	0.323041	0.0611351	0.0723314	0.0577494
2016-09-16 19:00:00	0.247348	0.278342	0.436625	0.226195	0.256092	0.242743
2016-09-16 20:00:00	0.324071	0.3609	0.490191	0.317429	0.330071	0.319156
2016-09-16 21:00:00	0.414845	0.439324	0.525955	0.406182	0.419379	0.409526
2016-09-16 22:00:00	0.366002	0.412269	0.532581	0.372603	0.368851	0.360514
2016-09-16 23:00:00	0.53539	0.590113	0.613748	0.523698	0.535568	0.528951
2016-09-17	0.473803	0.536942	0.591498	0.450145	0.482958	0.468135
2016-09-17 01:00:00	0.528558	0.577807	0.611662	0.492993	0.536536	0.522721
2016-09-17 02:00:00	0.443355	0.506815	0.562726	0.418553	0.451618	0.437812
2016-09-17 03:00:00	0.478581	0.527751	0.579213	0.458218	0.485633	0.472999
2016-09-17 04:00:00	0.494275	0.543733	0.585594	0.470387	0.501678	0.489055
2016-09-17 05:00:00	0.390256	0.466096	0.545946	0.380362	0.398186	0.385314
2016-09-17 06:00:00	0.513486	0.564441	0.595725	0.496152	0.519695	0.508108
2016-09-17 07:00:00	0.361741	0.448601	0.518482	0.363447	0.368353	0.356742
2016-09-17 08:00:00	0.475525	0.529869	0.583124	0.466337	0.480716	0.470091
2016-09-17 09:00:00	0.420967	0.483524	0.555355	0.418371	0.426481	0.415858
2016-09-17 10:00:00	0.496005	0.539251	0.588063	0.487903	0.500797	0.490554
2016-09-17 11:00:00	0.603842	0.626085	0.644924	0.596596	0.606875	0.597279
2016-09-17 12:00:00	0.498447	0.534247	0.585763	0.49317	0.502896	0.493175
2016-09-17 13:00:00	0.236749	0.308851	0.433443	0.232509	0.245212	0.232471
2016-09-17 14:00:00	0.0448553	0.146844	0.329545	0.0450443	0.0576214	0.0418554
2016-09-17 15:00:00	0.0900436	0.174385	0.347757	0.0806406	0.101766	0.0866359
2016-09-17 16:00:00	0.0812297	0.182878	0.339704	0.074756	0.0920144	0.0779342
2016-09-17 17:00:00	0.117485	0.20226	0.358373	0.10496	0.128325	0.113968
2016-09-17 18:00:00	0.151021	0.225217	0.376545	0.136402	0.160953	0.147281
2016-09-17 19:00:00	0.0859631	0.178983	0.35894	0.0801126	0.0962816	0.0826877
2016-09-17 20:00:00	0.358724	0.395535	0.49735	0.34219	0.36431	0.353859
2016-09-17 21:00:00	0.415957	0.458725	0.537457	0.414151	0.419535	0.41064
2016-09-17 22:00:00	0.505993	0.531273	0.592395	0.494867	0.509341	0.500543
2016-09-17 23:00:00	0.484453	0.527989	0.577763	0.478954	0.487129	0.478943
2016-09-18	0.491273	0.555082	0.584049	0.454766	0.501507	0.486668
2016-09-18 01:00:00	0.484251	0.55932	0.579458	0.452505	0.493371	0.479594
2016-09-18 02:00:00	0.405376	0.487441	0.54041	0.380393	0.414661	0.400788
2016-09-18 03:00:00	0.486304	0.540953	0.582019	0.456927	0.494283	0.481217
2016-09-18 04:00:00	0.360834	0.446361	0.511598	0.348331	0.369042	0.355991
2016-09-18 05:00:00	0.505275	0.543256	0.589738	0.481416	0.511828	0.499956
2016-09-18 06:00:00	0.396464	0.459682	0.537842	0.380933	0.40346	0.391465
2016-09-18 07:00:00	0.460331	0.504924	0.57958	0.442419	0.466234	0.455024
2016-09-18 08:00:00	0.449278	0.49147	0.569218	0.430505	0.455157	0.444028
2016-09-18 09:00:00	0.48255	0.52832	0.586452	0.473788	0.486556	0.476999
2016-09-18 10:00:00	0.487302	0.52093	0.581862	0.47202	0.491344	0.481764
2016-09-18 11:00:00	0.350254	0.408659	0.511571	0.346296	0.355695	0.345193
2016-09-18 12:00:00	0.530658	0.552707	0.604236	0.515421	0.534792	0.525202
2016-09-18 13:00:00	0.362848	0.406913	0.520469	0.353336	0.368087	0.357932
2016-09-18 14:00:00	0.42015	0.443872	0.525284	0.406564	0.424624	0.414877
2016-09-18 15:00:00	0.402026	0.424635	0.519384	0.384617	0.406963	0.396849
2016-09-18 16:00:00	0.241287	0.296687	0.433888	0.23014	0.24854	0.236884
2016-09-18 17:00:00	0.433856	0.452234	0.530607	0.416859	0.43837	0.428611
2016-09-18 18:00:00	0.311556	0.361943	0.468586	0.311739	0.316069	0.30666
2016-09-18 19:00:00	0.486992	0.502947	0.55933	0.472204	0.490569	0.481514
2016-09-18 20:00:00	0.539142	0.571602	0.618363	0.533731	0.540763	0.533147
2016-09-18 21:00:00	0.847334	0.892372	0.867558	0.848002	0.847699	0.840623
2016-09-18 22:00:00	0.596684	0.618602	0.633454	0.587073	0.598265	0.590692
2016-09-18 23:00:00	1.43716	1.51388	1.42989	1.46546	1.43783	1.43103
2016-09-19	0.918673	0.962278	0.875804	0.888125	0.923449	0.911949
2016-09-19 01:00:00	0.615492	0.659161	0.641868	0.581935	0.622967	0.610276
2016-09-19 02:00:00	0.415459	0.488083	0.546699	0.389929	0.424807	0.410848
2016-09-19 03:00:00	0.437935	0.509532	0.554947	0.418995	0.446264	0.433146
2016-09-19 04:00:00	0.478682	0.538162	0.576697	0.454263	0.486161	0.473738
2016-09-19 05:00:00	0.498831	0.556925	0.584065	0.47652	0.505403	0.493775
2016-09-19 06:00:00	0.464722	0.544711	0.592754	0.454894	0.471135	0.459644
2016-09-19 07:00:00	0.450817	0.512728	0.565549	0.438443	0.456806	0.445804
2016-09-19 08:00:00	0.487568	0.537934	0.586811	0.472946	0.492904	0.482393
2016-09-19 09:00:00	0.488055	0.535892	0.58562	0.474941	0.493017	0.482853
2016-09-19 10:00:00	0.382428	0.446379	0.531272	0.377194	0.387857	0.377545
2016-09-19 11:00:00	0.528932	0.557643	0.605249	0.530677	0.533207	0.523405
2016-09-19 12:00:00	0.438694	0.47605	0.540341	0.426628	0.443624	0.433587
2016-09-19 13:00:00	1.22268	1.22562	1.26384	1.22964	1.2238	1.21585
2016-09-19 14:00:00	0.78912	0.826367	0.816669	0.774995	0.79123	0.782312
2016-09-19 15:00:00	1.13845	1.18763	1.13135	1.13681	1.13964	1.13163
2016-09-19 16:00:00	0.997691	1.00865	1.00463	0.999984	0.998298	0.990431
2016-09-19 17:00:00	0.841877	0.867081	0.878313	0.789764	0.844541	0.836682
2016-09-19 18:00:00	0.959756	0.993827	0.902584	0.989396	0.961719	0.953668
2016-09-19 19:00:00	0.792687	0.856289	0.778138	0.824745	0.796808	0.789544
2016-09-19 20:00:00	0.60459	0.656779	0.661999	0.592735	0.607358	0.598222
2016-09-19 21:00:00	0.56985	0.604623	0.616511	0.55346	0.57233	0.563435
2016-09-19 22:00:00	1.04756	1.13225	1.04159	1.05515	1.04955	1.04041
2016-09-19 23:00:00	1.67207	1.85911	1.75837	1.68769	1.67517	1.66578
2016-09-20	1.24913	1.30162	1.31628	1.23578	1.25386	1.24293
2016-09-20 01:00:00	1.32328	1.37887	1.39336	1.3196	1.3291	1.31672
2016-09-20 02:00:00	1.02379	1.08362	1.02351	1.01774	1.02843	1.01721
2016-09-20 03:00:00	0.686312	0.723317	0.678446	0.649354	0.691521	0.680367
2016-09-20 04:00:00	0.729291	0.753489	0.722011	0.698261	0.734044	0.723057
2016-09-20 05:00:00	0.704842	0.724574	0.694666	0.673599	0.708989	0.698292
2016-09-20 06:00:00	0.645295	0.666866	0.661641	0.615599	0.649966	0.639256
2016-09-20 07:00:00	0.512896	0.553562	0.590019	0.495617	0.517647	0.507328
2016-09-20 08:00:00	0.615409	0.631412	0.66393	0.594769	0.61888	0.60933
2016-09-20 09:00:00	0.511924	0.539972	0.590571	0.491978	0.516126	0.506074
2016-09-20 10:00:00	0.533549	0.560576	0.598204	0.520578	0.537474	0.527723
2016-09-20 11:00:00	0.920415	0.937487	0.922405	0.918629	0.92148	0.912684
2016-09-20 12:00:00	0.794408	0.813411	0.838617	0.778124	0.795899	0.787217
2016-09-20 13:00:00	0.410634	0.451271	0.505186	0.378713	0.414938	0.404215
2016-09-20 14:00:00	0.34106	0.375077	0.475561	0.299501	0.348394	0.335081
2016-09-20 15:00:00	0.238368	0.301978	0.409921	0.196517	0.246738	0.232721
2016-09-20 16:00:00	0.128126	0.211593	0.359835	0.0942646	0.138906	0.123138
2016-09-20 17:00:00	0.150026	0.226978	0.369746	0.114829	0.160151	0.144967
2016-09-20 18:00:00	0.295558	0.35701	0.469479	0.258673	0.302634	0.289627
2016-09-20 19:00:00	0.65843	0.722977	0.693808	0.687889	0.663424	0.6557
2016-09-20 20:00:00	0.877483	0.926951	0.877408	0.932848	0.879023	0.872196
2016-09-20 21:00:00	0.577745	0.601466	0.63532	0.551309	0.578764	0.570444
2016-09-20 22:00:00	0.743889	0.801593	0.808306	0.724923	0.744779	0.737036
2016-09-20 23:00:00	0.564223	0.64314	0.665514	0.549643	0.564944	0.557563
2016-09-21	0.60051	0.661866	0.654021	0.560054	0.609343	0.594883
2016-09-21 01:00:00	0.496096	0.579319	0.593876	0.457345	0.505047	0.490483
2016-09-21 02:00:00	0.901248	0.95636	0.863742	0.911221	0.90584	0.894208
2016-09-21 03:00:00	0.798921	0.877741	0.811201	0.783367	0.803908	0.791663
2016-09-21 04:00:00	0.40346	0.485088	0.545302	0.376676	0.411396	0.398517
2016-09-21 05:00:00	0.473948	0.531276	0.580391	0.44376	0.480854	0.468723
2016-09-21 06:00:00	0.444422	0.503954	0.575109	0.41803	0.450992	0.439181
2016-09-21 07:00:00	0.394625	0.465759	0.54372	0.378915	0.400534	0.389491
2016-09-21 08:00:00	0.451084	0.50607	0.572257	0.433888	0.456064	0.445729
2016-09-21 09:00:00	0.422935	0.473644	0.556677	0.402499	0.428171	0.417614
2016-09-21 10:00:00	0.485219	0.52329	0.587603	0.464335	0.489586	0.479746
2016-09-21 11:00:00	0.90282	0.903896	1.02867	0.916788	0.904583	0.895375
2016-09-21 12:00:00	0.695478	0.736643	0.782661	0.677507	0.697912	0.688546
2016-09-21 13:00:00	0.326233	0.373765	0.484538	0.298647	0.332983	0.320861
2016-09-21 14:00:00	0.244751	0.297688	0.437196	0.216455	0.254187	0.23952
2016-09-21 15:00:00	0.0694614	0.165499	0.333269	0.0460148	0.0815286	0.0652943
2016-09-21 16:00:00	0.113234	0.195418	0.362778	0.0894887	0.124475	0.10875
2016-09-21 17:00:00	0.320015	0.381305	0.495821	0.298895	0.327522	0.314508
2016-09-21 18:00:00	0.335019	0.375609	0.500979	0.31428	0.342	0.329402
2016-09-21 19:00:00	0.352847	0.405367	0.512196	0.330765	0.358207	0.347118
2016-09-21 20:00:00	0.375834	0.429343	0.495947	0.351897	0.38022	0.37001
2016-09-21 21:00:00	0.448939	0.501845	0.545407	0.426965	0.452166	0.442783
2016-09-21 22:00:00	0.649227	0.710175	0.739569	0.629313	0.650637	0.642381
2016-09-21 23:00:00	0.706963	0.766485	0.737995	0.688396	0.707234	0.700239
2016-09-22	0.617482	0.677401	0.664773	0.575642	0.624877	0.61205
2016-09-22 01:00:00	0.825787	0.854948	0.831	0.815059	0.83203	0.81936
2016-09-22 02:00:00	0.979817	1.03775	0.908052	1.03005	0.982213	0.973642
2016-09-22 03:00:00	0.593041	0.686931	0.652504	0.575576	0.599203	0.586481
2016-09-22 04:00:00	0.426323	0.506322	0.551066	0.404943	0.433615	0.421314
2016-09-22 05:00:00	0.470648	0.534414	0.574862	0.450253	0.477008	0.46542
2016-09-22 06:00:00	0.493417	0.557171	0.593236	0.476831	0.498881	0.488096
2016-09-22 07:00:00	0.380946	0.454577	0.536069	0.372019	0.387035	0.375882
2016-09-22 08:00:00	0.433139	0.486914	0.561681	0.421677	0.438213	0.427783
2016-09-22 09:00:00	0.415308	0.464435	0.548937	0.406694	0.420068	0.409946
2016-09-22 10:00:00	0.363815	0.426853	0.523429	0.365955	0.368451	0.358527
2016-09-22 11:00:00	0.94424	0.941573	1.06567	0.957819	0.944449	0.936709
2016-09-22 12:00:00	0.831959	0.875717	0.89094	0.826099	0.833219	0.824945
2016-09-22 13:00:00	0.321758	0.357241	0.514702	0.304396	0.328165	0.316551
2016-09-22 14:00:00	0.573728	0.596523	0.674245	0.665432	0.578786	0.569136
2016-09-22 15:00:00	0.524929	0.569775	0.657294	0.624587	0.531636	0.521919
2016-09-22 16:00:00	0.0865019	0.152269	0.364653	0.0736309	0.0982592	0.0826935
2016-09-22 17:00:00	0.102855	0.167523	0.365489	0.0888116	0.114041	0.0989178
2016-09-22 18:00:00	0.0850256	0.171624	0.34787	0.0786092	0.0950817	0.0811049
2016-09-22 19:00:00	0.0943603	0.183781	0.36098	0.0916481	0.104513	0.0907515
2016-09-22 20:00:00	0.257497	0.306611	0.450099	0.245697	0.264282	0.252819
2016-09-22 21:00:00	0.451449	0.489677	0.546032	0.433348	0.455161	0.445622
2016-09-22 22:00:00	0.58451	0.649135	0.686547	0.579879	0.586507	0.577849
2016-09-22 23:00:00	0.780523	0.853911	0.819698	0.782733	0.780534	0.773467
2016-09-23	0.549887	0.62874	0.612199	0.527343	0.559283	0.543898
2016-09-23 01:00:00	0.542977	0.615019	0.589968	0.521531	0.551551	0.536745
2016-09-23 02:00:00	0.670709	0.745511	0.655567	0.646961	0.677159	0.66453
2016-09-23 03:00:00	0.671828	0.725404	0.661157	0.647412	0.677258	0.665372
2016-09-23 04:00:00	0.441121	0.506673	0.553547	0.430828	0.447945	0.43548
2016-09-23 05:00:00	0.41509	0.473986	0.549267	0.403706	0.422255	0.409844
2016-09-23 06:00:00	0.529963	0.585112	0.607472	0.512096	0.536068	0.524657
2016-09-23 07:00:00	0.506674	0.565534	0.595277	0.491889	0.512248	0.501384
2016-09-23 08:00:00	0.357143	0.435626	0.521793	0.348597	0.363714	0.352269
2016-09-23 09:00:00	0.411204	0.469021	0.550312	0.397028	0.417017	0.406093
2016-09-23 10:00:00	0.434281	0.479591	0.559892	0.418972	0.439331	0.428968
2016-09-23 11:00:00	1.05338	1.06361	1.03812	1.06137	1.05306	1.04586
2016-09-23 12:00:00	0.742126	0.772679	0.790434	0.725411	0.745011	0.735447
2016-09-23 13:00:00	0.502759	0.544484	0.600619	0.484319	0.507656	0.496808
2016-09-23 14:00:00	0.569709	0.562746	0.69498	0.541198	0.571964	0.562712
2016-09-23 15:00:00	1.04152	1.05389	1.01629	1.09391	1.04291	1.03629
2016-09-23 16:00:00	1.33269	1.30004	1.37316	1.34184	1.3323	1.326
2016-09-23 17:00:00	0.455333	0.475651	0.600185	0.427399	0.45973	0.449635
2016-09-23 18:00:00	0.275802	0.317633	0.463542	0.25273	0.283456	0.270923
2016-09-23 19:00:00	0.241273	0.306666	0.435268	0.219831	0.248985	0.236011
2016-09-23 20:00:00	0.373665	0.435743	0.499763	0.356631	0.377281	0.367736
2016-09-23 21:00:00	0.401283	0.458218	0.526603	0.388094	0.404668	0.395481
2016-09-23 22:00:00	0.524859	0.599177	0.631006	0.514364	0.526853	0.518241
2016-09-23 23:00:00	1.31045	1.36546	1.38723	1.3177	1.31026	1.30387
2016-09-24	1.32417	1.37088	1.40698	1.30613	1.32762	1.31854
2016-09-24 01:00:00	1.58543	1.60952	1.59995	1.59169	1.5878	1.58085
2016-09-24 02:00:00	1.1928	1.24225	1.13249	1.20401	1.19363	1.18698
2016-09-24 03:00:00	1.17499	1.25676	1.09165	1.13716	1.17973	1.17195
2016-09-24 04:00:00	1.28673	1.34997	1.23743	1.29463	1.29061	1.28311
2016-09-24 05:00:00	1.31166	1.37645	1.26328	1.31586	1.31564	1.30833
2016-09-24 06:00:00	0.828818	0.849861	0.781144	0.802169	0.830948	0.822504
2016-09-24 07:00:00	0.980267	0.98514	0.886534	0.956746	0.981084	0.973203
2016-09-24 08:00:00	0.692086	0.732595	0.660135	0.675966	0.693639	0.685907
2016-09-24 09:00:00	0.676169	0.716587	0.666668	0.664119	0.677095	0.669825
2016-09-24 10:00:00	0.772306	0.795826	0.773949	0.753805	0.772914	0.765941
2016-09-24 11:00:00	1.77887	1.84555	1.7641	1.81998	1.78064	1.77333
2016-09-24 12:00:00	1.71685	1.84426	1.75504	1.72763	1.71979	1.71101
2016-09-24 13:00:00	0.777408	0.766458	0.686362	0.748098	0.77818	0.770887
2016-09-24 14:00:00	0.391955	0.416147	0.465721	0.348216	0.397719	0.386765
2016-09-24 15:00:00	0.412377	0.434078	0.470208	0.37026	0.418185	0.407175
2016-09-24 16:00:00	0.391697	0.41467	0.462998	0.352618	0.396907	0.386489
2016-09-24 17:00:00	0.330128	0.366183	0.429627	0.293887	0.335781	0.325153
2016-09-24 18:00:00	0.695556	0.746825	0.814103	0.677004	0.699223	0.688804
2016-09-24 19:00:00	0.969122	0.984803	1.01575	0.938819	0.971625	0.962417
2016-09-24 20:00:00	2.18325	2.28175	2.18194	2.22783	2.19055	2.17963
2016-09-24 21:00:00	3.14578	3.28144	3.03377	3.20919	3.1635	3.14732
2016-09-24 22:00:00	1.13152	1.17713	1.10179	1.1491	1.13054	1.12446
2016-09-24 23:00:00	1.29684	1.35127	1.21355	1.33093	1.2965	1.2896
2016-09-25	1.41155	1.47907	1.42639	1.42323	1.41444	1.40655
2016-09-25 01:00:00	1.57263	1.70288	1.63982	1.57927	1.57565	1.5676
2016-09-25 02:00:00	0.920874	0.998559	0.871347	0.948324	0.924449	0.914087
2016-09-25 03:00:00	0.886859	0.960968	0.887008	0.864217	0.891091	0.880358
2016-09-25 04:00:00	0.548813	0.615105	0.602446	0.531012	0.555119	0.543594
2016-09-25 05:00:00	0.502959	0.566874	0.584765	0.479338	0.509396	0.497725
2016-09-25 06:00:00	0.475995	0.539317	0.566168	0.451723	0.481789	0.470725
2016-09-25 07:00:00	0.445032	0.516839	0.548622	0.428072	0.450247	0.43981
2016-09-25 08:00:00	0.457411	0.526222	0.562483	0.442188	0.462088	0.452182
2016-09-25 09:00:00	0.538176	0.585109	0.606543	0.519518	0.542093	0.532712
2016-09-25 10:00:00	0.477367	0.520865	0.576641	0.457978	0.481735	0.472039
2016-09-25 11:00:00	0.372417	0.420005	0.524508	0.357261	0.377944	0.36748
2016-09-25 12:00:00	0.432831	0.467414	0.564212	0.429928	0.43767	0.427212
2016-09-25 13:00:00	0.83915	0.857915	0.887704	0.821141	0.841035	0.831761
2016-09-25 14:00:00	0.872073	0.83215	0.90449	0.90319	0.875377	0.864973
2016-09-25 15:00:00	1.67395	1.74896	1.78166	1.70774	1.67919	1.66954
2016-09-25 16:00:00	1.26856	1.33726	1.33409	1.29935	1.27169	1.26264
2016-09-25 17:00:00	0.643059	0.678072	0.681973	0.600965	0.646166	0.636329
2016-09-25 18:00:00	0.77369	0.785357	0.804865	0.749297	0.777443	0.766719
2016-09-25 19:00:00	1.32959	1.42312	1.38798	1.35558	1.33303	1.32236
2016-09-25 20:00:00	2.23259	2.36482	2.28216	2.30271	2.23971	2.22862
2016-09-25 21:00:00	1.71618	1.78976	1.72376	1.77527	1.71828	1.70991
2016-09-25 22:00:00	1.18399	1.29344	1.17201	1.20169	1.18235	1.17608
2016-09-25 23:00:00	1.86791	2.14316	1.90413	1.91483	1.86712	1.86716
2016-09-26	1.80905	1.96737	1.93681	1.83788	1.81498	1.80561
2016-09-26 01:00:00	1.9321	2.02681	1.97118	1.9754	1.93725	1.92708
2016-09-26 02:00:00	0.905269	0.974364	0.842341	0.90047	0.909654	0.898238
2016-09-26 03:00:00	0.589861	0.645598	0.620545	0.558541	0.596212	0.584159
2016-09-26 04:00:00	0.728519	0.761893	0.7292	0.698627	0.732217	0.721436
2016-09-26 05:00:00	0.560671	0.623719	0.608544	0.540183	0.565802	0.555108
2016-09-26 06:00:00	0.411009	0.496085	0.526796	0.398552	0.416873	0.40571
2016-09-26 07:00:00	0.431663	0.498463	0.540968	0.414522	0.437122	0.426286
2016-09-26 08:00:00	0.522666	0.55627	0.593963	0.494117	0.527239	0.516945
2016-09-26 09:00:00	0.415875	0.480484	0.538415	0.406731	0.420486	0.410388
2016-09-26 10:00:00	0.484153	0.522014	0.578626	0.462507	0.488351	0.478556
2016-09-26 11:00:00	0.387988	0.434228	0.542858	0.375377	0.393305	0.38288
2016-09-26 12:00:00	0.458924	0.490241	0.570299	0.44094	0.463441	0.453604
2016-09-26 13:00:00	0.460028	0.50709	0.623579	0.445819	0.466269	0.454177
2016-09-26 14:00:00	0.344926	0.400899	0.495485	0.315442	0.353544	0.339189
2016-09-26 15:00:00	0.451018	0.52875	0.562738	0.421225	0.457494	0.444346
2016-09-26 16:00:00	0.160616	0.272863	0.42684	0.138345	0.171385	0.155515
2016-09-26 17:00:00	0.180179	0.264263	0.419988	0.152942	0.190569	0.175443
2016-09-26 18:00:00	0.540747	0.58742	0.606123	0.531375	0.546382	0.534193
2016-09-26 19:00:00	0.592774	0.659106	0.588184	0.572943	0.595658	0.585746
2016-09-26 20:00:00	0.447751	0.506767	0.525381	0.439603	0.451532	0.441605
2016-09-26 21:00:00	1.14774	1.18207	1.08556	1.15376	1.1459	1.13973
2016-09-26 22:00:00	2.47384	2.66036	2.38736	2.53718	2.48146	2.47156
2016-09-26 23:00:00	1.00175	1.06695	1.00448	1.00704	0.999942	0.994444
2016-09-27	0.791337	0.864282	0.814797	0.751364	0.797505	0.784882
2016-09-27 01:00:00	1.20541	1.31975	1.31318	1.19438	1.20928	1.19828
2016-09-27 02:00:00	1.6247	1.7263	1.72155	1.65665	1.62949	1.61933
2016-09-27 03:00:00	1.78625	1.87389	1.88091	1.81181	1.79356	1.7828
2016-09-27 04:00:00	0.737732	0.773502	0.750608	0.738153	0.743128	0.730827
2016-09-27 05:00:00	0.622862	0.656979	0.643503	0.618696	0.628194	0.61654
2016-09-27 06:00:00	0.566264	0.602394	0.60334	0.565895	0.571349	0.560197
2016-09-27 07:00:00	0.616595	0.642801	0.652273	0.614976	0.621562	0.610499
2016-09-27 08:00:00	0.547015	0.582817	0.590346	0.552944	0.551861	0.5409
2016-09-27 09:00:00	0.687649	0.692651	0.724486	0.686437	0.69182	0.681389
2016-09-27 10:00:00	0.673586	0.678757	0.707688	0.674522	0.677622	0.667394
2016-09-27 11:00:00	1.23125	1.27127	1.35348	1.25492	1.2329	1.2237
2016-09-27 12:00:00	0.919764	0.961746	0.941252	0.914504	0.921339	0.912256
2016-09-27 13:00:00	0.410366	0.459634	0.581616	0.380865	0.416393	0.404736
2016-09-27 14:00:00	0.404977	0.43287	0.518603	0.371926	0.411618	0.399715
2016-09-27 15:00:00	0.292421	0.360368	0.480529	0.26148	0.299938	0.287665
2016-09-27 16:00:00	0.318806	0.379896	0.497915	0.293743	0.327939	0.313271
2016-09-27 17:00:00	0.180642	0.251914	0.388459	0.158712	0.190964	0.175761
2016-09-27 18:00:00	0.172014	0.251568	0.378041	0.153344	0.182054	0.167157
2016-09-27 19:00:00	0.356216	0.407956	0.480401	0.334432	0.362858	0.350534
2016-09-27 20:00:00	0.296741	0.378853	0.445313	0.285959	0.30262	0.291126
2016-09-27 21:00:00	0.42525	0.496678	0.514447	0.414679	0.428564	0.41914
2016-09-27 22:00:00	0.645166	0.705689	0.678177	0.641292	0.645891	0.638622
2016-09-27 23:00:00	0.785844	0.866482	0.8001	0.783008	0.785438	0.778829
2016-09-28	0.559803	0.640056	0.613934	0.528451	0.5692	0.553735
2016-09-28 01:00:00	0.521357	0.612993	0.586693	0.497266	0.53004	0.515092
2016-09-28 02:00:00	0.911111	0.972432	0.883292	0.950148	0.913342	0.904146
2016-09-28 03:00:00	0.719287	0.80468	0.748753	0.697986	0.722905	0.711886
2016-09-28 04:00:00	0.636444	0.684563	0.673913	0.608177	0.641372	0.630352
2016-09-28 05:00:00	0.413563	0.487871	0.545632	0.399493	0.42014	0.408134
2016-09-28 06:00:00	0.419179	0.486623	0.541771	0.400395	0.425642	0.413815
2016-09-28 07:00:00	0.463684	0.511154	0.574425	0.442705	0.469318	0.458016
2016-09-28 08:00:00	0.363648	0.438041	0.521594	0.363725	0.368595	0.357839
2016-09-28 09:00:00	0.544183	0.582214	0.617268	0.530815	0.54634	0.53794
2016-09-28 10:00:00	0.463082	0.521245	0.571546	0.453858	0.466223	0.457185
2016-09-28 11:00:00	0.808562	0.818744	0.8413	0.808499	0.807694	0.800855
2016-09-28 12:00:00	0.755973	0.78018	0.788474	0.747162	0.756135	0.748645
2016-09-28 13:00:00	0.398366	0.47104	0.527482	0.391611	0.401854	0.391794
2016-09-28 14:00:00	0.425317	0.492259	0.538054	0.416143	0.42844	0.418589
2016-09-28 15:00:00	0.505158	0.564217	0.586299	0.48589	0.507634	0.498253
2016-09-28 16:00:00	0.32848	0.401469	0.500304	0.308905	0.332559	0.321927
2016-09-28 17:00:00	0.417914	0.488639	0.534741	0.382661	0.421525	0.411241
2016-09-28 18:00:00	0.814017	0.917598	0.845431	0.790276	0.814305	0.806099
2016-09-28 19:00:00	0.407473	0.504174	0.516696	0.378331	0.410244	0.400708
2016-09-28 20:00:00	0.467957	0.572383	0.575806	0.441574	0.469493	0.460899
2016-09-28 21:00:00	0.419154	0.52262	0.548837	0.40013	0.421214	0.412397
2016-09-28 22:00:00	0.637591	0.728594	0.680387	0.615957	0.638457	0.630401
2016-09-28 23:00:00	0.818451	0.909323	0.824586	0.806958	0.818406	0.811312
2016-09-29	0.593492	0.685654	0.644337	0.550638	0.602546	0.587299
2016-09-29 01:00:00	0.669684	0.738541	0.656723	0.62687	0.67706	0.663727
2016-09-29 02:00:00	0.830761	0.895259	0.83275	0.789564	0.835746	0.824643
2016-09-29 03:00:00	1.19572	1.26552	1.23422	1.25516	1.19822	1.18873
2016-09-29 04:00:00	1.04104	1.12895	1.01718	1.09929	1.04569	1.03647
2016-09-29 05:00:00	0.648538	0.688929	0.668462	0.615692	0.653394	0.641551
2016-09-29 06:00:00	0.366264	0.455433	0.512778	0.347735	0.373893	0.360927
2016-09-29 07:00:00	0.379569	0.463095	0.523152	0.362611	0.386278	0.374034
2016-09-29 08:00:00	0.505266	0.555986	0.593944	0.482566	0.51065	0.499558
2016-09-29 09:00:00	0.439237	0.495381	0.555851	0.421484	0.444705	0.433621
2016-09-29 10:00:00	0.446235	0.493994	0.561216	0.425204	0.451511	0.440569
2016-09-29 11:00:00	0.707852	0.73987	0.79404	0.695298	0.710852	0.70056
2016-09-29 12:00:00	0.737909	0.78011	0.809078	0.719868	0.741198	0.730768
2016-09-29 13:00:00	0.317366	0.368199	0.46332	0.295797	0.32435	0.312149
2016-09-29 14:00:00	0.179647	0.27317	0.411275	0.171801	0.190293	0.1752
2016-09-29 15:00:00	0.0871275	0.173576	0.346507	0.0751677	0.0987793	0.0835099
2016-09-29 16:00:00	0.0855106	0.173233	0.337713	0.0689345	0.0965513	0.0820266
2016-09-29 17:00:00	0.0608108	0.158939	0.332497	0.0544202	0.0720553	0.0574329
2016-09-29 18:00:00	0.0995017	0.195421	0.355431	0.0904438	0.109858	0.0957208
2016-09-29 19:00:00	0.280533	0.352905	0.468038	0.269619	0.287529	0.275305
2016-09-29 20:00:00	0.337514	0.412352	0.484375	0.335448	0.341336	0.332312
2016-09-29 21:00:00	0.359979	0.436544	0.485934	0.359141	0.36324	0.354687
2016-09-29 22:00:00	0.562671	0.658165	0.665097	0.552112	0.563921	0.55589
2016-09-29 23:00:00	0.70631	0.807818	0.771877	0.698198	0.706261	0.699181
2016-09-30	0.866141	0.953419	0.849353	0.889742	0.872613	0.859267
2016-09-30 01:00:00	0.828457	0.909214	0.837039	0.854285	0.83358	0.821155
2016-09-30 02:00:00	0.955955	1.03637	0.920705	0.968468	0.960071	0.948324
2016-09-30 03:00:00	0.705024	0.777306	0.682492	0.671384	0.710817	0.698745
2016-09-30 04:00:00	0.529585	0.613105	0.582022	0.498202	0.535485	0.523851
2016-09-30 05:00:00	0.512311	0.581286	0.600045	0.480582	0.518523	0.506819
2016-09-30 06:00:00	0.741878	0.782509	0.754149	0.705915	0.745143	0.735298
2016-09-30 07:00:00	0.451307	0.520464	0.569714	0.426068	0.456869	0.446031
2016-09-30 08:00:00	0.376782	0.459544	0.529782	0.364073	0.382481	0.3717
2016-09-30 09:00:00	0.380616	0.454698	0.535897	0.367572	0.385984	0.375536
2016-09-30 10:00:00	0.474758	0.519171	0.593702	0.451631	0.479383	0.469388
2016-09-30 11:00:00	0.81413	0.854821	0.869512	0.808344	0.816963	0.807222
2016-09-30 12:00:00	0.818462	0.907474	0.861531	0.810451	0.821718	0.8115
2016-09-30 13:00:00	0.401209	0.457115	0.5017	0.383267	0.406627	0.395662
2016-09-30 14:00:00	0.385045	0.441974	0.494955	0.370079	0.390581	0.379479
2016-09-30 15:00:00	0.340245	0.399751	0.475231	0.330365	0.346318	0.334797
2016-09-30 16:00:00	0.572162	0.644702	0.641505	0.560563	0.576459	0.56542
2016-09-30 17:00:00	0.906999	1.00572	0.948729	0.952652	0.912417	0.90373
2016-09-30 18:00:00	0.939783	1.05561	0.915608	1.03178	0.943173	0.935701
2016-09-30 19:00:00	1.05001	1.18507	1.18208	1.13541	1.0492	1.04792
2016-09-30 20:00:00	0.852572	0.921787	0.846781	0.935721	0.850059	0.845383
2016-09-30 21:00:00	0.519652	0.602036	0.606058	0.523941	0.522147	0.512821
2016-09-30 22:00:00	0.514987	0.596842	0.595005	0.517581	0.516925	0.509127
2016-09-30 23:00:00	0.365903	0.493706	0.518615	0.37814	0.368376	0.360493
2016-10-01	0.369523	0.437952	0.526114	0.352577	0.381972	0.365326
2016-10-01 01:00:00	0.408764	0.465724	0.54316	0.389301	0.420578	0.404279
2016-10-01 02:00:00	0.495652	0.564928	0.587959	0.472437	0.50518	0.490661
2016-10-01 03:00:00	0.479394	0.549938	0.568068	0.460676	0.48804	0.474468
2016-10-01 04:00:00	0.460859	0.534893	0.568257	0.451032	0.469585	0.455997
2016-10-01 05:00:00	0.407919	0.488439	0.540684	0.400468	0.416881	0.403118
2016-10-01 06:00:00	0.420011	0.497566	0.553099	0.408929	0.428614	0.415214
2016-10-01 07:00:00	0.397988	0.482207	0.546506	0.390782	0.406291	0.393285
2016-10-01 08:00:00	0.372896	0.46175	0.532836	0.371974	0.381141	0.368191
2016-10-01 09:00:00	0.403126	0.48029	0.538837	0.394406	0.410899	0.398343
2016-10-01 10:00:00	0.391924	0.470449	0.533625	0.38796	0.399568	0.387073
2016-10-01 11:00:00	0.678949	0.75351	0.784429	0.686375	0.685149	0.672859
2016-10-01 12:00:00	0.447778	0.512869	0.569659	0.448085	0.45515	0.442345
2016-10-01 13:00:00	0.42822	0.4888	0.550062	0.422483	0.435681	0.422678
2016-10-01 14:00:00	0.432919	0.492175	0.543006	0.425052	0.44031	0.426882
2016-10-01 15:00:00	0.477727	0.543901	0.58154	0.478635	0.48426	0.471957
2016-10-01 16:00:00	1.25013	1.30123	1.32229	1.25588	1.25437	1.24313
2016-10-01 17:00:00	1.03303	1.0674	1.06135	1.04206	1.03697	1.02611
2016-10-01 18:00:00	1.16005	1.19824	1.17995	1.17309	1.16277	1.15299
2016-10-01 19:00:00	1.05275	1.09056	1.06308	1.05908	1.05521	1.04583
2016-10-01 20:00:00	1.24338	1.31512	1.31735	1.27025	1.24605	1.23643
2016-10-01 21:00:00	1.11873	1.16766	1.11242	1.12897	1.12092	1.11165
2016-10-01 22:00:00	1.70421	1.82855	1.83033	1.73137	1.71019	1.69831
2016-10-01 23:00:00	0.791689	0.816954	0.792295	0.791313	0.794398	0.784378
2016-10-02	1.76739	1.88391	1.87783	1.77416	1.7748	1.76468
2016-10-02 01:00:00	1.77313	1.88738	1.89138	1.77964	1.77964	1.77268
2016-10-02 02:00:00	0.971292	1.03347	0.926607	0.979114	0.976765	0.964016
2016-10-02 03:00:00	0.595821	0.641779	0.613144	0.572889	0.603715	0.590046
2016-10-02 04:00:00	0.549948	0.599642	0.605274	0.532575	0.55783	0.544395
2016-10-02 05:00:00	0.493091	0.560066	0.576769	0.481597	0.500869	0.487654
2016-10-02 06:00:00	0.488293	0.552926	0.569478	0.477036	0.496006	0.482853
2016-10-02 07:00:00	0.605137	0.65363	0.636365	0.593968	0.611718	0.599422
2016-10-02 08:00:00	0.540409	0.594862	0.604602	0.530936	0.547734	0.534851
2016-10-02 09:00:00	0.467456	0.532531	0.562292	0.464554	0.474669	0.461841
2016-10-02 10:00:00	0.490905	0.547188	0.568724	0.484009	0.497608	0.485286
2016-10-02 11:00:00	0.686481	0.745117	0.680382	0.685169	0.691338	0.679322
2016-10-02 12:00:00	0.559906	0.609355	0.589259	0.551605	0.565367	0.553608
2016-10-02 13:00:00	0.85816	0.886576	0.871604	0.866126	0.862291	0.850692
2016-10-02 14:00:00	1.27438	1.31119	1.35261	1.28293	1.27669	1.26764
2016-10-02 15:00:00	0.809922	0.842544	0.833728	0.798073	0.814256	0.802716
2016-10-02 16:00:00	1.2151	1.26442	1.27013	1.20349	1.2175	1.20771
2016-10-02 17:00:00	1.08658	1.12115	1.07112	1.08788	1.08971	1.07977
2016-10-02 18:00:00	1.44863	1.49107	1.44801	1.47952	1.45118	1.44275
2016-10-02 19:00:00	1.48301	1.5543	1.55431	1.49127	1.48737	1.47869
2016-10-02 20:00:00	0.87579	0.889381	0.905499	0.861392	0.877244	0.868843
2016-10-02 21:00:00	1.013	1.07649	1.01081	1.0226	1.01362	1.00545
2016-10-02 22:00:00	1.09603	1.13382	1.08318	1.08951	1.09745	1.0889
2016-10-02 23:00:00	1.05664	1.09035	1.04428	1.05737	1.05849	1.04921
2016-10-03	1.13653	1.14683	1.14215	1.1315	1.14208	1.13014
2016-10-03 01:00:00	1.37586	1.41131	1.46908	1.36359	1.37938	1.36995
2016-10-03 02:00:00	1.13131	1.14939	1.0866	1.10808	1.1339	1.12485
2016-10-03 03:00:00	0.505098	0.566895	0.576611	0.488983	0.513346	0.499593
2016-10-03 04:00:00	0.529529	0.586936	0.585112	0.508826	0.53743	0.52406
2016-10-03 05:00:00	0.529757	0.590282	0.585664	0.50952	0.537164	0.524253
2016-10-03 06:00:00	0.50401	0.575194	0.572842	0.491327	0.511176	0.498553
2016-10-03 07:00:00	0.530398	0.599171	0.584498	0.51747	0.536815	0.524839
2016-10-03 08:00:00	0.500619	0.568863	0.572022	0.486484	0.506994	0.49508
2016-10-03 09:00:00	0.501916	0.567154	0.573382	0.489429	0.508004	0.496336
2016-10-03 10:00:00	0.444872	0.522455	0.542088	0.440642	0.450822	0.43928
2016-10-03 11:00:00	0.987876	1.01785	0.993256	0.997195	0.992085	0.980949
2016-10-03 12:00:00	0.762176	0.858303	0.840935	0.753271	0.76611	0.754966
2016-10-03 13:00:00	1.06775	1.1738	1.06099	1.06437	1.07122	1.06025
2016-10-03 14:00:00	0.458511	0.535038	0.59172	0.435428	0.467239	0.452597
2016-10-03 15:00:00	0.785161	0.877182	0.797185	0.829322	0.792332	0.781684
2016-10-03 16:00:00	0.665	0.783185	0.817992	0.668073	0.674173	0.661824
2016-10-03 17:00:00	0.480923	0.505264	0.591108	0.476924	0.487919	0.475504
2016-10-03 18:00:00	0.533909	0.567595	0.604376	0.525777	0.539587	0.527439
2016-10-03 19:00:00	0.546062	0.593948	0.637529	0.53433	0.552409	0.539122
2016-10-03 20:00:00	0.389799	0.439506	0.492099	0.379058	0.39624	0.384128
2016-10-03 21:00:00	0.661202	0.70939	0.706733	0.661187	0.66545	0.654863
2016-10-03 22:00:00	1.20576	1.31793	1.25408	1.22603	1.20882	1.19825
2016-10-03 23:00:00	1.07281	1.13741	1.07574	1.07408	1.07584	1.0658
2016-10-04	1.04505	1.06201	1.06164	1.03649	1.05042	1.03828
2016-10-04 01:00:00	1.28331	1.36955	1.29333	1.27971	1.28937	1.2778
2016-10-04 02:00:00	1.63154	1.78241	1.62909	1.61148	1.63318	1.62899
2016-10-04 03:00:00	1.86509	1.96462	1.8453	1.84941	1.87102	1.86172
2016-10-04 04:00:00	1.17985	1.27364	1.18415	1.20985	1.18346	1.17394
2016-10-04 05:00:00	0.582372	0.655404	0.619027	0.552789	0.588956	0.57649
2016-10-04 06:00:00	0.685662	0.763547	0.707423	0.666197	0.691293	0.679772
2016-10-04 07:00:00	0.562025	0.648777	0.613733	0.539877	0.567796	0.556066
2016-10-04 08:00:00	0.596519	0.673307	0.63243	0.574932	0.602433	0.590538
2016-10-04 09:00:00	0.556323	0.63495	0.609915	0.54214	0.562039	0.550325
2016-10-04 10:00:00	0.549919	0.621347	0.60162	0.538723	0.555406	0.543824
2016-10-04 11:00:00	1.34816	1.43496	1.44975	1.37332	1.35285	1.34143
2016-10-04 12:00:00	0.699091	0.785774	0.768179	0.692331	0.704603	0.692322
2016-10-04 13:00:00	0.358347	0.425677	0.521852	0.347958	0.366705	0.353246
2016-10-04 14:00:00	0.359574	0.445743	0.524481	0.355835	0.367594	0.354239
2016-10-04 15:00:00	0.34135	0.401868	0.494636	0.339298	0.34877	0.336432
2016-10-04 16:00:00	0.746624	0.815888	0.808159	0.747055	0.752014	0.739865
2016-10-04 17:00:00	0.596024	0.631439	0.68808	0.592118	0.602241	0.589831
2016-10-04 18:00:00	0.306607	0.369941	0.465673	0.310788	0.313704	0.301577
2016-10-04 19:00:00	0.41526	0.452832	0.542056	0.40756	0.421456	0.409733
2016-10-04 20:00:00	0.356129	0.41521	0.49621	0.357117	0.361944	0.350474
2016-10-04 21:00:00	0.592991	0.618693	0.642323	0.589784	0.597744	0.586605
2016-10-04 22:00:00	0.784072	0.849349	0.831336	0.782807	0.787799	0.776648
2016-10-04 23:00:00	0.868387	0.907087	0.889164	0.913579	0.870786	0.861238
2016-10-05	0.741688	0.808185	0.809458	0.757419	0.748092	0.734623
2016-10-05 01:00:00	0.990709	1.05304	0.941559	1.01607	0.995423	0.985047
2016-10-05 02:00:00	1.25055	1.31604	1.19188	1.2591	1.25093	1.24506
2016-10-05 03:00:00	1.41705	1.49068	1.35078	1.42012	1.41949	1.41319
2016-10-05 04:00:00	0.347665	0.435756	0.505686	0.339678	0.357696	0.343178
2016-10-05 05:00:00	0.449632	0.510222	0.568378	0.429453	0.459082	0.444643
2016-10-05 06:00:00	0.33085	0.4202	0.495313	0.325944	0.340669	0.326149
2016-10-05 07:00:00	0.429546	0.492658	0.553008	0.416232	0.437982	0.424399
2016-10-05 08:00:00	0.384205	0.458595	0.531991	0.383388	0.392389	0.379123
2016-10-05 09:00:00	0.484054	0.532129	0.586632	0.478219	0.491131	0.478654
2016-10-05 10:00:00	0.370649	0.440509	0.52066	0.372245	0.378273	0.365564
2016-10-05 11:00:00	1.10402	1.11826	1.16196	1.12938	1.10759	1.0966
2016-10-05 12:00:00	0.599762	0.655745	0.673521	0.588503	0.606153	0.593404
2016-10-05 13:00:00	0.449041	0.500693	0.572228	0.442047	0.456249	0.443422
2016-10-05 14:00:00	0.899491	0.909532	0.950479	0.938446	0.90274	0.890648
2016-10-05 15:00:00	0.595379	0.636409	0.639245	0.614598	0.602658	0.590912
2016-10-05 16:00:00	0.0833125	0.176498	0.325193	0.0808539	0.0958888	0.079755
2016-10-05 17:00:00	0.102222	0.18182	0.333761	0.0977541	0.114424	0.098531
2016-10-05 18:00:00	0.0818058	0.151677	0.349893	0.0826204	0.0953502	0.0782796
2016-10-05 19:00:00	0.136303	0.218047	0.376474	0.151574	0.146904	0.132437
2016-10-05 20:00:00	0.662394	0.689081	0.667556	0.70224	0.667673	0.654891
2016-10-05 21:00:00	0.777811	0.828448	0.790714	0.864815	0.776554	0.77025
2016-10-05 22:00:00	0.921679	1.00603	0.907593	0.954876	0.924961	0.913546
2016-10-05 23:00:00	0.743402	0.782274	0.796286	0.753726	0.74472	0.736397
2016-10-06	0.736903	0.759362	0.721818	0.7093	0.744594	0.731284
2016-10-06 01:00:00	1.02579	1.03914	1.01224	1.02049	1.03062	1.01941
2016-10-06 02:00:00	1.05092	1.10441	0.969324	1.05294	1.05504	1.04372
2016-10-06 03:00:00	0.619744	0.669219	0.619397	0.598429	0.626354	0.613985
2016-10-06 04:00:00	0.504412	0.568153	0.575146	0.488714	0.512569	0.499005
2016-10-06 05:00:00	0.466257	0.53704	0.552802	0.455734	0.474058	0.46085
2016-10-06 06:00:00	0.613886	0.662444	0.639387	0.604358	0.620121	0.608126
2016-10-06 07:00:00	0.468008	0.544654	0.559038	0.465363	0.474742	0.462449
2016-10-06 08:00:00	0.51793	0.586204	0.585647	0.514828	0.523671	0.512181
2016-10-06 09:00:00	0.466175	0.541322	0.560312	0.468359	0.471811	0.460479
2016-10-06 10:00:00	0.528706	0.58471	0.592714	0.527777	0.533711	0.522801
2016-10-06 11:00:00	1.06202	1.11365	1.07088	1.09599	1.06451	1.05442
2016-10-06 12:00:00	0.871625	0.98171	0.913741	0.879469	0.875419	0.864458
2016-10-06 13:00:00	0.435615	0.490563	0.54045	0.439612	0.442333	0.429992
2016-10-06 14:00:00	0.152349	0.236944	0.387256	0.159604	0.165113	0.14789
2016-10-06 15:00:00	0.249236	0.296912	0.441012	0.250479	0.260055	0.243248
2016-10-06 16:00:00	0.177474	0.255336	0.426937	0.173181	0.190042	0.172425
2016-10-06 17:00:00	0.275304	0.342428	0.533204	0.307415	0.286368	0.268603
2016-10-06 18:00:00	0.328605	0.383572	0.544789	0.352792	0.338127	0.321548
2016-10-06 19:00:00	0.327993	0.379834	0.493184	0.328601	0.336954	0.322119
2016-10-06 20:00:00	0.305954	0.364111	0.471923	0.303892	0.313392	0.299945
2016-10-06 21:00:00	0.683585	0.717673	0.729095	0.670734	0.685238	0.676782
2016-10-06 22:00:00	0.841973	0.894592	0.895546	0.845989	0.844466	0.834992
2016-10-06 23:00:00	0.652702	0.690818	0.71495	0.657593	0.655727	0.645987
2016-10-07	0.798861	0.868892	0.822487	0.816102	0.807178	0.792104
2016-10-07 01:00:00	0.773056	0.85801	0.809976	0.787637	0.780286	0.766408
2016-10-07 02:00:00	1.46975	1.53411	1.54561	1.51485	1.47471	1.46405
2016-10-07 03:00:00	1.3672	1.44397	1.39437	1.38057	1.37162	1.36177
2016-10-07 04:00:00	0.469036	0.542055	0.606605	0.438793	0.478734	0.46453
