# Supplementary material for: Deep learning-based novel ensemble method with best score transferred-adaptive neuro fuzzy inference system for energy consumption prediction
Source: PeerJ Comput Sci. 2025 Feb 21;11:e2680. doi: 10.7717/peerj-cs.2680 (PMC11888908; doi:10.7717/peerj-cs.2680)
Supplement: Supplemental Information 10 — The scores of DL-based basic predictors produced during the training phase-I using the “Homedata.ipynb” Jupyter Notebook file in the “dl_app.rar” folder. These files, created under 5-fold cross-validation conditions, are subsequently used in the Training Phase II and Test Phase processes. [file peerj-cs-11-2680-s010.zip › PredTestV5.xlsx]

## Sheet: PredTestV5
time	House overall	LSTM	CNN	RNN	GRU	Bi-LSTM
2016-10-07 05:00:00	0.350433	0.326332	0.550956	0.329152	0.331974	0.320687
2016-10-07 06:00:00	0.416246	0.391815	0.578545	0.389384	0.39715	0.386222
2016-10-07 07:00:00	0.421772	0.40031	0.578373	0.394739	0.402231	0.391609
2016-10-07 08:00:00	0.430648	0.405018	0.580647	0.404736	0.410497	0.400943
2016-10-07 09:00:00	0.471156	0.444503	0.60851	0.442504	0.450642	0.440915
2016-10-07 10:00:00	0.422302	0.389267	0.57854	0.393502	0.40185	0.391886
2016-10-07 11:00:00	1.02855	0.973265	1.04258	1.02422	1.00582	0.995908
2016-10-07 12:00:00	0.579895	0.539428	0.727018	0.561541	0.558102	0.548709
2016-10-07 13:00:00	0.458421	0.425332	0.598271	0.434452	0.437192	0.427884
2016-10-07 14:00:00	0.268725	0.254232	0.472512	0.240428	0.250027	0.23979
2016-10-07 15:00:00	0.263601	0.245276	0.459419	0.230292	0.244821	0.23397
2016-10-07 16:00:00	0.256168	0.246078	0.544129	0.233779	0.238208	0.226121
2016-10-07 17:00:00	0.206012	0.194183	0.462022	0.183495	0.188167	0.176531
2016-10-07 18:00:00	0.0791389	0.0676169	0.378695	0.0615725	0.0622906	0.0504653
2016-10-07 19:00:00	0.380617	0.353062	0.536946	0.359355	0.359734	0.35097
2016-10-07 20:00:00	0.244618	0.212992	0.473409	0.226772	0.224432	0.214919
2016-10-07 21:00:00	0.381446	0.334939	0.554077	0.363209	0.359367	0.350875
2016-10-07 22:00:00	0.477822	0.43146	0.604125	0.457724	0.455028	0.447268
2016-10-07 23:00:00	0.437288	0.391818	0.584464	0.413792	0.414622	0.406845
2016-10-08	0.447761	0.429781	0.59026	0.4302	0.431126	0.417951
2016-10-08 01:00:00	0.358522	0.340296	0.555337	0.339562	0.342223	0.328976
2016-10-08 02:00:00	0.398981	0.378198	0.571736	0.377337	0.38188	0.369228
2016-10-08 03:00:00	0.494686	0.469574	0.618331	0.471564	0.476193	0.464964
2016-10-08 04:00:00	0.399439	0.372841	0.575412	0.375379	0.38128	0.36992
2016-10-08 05:00:00	0.437342	0.410231	0.587579	0.413688	0.418531	0.407215
2016-10-08 06:00:00	0.378881	0.35277	0.557529	0.355518	0.360016	0.348974
2016-10-08 07:00:00	0.398383	0.367654	0.570921	0.375043	0.378902	0.368259
2016-10-08 08:00:00	0.453153	0.420664	0.591765	0.431143	0.432854	0.422829
2016-10-08 09:00:00	0.485447	0.451146	0.605778	0.466702	0.464392	0.455833
2016-10-08 10:00:00	0.395548	0.361276	0.565298	0.373801	0.374986	0.365519
2016-10-08 11:00:00	0.42292	0.386438	0.57864	0.402025	0.40192	0.392662
2016-10-08 12:00:00	0.308491	0.271788	0.502073	0.286364	0.288351	0.278603
2016-10-08 13:00:00	0.297523	0.258438	0.498421	0.273962	0.277488	0.267817
2016-10-08 14:00:00	0.299578	0.270831	0.499305	0.275936	0.279749	0.270218
2016-10-08 15:00:00	0.202794	0.168828	0.462511	0.190038	0.183264	0.173961
2016-10-08 16:00:00	0.203764	0.161261	0.465431	0.19346	0.183925	0.174577
2016-10-08 17:00:00	0.269123	0.216654	0.493486	0.258015	0.248116	0.239579
2016-10-08 18:00:00	0.28443	0.227836	0.492346	0.267203	0.26338	0.254588
2016-10-08 19:00:00	0.366489	0.31022	0.53369	0.357271	0.344155	0.33714
2016-10-08 20:00:00	0.346349	0.285496	0.540334	0.338388	0.323896	0.31629
2016-10-08 21:00:00	0.359919	0.302247	0.552704	0.352581	0.337279	0.32975
2016-10-08 22:00:00	0.322388	0.263522	0.541867	0.319081	0.299734	0.292171
2016-10-08 23:00:00	0.417267	0.37347	0.580539	0.40722	0.394266	0.387099
2016-10-09	0.455552	0.436894	0.598878	0.445736	0.438158	0.426595
2016-10-09 01:00:00	0.336202	0.310427	0.547944	0.331156	0.31928	0.306959
2016-10-09 02:00:00	0.360552	0.333008	0.557022	0.348002	0.343074	0.331206
2016-10-09 03:00:00	0.384433	0.35875	0.565138	0.365864	0.366436	0.354979
2016-10-09 04:00:00	0.394426	0.371585	0.572347	0.374011	0.375856	0.365086
2016-10-09 05:00:00	0.622858	0.58541	0.722859	0.601734	0.601998	0.592627
2016-10-09 06:00:00	0.396059	0.361714	0.571615	0.370374	0.377111	0.36614
2016-10-09 07:00:00	0.384557	0.350247	0.568803	0.358559	0.365476	0.35451
2016-10-09 08:00:00	0.333826	0.305857	0.552201	0.310285	0.314922	0.303578
2016-10-09 09:00:00	0.395201	0.356235	0.569753	0.371475	0.375133	0.365077
2016-10-09 10:00:00	0.486228	0.448489	0.610611	0.462937	0.46514	0.456516
2016-10-09 11:00:00	0.325678	0.281133	0.542886	0.306085	0.305436	0.295672
2016-10-09 12:00:00	0.366867	0.320848	0.55816	0.34001	0.346273	0.336615
2016-10-09 13:00:00	0.433874	0.384679	0.575488	0.411613	0.412686	0.403255
2016-10-09 14:00:00	0.322112	0.274808	0.537504	0.308546	0.300848	0.292081
2016-10-09 15:00:00	0.722836	0.655898	0.763812	0.69978	0.698661	0.690997
2016-10-09 16:00:00	1.3773	1.32995	1.31645	1.37822	1.35454	1.34483
2016-10-09 17:00:00	0.854763	0.797807	0.89063	0.847652	0.831353	0.822953
2016-10-09 18:00:00	0.63632	0.566186	0.720534	0.608176	0.612685	0.604947
2016-10-09 19:00:00	0.650098	0.581262	0.718214	0.63248	0.626646	0.619194
2016-10-09 20:00:00	0.910548	0.84249	0.911466	0.909233	0.8864	0.87736
2016-10-09 21:00:00	0.688169	0.619589	0.756837	0.665694	0.663688	0.657026
2016-10-09 22:00:00	1.50647	1.46225	1.45664	1.51769	1.48519	1.47437
2016-10-09 23:00:00	0.841243	0.783787	0.888914	0.812113	0.816464	0.809552
2016-10-10	1.88953	1.8616	1.77755	1.89739	1.8716	1.85891
2016-10-10 01:00:00	1.53737	1.49158	1.54234	1.52194	1.51868	1.50446
2016-10-10 02:00:00	0.77148	0.726115	0.869738	0.737683	0.751712	0.739984
2016-10-10 03:00:00	1.0138	0.977647	0.977141	0.983299	0.992117	0.981415
2016-10-10 04:00:00	0.424155	0.415133	0.581246	0.391391	0.406085	0.393519
2016-10-10 05:00:00	0.482164	0.475275	0.614107	0.456362	0.463142	0.452112
2016-10-10 06:00:00	0.385903	0.373904	0.565667	0.353835	0.36727	0.355573
2016-10-10 07:00:00	0.384964	0.368957	0.57553	0.354525	0.36553	0.354244
2016-10-10 08:00:00	0.542659	0.527754	0.654401	0.511437	0.521133	0.511304
2016-10-10 09:00:00	0.523622	0.507915	0.642638	0.493959	0.501921	0.492367
2016-10-10 10:00:00	0.854211	0.818112	0.881117	0.823288	0.82946	0.82136
2016-10-10 11:00:00	0.600221	0.582284	0.708656	0.561378	0.576668	0.568002
2016-10-10 12:00:00	0.945618	0.911023	0.935996	0.943834	0.921285	0.913318
2016-10-10 13:00:00	0.961155	0.909054	0.979409	0.967659	0.937113	0.928439
2016-10-10 14:00:00	1.63853	1.59565	1.50496	1.64881	1.61665	1.60518
2016-10-10 15:00:00	0.731282	0.671939	0.742584	0.688482	0.707399	0.699253
2016-10-10 16:00:00	0.393437	0.354617	0.509727	0.355476	0.372094	0.36289
2016-10-10 17:00:00	0.463923	0.448596	0.584059	0.452145	0.442907	0.433249
2016-10-10 18:00:00	0.0745536	0.0640238	0.368575	0.0524452	0.0577436	0.0458654
2016-10-10 19:00:00	0.436093	0.406607	0.574361	0.410071	0.41419	0.406134
2016-10-10 20:00:00	0.595322	0.541149	0.681961	0.569292	0.571492	0.563685
2016-10-10 21:00:00	3.56854	3.58152	3.25157	3.60188	3.54967	3.53958
2016-10-10 22:00:00	1.39829	1.34106	1.27313	1.40108	1.37341	1.365
2016-10-10 23:00:00	1.08132	1.03927	1.07876	1.07232	1.05513	1.04793
2016-10-11	1.8122	1.7837	1.706	1.8617	1.79137	1.7822
2016-10-11 01:00:00	1.57376	1.53962	1.55566	1.55783	1.55196	1.54168
2016-10-11 02:00:00	0.62011	0.594741	0.678607	0.586003	0.599807	0.588545
2016-10-11 03:00:00	0.398082	0.394516	0.572474	0.368913	0.380746	0.367668
2016-10-11 04:00:00	0.423041	0.41514	0.587914	0.396361	0.404739	0.39274
2016-10-11 05:00:00	0.463984	0.451418	0.607932	0.436468	0.444595	0.433796
2016-10-11 06:00:00	0.384867	0.369067	0.570386	0.357262	0.365962	0.354414
2016-10-11 07:00:00	0.385939	0.370193	0.571395	0.356055	0.36657	0.355433
2016-10-11 08:00:00	0.38432	0.360945	0.568714	0.355159	0.364508	0.353745
2016-10-11 09:00:00	0.531051	0.495719	0.648759	0.500905	0.509011	0.499635
2016-10-11 10:00:00	0.852788	0.803277	0.881497	0.827716	0.827877	0.820074
2016-10-11 11:00:00	1.68268	1.6555	1.58635	1.69546	1.65959	1.65002
2016-10-11 12:00:00	0.629894	0.597458	0.752899	0.612981	0.607044	0.598487
2016-10-11 13:00:00	0.323236	0.293509	0.517252	0.292908	0.302956	0.293005
2016-10-11 14:00:00	0.0913544	0.0915827	0.383391	0.0648002	0.0756755	0.0624087
2016-10-11 15:00:00	0.0511789	0.0551087	0.349928	0.01883	0.0365808	0.0221564
2016-10-11 16:00:00	0.0637303	0.0407985	0.352499	0.0306586	0.0480497	0.0348907
2016-10-11 17:00:00	0.0640669	0.0411313	0.354984	0.033478	0.0477266	0.035509
2016-10-11 18:00:00	0.148824	0.12252	0.414983	0.121027	0.130573	0.119858
2016-10-11 19:00:00	0.308232	0.266372	0.503522	0.281128	0.287229	0.279152
2016-10-11 20:00:00	0.258581	0.212609	0.477981	0.235079	0.237482	0.228922
2016-10-11 21:00:00	0.354283	0.298342	0.53812	0.328131	0.331811	0.323941
2016-10-11 22:00:00	0.70926	0.65148	0.788279	0.696239	0.685341	0.677511
2016-10-11 23:00:00	0.502687	0.451164	0.634828	0.474313	0.479173	0.472029
2016-10-12	0.498942	0.471293	0.623284	0.463655	0.48145	0.469275
2016-10-12 01:00:00	0.489652	0.46066	0.615397	0.453988	0.471513	0.459679
2016-10-12 02:00:00	0.958295	0.909409	0.937875	0.922551	0.936903	0.926635
2016-10-12 03:00:00	0.916947	0.870063	0.909668	0.879712	0.894916	0.885361
2016-10-12 04:00:00	0.48234	0.451531	0.611671	0.449165	0.462569	0.45209
2016-10-12 05:00:00	0.446186	0.415163	0.592447	0.424286	0.426318	0.41673
2016-10-12 06:00:00	0.449498	0.415295	0.601345	0.423918	0.429396	0.419691
2016-10-12 07:00:00	0.392429	0.356786	0.569968	0.365668	0.372543	0.362519
2016-10-12 08:00:00	0.396507	0.3612	0.569128	0.370399	0.376203	0.366629
2016-10-12 09:00:00	0.380644	0.342755	0.561715	0.355801	0.36006	0.350766
2016-10-12 10:00:00	0.84738	0.781404	0.869928	0.829519	0.823665	0.815354
2016-10-12 11:00:00	1.11585	1.06621	1.08041	1.12444	1.09351	1.08368
2016-10-12 12:00:00	0.787041	0.736443	0.869947	0.777066	0.764185	0.756092
2016-10-12 13:00:00	0.284272	0.236452	0.492262	0.259877	0.263843	0.254586
2016-10-12 14:00:00	0.0919883	0.075173	0.380264	0.064185	0.0753116	0.0636626
2016-10-12 15:00:00	0.0717889	0.0474795	0.359275	0.0406934	0.0553734	0.0433226
2016-10-12 16:00:00	0.0703206	0.0438956	0.356147	0.0369044	0.0540603	0.0416412
2016-10-12 17:00:00	0.0673792	0.0327397	0.36036	0.037336	0.0507229	0.0386388
2016-10-12 18:00:00	0.133727	0.109027	0.408442	0.111494	0.11556	0.105552
2016-10-12 19:00:00	0.284658	0.245367	0.496993	0.250877	0.264142	0.254471
2016-10-12 20:00:00	0.320373	0.27452	0.509671	0.288417	0.298959	0.28997
2016-10-12 21:00:00	0.440719	0.380266	0.597274	0.410352	0.417733	0.410039
2016-10-12 22:00:00	0.788107	0.722818	0.864524	0.772215	0.763881	0.756489
2016-10-12 23:00:00	0.873873	0.80801	0.930443	0.865056	0.848949	0.841424
2016-10-13	1.24068	1.18358	1.26115	1.22164	1.22126	1.20913
2016-10-13 01:00:00	1.31934	1.26067	1.37874	1.30522	1.30003	1.28461
2016-10-13 02:00:00	1.15892	1.1216	1.23181	1.11905	1.13806	1.1283
2016-10-13 03:00:00	0.928364	0.889561	0.939543	0.903239	0.90682	0.89778
2016-10-13 04:00:00	0.481937	0.443134	0.603442	0.452748	0.462324	0.451812
2016-10-13 05:00:00	0.401851	0.370444	0.572859	0.374483	0.382767	0.372117
2016-10-13 06:00:00	0.397542	0.365241	0.570842	0.369648	0.37809	0.367751
2016-10-13 07:00:00	0.395073	0.3623	0.569281	0.368293	0.37518	0.365262
2016-10-13 08:00:00	0.446439	0.414378	0.593636	0.421853	0.425686	0.417112
2016-10-13 09:00:00	0.345719	0.311509	0.549157	0.323774	0.325322	0.316052
2016-10-13 10:00:00	0.350275	0.310392	0.550405	0.328173	0.329524	0.320464
2016-10-13 11:00:00	1.49313	1.43823	1.35449	1.50871	1.47183	1.46026
2016-10-13 12:00:00	0.703818	0.662081	0.78661	0.689139	0.681208	0.672715
2016-10-13 13:00:00	0.401474	0.367546	0.561898	0.370809	0.380444	0.371858
2016-10-13 14:00:00	0.221047	0.206931	0.468611	0.186318	0.202678	0.191932
2016-10-13 15:00:00	0.338817	0.320428	0.558478	0.314245	0.319143	0.30776
2016-10-13 16:00:00	0.56548	0.533067	0.738277	0.559841	0.543688	0.534465
2016-10-13 17:00:00	0.252812	0.202273	0.473792	0.232596	0.231692	0.223035
2016-10-13 18:00:00	0.417306	0.364396	0.565678	0.389058	0.394753	0.387201
2016-10-13 19:00:00	0.397102	0.337863	0.555357	0.3678	0.374297	0.366749
2016-10-13 20:00:00	0.427879	0.36934	0.589481	0.396742	0.404782	0.396965
2016-10-13 21:00:00	0.506851	0.446881	0.620374	0.473132	0.483145	0.475546
2016-10-13 22:00:00	0.556361	0.503516	0.690704	0.535015	0.532775	0.524956
2016-10-13 23:00:00	0.692826	0.640431	0.753371	0.676604	0.668274	0.660994
2016-10-14	0.639021	0.605962	0.701205	0.596811	0.620293	0.609135
2016-10-14 01:00:00	1.02351	0.977777	0.978633	0.947399	1.00342	0.99174
2016-10-14 02:00:00	0.958097	0.896463	0.93937	0.889054	0.936876	0.926822
2016-10-14 03:00:00	0.612993	0.583382	0.702959	0.577768	0.592904	0.582438
2016-10-14 04:00:00	0.411021	0.390818	0.57593	0.379778	0.392291	0.38134
2016-10-14 05:00:00	0.334742	0.312829	0.54295	0.310771	0.316051	0.305147
2016-10-14 06:00:00	0.457516	0.438531	0.599382	0.426112	0.437507	0.428049
2016-10-14 07:00:00	0.403231	0.381779	0.57583	0.37595	0.383072	0.373657
2016-10-14 08:00:00	0.382981	0.347897	0.565828	0.361212	0.362304	0.352907
2016-10-14 09:00:00	0.515625	0.478232	0.628438	0.491517	0.493612	0.485098
2016-10-14 10:00:00	0.831645	0.775424	0.853546	0.815599	0.807742	0.799731
2016-10-14 11:00:00	0.871726	0.815987	0.912856	0.865324	0.848621	0.839558
2016-10-14 12:00:00	0.755271	0.710976	0.851114	0.748863	0.732065	0.724253
2016-10-14 13:00:00	0.366537	0.329661	0.531117	0.341807	0.345059	0.336983
2016-10-14 14:00:00	0.577514	0.537547	0.739575	0.586742	0.555895	0.547209
2016-10-14 15:00:00	0.383699	0.353918	0.598126	0.381106	0.363661	0.355198
2016-10-14 16:00:00	0.241444	0.211566	0.47546	0.158132	0.222079	0.213851
2016-10-14 17:00:00	0.0340347	0.0319615	0.359025	0.0106862	0.0179117	0.00596758
2016-10-14 18:00:00	0.173261	0.157681	0.432721	0.14422	0.154417	0.144259
2016-10-14 19:00:00	0.492804	0.462327	0.621462	0.466323	0.470303	0.461951
2016-10-14 20:00:00	0.223083	0.187997	0.463649	0.202485	0.202255	0.19333
2016-10-14 21:00:00	0.533879	0.486532	0.661138	0.497226	0.510339	0.502071
2016-10-14 22:00:00	0.737991	0.680295	0.962728	0.695263	0.713693	0.705847
2016-10-14 23:00:00	0.810869	0.774646	0.866527	0.791896	0.785846	0.77931
2016-10-15	0.972854	0.949275	0.95265	0.9419	0.952868	0.941279
2016-10-15 01:00:00	0.822739	0.783156	0.886211	0.760756	0.802441	0.791922
2016-10-15 02:00:00	0.890622	0.856543	0.92518	0.844589	0.870152	0.858863
2016-10-15 03:00:00	0.585526	0.552196	0.646766	0.547875	0.564709	0.554745
2016-10-15 04:00:00	0.494987	0.473086	0.606236	0.463785	0.474774	0.464902
2016-10-15 05:00:00	0.562144	0.532096	0.650471	0.533995	0.541285	0.532547
2016-10-15 06:00:00	0.418759	0.384462	0.572991	0.4017	0.397987	0.388726
2016-10-15 07:00:00	0.532486	0.498334	0.633349	0.506448	0.510588	0.501834
2016-10-15 08:00:00	0.629131	0.580095	0.696469	0.607416	0.606371	0.59812
2016-10-15 09:00:00	0.621901	0.575094	0.693494	0.601688	0.598841	0.590814
2016-10-15 10:00:00	0.578469	0.524742	0.67252	0.559374	0.555222	0.547257
2016-10-15 11:00:00	0.774949	0.705853	0.825993	0.764823	0.750884	0.743276
2016-10-15 12:00:00	1.00426	0.939411	0.978833	1.007	0.980855	0.972606
2016-10-15 13:00:00	0.946783	0.879639	1.00886	0.960846	0.923249	0.914557
2016-10-15 14:00:00	1.28863	1.2128	1.15307	1.28104	1.26612	1.25543
2016-10-15 15:00:00	0.808726	0.75336	0.90905	0.806657	0.785861	0.776773
2016-10-15 16:00:00	1.28048	1.22963	1.25747	1.29684	1.25907	1.25035
2016-10-15 17:00:00	1.10985	1.0303	1.06493	1.1005	1.0868	1.07854
2016-10-15 18:00:00	0.832162	0.760747	0.854619	0.794388	0.808159	0.80092
2016-10-15 19:00:00	0.740774	0.666638	0.805851	0.70123	0.716044	0.709248
2016-10-15 20:00:00	0.875174	0.783767	0.892413	0.848213	0.849073	0.842962
2016-10-15 21:00:00	0.916547	0.835061	0.935435	0.887863	0.889586	0.884126
2016-10-15 22:00:00	2.90819	2.94096	2.60539	2.91383	2.88988	2.87877
2016-10-15 23:00:00	1.73423	1.72556	1.57315	1.73533	1.70954	1.70139
2016-10-16	0.981611	0.955538	0.97946	0.966979	0.959904	0.950063
2016-10-16 01:00:00	1.13726	1.10494	1.12214	1.12322	1.11527	1.10506
2016-10-16 02:00:00	1.34848	1.30933	1.34125	1.35737	1.32634	1.31728
2016-10-16 03:00:00	1.1624	1.11996	1.20572	1.16128	1.14014	1.13076
2016-10-16 04:00:00	0.723102	0.691457	0.776177	0.707657	0.701646	0.690778
2016-10-16 05:00:00	0.520606	0.489959	0.627979	0.489552	0.500108	0.490148
2016-10-16 06:00:00	0.575689	0.548296	0.667384	0.545687	0.554274	0.545109
2016-10-16 07:00:00	0.395364	0.365167	0.565582	0.368845	0.375238	0.3646
2016-10-16 08:00:00	0.468274	0.443763	0.600702	0.440282	0.447366	0.437443
2016-10-16 09:00:00	0.387657	0.355624	0.565572	0.359251	0.366987	0.356922
2016-10-16 10:00:00	0.441507	0.405758	0.586355	0.410799	0.41999	0.410671
2016-10-16 11:00:00	0.968579	0.929815	0.969292	0.949013	0.943236	0.935808
2016-10-16 12:00:00	0.778902	0.753593	0.850563	0.745807	0.753862	0.74625
2016-10-16 13:00:00	0.517607	0.502615	0.614336	0.474614	0.49467	0.486347
2016-10-16 14:00:00	0.726903	0.692807	0.788815	0.698773	0.702438	0.695673
2016-10-16 15:00:00	1.02028	0.948937	1.02252	1.01753	0.995003	0.987783
2016-10-16 16:00:00	0.694458	0.629831	0.758072	0.669744	0.670523	0.662804
2016-10-16 17:00:00	0.356126	0.317552	0.565313	0.328553	0.335219	0.325802
2016-10-16 18:00:00	0.493788	0.437777	0.593721	0.463888	0.47077	0.463255
2016-10-16 19:00:00	0.373267	0.325753	0.534138	0.341604	0.351389	0.3431
2016-10-16 20:00:00	0.660094	0.603236	0.709531	0.630705	0.63596	0.628619
2016-10-16 21:00:00	0.802049	0.736574	0.837772	0.777994	0.776899	0.770138
2016-10-16 22:00:00	1.13622	1.06978	1.06962	1.12561	1.11134	1.10409
2016-10-16 23:00:00	1.2165	1.15739	1.16319	1.20209	1.19136	1.18325
2016-10-17	1.03705	0.989379	1.01555	1.00742	1.01683	1.00519
2016-10-17 01:00:00	0.977525	0.919676	0.941775	0.912411	0.957106	0.945733
2016-10-17 02:00:00	0.829195	0.791854	0.84919	0.775971	0.808875	0.798039
2016-10-17 03:00:00	0.428271	0.402635	0.58296	0.390204	0.410159	0.398125
2016-10-17 04:00:00	0.397588	0.370903	0.567146	0.366033	0.379183	0.367697
2016-10-17 05:00:00	0.39191	0.365358	0.563625	0.362085	0.372978	0.362012
2016-10-17 06:00:00	0.460651	0.43391	0.598904	0.429458	0.440703	0.431082
2016-10-17 07:00:00	0.378453	0.348542	0.557981	0.350367	0.358713	0.348476
2016-10-17 08:00:00	0.382974	0.351758	0.559426	0.356767	0.362608	0.352901
2016-10-17 09:00:00	0.386034	0.35132	0.56098	0.360686	0.365165	0.355925
2016-10-17 10:00:00	0.468787	0.426196	0.598866	0.441321	0.446903	0.438971
2016-10-17 11:00:00	0.369626	0.324778	0.553224	0.346174	0.348201	0.339536
2016-10-17 12:00:00	0.456404	0.41734	0.606379	0.444041	0.434468	0.425881
2016-10-17 13:00:00	0.587932	0.55123	0.72461	0.581158	0.565397	0.556876
2016-10-17 14:00:00	0.860596	0.820588	0.916073	0.846705	0.837291	0.8293
2016-10-17 15:00:00	0.688659	0.644889	0.745501	0.65273	0.665413	0.656953
2016-10-17 16:00:00	0.850257	0.791984	0.876245	0.825238	0.826341	0.818036
2016-10-17 17:00:00	0.829619	0.772287	0.870823	0.8067	0.805098	0.797712
2016-10-17 18:00:00	0.343796	0.298553	0.520742	0.318624	0.321741	0.314236
2016-10-17 19:00:00	0.430339	0.376894	0.557123	0.399184	0.407351	0.399741
2016-10-17 20:00:00	0.697595	0.623143	0.699478	0.658752	0.672631	0.665452
2016-10-17 21:00:00	0.981225	0.909453	0.973747	0.976301	0.956621	0.94896
2016-10-17 22:00:00	1.05213	0.983824	0.992643	1.04649	1.02796	1.01953
2016-10-17 23:00:00	0.745218	0.694468	0.829834	0.706607	0.720438	0.713446
2016-10-18	1.36511	1.31078	1.38997	1.33831	1.3469	1.33055
2016-10-18 01:00:00	1.5735	1.52398	1.55353	1.52747	1.55539	1.5408
2016-10-18 02:00:00	1.0533	0.992333	1.03329	1.01796	1.03172	1.0212
2016-10-18 03:00:00	0.981748	0.925324	1.00384	0.954166	0.960404	0.949639
2016-10-18 04:00:00	0.716544	0.677614	0.797335	0.7025	0.695938	0.685425
2016-10-18 05:00:00	0.651062	0.607513	0.745942	0.63654	0.630134	0.620364
2016-10-18 06:00:00	0.568567	0.52609	0.671594	0.554479	0.547723	0.537457
2016-10-18 07:00:00	0.626068	0.578469	0.718064	0.610585	0.604546	0.594763
2016-10-18 08:00:00	0.656833	0.614372	0.755878	0.643837	0.634786	0.625958
2016-10-18 09:00:00	0.681703	0.638372	0.77726	0.677139	0.659331	0.650215
2016-10-18 10:00:00	0.829618	0.786108	0.850777	0.849849	0.806662	0.796557
2016-10-18 11:00:00	1.05941	1.00114	0.972456	1.05896	1.03608	1.02654
2016-10-18 12:00:00	0.826187	0.787808	0.876002	0.80604	0.802698	0.795
2016-10-18 13:00:00	0.378203	0.32876	0.522565	0.339899	0.35653	0.347374
2016-10-18 14:00:00	0.659992	0.5987	0.753942	0.621474	0.636957	0.627362
2016-10-18 15:00:00	0.728277	0.666678	0.791955	0.670344	0.704822	0.696654
2016-10-18 16:00:00	0.508921	0.460566	0.669663	0.456617	0.487411	0.477018
2016-10-18 17:00:00	0.219762	0.199042	0.451867	0.186212	0.200732	0.190152
2016-10-18 18:00:00	0.278461	0.250321	0.515164	0.242043	0.258148	0.248686
2016-10-18 19:00:00	0.889371	0.820809	0.911576	0.873353	0.863316	0.857576
2016-10-18 20:00:00	1.4638	1.40935	1.34281	1.47107	1.43695	1.43075
2016-10-18 21:00:00	1.72535	1.67889	1.526	1.76113	1.69915	1.69281
2016-10-18 22:00:00	1.29527	1.25686	1.27449	1.29431	1.26797	1.2624
2016-10-18 23:00:00	0.898136	0.850578	0.928829	0.873999	0.872686	0.86463
2016-10-19	0.951137	0.91489	0.929046	0.912818	0.930629	0.918916
2016-10-19 01:00:00	0.932241	0.890818	0.931796	0.885951	0.912067	0.900521
2016-10-19 02:00:00	1.02857	0.988787	0.975573	0.986526	1.00679	0.996124
2016-10-19 03:00:00	0.546261	0.510801	0.662745	0.510313	0.52636	0.515306
2016-10-19 04:00:00	0.616937	0.594198	0.69335	0.584377	0.596695	0.586598
2016-10-19 05:00:00	0.583642	0.5652	0.686073	0.550687	0.563313	0.552733
2016-10-19 06:00:00	0.669346	0.653397	0.746401	0.637993	0.648006	0.63803
2016-10-19 07:00:00	0.414883	0.382445	0.579841	0.383211	0.39469	0.384422
2016-10-19 08:00:00	0.370867	0.335243	0.552928	0.342229	0.350628	0.340465
2016-10-19 09:00:00	0.55718	0.526464	0.654238	0.523844	0.535326	0.526886
2016-10-19 10:00:00	0.365135	0.326942	0.553673	0.337348	0.344258	0.334827
2016-10-19 11:00:00	0.922316	0.869863	0.913724	0.911497	0.898871	0.889987
2016-10-19 12:00:00	0.762232	0.723642	0.833429	0.73759	0.738917	0.73129
2016-10-19 13:00:00	0.284104	0.251806	0.479254	0.250646	0.263849	0.253928
2016-10-19 14:00:00	0.356957	0.348623	0.538716	0.320591	0.337053	0.327414
2016-10-19 15:00:00	0.4814	0.450084	0.675767	0.482241	0.460361	0.450687
2016-10-19 16:00:00	0.627755	0.592021	0.777734	0.630776	0.605632	0.595463
2016-10-19 17:00:00	0.0372664	0.0431232	0.359515	0.00668037	0.0210725	0.00957408
2016-10-19 18:00:00	0.133404	0.129173	0.416459	0.104543	0.115106	0.104545
2016-10-19 19:00:00	0.356626	0.332819	0.526488	0.324762	0.334801	0.326983
2016-10-19 20:00:00	0.629616	0.572347	0.773244	0.583395	0.605494	0.597873
2016-10-19 21:00:00	0.92828	0.86654	0.945314	0.89116	0.903898	0.895711
2016-10-19 22:00:00	0.964294	0.901623	0.965427	0.940213	0.939896	0.931821
2016-10-19 23:00:00	0.911873	0.857415	0.937559	0.9049	0.887389	0.880084
2016-10-20	1.31378	1.26337	1.25182	1.2978	1.29554	1.28258
2016-10-20 01:00:00	1.42694	1.39624	1.41443	1.41636	1.4085	1.39568
2016-10-20 02:00:00	0.947236	0.895369	0.94663	0.943872	0.926211	0.915622
2016-10-20 03:00:00	0.536263	0.507928	0.637177	0.516308	0.516284	0.506469
2016-10-20 04:00:00	0.460908	0.433913	0.594197	0.445789	0.440861	0.431482
2016-10-20 05:00:00	0.403046	0.376811	0.564973	0.390247	0.382939	0.373346
2016-10-20 06:00:00	0.503951	0.484099	0.613894	0.483094	0.4829	0.474207
2016-10-20 07:00:00	0.449934	0.426857	0.586838	0.433998	0.428665	0.420181
2016-10-20 08:00:00	0.414029	0.380581	0.569419	0.401948	0.39249	0.383994
2016-10-20 09:00:00	0.467685	0.444421	0.597661	0.446724	0.445871	0.437656
2016-10-20 10:00:00	0.455256	0.42527	0.590115	0.439471	0.432976	0.42539
2016-10-20 11:00:00	1.01382	0.960545	0.974611	1.01922	0.990733	0.981325
2016-10-20 12:00:00	0.742562	0.696985	0.809114	0.723674	0.719505	0.711053
2016-10-20 13:00:00	0.767065	0.715936	0.830533	0.730836	0.744174	0.734986
2016-10-20 14:00:00	0.660291	0.614786	0.773494	0.593017	0.637779	0.627938
2016-10-20 15:00:00	0.324418	0.302979	0.518839	0.276779	0.304072	0.293879
2016-10-20 16:00:00	0.555232	0.530427	0.685106	0.525732	0.532903	0.524868
2016-10-20 17:00:00	0.571849	0.533707	0.703029	0.54205	0.548671	0.540988
2016-10-20 18:00:00	0.960026	0.906179	0.973047	0.954946	0.936414	0.928892
2016-10-20 19:00:00	1.06657	1.01989	1.04879	1.0655	1.04324	1.03709
2016-10-20 20:00:00	0.767954	0.702532	0.837383	0.749613	0.742753	0.736014
2016-10-20 21:00:00	0.50814	0.460753	0.628034	0.474398	0.484409	0.476796
2016-10-20 22:00:00	0.858616	0.811992	0.89674	0.84609	0.833764	0.826646
2016-10-20 23:00:00	0.714142	0.66671	0.759914	0.687097	0.689011	0.682068
2016-10-21	0.66259	0.629643	0.73146	0.625107	0.644349	0.631254
2016-10-21 01:00:00	0.950034	0.909966	0.945864	0.898442	0.930587	0.917881
2016-10-21 02:00:00	1.23839	1.19339	1.19122	1.18475	1.21846	1.20251
2016-10-21 03:00:00	0.504786	0.475604	0.637926	0.457065	0.485846	0.473883
2016-10-21 04:00:00	0.385016	0.357893	0.559166	0.357	0.366781	0.355496
2016-10-21 05:00:00	0.384426	0.363243	0.562005	0.358549	0.365777	0.354527
2016-10-21 06:00:00	0.328905	0.303239	0.538562	0.305163	0.310206	0.299052
2016-10-21 07:00:00	0.340956	0.319978	0.542881	0.318494	0.321707	0.311007
2016-10-21 08:00:00	0.368438	0.348229	0.553533	0.34304	0.348649	0.338385
2016-10-21 09:00:00	0.455911	0.435631	0.593891	0.430033	0.434891	0.426174
2016-10-21 10:00:00	0.364858	0.330794	0.557524	0.342226	0.344027	0.334652
2016-10-21 11:00:00	0.800978	0.748628	0.863397	0.789858	0.777937	0.768882
2016-10-21 12:00:00	0.650907	0.612169	0.767712	0.628471	0.628245	0.620064
2016-10-21 13:00:00	0.66907	0.61126	0.805545	0.629278	0.64617	0.636652
2016-10-21 14:00:00	0.460825	0.408735	0.627768	0.416214	0.438618	0.42947
2016-10-21 15:00:00	0.564849	0.503094	0.696658	0.519215	0.541931	0.53288
2016-10-21 16:00:00	0.525421	0.486369	0.651435	0.504154	0.502725	0.494812
2016-10-21 17:00:00	0.549969	0.504183	0.686381	0.530732	0.526855	0.518973
2016-10-21 18:00:00	0.336949	0.285678	0.519325	0.305282	0.314715	0.306633
2016-10-21 19:00:00	0.748393	0.676712	0.808037	0.722595	0.723262	0.716726
2016-10-21 20:00:00	0.484054	0.417393	0.606238	0.450594	0.459982	0.452633
2016-10-21 21:00:00	0.346468	0.295579	0.546696	0.316792	0.323626	0.315773
2016-10-21 22:00:00	0.391016	0.34349	0.562689	0.361789	0.367609	0.360106
2016-10-21 23:00:00	0.418603	0.375438	0.578416	0.388279	0.394745	0.388019
2016-10-22	0.479009	0.455016	0.610425	0.449491	0.46195	0.449126
2016-10-22 01:00:00	0.947855	0.929471	0.966638	0.944333	0.928218	0.915327
2016-10-22 02:00:00	0.854289	0.804644	0.913784	0.813529	0.834682	0.822097
2016-10-22 03:00:00	0.382104	0.356197	0.558059	0.3471	0.364343	0.352104
2016-10-22 04:00:00	0.435746	0.411782	0.584257	0.399274	0.417197	0.405861
2016-10-22 05:00:00	0.421417	0.396562	0.576769	0.386667	0.402293	0.391597
2016-10-22 06:00:00	0.386409	0.358064	0.567082	0.360563	0.366907	0.356924
2016-10-22 07:00:00	0.504776	0.484788	0.617092	0.473675	0.484245	0.475293
2016-10-22 08:00:00	0.440487	0.419808	0.587631	0.402526	0.420167	0.410525
2016-10-22 09:00:00	0.338634	0.317535	0.544739	0.30961	0.318769	0.308875
2016-10-22 10:00:00	0.428439	0.399743	0.581474	0.393014	0.407533	0.398272
2016-10-22 11:00:00	0.675836	0.630323	0.781664	0.650701	0.653145	0.644595
2016-10-22 12:00:00	1.05041	1.00807	1.03481	0.997548	1.02693	1.02083
2016-10-22 13:00:00	0.826551	0.773618	0.874762	0.81501	0.803396	0.795762
2016-10-22 14:00:00	0.806787	0.751411	0.84273	0.783372	0.783487	0.776135
2016-10-22 15:00:00	0.502323	0.444186	0.619865	0.466267	0.479255	0.470998
2016-10-22 16:00:00	0.684608	0.623255	0.715269	0.652455	0.660247	0.652654
2016-10-22 17:00:00	0.590291	0.536903	0.673488	0.560545	0.566276	0.558538
2016-10-22 18:00:00	0.890025	0.845693	0.919582	0.880663	0.865723	0.858187
2016-10-22 19:00:00	0.929734	0.865021	0.948151	0.892461	0.904416	0.896785
2016-10-22 20:00:00	1.31678	1.24238	1.26065	1.2697	1.29251	1.28375
2016-10-22 21:00:00	1.03216	0.968607	0.99165	1.00073	1.00637	0.998733
2016-10-22 22:00:00	1.3675	1.30714	1.25043	1.38207	1.34281	1.33381
2016-10-22 23:00:00	0.912708	0.870473	0.927427	0.885349	0.887056	0.879946
2016-10-23	1.40101	1.34634	1.37144	1.37238	1.38148	1.36958
2016-10-23 01:00:00	1.07829	1.02522	1.04408	1.01884	1.058	1.04613
2016-10-23 02:00:00	0.633228	0.593751	0.722318	0.582018	0.613849	0.601899
2016-10-23 03:00:00	0.461039	0.435095	0.604219	0.431102	0.442352	0.430789
2016-10-23 04:00:00	0.529598	0.498682	0.638444	0.49854	0.50984	0.498866
2016-10-23 05:00:00	0.465139	0.432705	0.608897	0.434008	0.445386	0.434489
2016-10-23 06:00:00	0.582656	0.548913	0.671952	0.551612	0.561588	0.551559
2016-10-23 07:00:00	0.577024	0.537812	0.672818	0.543966	0.55528	0.545744
2016-10-23 08:00:00	0.859708	0.826995	0.879308	0.839265	0.836662	0.828144
2016-10-23 09:00:00	0.686549	0.635726	0.78462	0.660921	0.663235	0.654495
2016-10-23 10:00:00	0.888662	0.834514	0.883235	0.871244	0.864312	0.856144
2016-10-23 11:00:00	0.720865	0.667121	0.798441	0.699982	0.696775	0.688771
2016-10-23 12:00:00	1.03688	0.976492	1.00489	1.0295	1.01203	1.00382
2016-10-23 13:00:00	1.42469	1.37441	1.32895	1.44182	1.40175	1.39202
2016-10-23 14:00:00	1.29353	1.25536	1.21325	1.27423	1.27015	1.26074
2016-10-23 15:00:00	0.830179	0.782078	0.828675	0.773587	0.805909	0.797656
2016-10-23 16:00:00	1.00963	0.977855	1.05432	0.999742	0.987216	0.978825
2016-10-23 17:00:00	1.06456	1.03348	1.05707	1.04078	1.04196	1.03359
2016-10-23 18:00:00	0.303399	0.293937	0.529232	0.2698	0.282784	0.274077
2016-10-23 19:00:00	0.225736	0.205338	0.461508	0.196713	0.204893	0.196236
2016-10-23 20:00:00	0.338564	0.31072	0.518053	0.312527	0.315993	0.30886
2016-10-23 21:00:00	0.715534	0.669318	0.780708	0.696014	0.69042	0.683849
2016-10-23 22:00:00	1.21857	1.18738	1.17403	1.2145	1.19449	1.18562
2016-10-23 23:00:00	0.979642	0.934712	0.953197	0.956626	0.954392	0.946712
2016-10-24	1.06426	1.03143	1.00845	1.04364	1.04443	1.03275
2016-10-24 01:00:00	1.54228	1.5099	1.62595	1.49222	1.52527	1.50788
2016-10-24 02:00:00	1.04206	1.00492	1.09841	1.03716	1.02229	1.0104
2016-10-24 03:00:00	0.463129	0.436134	0.600518	0.431826	0.444435	0.433138
2016-10-24 04:00:00	0.647416	0.618043	0.729967	0.631788	0.627146	0.615207
2016-10-24 05:00:00	0.384619	0.360959	0.559332	0.348605	0.365884	0.354671
2016-10-24 06:00:00	0.443889	0.414029	0.593833	0.410296	0.424103	0.413661
2016-10-24 07:00:00	0.557494	0.526017	0.661299	0.525129	0.536439	0.527486
2016-10-24 08:00:00	0.376436	0.34391	0.567585	0.345414	0.356453	0.346316
2016-10-24 09:00:00	0.437429	0.400724	0.596794	0.405268	0.416499	0.406922
2016-10-24 10:00:00	0.704901	0.651192	0.785841	0.679703	0.681561	0.673095
2016-10-24 11:00:00	0.557445	0.506698	0.659373	0.52358	0.534796	0.526194
2016-10-24 12:00:00	0.441811	0.400067	0.577858	0.414262	0.420046	0.410998
2016-10-24 13:00:00	0.712847	0.665838	0.828842	0.69494	0.68977	0.681003
2016-10-24 14:00:00	0.97073	0.919223	0.973546	0.962936	0.946962	0.938967
2016-10-24 15:00:00	0.803044	0.756066	0.886206	0.774249	0.779761	0.771365
2016-10-24 16:00:00	0.382182	0.351675	0.547528	0.347054	0.360933	0.351517
2016-10-24 17:00:00	0.432816	0.397888	0.587088	0.422928	0.411289	0.401773
2016-10-24 18:00:00	1.99169	1.94018	1.81828	2.02071	1.97132	1.95813
2016-10-24 19:00:00	2.18755	2.16561	2.01297	2.21133	2.16944	2.15592
2016-10-24 20:00:00	0.862701	0.812496	0.893104	0.844463	0.838308	0.830827
2016-10-24 21:00:00	0.790297	0.737277	0.865433	0.769388	0.765602	0.758061
2016-10-24 22:00:00	1.11702	1.06181	1.09834	1.10424	1.09214	1.08376
2016-10-24 23:00:00	1.35017	1.29684	1.2988	1.33423	1.32531	1.31622
2016-10-25	1.26023	1.20364	1.19212	1.24536	1.23879	1.22758
2016-10-25 01:00:00	1.1758	1.12119	1.12528	1.13429	1.15498	1.14389
2016-10-25 02:00:00	0.893134	0.85413	0.931612	0.831633	0.873105	0.860695
2016-10-25 03:00:00	0.948372	0.91461	0.918997	0.902398	0.927075	0.916158
2016-10-25 04:00:00	0.605161	0.584048	0.732196	0.580359	0.58538	0.573503
2016-10-25 05:00:00	0.425043	0.404767	0.597182	0.395326	0.405948	0.394541
2016-10-25 06:00:00	0.422347	0.398541	0.591959	0.394264	0.402718	0.391586
2016-10-25 07:00:00	0.516768	0.493025	0.634958	0.48763	0.495978	0.485842
2016-10-25 08:00:00	0.557774	0.531891	0.659208	0.528275	0.536099	0.526557
2016-10-25 09:00:00	0.652826	0.617861	0.737319	0.624365	0.629957	0.621123
2016-10-25 10:00:00	1.13632	1.08175	1.07763	1.1201	1.11128	1.10299
2016-10-25 11:00:00	1.69843	1.64396	1.55347	1.70307	1.67697	1.66488
2016-10-25 12:00:00	1.37831	1.31403	1.42298	1.37928	1.35724	1.3464
2016-10-25 13:00:00	0.912765	0.858635	0.930552	0.924789	0.890174	0.881148
2016-10-25 14:00:00	0.123479	0.117428	0.409268	0.0842535	0.105676	0.094695
2016-10-25 15:00:00	0.170843	0.157962	0.428038	0.125482	0.152263	0.141656
2016-10-25 16:00:00	0.160969	0.159352	0.421996	0.113061	0.142656	0.132804
2016-10-25 17:00:00	0.385903	0.383588	0.564271	0.346389	0.365477	0.356217
2016-10-25 18:00:00	0.376534	0.359263	0.533534	0.335968	0.35455	0.345925
2016-10-25 19:00:00	0.283699	0.2699	0.484675	0.245079	0.262538	0.253275
2016-10-25 20:00:00	0.40561	0.369596	0.551583	0.373299	0.38231	0.374871
2016-10-25 21:00:00	0.69739	0.636552	0.762195	0.671271	0.672258	0.665193
2016-10-25 22:00:00	0.900115	0.84874	0.92559	0.888162	0.875482	0.867371
2016-10-25 23:00:00	0.940355	0.888373	0.912875	0.926103	0.915464	0.907333
2016-10-26	1.00892	0.954701	0.9961	0.970109	0.98966	0.977822
2016-10-26 01:00:00	1.1806	1.13393	1.1351	1.13693	1.1611	1.14969
2016-10-26 02:00:00	1.16639	1.12092	1.12058	1.12172	1.14664	1.13535
2016-10-26 03:00:00	0.631583	0.595918	0.682373	0.594316	0.611374	0.600536
2016-10-26 04:00:00	0.51494	0.482481	0.628751	0.49499	0.494899	0.484536
2016-10-26 05:00:00	0.602696	0.564957	0.690215	0.580596	0.581613	0.571764
2016-10-26 06:00:00	0.716714	0.67446	0.795986	0.694244	0.694608	0.685259
2016-10-26 07:00:00	0.655948	0.624432	0.738526	0.632495	0.633703	0.624688
2016-10-26 08:00:00	0.674071	0.63477	0.760871	0.65196	0.651292	0.642565
2016-10-26 09:00:00	0.7517	0.711102	0.817834	0.731456	0.7283	0.719962
2016-10-26 10:00:00	1.19738	1.14791	1.13972	1.19122	1.17282	1.16459
2016-10-26 11:00:00	1.36775	1.33209	1.3022	1.37545	1.34501	1.33575
2016-10-26 12:00:00	0.832037	0.799782	0.890243	0.816952	0.808533	0.800854
2016-10-26 13:00:00	0.340888	0.310241	0.515556	0.308721	0.319744	0.310747
2016-10-26 14:00:00	0.125016	0.117849	0.402579	0.091821	0.107335	0.0959438
2016-10-26 15:00:00	0.159316	0.146254	0.418124	0.123203	0.14091	0.129749
2016-10-26 16:00:00	0.57946	0.548128	0.736868	0.575518	0.557186	0.548029
2016-10-26 17:00:00	0.185656	0.166363	0.429377	0.153796	0.166197	0.15602
2016-10-26 18:00:00	0.168402	0.152432	0.43303	0.14149	0.148825	0.139288
2016-10-26 19:00:00	0.290084	0.262718	0.502056	0.259226	0.268282	0.260385
2016-10-26 20:00:00	0.350171	0.315717	0.522254	0.32333	0.327118	0.319587
2016-10-26 21:00:00	0.852411	0.805848	0.876989	0.831868	0.826694	0.81988
2016-10-26 22:00:00	1.62561	1.59706	1.48924	1.64527	1.60366	1.59258
2016-10-26 23:00:00	1.95597	1.95881	1.60263	1.95376	1.93853	1.92575
2016-10-27	2.25136	2.23774	2.08041	2.27885	2.23568	2.22437
2016-10-27 01:00:00	2.30696	2.28608	2.17763	2.37286	2.29101	2.28023
2016-10-27 02:00:00	1.85241	1.84277	1.70581	1.86783	1.8327	1.82058
2016-10-27 03:00:00	2.02589	2.02387	1.86564	2.05365	2.00628	1.99523
2016-10-27 04:00:00	1.29356	1.25992	1.31729	1.29874	1.27137	1.26246
2016-10-27 05:00:00	0.692669	0.653786	0.752903	0.660826	0.670809	0.661232
2016-10-27 06:00:00	0.552964	0.515339	0.654061	0.526273	0.531686	0.522112
2016-10-27 07:00:00	0.670494	0.625291	0.744232	0.647554	0.648095	0.639163
2016-10-27 08:00:00	0.681304	0.633782	0.763734	0.661618	0.658365	0.649702
2016-10-27 09:00:00	0.692832	0.642248	0.769447	0.672676	0.669489	0.661175
2016-10-27 10:00:00	1.1839	1.11015	1.14876	1.17485	1.15958	1.1507
2016-10-27 11:00:00	1.31891	1.25494	1.26988	1.32441	1.29641	1.28583
2016-10-27 12:00:00	0.922452	0.865935	0.950239	0.911895	0.898965	0.890054
2016-10-27 13:00:00	0.527624	0.474863	0.633264	0.502813	0.504618	0.496627
2016-10-27 14:00:00	0.880828	0.816217	0.900965	0.864812	0.855932	0.848631
2016-10-27 15:00:00	0.879509	0.818015	0.886419	0.856417	0.854855	0.847562
2016-10-27 16:00:00	1.15014	1.08974	1.09991	1.14542	1.12536	1.11744
2016-10-27 17:00:00	0.920604	0.857678	0.908908	0.901273	0.895508	0.888337
2016-10-27 18:00:00	1.04624	1.00996	1.01206	1.03153	1.02212	1.01388
2016-10-27 19:00:00	1.28415	1.20334	1.37103	1.25408	1.26063	1.24965
2016-10-27 20:00:00	1.4664	1.41841	1.40475	1.44524	1.44477	1.43434
2016-10-27 21:00:00	0.760853	0.706408	0.82837	0.735543	0.735153	0.729263
2016-10-27 22:00:00	0.634626	0.587768	0.712394	0.607974	0.609091	0.60333
2016-10-27 23:00:00	0.670519	0.636947	0.739128	0.643684	0.645165	0.638739
2016-10-28	0.562236	0.522349	0.667812	0.535265	0.544166	0.531598
2016-10-28 01:00:00	0.540467	0.503995	0.648829	0.510392	0.522055	0.509883
2016-10-28 02:00:00	0.439046	0.409192	0.59162	0.404182	0.421468	0.409167
2016-10-28 03:00:00	0.331973	0.305417	0.541728	0.301277	0.315159	0.30235
2016-10-28 04:00:00	0.498264	0.451632	0.622627	0.468801	0.478703	0.467654
2016-10-28 05:00:00	0.499439	0.452743	0.625796	0.473728	0.479305	0.468788
2016-10-28 06:00:00	0.583013	0.534247	0.679148	0.540889	0.561848	0.551589
2016-10-28 07:00:00	0.593625	0.543874	0.690246	0.547202	0.571781	0.561984
2016-10-28 08:00:00	0.600752	0.556156	0.693338	0.553114	0.578397	0.568953
2016-10-28 09:00:00	0.538403	0.506047	0.650244	0.491211	0.516267	0.506806
2016-10-28 10:00:00	0.900811	0.848784	0.920953	0.856308	0.875964	0.867835
2016-10-28 11:00:00	0.637455	0.601141	0.730186	0.592434	0.613886	0.605385
2016-10-28 12:00:00	0.359936	0.311199	0.563131	0.325387	0.338967	0.329518
2016-10-28 13:00:00	0.398973	0.373611	0.574765	0.356693	0.377284	0.367889
2016-10-28 14:00:00	0.3549	0.337708	0.536718	0.317403	0.333818	0.324146
2016-10-28 15:00:00	0.370993	0.335819	0.543161	0.34135	0.349351	0.340261
2016-10-28 16:00:00	0.294385	0.264899	0.501798	0.265184	0.27351	0.264059
2016-10-28 17:00:00	0.340967	0.302613	0.528216	0.312303	0.319036	0.310377
2016-10-28 18:00:00	0.299276	0.264359	0.500533	0.273031	0.277529	0.268944
2016-10-28 19:00:00	0.415206	0.369805	0.574121	0.390665	0.391763	0.384195
2016-10-28 20:00:00	0.49561	0.45323	0.601392	0.466262	0.471432	0.464547
2016-10-28 21:00:00	0.652645	0.610721	0.722891	0.625176	0.627479	0.621504
2016-10-28 22:00:00	0.782267	0.742973	0.841824	0.758363	0.75674	0.750661
2016-10-28 23:00:00	0.687608	0.649458	0.766884	0.659025	0.662014	0.655505
2016-10-29	0.672156	0.631174	0.750842	0.6475	0.653498	0.641368
2016-10-29 01:00:00	0.703509	0.662076	0.772978	0.679075	0.684192	0.672548
2016-10-29 02:00:00	0.626394	0.593341	0.74278	0.607048	0.60739	0.595252
2016-10-29 03:00:00	0.315477	0.287489	0.539099	0.296428	0.298227	0.285995
2016-10-29 04:00:00	0.478116	0.439712	0.613488	0.456364	0.458406	0.447645
2016-10-29 05:00:00	0.63809	0.598592	0.713089	0.616488	0.617008	0.607156
2016-10-29 06:00:00	0.576016	0.538307	0.671684	0.557531	0.55481	0.545197
2016-10-29 07:00:00	0.582134	0.542127	0.674154	0.563656	0.560447	0.551189
2016-10-29 08:00:00	0.61884	0.57405	0.706165	0.598433	0.596496	0.587708
2016-10-29 09:00:00	0.564514	0.520419	0.665761	0.541447	0.542269	0.533563
2016-10-29 10:00:00	0.635759	0.583092	0.726585	0.606146	0.612936	0.604371
2016-10-29 11:00:00	0.662484	0.604828	0.763149	0.633968	0.639188	0.630897
2016-10-29 12:00:00	0.717178	0.655733	0.801801	0.689173	0.693442	0.685329
2016-10-29 13:00:00	0.607799	0.553207	0.721468	0.577073	0.584535	0.576346
2016-10-29 14:00:00	0.337802	0.303857	0.530321	0.303575	0.316862	0.307716
2016-10-29 15:00:00	0.22296	0.200579	0.462531	0.187749	0.203572	0.193491
2016-10-29 16:00:00	0.224506	0.213737	0.495129	0.186491	0.205608	0.195118
2016-10-29 17:00:00	0.264011	0.241547	0.480559	0.226759	0.243714	0.235087
2016-10-29 18:00:00	0.406482	0.360029	0.5532	0.373104	0.38371	0.376628
2016-10-29 19:00:00	0.372489	0.329161	0.535018	0.336578	0.349885	0.342181
2016-10-29 20:00:00	0.490042	0.433664	0.612866	0.456834	0.46603	0.458766
2016-10-29 21:00:00	0.579766	0.524026	0.691326	0.548711	0.555106	0.548105
2016-10-29 22:00:00	0.483327	0.4303	0.622487	0.450252	0.458872	0.45175
2016-10-29 23:00:00	0.50293	0.463064	0.626063	0.469796	0.478518	0.471435
2016-10-30	0.530615	0.482269	0.643223	0.500634	0.513343	0.500311
2016-10-30 01:00:00	0.498478	0.449548	0.624251	0.469826	0.480873	0.468047
2016-10-30 02:00:00	0.408163	0.366731	0.588464	0.384089	0.390877	0.377931
2016-10-30 03:00:00	0.362039	0.328311	0.555584	0.33711	0.345065	0.332286
2016-10-30 04:00:00	0.358766	0.329164	0.553714	0.334543	0.34124	0.328971
2016-10-30 05:00:00	0.353648	0.325777	0.552058	0.330636	0.335592	0.323811
2016-10-30 06:00:00	0.29363	0.267723	0.530511	0.27481	0.275709	0.263915
2016-10-30 07:00:00	0.376027	0.348992	0.562888	0.351634	0.356682	0.345995
2016-10-30 08:00:00	0.362523	0.333727	0.553709	0.338916	0.342895	0.332531
2016-10-30 09:00:00	0.445084	0.40798	0.596864	0.419835	0.424128	0.414557
2016-10-30 10:00:00	0.344741	0.31003	0.5538	0.325289	0.324352	0.314545
2016-10-30 11:00:00	0.611131	0.561079	0.694324	0.587918	0.588018	0.579725
2016-10-30 12:00:00	0.705366	0.660298	0.768705	0.683423	0.681745	0.674377
2016-10-30 13:00:00	0.473789	0.444727	0.59	0.449497	0.45166	0.444
2016-10-30 14:00:00	0.265415	0.245726	0.485035	0.245165	0.245127	0.236312
2016-10-30 15:00:00	0.204433	0.189735	0.45235	0.182554	0.184859	0.175173
2016-10-30 16:00:00	0.219607	0.201899	0.459744	0.196722	0.199534	0.190216
2016-10-30 17:00:00	0.137768	0.126252	0.416603	0.116029	0.118809	0.108726
2016-10-30 18:00:00	0.268389	0.233165	0.488712	0.250396	0.246621	0.238395
2016-10-30 19:00:00	0.341938	0.299575	0.534264	0.319817	0.319164	0.311607
2016-10-30 20:00:00	0.387967	0.341538	0.564988	0.364656	0.364483	0.357303
2016-10-30 21:00:00	0.470821	0.420934	0.60726	0.444365	0.446449	0.439605
2016-10-30 22:00:00	0.758666	0.709927	0.840735	0.746618	0.733185	0.726404
2016-10-30 23:00:00	0.531833	0.500916	0.636841	0.505365	0.506961	0.500274
2016-10-31	1.31445	1.24884	1.19262	1.29784	1.29418	1.28204
2016-10-31 01:00:00	1.2083	1.15137	1.14743	1.1729	1.18751	1.17616
2016-10-31 02:00:00	0.898738	0.840836	0.929388	0.852687	0.878638	0.867204
2016-10-31 03:00:00	0.753397	0.714216	0.802316	0.717186	0.733247	0.722678
2016-10-31 04:00:00	0.560058	0.533045	0.649129	0.531364	0.54068	0.530338
2016-10-31 05:00:00	0.471964	0.444321	0.607303	0.442254	0.452633	0.442254
2016-10-31 06:00:00	0.397967	0.369556	0.570302	0.365649	0.378918	0.367818
2016-10-31 07:00:00	0.428664	0.395966	0.583634	0.394593	0.408893	0.398318
2016-10-31 08:00:00	0.437682	0.401223	0.588584	0.40297	0.417467	0.407222
2016-10-31 09:00:00	0.476961	0.430346	0.607789	0.44431	0.455684	0.44605
2016-10-31 10:00:00	0.822294	0.759451	0.852786	0.792919	0.799008	0.790094
2016-10-31 11:00:00	1.28445	1.21146	1.18563	1.2775	1.26196	1.25135
2016-10-31 12:00:00	0.92243	0.85383	0.916502	0.902698	0.898984	0.889837
2016-10-31 13:00:00	1.62654	1.56462	1.52287	1.62069	1.60523	1.59357
2016-10-31 14:00:00	0.831131	0.781524	0.871586	0.796848	0.808019	0.799065
2016-10-31 15:00:00	0.326367	0.306985	0.518055	0.2777	0.3066	0.296102
2016-10-31 16:00:00	0.254901	0.245637	0.508709	0.22358	0.236096	0.224787
2016-10-31 17:00:00	0.0808753	0.078522	0.374133	0.0413495	0.063947	0.051892
2016-10-31 18:00:00	0.176291	0.157065	0.428378	0.139535	0.15707	0.146748
2016-10-31 19:00:00	0.239694	0.209234	0.467504	0.207536	0.218881	0.209787
2016-10-31 20:00:00	0.630563	0.575785	0.648305	0.588317	0.606405	0.599281
2016-10-31 21:00:00	0.885792	0.82512	0.91145	0.8555	0.861225	0.853996
2016-10-31 22:00:00	3.11363	3.10599	2.97191	3.11931	3.10234	3.0852
2016-10-31 23:00:00	1.96518	1.92835	1.77853	1.96822	1.94466	1.93187
2016-11-01	1.05792	1.05531	1.03963	1.05319	1.03905	1.02674
2016-11-01 01:00:00	2.23124	2.2219	2.08582	2.31004	2.2164	2.20327
2016-11-01 02:00:00	2.19971	2.22987	2.02937	2.22405	2.18498	2.17072
2016-11-01 03:00:00	0.905519	0.890715	0.900601	0.886442	0.884681	0.874141
2016-11-01 04:00:00	0.387631	0.388449	0.559801	0.370752	0.369414	0.357928
2016-11-01 05:00:00	0.38343	0.38119	0.56065	0.365883	0.364856	0.353711
2016-11-01 06:00:00	0.64184	0.635171	0.713898	0.628937	0.62153	0.611036
2016-11-01 07:00:00	0.622927	0.602791	0.688345	0.604441	0.60187	0.591899
2016-11-01 08:00:00	0.711154	0.692945	0.761586	0.699067	0.689782	0.679998
2016-11-01 09:00:00	0.707066	0.686123	0.765829	0.694521	0.685319	0.675812
2016-11-01 10:00:00	0.96461	0.930287	0.920533	0.959228	0.942023	0.932385
2016-11-01 11:00:00	1.59089	1.5689	1.46297	1.61579	1.57182	1.55847
2016-11-01 12:00:00	0.90149	0.858654	0.918121	0.909826	0.878968	0.869317
2016-11-01 13:00:00	0.862175	0.835335	0.871056	0.855205	0.839771	0.830118
2016-11-01 14:00:00	0.39541	0.396018	0.575707	0.376036	0.375937	0.364965
2016-11-01 15:00:00	0.221163	0.221911	0.477086	0.207087	0.203148	0.191613
2016-11-01 16:00:00	0.441812	0.439843	0.62109	0.443472	0.422027	0.411266
2016-11-01 17:00:00	0.299499	0.304463	0.557011	0.291147	0.280828	0.26975
2016-11-01 18:00:00	0.145115	0.147827	0.42258	0.137715	0.127239	0.116403
2016-11-01 19:00:00	0.366517	0.355933	0.568669	0.354785	0.346018	0.3367
2016-11-01 20:00:00	0.552534	0.523769	0.628314	0.53654	0.530569	0.522249
2016-11-01 21:00:00	0.602568	0.566858	0.674984	0.588966	0.580069	0.572136
2016-11-01 22:00:00	0.785068	0.752895	0.873789	0.780438	0.762269	0.753556
2016-11-01 23:00:00	1.71846	1.69872	1.56101	1.74392	1.69925	1.68548
2016-11-02	0.727793	0.716535	0.833579	0.708949	0.709524	0.696949
2016-11-02 01:00:00	0.910495	0.891232	0.9383	0.894614	0.89105	0.879652
2016-11-02 02:00:00	0.88182	0.85358	0.919896	0.870987	0.860823	0.850564
2016-11-02 03:00:00	0.698505	0.677312	0.722455	0.680405	0.678074	0.66783
2016-11-02 04:00:00	0.397599	0.397334	0.568892	0.382337	0.379535	0.368306
2016-11-02 05:00:00	0.363124	0.358205	0.564147	0.349885	0.344956	0.333705
2016-11-02 06:00:00	0.436289	0.423474	0.595186	0.42522	0.416746	0.406568
2016-11-02 07:00:00	0.486313	0.46945	0.617537	0.473493	0.465934	0.456253
2016-11-02 08:00:00	0.542589	0.512443	0.651514	0.532497	0.521418	0.51219
2016-11-02 09:00:00	0.42571	0.395632	0.598439	0.422097	0.404813	0.395668
2016-11-02 10:00:00	1.00032	0.949631	0.954336	1.00576	0.977453	0.968073
2016-11-02 11:00:00	1.19368	1.14687	1.11441	1.21072	1.17235	1.16126
2016-11-02 12:00:00	0.750199	0.718485	0.845829	0.752303	0.72833	0.718899
2016-11-02 13:00:00	0.296164	0.273688	0.498702	0.284337	0.276297	0.266635
2016-11-02 14:00:00	0.208518	0.205483	0.467165	0.203723	0.190054	0.179979
2016-11-02 15:00:00	0.104773	0.103119	0.403369	0.0931959	0.087743	0.0767403
2016-11-02 16:00:00	0.083735	0.0922554	0.388953	0.0722316	0.0675547	0.0564903
2016-11-02 17:00:00	0.288519	0.283898	0.491233	0.260274	0.269415	0.259812
2016-11-02 18:00:00	0.177504	0.174517	0.438571	0.147154	0.159767	0.148955
2016-11-02 19:00:00	0.178188	0.144699	0.448509	0.161829	0.159339	0.149008
2016-11-02 20:00:00	0.34746	0.314088	0.526047	0.324151	0.326708	0.317472
2016-11-02 21:00:00	0.464529	0.433198	0.607817	0.443491	0.442578	0.434273
2016-11-02 22:00:00	0.736264	0.69097	0.827917	0.725138	0.712389	0.703923
2016-11-02 23:00:00	0.629114	0.588199	0.698847	0.60603	0.604957	0.597001
2016-11-03	1.22654	1.21137	1.32535	1.23829	1.2055	1.19427
2016-11-03 01:00:00	0.778581	0.766922	0.824993	0.768562	0.758652	0.746978
2016-11-03 02:00:00	1.60457	1.6028	1.42381	1.60248	1.58342	1.57539
2016-11-03 03:00:00	1.0349	1.02607	1.04429	1.04546	1.01411	1.00512
2016-11-03 04:00:00	0.887158	0.88104	0.942257	0.902776	0.866968	0.857254
2016-11-03 05:00:00	0.648155	0.646416	0.752687	0.65591	0.62825	0.616031
2016-11-03 06:00:00	0.373011	0.362812	0.560375	0.364057	0.354844	0.342835
2016-11-03 07:00:00	0.387151	0.364269	0.564139	0.374958	0.368259	0.357087
2016-11-03 08:00:00	0.425302	0.398069	0.5918	0.412637	0.405542	0.395532
2016-11-03 09:00:00	0.499565	0.466589	0.6235	0.487845	0.478917	0.469907
2016-11-03 10:00:00	0.489854	0.472817	0.617788	0.466354	0.469293	0.459942
2016-11-03 11:00:00	1.35772	1.34104	1.38159	1.37426	1.33504	1.32457
2016-11-03 12:00:00	0.674919	0.651527	0.766021	0.65497	0.652774	0.643278
2016-11-03 13:00:00	0.348606	0.328114	0.527287	0.321592	0.328777	0.318399
2016-11-03 14:00:00	0.379716	0.361219	0.541691	0.347413	0.359827	0.34902
2016-11-03 15:00:00	0.367022	0.335347	0.532288	0.331982	0.34661	0.336359
2016-11-03 16:00:00	0.552379	0.516737	0.677972	0.52827	0.530563	0.521128
2016-11-03 17:00:00	0.62632	0.6008	0.741153	0.613547	0.604717	0.5949
2016-11-03 18:00:00	0.388818	0.35616	0.536213	0.369184	0.36764	0.358273
2016-11-03 19:00:00	0.324315	0.294118	0.503738	0.29971	0.303974	0.293957
2016-11-03 20:00:00	0.467282	0.419915	0.577723	0.438207	0.445549	0.43613
2016-11-03 21:00:00	0.969816	0.91321	0.971777	0.961911	0.946025	0.937735
2016-11-03 22:00:00	1.12086	1.07761	1.10625	1.13314	1.0977	1.08909
2016-11-03 23:00:00	0.967989	0.924978	0.97339	0.953046	0.94546	0.936012
2016-11-04	0.956791	0.919291	0.936905	0.912354	0.937806	0.925301
2016-11-04 01:00:00	0.857674	0.815249	0.900282	0.81581	0.838139	0.826821
2016-11-04 02:00:00	0.771678	0.737956	0.804973	0.749643	0.751477	0.740586
2016-11-04 03:00:00	0.523847	0.499096	0.620452	0.504819	0.504837	0.493648
2016-11-04 04:00:00	0.408097	0.384011	0.573407	0.394377	0.389498	0.378061
2016-11-04 05:00:00	0.418366	0.401583	0.577119	0.404488	0.39942	0.388544
2016-11-04 06:00:00	0.410042	0.393681	0.573175	0.395918	0.390887	0.380232
2016-11-04 07:00:00	0.339154	0.321348	0.545629	0.329316	0.32022	0.309399
2016-11-04 08:00:00	0.407514	0.390032	0.574594	0.393177	0.387675	0.377735
2016-11-04 09:00:00	0.477511	0.455797	0.611741	0.465209	0.456514	0.447428
2016-11-04 10:00:00	1.05512	1.01964	1.05237	1.05738	1.0324	1.02256
2016-11-04 11:00:00	1.15399	1.12618	1.11247	1.16403	1.13156	1.12155
2016-11-04 12:00:00	0.896417	0.873808	0.925672	0.899876	0.873856	0.864724
2016-11-04 13:00:00	0.881633	0.849654	0.909184	0.859756	0.859026	0.850258
2016-11-04 14:00:00	0.944241	0.914697	0.976944	0.920132	0.921815	0.911422
2016-11-04 15:00:00	0.183637	0.18356	0.428589	0.170343	0.165854	0.155577
2016-11-04 16:00:00	0.149451	0.14851	0.408205	0.135975	0.132175	0.121164
2016-11-04 17:00:00	0.466954	0.462816	0.596946	0.454227	0.446979	0.437131
2016-11-04 18:00:00	0.191095	0.182735	0.476212	0.173072	0.173386	0.162205
2016-11-04 19:00:00	0.272434	0.248005	0.480316	0.247636	0.253238	0.242531
2016-11-04 20:00:00	0.320131	0.27852	0.495528	0.298107	0.299472	0.28981
2016-11-04 21:00:00	0.54502	0.502672	0.645978	0.524855	0.522519	0.514235
2016-11-04 22:00:00	0.660906	0.611509	0.780237	0.650375	0.637738	0.628804
2016-11-04 23:00:00	0.843456	0.798596	0.884598	0.826001	0.819545	0.811061
2016-11-05	0.844687	0.829064	0.875047	0.830559	0.825829	0.813232
2016-11-05 01:00:00	0.802044	0.774303	0.885784	0.767335	0.782744	0.770963
2016-11-05 02:00:00	0.61421	0.602562	0.689045	0.590793	0.595323	0.583361
2016-11-05 03:00:00	0.311429	0.304539	0.533578	0.3027	0.294394	0.281964
2016-11-05 04:00:00	0.43329	0.426924	0.590335	0.419155	0.414762	0.403442
2016-11-05 05:00:00	0.433544	0.423364	0.595825	0.421827	0.414378	0.403403
2016-11-05 06:00:00	0.476215	0.463911	0.612452	0.463903	0.456251	0.445889
2016-11-05 07:00:00	0.607198	0.583851	0.693564	0.597154	0.585865	0.576225
2016-11-05 08:00:00	0.556461	0.531674	0.661385	0.545199	0.534875	0.525424
2016-11-05 09:00:00	0.683991	0.657531	0.763103	0.675124	0.661599	0.652595
2016-11-05 10:00:00	0.552008	0.520236	0.658331	0.541597	0.529732	0.520744
2016-11-05 11:00:00	0.994977	0.970181	0.982407	0.998609	0.972098	0.962743
2016-11-05 12:00:00	1.1636	1.12084	1.16815	1.18948	1.14082	1.13045
2016-11-05 13:00:00	0.707986	0.680764	0.829007	0.705844	0.685327	0.676294
2016-11-05 14:00:00	0.571139	0.548474	0.673895	0.561367	0.548983	0.540325
2016-11-05 15:00:00	1.21654	1.1828	1.17778	1.24442	1.19351	1.18489
2016-11-05 16:00:00	1.77089	1.75048	1.6078	1.82804	1.75248	1.74023
2016-11-05 17:00:00	3.02077	3.06675	2.76223	3.08694	3.00944	2.9927
2016-11-05 18:00:00	0.658718	0.622873	0.736695	0.652907	0.636207	0.627731
2016-11-05 19:00:00	1.7755	1.75145	1.6793	1.81008	1.75659	1.74402
2016-11-05 20:00:00	2.52755	2.55305	2.33334	2.6271	2.51387	2.50216
2016-11-05 21:00:00	1.8172	1.80007	1.70092	1.84536	1.79765	1.78498
2016-11-05 22:00:00	1.44567	1.40758	1.2972	1.46553	1.42384	1.41182
2016-11-05 23:00:00	0.599504	0.538191	0.678653	0.582394	0.575462	0.567832
2016-11-06	0.643471	0.611252	0.713368	0.631675	0.624691	0.613006
2016-11-06 01:00:00	0.550607	0.514104	0.654105	0.549621	0.531453	0.520191
2016-11-06 02:00:00	1.04919	1.00273	1.02685	1.06396	1.02864	1.01739
2016-11-06 03:00:00	0.628078	0.596301	0.708813	0.625406	0.607648	0.597528
2016-11-06 04:00:00	0.407685	0.381237	0.573605	0.409923	0.388306	0.37785
2016-11-06 05:00:00	0.550949	0.533941	0.64466	0.546319	0.530584	0.521514
2016-11-06 06:00:00	0.510413	0.49844	0.61899	0.496482	0.490078	0.480993
2016-11-06 07:00:00	0.463633	0.454753	0.59502	0.4557	0.443176	0.433668
2016-11-06 08:00:00	0.396267	0.377362	0.567609	0.385117	0.376027	0.366367
2016-11-06 09:00:00	0.463709	0.442542	0.600267	0.457935	0.442344	0.433619
2016-11-06 10:00:00	0.51057	0.491737	0.623961	0.49593	0.488627	0.480026
2016-11-06 11:00:00	0.699051	0.653112	0.784827	0.693168	0.675656	0.667376
2016-11-06 12:00:00	0.826479	0.782462	0.843757	0.832713	0.803077	0.79469
2016-11-06 13:00:00	0.402321	0.363811	0.567211	0.405772	0.380323	0.371988
2016-11-06 14:00:00	0.587154	0.546965	0.69125	0.601803	0.565132	0.556256
2016-11-06 15:00:00	1.34529	1.28395	1.26341	1.3554	1.32306	1.31235
2016-11-06 16:00:00	0.819305	0.767385	0.832045	0.819176	0.79636	0.787405
2016-11-06 17:00:00	1.1736	1.14158	1.14839	1.1982	1.15187	1.14197
2016-11-06 18:00:00	0.955064	0.896551	0.962531	0.96689	0.93195	0.923513
2016-11-06 19:00:00	1.46315	1.42089	1.40307	1.47	1.44331	1.43439
2016-11-06 20:00:00	3.28633	3.2721	3.09771	3.35967	3.27605	3.26457
2016-11-06 21:00:00	2.46401	2.46282	2.03884	2.53294	2.45048	2.43576
2016-11-06 22:00:00	2.78079	2.81033	2.54822	2.8454	2.76859	2.75013
2016-11-06 23:00:00	2.91688	2.93296	2.63334	2.97112	2.90647	2.88611
2016-11-07	1.3779	1.33666	1.2728	1.37688	1.35741	1.34566
2016-11-07 01:00:00	2.26633	2.26732	2.03207	2.27477	2.2514	2.23794
2016-11-07 02:00:00	1.93606	1.93672	1.77285	1.92702	1.91879	1.90627
2016-11-07 03:00:00	1.32316	1.294	1.24151	1.29845	1.30284	1.29134
2016-11-07 04:00:00	0.612609	0.58351	0.69578	0.600468	0.59206	0.582139
2016-11-07 05:00:00	0.450646	0.413447	0.587854	0.439811	0.430827	0.420662
2016-11-07 06:00:00	0.441796	0.401611	0.591706	0.42393	0.421734	0.411334
2016-11-07 07:00:00	0.607524	0.597813	0.707294	0.58813	0.585998	0.576086
2016-11-07 08:00:00	0.767872	0.76019	0.833932	0.745619	0.74389	0.735452
2016-11-07 09:00:00	0.71317	0.710584	0.809857	0.682522	0.689191	0.680756
2016-11-07 10:00:00	0.960379	0.934158	0.953728	0.939141	0.934574	0.927415
2016-11-07 11:00:00	1.20781	1.18068	1.11671	1.21332	1.1818	1.17549
2016-11-07 12:00:00	1.25261	1.22929	1.25834	1.26449	1.22807	1.22042
2016-11-07 13:00:00	0.911752	0.865219	0.967266	0.911105	0.887881	0.879449
2016-11-07 14:00:00	0.0815425	0.0787192	0.387213	0.0605582	0.0659173	0.052989
2016-11-07 15:00:00	0.179392	0.167898	0.432498	0.149062	0.162104	0.150161
2016-11-07 16:00:00	0.102564	0.0855475	0.392157	0.0775693	0.0859555	0.0734713
2016-11-07 17:00:00	0.0839453	0.0815124	0.375441	0.0544088	0.0678131	0.0554835
2016-11-07 18:00:00	0.11398	0.0993769	0.395927	0.087091	0.0969646	0.0852302
2016-11-07 19:00:00	0.169902	0.144546	0.444575	0.147421	0.15123	0.140651
2016-11-07 20:00:00	0.332187	0.289826	0.518758	0.307459	0.310945	0.302078
2016-11-07 21:00:00	0.917285	0.858945	0.927156	0.909802	0.89317	0.884992
2016-11-07 22:00:00	1.05532	0.995025	1.03641	1.05017	1.03114	1.0227
2016-11-07 23:00:00	0.494769	0.448052	0.609048	0.462839	0.471432	0.463745
2016-11-08	0.519722	0.498903	0.644099	0.49682	0.501924	0.489718
2016-11-08 01:00:00	0.55816	0.532822	0.674493	0.534734	0.539393	0.527827
2016-11-08 02:00:00	1.08715	1.05174	1.04272	1.07746	1.06564	1.05523
2016-11-08 03:00:00	0.965984	0.913273	0.972889	0.940542	0.943316	0.93388
2016-11-08 04:00:00	1.01481	0.986564	1.0262	0.99769	0.992476	0.983779
2016-11-08 05:00:00	0.689969	0.675212	0.762311	0.669139	0.669016	0.660023
2016-11-08 06:00:00	0.630237	0.596951	0.731304	0.606271	0.608653	0.599071
2016-11-08 07:00:00	0.673335	0.646928	0.753033	0.647411	0.651486	0.642335
2016-11-08 08:00:00	0.729831	0.699121	0.802168	0.707909	0.707343	0.698457
2016-11-08 09:00:00	0.636719	0.598334	0.735067	0.61252	0.614162	0.60535
2016-11-08 10:00:00	0.898549	0.856662	0.892387	0.885696	0.874951	0.866467
2016-11-08 11:00:00	0.958823	0.907687	0.933717	0.945841	0.934709	0.926373
2016-11-08 12:00:00	1.3039	1.26438	1.24246	1.32039	1.28156	1.27094
2016-11-08 13:00:00	0.603713	0.575111	0.732025	0.579204	0.581727	0.572541
2016-11-08 14:00:00	0.314885	0.311954	0.508838	0.269599	0.295911	0.285064
2016-11-08 15:00:00	0.320782	0.301165	0.520836	0.274826	0.301085	0.290547
2016-11-08 16:00:00	0.307404	0.296351	0.515542	0.267907	0.288188	0.277515
2016-11-08 17:00:00	0.139138	0.131741	0.4362	0.107454	0.121846	0.109922
2016-11-08 18:00:00	0.360311	0.344629	0.609472	0.303411	0.340217	0.330899
2016-11-08 19:00:00	0.792403	0.747379	0.854677	0.767017	0.769469	0.761696
2016-11-08 20:00:00	1.22407	1.17118	1.20818	1.19955	1.20111	1.19127
2016-11-08 21:00:00	0.700799	0.646464	0.764545	0.675602	0.676348	0.669602
2016-11-08 22:00:00	0.899059	0.85129	0.922022	0.890833	0.874475	0.867508
2016-11-08 23:00:00	0.757839	0.712197	0.851623	0.747691	0.733688	0.725838
2016-11-09	0.76615	0.739377	0.873456	0.766424	0.747036	0.735062
2016-11-09 01:00:00	0.807132	0.782654	0.882778	0.803573	0.787577	0.776044
2016-11-09 02:00:00	1.02278	0.984357	1.13961	0.981039	1.00239	0.990948
2016-11-09 03:00:00	0.904348	0.874664	0.974764	0.855684	0.884302	0.87213
2016-11-09 04:00:00	0.919104	0.888609	0.906579	0.903467	0.898069	0.887701
2016-11-09 05:00:00	0.491427	0.472731	0.611719	0.468539	0.47159	0.461441
2016-11-09 06:00:00	0.65583	0.635053	0.743792	0.645876	0.634737	0.624132
2016-11-09 07:00:00	0.385501	0.363891	0.562031	0.367013	0.365542	0.355831
2016-11-09 08:00:00	0.348937	0.321427	0.544045	0.334066	0.32888	0.319146
2016-11-09 09:00:00	0.503479	0.463436	0.621484	0.485092	0.48174	0.47274
2016-11-09 10:00:00	0.674841	0.638823	0.746102	0.661801	0.652081	0.643732
2016-11-09 11:00:00	0.924518	0.872391	0.926828	0.923556	0.900745	0.892194
2016-11-09 12:00:00	1.0695	1.02596	1.05547	1.08483	1.04679	1.03765
2016-11-09 13:00:00	0.703714	0.668784	0.816005	0.69351	0.680667	0.673296
2016-11-09 14:00:00	0.408611	0.3692	0.56526	0.382475	0.387064	0.378428
2016-11-09 15:00:00	0.293224	0.249474	0.488385	0.270858	0.272574	0.263219
2016-11-09 16:00:00	0.349537	0.309635	0.523065	0.328049	0.328032	0.319508
2016-11-09 17:00:00	0.585035	0.541543	0.704984	0.581309	0.562085	0.5542
2016-11-09 18:00:00	0.560803	0.502106	0.723189	0.563873	0.537445	0.529422
2016-11-09 19:00:00	0.433889	0.378938	0.575506	0.415929	0.410895	0.403399
2016-11-09 20:00:00	0.405035	0.35406	0.573618	0.384982	0.382257	0.374419
2016-11-09 21:00:00	0.797281	0.734445	0.838315	0.783759	0.772416	0.764956
2016-11-09 22:00:00	1.15832	1.10982	1.08551	1.16892	1.13414	1.12569
2016-11-09 23:00:00	1.20408	1.15932	1.19347	1.22131	1.1803	1.17121
2016-11-10	1.18822	1.14946	1.11556	1.19722	1.16777	1.15607
2016-11-10 01:00:00	1.45794	1.44032	1.38871	1.47879	1.43799	1.42628
2016-11-10 02:00:00	1.17335	1.15212	1.14157	1.16969	1.15239	1.14272
2016-11-10 03:00:00	1.13764	1.11574	1.18179	1.10265	1.11692	1.11001
2016-11-10 04:00:00	0.825624	0.804337	0.881338	0.818509	0.805303	0.796698
2016-11-10 05:00:00	0.745827	0.723645	0.802006	0.712344	0.725452	0.71741
2016-11-10 06:00:00	0.352781	0.331927	0.543081	0.332972	0.333753	0.323057
2016-11-10 07:00:00	0.505336	0.485635	0.626042	0.485944	0.484379	0.475048
2016-11-10 08:00:00	0.566631	0.54289	0.662887	0.545374	0.5451	0.536015
2016-11-10 09:00:00	0.687683	0.659514	0.747615	0.670216	0.665202	0.656514
2016-11-10 10:00:00	0.91937	0.889926	0.886935	0.921792	0.896208	0.886748
2016-11-10 11:00:00	0.985186	0.93244	0.951358	0.979577	0.960913	0.952701
2016-11-10 12:00:00	1.06838	1.02462	1.10573	1.08157	1.04519	1.03571
2016-11-10 13:00:00	0.683384	0.658633	0.751615	0.670909	0.660658	0.65245
2016-11-10 14:00:00	0.054045	0.052758	0.365846	0.0350997	0.0376856	0.0258274
2016-11-10 15:00:00	0.1145	0.113863	0.387715	0.0831806	0.0973027	0.0860476
2016-11-10 16:00:00	0.128965	0.123832	0.405661	0.102328	0.111173	0.100308
2016-11-10 17:00:00	0.0964136	0.0828016	0.389831	0.0763924	0.078575	0.0677376
2016-11-10 18:00:00	0.105502	0.0985404	0.395254	0.0845191	0.0875323	0.077152
2016-11-10 19:00:00	0.305717	0.28161	0.50079	0.284186	0.284632	0.27687
2016-11-10 20:00:00	0.344421	0.302211	0.522448	0.33349	0.321929	0.314803
2016-11-10 21:00:00	0.428511	0.371215	0.579156	0.411634	0.405026	0.397889
2016-11-10 22:00:00	0.742718	0.684447	0.808397	0.734072	0.717706	0.710555
2016-11-10 23:00:00	1.42712	1.37742	1.32062	1.45264	1.40425	1.39332
2016-11-11	1.17431	1.12019	1.1248	1.17795	1.15376	1.14239
2016-11-11 01:00:00	1.34345	1.30387	1.2449	1.35852	1.32353	1.31135
2016-11-11 02:00:00	1.24504	1.20204	1.1927	1.25781	1.22438	1.21306
2016-11-11 03:00:00	0.778069	0.726666	0.825385	0.765837	0.756729	0.747292
2016-11-11 04:00:00	0.481512	0.448033	0.609374	0.468654	0.461647	0.45173
2016-11-11 05:00:00	0.409398	0.381329	0.571836	0.402953	0.389409	0.379824
2016-11-11 06:00:00	0.466551	0.421784	0.608976	0.453191	0.445873	0.436367
2016-11-11 07:00:00	0.561318	0.518698	0.663051	0.539553	0.539897	0.53075
2016-11-11 08:00:00	0.606665	0.565735	0.69246	0.594888	0.584611	0.576399
2016-11-11 09:00:00	0.674148	0.623735	0.737165	0.666662	0.651306	0.643871
2016-11-11 10:00:00	0.756887	0.707115	0.809015	0.74785	0.733632	0.725616
2016-11-11 11:00:00	0.966056	0.897894	0.924693	0.961769	0.942303	0.933826
2016-11-11 12:00:00	0.598709	0.537324	0.700121	0.568978	0.575412	0.567313
2016-11-11 13:00:00	0.501424	0.443028	0.617792	0.464416	0.478809	0.470657
2016-11-11 14:00:00	0.844297	0.778156	0.908397	0.836926	0.82184	0.811983
2016-11-11 15:00:00	0.188032	0.160594	0.462472	0.172539	0.169716	0.158868
2016-11-11 16:00:00	0.623862	0.58018	0.670166	0.612897	0.601202	0.592653
2016-11-11 17:00:00	0.985897	0.936581	0.977825	0.973304	0.961263	0.953651
2016-11-11 18:00:00	0.286263	0.263305	0.500927	0.270633	0.266339	0.256005
2016-11-11 19:00:00	0.257526	0.214841	0.472487	0.225366	0.237151	0.228443
2016-11-11 20:00:00	0.610887	0.541229	0.657287	0.579327	0.587021	0.580624
2016-11-11 21:00:00	1.20437	1.11868	1.15656	1.19064	1.17986	1.17157
2016-11-11 22:00:00	1.52354	1.43802	1.38298	1.53097	1.50124	1.49039
2016-11-11 23:00:00	2.109	2.06792	1.82355	2.13527	2.09162	2.07611
2016-11-12	1.17023	1.12842	1.11306	1.14561	1.14929	1.13813
2016-11-12 01:00:00	1.13817	1.12157	1.08851	1.08275	1.1167	1.10642
2016-11-12 02:00:00	1.34437	1.30592	1.26228	1.28649	1.32335	1.31279
2016-11-12 03:00:00	1.37817	1.32368	1.39594	1.34927	1.35786	1.34522
2016-11-12 04:00:00	1.01005	0.953796	1.01868	0.974792	0.988939	0.977718
2016-11-12 05:00:00	0.591979	0.549554	0.677045	0.55015	0.571146	0.561325
2016-11-12 06:00:00	0.633026	0.587655	0.701176	0.590417	0.611339	0.602161
2016-11-12 07:00:00	0.679624	0.639924	0.758461	0.629238	0.656907	0.648057
2016-11-12 08:00:00	0.776869	0.73381	0.827216	0.735961	0.753661	0.745247
2016-11-12 09:00:00	0.890821	0.836126	0.875543	0.854916	0.86727	0.858861
2016-11-12 10:00:00	0.836309	0.770791	0.861581	0.794531	0.812193	0.804209
2016-11-12 11:00:00	0.820676	0.760193	0.856401	0.780527	0.796637	0.788748
2016-11-12 12:00:00	1.03923	0.981706	1.019	1.00744	1.0154	1.00668
2016-11-12 13:00:00	1.35947	1.30076	1.30655	1.35828	1.33623	1.32712
2016-11-12 14:00:00	0.873871	0.824871	0.928278	0.848529	0.850919	0.842088
2016-11-12 15:00:00	1.32078	1.27689	1.27748	1.29659	1.29814	1.28741
2016-11-12 16:00:00	0.430931	0.399639	0.63379	0.404709	0.409912	0.399875
2016-11-12 17:00:00	0.475163	0.438566	0.670751	0.426471	0.453856	0.44376
2016-11-12 18:00:00	0.322009	0.315476	0.566625	0.274694	0.302082	0.291727
2016-11-12 19:00:00	0.726776	0.692078	0.824456	0.688158	0.703091	0.69471
2016-11-12 20:00:00	0.688052	0.645386	0.752453	0.668653	0.663723	0.656261
2016-11-12 21:00:00	1.13075	1.08967	1.10227	1.1188	1.10592	1.09801
2016-11-12 22:00:00	1.69404	1.6683	1.5547	1.69524	1.67327	1.66075
2016-11-12 23:00:00	1.81984	1.80996	1.62286	1.82718	1.80054	1.78692
2016-11-13	1.35787	1.3469	1.38941	1.34688	1.33755	1.32591
2016-11-13 01:00:00	1.18648	1.16583	1.15039	1.12351	1.16569	1.15556
2016-11-13 02:00:00	1.20551	1.19625	1.15793	1.17294	1.18436	1.17469
2016-11-13 03:00:00	0.652404	0.635929	0.738602	0.628313	0.631813	0.622864
2016-11-13 04:00:00	0.329585	0.31233	0.536261	0.30848	0.310938	0.300371
2016-11-13 05:00:00	0.554814	0.53904	0.673709	0.528149	0.533914	0.52451
2016-11-13 06:00:00	0.602348	0.570053	0.705271	0.587794	0.580773	0.571818
2016-11-13 07:00:00	0.585479	0.554318	0.690816	0.563568	0.563663	0.554423
2016-11-13 08:00:00	0.691373	0.650618	0.765847	0.671869	0.668656	0.659892
2016-11-13 09:00:00	0.610658	0.556984	0.713964	0.585855	0.587818	0.578905
2016-11-13 10:00:00	0.603901	0.564464	0.695476	0.575373	0.581387	0.572483
2016-11-13 11:00:00	0.72156	0.670604	0.795185	0.707929	0.69789	0.689809
2016-11-13 12:00:00	0.786405	0.729381	0.835419	0.771161	0.762701	0.754075
2016-11-13 13:00:00	1.18088	1.13448	1.17557	1.1988	1.15772	1.14782
2016-11-13 14:00:00	1.64936	1.6012	1.49643	1.65707	1.62823	1.61613
2016-11-13 15:00:00	0.715869	0.691928	0.863686	0.714944	0.694819	0.684455
2016-11-13 16:00:00	0.971061	0.933126	1.05489	0.958283	0.948909	0.939534
2016-11-13 17:00:00	0.682932	0.666005	0.868095	0.617656	0.66138	0.651879
2016-11-13 18:00:00	0.164859	0.161205	0.484376	0.154331	0.146616	0.136806
2016-11-13 19:00:00	0.433883	0.40437	0.584334	0.432346	0.411866	0.403451
2016-11-13 20:00:00	0.361018	0.32676	0.568876	0.347957	0.338869	0.330826
2016-11-13 21:00:00	1.01292	0.961416	0.987921	0.996994	0.988231	0.980649
2016-11-13 22:00:00	0.97501	0.930859	0.981302	0.968987	0.950384	0.942509
2016-11-13 23:00:00	0.694976	0.650894	0.789192	0.674346	0.670493	0.662943
2016-11-14	0.837896	0.809535	0.891031	0.796973	0.818754	0.806271
2016-11-14 01:00:00	1.00794	0.972233	0.97482	0.973232	0.987515	0.976176
2016-11-14 02:00:00	0.590011	0.563283	0.680718	0.571829	0.570223	0.559536
2016-11-14 03:00:00	0.660809	0.634283	0.734996	0.640863	0.640165	0.630391
2016-11-14 04:00:00	0.487839	0.468871	0.611033	0.46809	0.468371	0.458642
2016-11-14 05:00:00	0.434541	0.413725	0.585373	0.411856	0.415029	0.404804
2016-11-14 06:00:00	0.408211	0.386675	0.574381	0.383231	0.388662	0.378327
2016-11-14 07:00:00	0.382077	0.360234	0.565832	0.360437	0.362309	0.352293
2016-11-14 08:00:00	0.487889	0.449126	0.624299	0.463086	0.466771	0.457168
2016-11-14 09:00:00	0.592533	0.559004	0.691731	0.561292	0.570429	0.561354
2016-11-14 10:00:00	0.756295	0.71382	0.807445	0.732902	0.733112	0.724474
2016-11-14 11:00:00	1.3793	1.30962	1.31452	1.40023	1.35581	1.3458
2016-11-14 12:00:00	1.26055	1.18991	1.19361	1.27477	1.23659	1.22731
2016-11-14 13:00:00	0.848208	0.787287	0.906769	0.83497	0.824207	0.815525
2016-11-14 14:00:00	0.318144	0.300182	0.522474	0.29072	0.298662	0.287832
2016-11-14 15:00:00	0.277859	0.262867	0.477208	0.262553	0.258428	0.247819
2016-11-14 16:00:00	0.384221	0.364453	0.548947	0.351792	0.363673	0.353516
2016-11-14 17:00:00	0.25123	0.245818	0.483107	0.223255	0.232216	0.221414
2016-11-14 18:00:00	0.64974	0.633546	0.764923	0.639972	0.627661	0.618925
2016-11-14 19:00:00	0.348736	0.320992	0.578983	0.328908	0.327522	0.318537
2016-11-14 20:00:00	0.629246	0.574058	0.720214	0.602244	0.604958	0.597444
2016-11-14 21:00:00	0.887164	0.833602	0.89886	0.874504	0.862781	0.854834
2016-11-14 22:00:00	0.800482	0.744729	0.877781	0.780065	0.775538	0.768026
2016-11-14 23:00:00	2.8901	2.93448	2.69052	2.94026	2.87793	2.85972
2016-11-15	1.40648	1.37549	1.32121	1.40252	1.38607	1.37435
2016-11-15 01:00:00	1.34331	1.3244	1.25009	1.34523	1.32377	1.3117
2016-11-15 02:00:00	1.58012	1.55455	1.60543	1.55911	1.56183	1.54704
2016-11-15 03:00:00	1.52664	1.51025	1.53262	1.52037	1.50842	1.49433
2016-11-15 04:00:00	0.797007	0.764135	0.815954	0.770626	0.775598	0.766387
2016-11-15 05:00:00	0.566928	0.544685	0.649803	0.534654	0.546272	0.536416
2016-11-15 06:00:00	0.576821	0.551763	0.657159	0.544292	0.555855	0.545941
2016-11-15 07:00:00	0.406205	0.378837	0.571924	0.382755	0.385812	0.376112
2016-11-15 08:00:00	0.552708	0.519819	0.647309	0.528526	0.530787	0.522049
2016-11-15 09:00:00	0.60111	0.561826	0.675809	0.578982	0.578526	0.570187
2016-11-15 10:00:00	0.517521	0.472479	0.630479	0.495221	0.49506	0.486788
2016-11-15 11:00:00	1.02471	0.958269	1.00923	1.01699	1.00045	0.992104
2016-11-15 12:00:00	1.34342	1.28198	1.25652	1.3658	1.32124	1.3103
2016-11-15 13:00:00	0.672928	0.629722	0.731605	0.653408	0.649451	0.641434
2016-11-15 14:00:00	0.462247	0.40891	0.578396	0.433319	0.43952	0.431409
2016-11-15 15:00:00	0.439517	0.392502	0.563501	0.41333	0.416814	0.408808
2016-11-15 16:00:00	0.433445	0.380921	0.56736	0.408825	0.410477	0.402705
2016-11-15 17:00:00	0.923129	0.875954	0.964074	0.928049	0.899408	0.890926
2016-11-15 18:00:00	0.558112	0.497439	0.661522	0.534133	0.534257	0.526742
2016-11-15 19:00:00	0.630097	0.581178	0.700811	0.609942	0.606043	0.599198
2016-11-15 20:00:00	0.702779	0.645298	0.75657	0.68738	0.678245	0.671531
2016-11-15 21:00:00	0.809943	0.74201	0.843982	0.793029	0.785059	0.777446
2016-11-15 22:00:00	0.894187	0.834808	0.881849	0.881357	0.869505	0.861456
2016-11-15 23:00:00	1.44844	1.4029	1.32757	1.46482	1.42636	1.41482
2016-11-16	1.29244	1.24998	1.23932	1.28295	1.2719	1.26026
2016-11-16 01:00:00	1.07726	1.02589	1.01092	1.05245	1.05561	1.04533
2016-11-16 02:00:00	1.33538	1.29191	1.26702	1.31029	1.31385	1.30378
2016-11-16 03:00:00	1.35664	1.30501	1.35045	1.34879	1.33552	1.32124
2016-11-16 04:00:00	1.21204	1.18677	1.18599	1.19297	1.18935	1.18263
2016-11-16 05:00:00	0.559777	0.546747	0.654386	0.538705	0.539186	0.529941
2016-11-16 06:00:00	0.458875	0.452327	0.596371	0.43425	0.438967	0.428475
2016-11-16 07:00:00	0.508083	0.500957	0.640516	0.485482	0.487088	0.477194
2016-11-16 08:00:00	0.565614	0.567291	0.6909	0.551211	0.54341	0.534197
2016-11-16 09:00:00	0.721863	0.709237	0.792797	0.720946	0.698017	0.689007
2016-11-16 10:00:00	0.476279	0.454977	0.62005	0.44724	0.454177	0.44529
2016-11-16 11:00:00	0.799116	0.753375	0.864203	0.770499	0.773486	0.766594
2016-11-16 12:00:00	1.08039	1.02576	1.01821	1.07157	1.05502	1.04741
2016-11-16 13:00:00	0.705622	0.650156	0.81268	0.684028	0.681628	0.673969
2016-11-16 14:00:00	0.468674	0.43144	0.606438	0.434504	0.446453	0.438308
2016-11-16 15:00:00	0.347514	0.309635	0.524763	0.309749	0.326046	0.317378
2016-11-16 16:00:00	0.285564	0.239047	0.490871	0.263047	0.264361	0.255827
2016-11-16 17:00:00	0.399475	0.35139	0.54727	0.37651	0.376992	0.369283
2016-11-16 18:00:00	0.333905	0.293393	0.517223	0.311314	0.312021	0.304133
2016-11-16 19:00:00	0.3271	0.290942	0.517186	0.308249	0.305088	0.297857
2016-11-16 20:00:00	0.484933	0.440081	0.585774	0.466419	0.461201	0.455308
2016-11-16 21:00:00	0.501479	0.446381	0.627276	0.476844	0.477167	0.470901
2016-11-16 22:00:00	0.812596	0.755355	0.855204	0.794337	0.787176	0.78048
2016-11-16 23:00:00	1.22468	1.17811	1.17263	1.21523	1.20029	1.19161
2016-11-17	3.71763	3.74331	3.46853	3.72332	3.69631	3.6911
2016-11-17 01:00:00	1.14711	1.12416	1.08908	1.12944	1.12629	1.11558
2016-11-17 02:00:00	1.36294	1.33071	1.27781	1.33787	1.34371	1.33159
2016-11-17 03:00:00	0.890129	0.844472	0.887162	0.861383	0.868913	0.858633
2016-11-17 04:00:00	0.465831	0.427577	0.598998	0.444163	0.446255	0.435535
2016-11-17 05:00:00	0.40008	0.365978	0.565025	0.372036	0.380948	0.370011
2016-11-17 06:00:00	0.58891	0.559317	0.686097	0.561565	0.567263	0.557531
2016-11-17 07:00:00	0.621806	0.594441	0.719444	0.595191	0.599364	0.590203
2016-11-17 08:00:00	0.567811	0.542799	0.6862	0.546293	0.545501	0.536218
2016-11-17 09:00:00	0.650863	0.62496	0.753871	0.628476	0.627552	0.619
2016-11-17 10:00:00	0.619336	0.593246	0.728524	0.597771	0.596038	0.587592
2016-11-17 11:00:00	1.19756	1.15326	1.12158	1.18972	1.17103	1.16497
2016-11-17 12:00:00	1.06465	1.02231	1.08962	1.05692	1.03922	1.03144
2016-11-17 13:00:00	0.519887	0.505925	0.644876	0.488116	0.497313	0.48824
2016-11-17 14:00:00	0.113901	0.127476	0.396448	0.0826227	0.0976735	0.0843823
2016-11-17 15:00:00	0.26458	0.263738	0.502099	0.236441	0.245044	0.234577
2016-11-17 16:00:00	0.153084	0.153628	0.430144	0.12915	0.134981	0.123446
2016-11-17 17:00:00	0.149512	0.153857	0.408371	0.119703	0.131648	0.12027
2016-11-17 18:00:00	0.0940214	0.100419	0.396246	0.073375	0.076721	0.0657254
2016-11-17 19:00:00	0.107088	0.112314	0.413232	0.0753516	0.0892263	0.0776695
2016-11-17 20:00:00	0.286886	0.286611	0.498838	0.244274	0.265085	0.255955
2016-11-17 21:00:00	0.360736	0.312631	0.55157	0.324947	0.337462	0.329735
2016-11-17 22:00:00	0.580517	0.536513	0.676994	0.556782	0.55573	0.54894
2016-11-17 23:00:00	0.885276	0.844166	0.922996	0.872253	0.860017	0.85248
2016-11-18	0.731237	0.702894	0.821819	0.675111	0.711819	0.701123
2016-11-18 01:00:00	1.52547	1.47327	1.54692	1.47895	1.50593	1.4917
2016-11-18 02:00:00	1.57971	1.53626	1.64845	1.5539	1.56093	1.54539
2016-11-18 03:00:00	0.761234	0.716734	0.79226	0.711633	0.740456	0.72956
2016-11-18 04:00:00	0.450475	0.423838	0.594075	0.416632	0.431463	0.420169
2016-11-18 05:00:00	0.421089	0.400495	0.589866	0.388106	0.402019	0.390922
2016-11-18 06:00:00	0.534362	0.510214	0.652178	0.501999	0.513725	0.504071
2016-11-18 07:00:00	0.695884	0.665598	0.781965	0.668329	0.673647	0.665299
2016-11-18 08:00:00	0.635671	0.59539	0.726613	0.605958	0.613326	0.604313
2016-11-18 09:00:00	0.683275	0.635508	0.763554	0.657814	0.660257	0.651696
2016-11-18 10:00:00	0.661491	0.611949	0.749376	0.63675	0.638317	0.629953
2016-11-18 11:00:00	1.06793	1.00175	1.02088	1.06273	1.04335	1.03503
2016-11-18 12:00:00	1.11386	1.0625	1.08071	1.12857	1.0907	1.08108
2016-11-18 13:00:00	0.73302	0.693788	0.865108	0.740408	0.709832	0.701119
2016-11-18 14:00:00	0.0854958	0.0859217	0.37105	0.0541557	0.0689796	0.0569344
2016-11-18 15:00:00	0.06296	0.0642102	0.35841	0.0334034	0.0464849	0.0344802
2016-11-18 16:00:00	0.209444	0.199233	0.456382	0.191193	0.190435	0.180114
2016-11-18 17:00:00	0.181197	0.179413	0.460649	0.159269	0.162603	0.151894
2016-11-18 18:00:00	0.229473	0.222656	0.488126	0.202997	0.209882	0.200313
2016-11-18 19:00:00	0.320601	0.303681	0.508178	0.293037	0.299559	0.29153
2016-11-18 20:00:00	0.472655	0.436353	0.584288	0.448473	0.449279	0.443002
2016-11-18 21:00:00	0.903111	0.840266	0.917249	0.887485	0.877548	0.871264
2016-11-18 22:00:00	1.37688	1.32618	1.35542	1.40124	1.35357	1.34414
2016-11-18 23:00:00	1.39655	1.34528	1.31246	1.4222	1.37335	1.36347
2016-11-19	1.06025	1.02349	1.04074	1.04202	1.03986	1.02897
2016-11-19 01:00:00	0.916856	0.880395	0.918874	0.896388	0.89629	0.88544
2016-11-19 02:00:00	1.04029	1.004	1.01017	1.01908	1.01988	1.00803
2016-11-19 03:00:00	0.85624	0.813586	0.873845	0.807012	0.835617	0.823916
2016-11-19 04:00:00	0.467501	0.445223	0.600771	0.437105	0.448522	0.437468
2016-11-19 05:00:00	0.570906	0.550089	0.684152	0.544743	0.550766	0.54025
2016-11-19 06:00:00	0.615483	0.596299	0.706886	0.590793	0.594722	0.58541
2016-11-19 07:00:00	0.471833	0.443778	0.607859	0.447187	0.45108	0.441914
2016-11-19 08:00:00	0.431058	0.396098	0.592144	0.407128	0.410168	0.400537
2016-11-19 09:00:00	0.472197	0.441122	0.609799	0.447602	0.450801	0.441745
2016-11-19 10:00:00	0.507767	0.471193	0.625114	0.482772	0.485741	0.477058
2016-11-19 11:00:00	0.512388	0.471616	0.628181	0.489784	0.489926	0.481557
2016-11-19 12:00:00	0.827984	0.777635	0.883381	0.819143	0.804455	0.795835
2016-11-19 13:00:00	1.19011	1.15018	1.15508	1.17094	1.16699	1.15865
2016-11-19 14:00:00	0.815114	0.782017	0.896262	0.803193	0.79241	0.783169
2016-11-19 15:00:00	0.645062	0.611614	0.793441	0.654262	0.623245	0.614594
2016-11-19 16:00:00	0.293039	0.272557	0.504268	0.251829	0.273175	0.263214
2016-11-19 17:00:00	0.316925	0.301923	0.53307	0.288851	0.297059	0.287127
2016-11-19 18:00:00	0.0620336	0.0528116	0.365572	0.0333825	0.0449409	0.0334705
2016-11-19 19:00:00	0.137743	0.127776	0.413079	0.107916	0.119159	0.109101
2016-11-19 20:00:00	0.393191	0.35914	0.538942	0.364563	0.370623	0.363577
2016-11-19 21:00:00	0.478749	0.433318	0.606572	0.454227	0.455022	0.44861
2016-11-19 22:00:00	0.950474	0.891753	0.953669	0.929104	0.924888	0.917804
2016-11-19 23:00:00	0.97938	0.926078	0.96753	0.958297	0.953638	0.946399
2016-11-20	1.41418	1.36886	1.43674	1.45305	1.39398	1.38649
2016-11-20 01:00:00	1.12232	1.08513	1.1426	1.12717	1.10175	1.09324
2016-11-20 02:00:00	1.27846	1.25399	1.24748	1.26002	1.25828	1.2495
2016-11-20 03:00:00	1.07258	1.03627	1.05228	1.04736	1.05153	1.04319
2016-11-20 04:00:00	0.753038	0.73195	0.823907	0.702837	0.732976	0.7246
2016-11-20 05:00:00	0.611958	0.591811	0.721726	0.587579	0.591541	0.5805
2016-11-20 06:00:00	0.453383	0.436492	0.599244	0.42085	0.433656	0.423373
2016-11-20 07:00:00	0.449826	0.427119	0.589011	0.423405	0.429487	0.420294
2016-11-20 08:00:00	0.428623	0.413171	0.58473	0.40183	0.408079	0.398621
2016-11-20 09:00:00	0.369361	0.348612	0.554667	0.341769	0.349019	0.339217
2016-11-20 10:00:00	0.397094	0.374188	0.568599	0.367796	0.37607	0.366805
2016-11-20 11:00:00	0.38602	0.361718	0.562378	0.357984	0.36474	0.35582
2016-11-20 12:00:00	0.671478	0.624424	0.739944	0.647983	0.647462	0.639869
2016-11-20 13:00:00	1.30737	1.2506	1.26906	1.30732	1.28357	1.27413
2016-11-20 14:00:00	1.1004	1.04728	1.07944	1.09312	1.07568	1.06769
2016-11-20 15:00:00	0.710246	0.656534	0.78688	0.692043	0.68547	0.678527
2016-11-20 16:00:00	0.672593	0.64087	0.753155	0.655529	0.648708	0.64211
2016-11-20 17:00:00	0.448663	0.423572	0.592596	0.418221	0.426029	0.418309
2016-11-20 18:00:00	0.468834	0.430557	0.613052	0.441235	0.445501	0.437848
2016-11-20 19:00:00	0.620212	0.572823	0.717013	0.5991	0.595634	0.588554
2016-11-20 20:00:00	1.32647	1.26239	1.17387	1.32191	1.30131	1.29276
2016-11-20 21:00:00	1.22743	1.16797	1.09799	1.219	1.20178	1.19382
2016-11-20 22:00:00	1.24752	1.19794	1.11447	1.24012	1.22222	1.2139
2016-11-20 23:00:00	2.03881	2.03566	1.88372	2.06539	2.01937	2.00579
2016-11-21	2.02695	2.00346	1.89416	2.05637	2.00796	1.99461
2016-11-21 01:00:00	1.93046	1.92119	1.77098	1.92907	1.91187	1.89922
2016-11-21 02:00:00	1.44918	1.42032	1.39982	1.42122	1.42882	1.418
2016-11-21 03:00:00	1.11001	1.08727	1.0911	1.07289	1.08899	1.07892
2016-11-21 04:00:00	1.46235	1.44311	1.42461	1.45395	1.44055	1.43095
2016-11-21 05:00:00	0.657909	0.627479	0.750896	0.635713	0.636182	0.626772
2016-11-21 06:00:00	0.755453	0.700317	0.834635	0.747467	0.732847	0.723939
2016-11-21 07:00:00	0.741333	0.69898	0.825105	0.731677	0.718569	0.709864
2016-11-21 08:00:00	0.828864	0.777398	0.864704	0.823665	0.805534	0.797045
2016-11-21 09:00:00	0.882477	0.830146	0.885913	0.880014	0.858834	0.850434
2016-11-21 10:00:00	0.872241	0.818447	0.882677	0.867878	0.84827	0.840104
2016-11-21 11:00:00	1.23297	1.17733	1.2089	1.2347	1.20947	1.19997
2016-11-21 12:00:00	1.08172	1.0313	1.08034	1.09602	1.05844	1.04876
2016-11-21 13:00:00	0.893131	0.854724	0.941917	0.900712	0.869787	0.860927
2016-11-21 14:00:00	1.28474	1.23891	1.3084	1.29773	1.26201	1.25172
2016-11-21 15:00:00	1.02317	0.979383	0.979815	1.00287	0.999188	0.990758
2016-11-21 16:00:00	1.15257	1.09533	1.08596	1.13013	1.12732	1.11955
2016-11-21 17:00:00	1.51721	1.47588	1.45143	1.5193	1.49419	1.48361
2016-11-21 18:00:00	1.54194	1.49505	1.52208	1.53524	1.51934	1.51142
2016-11-21 19:00:00	1.40412	1.36093	1.37709	1.40752	1.3798	1.37346
2016-11-21 20:00:00	0.960999	0.912582	0.889921	0.889181	0.935451	0.93121
2016-11-21 21:00:00	1.27218	1.20703	1.23682	1.20106	1.24764	1.24047
2016-11-21 22:00:00	1.42699	1.38157	1.40359	1.35945	1.40363	1.39489
2016-11-21 23:00:00	1.51554	1.50232	1.46138	1.53227	1.49367	1.48186
2016-11-22	1.50687	1.46427	1.4086	1.49487	1.48624	1.47433
2016-11-22 01:00:00	1.34252	1.30186	1.26211	1.34563	1.32225	1.30996
2016-11-22 02:00:00	1.46442	1.42166	1.40665	1.42501	1.44474	1.43376
2016-11-22 03:00:00	0.905725	0.874612	0.913805	0.881659	0.884856	0.873823
2016-11-22 04:00:00	1.00729	0.964038	0.986388	0.999478	0.985558	0.974862
2016-11-22 05:00:00	1.0072	0.962557	0.995372	0.989859	0.984933	0.974531
2016-11-22 06:00:00	1.05067	1.00311	1.03511	1.03665	1.02786	1.01766
2016-11-22 07:00:00	1.05337	1.00864	1.0211	1.04498	1.03046	1.02054
2016-11-22 08:00:00	1.2224	1.19308	1.17035	1.22251	1.19978	1.1905
2016-11-22 09:00:00	1.13021	1.09572	1.07278	1.12798	1.10702	1.09793
2016-11-22 10:00:00	0.955567	0.906796	0.9665	0.946377	0.931695	0.922605
2016-11-22 11:00:00	1.44075	1.39434	1.31137	1.44388	1.41773	1.40703
2016-11-22 12:00:00	1.55565	1.52784	1.44466	1.58036	1.53431	1.52233
2016-11-22 13:00:00	0.897771	0.876446	0.896282	0.888157	0.874576	0.865607
2016-11-22 14:00:00	0.185487	0.190608	0.444708	0.158932	0.16722	0.156139
2016-11-22 15:00:00	0.474035	0.463613	0.6381	0.458217	0.452442	0.442031
2016-11-22 16:00:00	0.454847	0.433906	0.605131	0.441165	0.43274	0.424256
2016-11-22 17:00:00	0.223526	0.197935	0.476895	0.206247	0.202977	0.193587
2016-11-22 18:00:00	0.184709	0.158057	0.4473	0.169111	0.164388	0.155066
2016-11-22 19:00:00	0.324981	0.289145	0.53046	0.30239	0.303006	0.294892
2016-11-22 20:00:00	0.462513	0.408613	0.610581	0.449515	0.438377	0.431468
2016-11-22 21:00:00	0.911953	0.846245	0.892211	0.906107	0.88679	0.879286
2016-11-22 22:00:00	1.37344	1.31411	1.34503	1.37583	1.35134	1.34096
2016-11-22 23:00:00	1.83469	1.80893	1.73126	1.87257	1.81702	1.80215
2016-11-23	1.4998	1.48697	1.29112	1.4651	1.48178	1.47192
2016-11-23 01:00:00	1.88011	1.87176	1.777	1.88903	1.86516	1.85121
2016-11-23 02:00:00	1.6764	1.6485	1.66731	1.67639	1.65945	1.64483
2016-11-23 03:00:00	0.610886	0.579536	0.675859	0.584081	0.590625	0.580206
2016-11-23 04:00:00	0.572782	0.542054	0.672999	0.554549	0.55245	0.542226
2016-11-23 05:00:00	0.654024	0.616373	0.752334	0.63603	0.632601	0.622984
2016-11-23 06:00:00	0.696224	0.646756	0.808388	0.676949	0.673972	0.664603
2016-11-23 07:00:00	0.794396	0.749555	0.849862	0.776683	0.771431	0.762482
2016-11-23 08:00:00	0.843072	0.800849	0.881905	0.828622	0.819879	0.811116
2016-11-23 09:00:00	0.749045	0.70186	0.833156	0.720342	0.725107	0.71696
2016-11-23 10:00:00	0.803246	0.747827	0.861517	0.772211	0.778087	0.770717
2016-11-23 11:00:00	1.14068	1.07918	1.08772	1.1191	1.11443	1.10736
2016-11-23 12:00:00	1.49685	1.46205	1.41256	1.49574	1.4709	1.46289
2016-11-23 13:00:00	0.951653	0.914753	1.00013	0.937962	0.926327	0.918943
2016-11-23 14:00:00	0.114547	0.0969323	0.389057	0.0748752	0.0967984	0.0857191
2016-11-23 15:00:00	0.298501	0.269968	0.506709	0.246509	0.277744	0.268452
2016-11-23 16:00:00	0.187038	0.166052	0.446963	0.13991	0.167816	0.157637
2016-11-23 17:00:00	0.138459	0.118025	0.413666	0.0923829	0.1197	0.109319
2016-11-23 18:00:00	0.164963	0.142689	0.436498	0.120761	0.14551	0.135355
2016-11-23 19:00:00	0.266901	0.242731	0.497719	0.220245	0.245804	0.236775
2016-11-23 20:00:00	0.393121	0.362577	0.56371	0.340903	0.370366	0.36276
2016-11-23 21:00:00	0.711029	0.660257	0.789757	0.665719	0.685557	0.679438
2016-11-23 22:00:00	0.993886	0.925834	0.985004	0.947566	0.967362	0.960292
2016-11-23 23:00:00	1.36506	1.3053	1.30146	1.37039	1.34069	1.33081
2016-11-24	1.29631	1.26111	1.22703	1.28654	1.27584	1.26402
2016-11-24 01:00:00	1.49275	1.46773	1.44611	1.47602	1.47342	1.46085
2016-11-24 02:00:00	1.2511	1.21833	1.2314	1.19857	1.23084	1.21962
2016-11-24 03:00:00	0.708119	0.679106	0.778954	0.65553	0.688125	0.676656
2016-11-24 04:00:00	0.342558	0.328886	0.544704	0.321051	0.324475	0.312908
2016-11-24 05:00:00	0.502176	0.489089	0.626001	0.479261	0.482077	0.47183
2016-11-24 06:00:00	0.574293	0.552207	0.679852	0.549446	0.55302	0.543595
2016-11-24 07:00:00	0.717022	0.691471	0.80685	0.692367	0.694428	0.685648
2016-11-24 08:00:00	0.621708	0.584349	0.740813	0.593131	0.599014	0.590365
2016-11-24 09:00:00	0.64661	0.622313	0.758313	0.616492	0.623815	0.615331
2016-11-24 10:00:00	0.801311	0.761594	0.847311	0.771032	0.777201	0.769528
2016-11-24 11:00:00	1.50862	1.49587	1.45342	1.49985	1.48685	1.47654
2016-11-24 12:00:00	2.03259	2.02748	1.83042	2.0418	2.01347	2.00081
2016-11-24 13:00:00	2.33882	2.35687	2.14533	2.34723	2.32161	2.3079
2016-11-24 14:00:00	3.07416	3.11654	2.74628	3.11396	3.06093	3.05097
2016-11-24 15:00:00	2.80652	2.84159	2.65273	2.83189	2.79353	2.78165
2016-11-24 16:00:00	1.8543	1.84572	1.64898	1.84595	1.83405	1.82159
2016-11-24 17:00:00	2.41677	2.43446	2.26322	2.44692	2.40029	2.38473
2016-11-24 18:00:00	2.85882	2.89818	2.69019	2.89226	2.84414	2.82798
2016-11-24 19:00:00	1.88028	1.84627	1.6714	1.89018	1.85946	1.84711
2016-11-24 20:00:00	1.08055	1.0243	0.99101	1.07093	1.05587	1.04676
2016-11-24 21:00:00	1.5794	1.52543	1.50454	1.58776	1.55878	1.54866
2016-11-24 22:00:00	2.58459	2.54132	2.46022	2.68716	2.57251	2.55562
2016-11-24 23:00:00	2.00883	1.98308	2.15528	2.01822	1.99167	1.9808
2016-11-25	2.05831	2.03345	1.97924	2.1112	2.04364	2.03046
2016-11-25 01:00:00	1.99998	1.97268	1.85586	1.97748	1.98415	1.97095
2016-11-25 02:00:00	1.12548	1.08795	1.08167	1.07258	1.1053	1.09337
2016-11-25 03:00:00	0.916121	0.87909	0.916019	0.866464	0.895383	0.884279
2016-11-25 04:00:00	0.648154	0.619619	0.697724	0.611204	0.627235	0.617203
2016-11-25 05:00:00	0.600333	0.581693	0.692572	0.57223	0.579612	0.569714
2016-11-25 06:00:00	0.553548	0.528751	0.654515	0.52908	0.532427	0.522773
2016-11-25 07:00:00	0.68724	0.660618	0.747102	0.665377	0.664924	0.656023
2016-11-25 08:00:00	0.675841	0.646527	0.745363	0.654566	0.653236	0.644535
2016-11-25 09:00:00	0.750583	0.712893	0.808174	0.728948	0.727259	0.718824
2016-11-25 10:00:00	0.673684	0.631276	0.76269	0.651817	0.650244	0.641956
2016-11-25 11:00:00	1.14063	1.08457	1.05449	1.13114	1.11626	1.10761
2016-11-25 12:00:00	0.897201	0.855644	0.911328	0.885638	0.873398	0.864953
2016-11-25 13:00:00	1.78061	1.73477	1.58334	1.80651	1.75946	1.74746
2016-11-25 14:00:00	1.52549	1.48077	1.43864	1.53505	1.50272	1.49251
2016-11-25 15:00:00	0.680105	0.643299	0.739002	0.653131	0.656097	0.648576
2016-11-25 16:00:00	0.874648	0.829091	0.885155	0.848465	0.849795	0.842306
2016-11-25 17:00:00	1.58991	1.55182	1.42948	1.60582	1.56697	1.55643
2016-11-25 18:00:00	1.06472	1.03557	1.06457	1.054	1.04027	1.03168
2016-11-25 19:00:00	0.6771	0.651503	0.72264	0.650635	0.653103	0.646121
2016-11-25 20:00:00	1.21623	1.16479	1.20591	1.20747	1.19116	1.18351
2016-11-25 21:00:00	1.74002	1.69603	1.62323	1.74503	1.71726	1.70644
2016-11-25 22:00:00	1.87581	1.85488	1.69764	1.88769	1.85461	1.84253
2016-11-25 23:00:00	1.54624	1.53639	1.45331	1.54739	1.52332	1.51295
2016-11-26	1.73148	1.70502	1.64786	1.70786	1.71214	1.70023
2016-11-26 01:00:00	2.18104	2.17339	1.87741	2.11221	2.1636	2.15357
2016-11-26 02:00:00	1.68823	1.6566	1.5654	1.65112	1.66821	1.65679
2016-11-26 03:00:00	0.61411	0.58695	0.682333	0.579996	0.593576	0.583158
2016-11-26 04:00:00	0.542469	0.532337	0.659342	0.516139	0.522502	0.512119
2016-11-26 05:00:00	0.616332	0.601627	0.69501	0.591152	0.59518	0.585518
2016-11-26 06:00:00	0.603529	0.584532	0.700983	0.581956	0.581901	0.572551
2016-11-26 07:00:00	0.594429	0.573043	0.697327	0.573719	0.572405	0.563399
2016-11-26 08:00:00	0.65036	0.626603	0.734248	0.628368	0.627771	0.619173
2016-11-26 09:00:00	0.644149	0.616941	0.731198	0.623355	0.621226	0.612921
2016-11-26 10:00:00	0.578727	0.543591	0.687963	0.560002	0.555569	0.547406
2016-11-26 11:00:00	0.674412	0.638278	0.756206	0.652319	0.650755	0.642909
2016-11-26 12:00:00	0.82178	0.774595	0.853413	0.80327	0.7974	0.789661
2016-11-26 13:00:00	0.767717	0.731435	0.80888	0.751148	0.743441	0.736172
2016-11-26 14:00:00	0.670043	0.64436	0.741899	0.648968	0.646044	0.639408
2016-11-26 15:00:00	1.24457	1.22285	1.22962	1.24575	1.22187	1.21487
2016-11-26 16:00:00	1.02309	0.991616	1.04765	1.02113	0.999462	0.993345
2016-11-26 17:00:00	0.878309	0.852396	0.869444	0.839064	0.854789	0.84845
2016-11-26 18:00:00	0.969401	0.92887	0.948371	0.906296	0.945221	0.93671
2016-11-26 19:00:00	0.397689	0.386853	0.563246	0.354596	0.375526	0.366946
2016-11-26 20:00:00	0.423974	0.395191	0.576142	0.402156	0.400275	0.393152
2016-11-26 21:00:00	0.576802	0.540448	0.670178	0.552086	0.551874	0.545307
2016-11-26 22:00:00	0.831883	0.792112	0.858461	0.816178	0.806069	0.799407
2016-11-26 23:00:00	0.958506	0.923394	0.933778	0.950039	0.93274	0.925665
2016-11-27	0.974725	0.945679	0.963323	0.959436	0.954654	0.94351
2016-11-27 01:00:00	0.692615	0.659986	0.790927	0.672841	0.672806	0.661676
2016-11-27 02:00:00	0.721552	0.680559	0.818185	0.702794	0.700813	0.690248
2016-11-27 03:00:00	0.782411	0.761031	0.816229	0.747983	0.761929	0.750805
2016-11-27 04:00:00	0.692945	0.667713	0.818394	0.65638	0.672653	0.661414
2016-11-27 05:00:00	0.544551	0.513968	0.639979	0.522762	0.523352	0.51358
2016-11-27 06:00:00	0.635593	0.607469	0.72591	0.614619	0.613668	0.604487
2016-11-27 07:00:00	0.634654	0.602289	0.733759	0.61501	0.612376	0.603519
2016-11-27 08:00:00	0.649453	0.606658	0.770179	0.634229	0.62642	0.617905
2016-11-27 09:00:00	0.645654	0.609351	0.753209	0.627153	0.622589	0.614236
2016-11-27 10:00:00	0.769646	0.73854	0.831745	0.748831	0.746013	0.738626
2016-11-27 11:00:00	0.757094	0.712423	0.836156	0.737336	0.733015	0.726063
2016-11-27 12:00:00	0.818406	0.767342	0.863429	0.800174	0.793891	0.786251
2016-11-27 13:00:00	0.94186	0.886125	0.9193	0.92914	0.917593	0.909183
2016-11-27 14:00:00	0.503666	0.472797	0.649664	0.481905	0.480657	0.472579
2016-11-27 15:00:00	0.645325	0.613687	0.793048	0.629806	0.621956	0.613545
2016-11-27 16:00:00	0.779621	0.751849	0.825801	0.757533	0.755724	0.747957
2016-11-27 17:00:00	0.83875	0.804148	0.862341	0.811849	0.814292	0.806568
2016-11-27 18:00:00	1.65874	1.63274	1.49649	1.70083	1.63724	1.62617
2016-11-27 19:00:00	1.13069	1.10072	1.08198	1.12972	1.10648	1.09816
2016-11-27 20:00:00	1.5186	1.49562	1.44252	1.54149	1.49657	1.48581
2016-11-27 21:00:00	2.12276	2.11618	1.90584	2.17071	2.10397	2.09062
2016-11-27 22:00:00	1.79814	1.78921	1.6162	1.80295	1.77679	1.76544
2016-11-27 23:00:00	1.259	1.23331	1.17706	1.23486	1.23457	1.22589
2016-11-28	1.28509	1.24282	1.18857	1.26223	1.26443	1.25326
2016-11-28 01:00:00	1.28332	1.25679	1.22283	1.26612	1.26296	1.25175
2016-11-28 02:00:00	0.946921	0.924152	0.926377	0.918819	0.926321	0.916198
2016-11-28 03:00:00	1.23261	1.20677	1.28835	1.19524	1.21264	1.20289
2016-11-28 04:00:00	1.22947	1.19575	1.18328	1.18618	1.20996	1.1949
2016-11-28 05:00:00	1.07839	1.05796	1.09377	1.06497	1.05639	1.04775
2016-11-28 06:00:00	0.498932	0.486639	0.65327	0.472532	0.477709	0.468036
2016-11-28 07:00:00	0.695484	0.672514	0.806612	0.670001	0.672051	0.663732
2016-11-28 08:00:00	0.771039	0.744245	0.839708	0.745286	0.746741	0.738986
2016-11-28 09:00:00	0.664941	0.632236	0.789093	0.629044	0.640584	0.632935
2016-11-28 10:00:00	0.791579	0.744601	0.85133	0.754395	0.766082	0.759026
2016-11-28 11:00:00	1.13152	1.0771	1.08031	1.10036	1.10453	1.09792
2016-11-28 12:00:00	0.773578	0.726232	0.845565	0.738063	0.748219	0.74091
2016-11-28 13:00:00	0.659141	0.627993	0.754898	0.641641	0.636386	0.627349
2016-11-28 14:00:00	0.145925	0.151169	0.464823	0.1196	0.129047	0.116575
2016-11-28 15:00:00	0.16077	0.160723	0.413436	0.121174	0.143428	0.131157
2016-11-28 16:00:00	0.320962	0.311318	0.532929	0.30518	0.301274	0.290683
2016-11-28 17:00:00	0.16559	0.149026	0.422514	0.138365	0.146727	0.135874
2016-11-28 18:00:00	0.184752	0.181423	0.451343	0.160367	0.165717	0.155321
2016-11-28 19:00:00	0.494456	0.47815	0.636317	0.464915	0.471903	0.463139
2016-11-28 20:00:00	0.673693	0.650135	0.732586	0.641419	0.649649	0.642129
2016-11-28 21:00:00	1.11807	1.08942	1.12832	1.10561	1.09394	1.08422
2016-11-28 22:00:00	1.31092	1.26714	1.24125	1.31455	1.28727	1.27791
2016-11-28 23:00:00	1.3548	1.30381	1.3388	1.36225	1.33107	1.32088
2016-11-29	1.21913	1.18319	1.16774	1.19833	1.19931	1.18713
2016-11-29 01:00:00	1.60904	1.58105	1.52057	1.6148	1.59082	1.57678
2016-11-29 02:00:00	1.27223	1.22322	1.24196	1.22426	1.2523	1.24036
2016-11-29 03:00:00	0.649145	0.615953	0.69099	0.608167	0.629326	0.618048
2016-11-29 04:00:00	0.406956	0.38723	0.569801	0.380359	0.388657	0.377131
2016-11-29 05:00:00	0.462924	0.442085	0.604189	0.437797	0.443579	0.432726
2016-11-29 06:00:00	0.567055	0.536467	0.668353	0.541681	0.546176	0.536146
2016-11-29 07:00:00	0.512906	0.484902	0.631821	0.487031	0.492122	0.482174
2016-11-29 08:00:00	0.664062	0.6237	0.755105	0.639381	0.641664	0.6326
2016-11-29 09:00:00	0.699659	0.653761	0.787374	0.678633	0.676659	0.668011
2016-11-29 10:00:00	0.713663	0.663156	0.796389	0.692354	0.690279	0.681889
2016-11-29 11:00:00	1.06086	0.999019	1.0095	1.04805	1.03656	1.02798
2016-11-29 12:00:00	0.734591	0.682281	0.80186	0.713912	0.710654	0.702726
2016-11-29 13:00:00	0.981209	0.926943	0.967285	0.981918	0.957602	0.949407
2016-11-29 14:00:00	1.26592	1.21557	1.22421	1.27787	1.24342	1.23414
2016-11-29 15:00:00	0.954393	0.903596	0.953595	0.940316	0.930432	0.922004
2016-11-29 16:00:00	0.587354	0.531657	0.663127	0.554872	0.563335	0.555597
2016-11-29 17:00:00	0.640244	0.587291	0.699843	0.603883	0.616173	0.608417
2016-11-29 18:00:00	0.891887	0.841095	0.936118	0.885448	0.867854	0.859557
2016-11-29 19:00:00	1.85735	1.82285	1.60384	1.85619	1.83793	1.82506
2016-11-29 20:00:00	2.29616	2.2578	2.10448	2.35588	2.28117	2.26614
2016-11-29 21:00:00	1.59909	1.55722	1.60141	1.58706	1.57862	1.56565
2016-11-29 22:00:00	1.58999	1.55606	1.46418	1.58339	1.56855	1.55673
2016-11-29 23:00:00	1.39609	1.34585	1.28791	1.39617	1.37272	1.36221
2016-11-30	1.0166	0.969721	0.998989	0.97468	0.997045	0.984889
2016-11-30 01:00:00	0.887057	0.834127	0.907854	0.80445	0.867559	0.85521
2016-11-30 02:00:00	0.910244	0.862249	0.92446	0.838195	0.890321	0.878434
2016-11-30 03:00:00	1.3805	1.31241	1.26022	1.32165	1.35976	1.34927
2016-11-30 04:00:00	1.15868	1.10393	1.11734	1.11634	1.13691	1.12646
2016-11-30 05:00:00	0.6459	0.612937	0.694907	0.616891	0.624992	0.615735
2016-11-30 06:00:00	0.465453	0.445945	0.598135	0.438698	0.445781	0.435921
2016-11-30 07:00:00	0.338443	0.315423	0.542062	0.318325	0.319294	0.308439
2016-11-30 08:00:00	0.383634	0.358923	0.558906	0.357113	0.363835	0.353498
2016-11-30 09:00:00	0.406603	0.377817	0.574809	0.379748	0.386281	0.376257
2016-11-30 10:00:00	0.612093	0.569215	0.695648	0.585394	0.589503	0.580686
2016-11-30 11:00:00	0.90645	0.836137	0.909238	0.887448	0.881915	0.873563
2016-11-30 12:00:00	1.4684	1.41335	1.411	1.48554	1.44639	1.43503
2016-11-30 13:00:00	0.652644	0.612248	0.725058	0.627021	0.629576	0.621163
2016-11-30 14:00:00	0.680661	0.628269	0.802158	0.642093	0.65747	0.648465
2016-11-30 15:00:00	0.581254	0.528841	0.731404	0.545154	0.557851	0.549622
2016-11-30 16:00:00	0.381848	0.341747	0.551033	0.353842	0.359282	0.351442
2016-11-30 17:00:00	0.504796	0.461046	0.639591	0.490271	0.481343	0.474169
2016-11-30 18:00:00	0.373315	0.323419	0.55173	0.347759	0.350275	0.342943
2016-11-30 19:00:00	0.390607	0.339404	0.577668	0.369062	0.367066	0.359933
2016-11-30 20:00:00	0.40115	0.354944	0.580151	0.378336	0.377428	0.370447
2016-11-30 21:00:00	0.758971	0.704011	0.818865	0.732143	0.733703	0.726805
2016-11-30 22:00:00	1.00416	0.962897	0.958304	0.986243	0.979336	0.972235
2016-11-30 23:00:00	1.71393	1.68024	1.52294	1.73828	1.69318	1.68123
2016-12-01	0.880467	0.888573	0.905871	0.860771	0.862195	0.849831
2016-12-01 01:00:00	1.10263	1.11301	1.02488	1.06403	1.08414	1.07147
2016-12-01 02:00:00	1.21795	1.22333	1.1464	1.18824	1.19907	1.18673
2016-12-01 03:00:00	1.00177	1.00831	0.998504	0.983506	0.982278	0.969658
2016-12-01 04:00:00	0.472154	0.493991	0.616599	0.459198	0.453708	0.442666
2016-12-01 05:00:00	0.652185	0.671805	0.757613	0.649109	0.632447	0.620872
2016-12-01 06:00:00	0.380511	0.398213	0.573065	0.370562	0.361964	0.35124
2016-12-01 07:00:00	0.449282	0.451487	0.597933	0.444751	0.429198	0.419271
2016-12-01 08:00:00	0.482053	0.47772	0.614868	0.479719	0.461158	0.451836
2016-12-01 09:00:00	0.552701	0.559296	0.663251	0.542459	0.531453	0.522404
2016-12-01 10:00:00	0.653122	0.650787	0.755594	0.639892	0.631031	0.622158
2016-12-01 11:00:00	0.949461	0.935121	0.93486	0.953847	0.926402	0.917471
2016-12-01 12:00:00	1.21182	1.19709	1.32159	1.23872	1.19018	1.17907
2016-12-01 13:00:00	0.736521	0.724898	0.811144	0.738808	0.714221	0.705593
2016-12-01 14:00:00	0.378958	0.394977	0.581741	0.308818	0.359409	0.351581
2016-12-01 15:00:00	0.72594	0.713864	0.852835	0.731225	0.704435	0.695884
2016-12-01 16:00:00	0.916777	0.910625	0.947205	0.899463	0.895134	0.88776
2016-12-01 17:00:00	0.593697	0.601969	0.708662	0.577456	0.57262	0.564004
2016-12-01 18:00:00	0.664052	0.667755	0.799502	0.661859	0.642362	0.633289
2016-12-01 19:00:00	0.693762	0.668476	0.800975	0.700378	0.670613	0.662432
2016-12-01 20:00:00	0.832959	0.807182	0.904127	0.843663	0.809502	0.801257
2016-12-01 21:00:00	0.82513	0.802818	0.883115	0.822266	0.802035	0.793178
2016-12-01 22:00:00	1.02443	1.00315	1.03844	1.03571	1.00166	0.991974
2016-12-01 23:00:00	0.995084	0.973538	1.04196	1.01533	0.972107	0.96247
2016-12-02	0.916004	0.922831	0.959406	0.924018	0.896441	0.885036
2016-12-02 01:00:00	1.00683	1.01077	0.99255	0.997739	0.987178	0.975624
2016-12-02 02:00:00	1.1416	1.14391	1.09176	1.11786	1.12175	1.11081
2016-12-02 03:00:00	0.990323	0.983135	0.933488	0.960302	0.969691	0.959663
2016-12-02 04:00:00	0.733471	0.733769	0.770311	0.724205	0.712219	0.702764
2016-12-02 05:00:00	0.671273	0.667374	0.756502	0.672957	0.649968	0.640726
2016-12-02 06:00:00	0.721665	0.718582	0.803923	0.72137	0.699844	0.690811
2016-12-02 07:00:00	0.608474	0.605303	0.722509	0.608002	0.586725	0.577943
2016-12-02 08:00:00	0.661263	0.653197	0.765676	0.660219	0.639088	0.630352
2016-12-02 09:00:00	0.675193	0.665718	0.77066	0.674023	0.652914	0.644259
2016-12-02 10:00:00	0.733828	0.724025	0.80561	0.73337	0.711206	0.702859
2016-12-02 11:00:00	1.17956	1.1692	1.11857	1.20008	1.15697	1.14812
2016-12-02 12:00:00	1.16243	1.15203	1.14237	1.18728	1.14079	1.13094
2016-12-02 13:00:00	0.714186	0.709716	0.780779	0.713038	0.691926	0.683378
2016-12-02 14:00:00	0.419071	0.426751	0.600233	0.421768	0.39842	0.389299
2016-12-02 15:00:00	0.324441	0.332656	0.522766	0.308738	0.304184	0.294907
2016-12-02 16:00:00	0.140617	0.160482	0.418951	0.12352	0.123008	0.111787
2016-12-02 17:00:00	0.42122	0.416758	0.583144	0.405817	0.399888	0.390932
2016-12-02 18:00:00	0.689297	0.67989	0.76679	0.700259	0.666798	0.658244
2016-12-02 19:00:00	0.670079	0.650369	0.748063	0.666387	0.647308	0.638773
2016-12-02 20:00:00	0.472254	0.452684	0.605419	0.455412	0.450088	0.441508
2016-12-02 21:00:00	1.19558	1.16939	1.18466	1.14771	1.17383	1.16345
2016-12-02 22:00:00	1.20915	1.18365	1.14019	1.18217	1.1866	1.17629
2016-12-02 23:00:00	1.3662	1.36106	1.36129	1.33781	1.34521	1.33688
2016-12-03	1.10399	1.1114	1.09114	1.10487	1.08529	1.07537
2016-12-03 01:00:00	1.02047	1.02473	1.04947	1.02556	1.00118	0.991131
2016-12-03 02:00:00	0.576707	0.595554	0.704599	0.571238	0.557459	0.546297
2016-12-03 03:00:00	0.54083	0.567128	0.676666	0.538513	0.521445	0.510664
2016-12-03 04:00:00	0.498413	0.52842	0.642004	0.496914	0.479144	0.468399
2016-12-03 05:00:00	0.572949	0.594379	0.710051	0.571013	0.552393	0.542306
2016-12-03 06:00:00	0.610897	0.630535	0.748384	0.608691	0.589673	0.579932
2016-12-03 07:00:00	0.757211	0.77248	0.830192	0.759427	0.735222	0.726415
2016-12-03 08:00:00	0.789808	0.791662	0.849545	0.797569	0.76773	0.759226
2016-12-03 09:00:00	0.765076	0.727075	0.840214	0.765106	0.742163	0.733704
2016-12-03 10:00:00	0.734468	0.707675	0.812161	0.725427	0.711897	0.702958
2016-12-03 11:00:00	0.692805	0.668058	0.782646	0.6773	0.670177	0.661265
2016-12-03 12:00:00	0.792116	0.749087	0.854885	0.775774	0.768569	0.759818
2016-12-03 13:00:00	0.831388	0.795308	0.868455	0.812607	0.808096	0.799277
2016-12-03 14:00:00	0.576358	0.548535	0.698523	0.55114	0.554204	0.54514
2016-12-03 15:00:00	0.558282	0.526214	0.696436	0.534929	0.536036	0.526936
2016-12-03 16:00:00	0.564654	0.537068	0.692622	0.544913	0.541859	0.533096
2016-12-03 17:00:00	0.668989	0.625516	0.768331	0.652117	0.645433	0.637212
2016-12-03 18:00:00	0.58784	0.550288	0.703866	0.565624	0.564876	0.556437
2016-12-03 19:00:00	0.618301	0.569843	0.736691	0.595551	0.59475	0.586604
2016-12-03 20:00:00	0.736723	0.693241	0.815344	0.718572	0.712856	0.704718
2016-12-03 21:00:00	0.771569	0.731003	0.830672	0.759862	0.747269	0.739365
2016-12-03 22:00:00	0.67776	0.632566	0.794426	0.655747	0.653589	0.645643
2016-12-03 23:00:00	0.860367	0.835524	0.874831	0.853008	0.836267	0.828984
2016-12-04	0.813852	0.838859	0.860935	0.820787	0.79403	0.783362
2016-12-04 01:00:00	0.736927	0.748374	0.831538	0.732448	0.716879	0.705522
2016-12-04 02:00:00	0.689391	0.704144	0.802103	0.684131	0.66946	0.657994
2016-12-04 03:00:00	0.720575	0.732989	0.817335	0.717568	0.700002	0.689073
2016-12-04 04:00:00	0.491193	0.507379	0.634679	0.486935	0.472538	0.460487
2016-12-04 05:00:00	0.537074	0.546195	0.669239	0.532384	0.517467	0.506032
2016-12-04 06:00:00	0.69303	0.69448	0.798192	0.687378	0.671522	0.661338
2016-12-04 07:00:00	0.747609	0.74492	0.828755	0.739915	0.725356	0.715509
2016-12-04 08:00:00	0.688465	0.658668	0.801982	0.67556	0.666258	0.656283
2016-12-04 09:00:00	0.770426	0.743137	0.833707	0.757626	0.747695	0.738219
2016-12-04 10:00:00	0.722784	0.694629	0.800003	0.709986	0.700437	0.691035
2016-12-04 11:00:00	0.717292	0.675919	0.813351	0.708761	0.694349	0.685328
2016-12-04 12:00:00	0.873087	0.835561	0.87442	0.873276	0.849547	0.840892
2016-12-04 13:00:00	0.843559	0.813594	0.86382	0.841386	0.820215	0.811494
2016-12-04 14:00:00	0.477471	0.464253	0.632943	0.459389	0.456198	0.446645
2016-12-04 15:00:00	0.377228	0.375675	0.550982	0.357331	0.357059	0.347053
2016-12-04 16:00:00	0.194669	0.206876	0.444948	0.169926	0.1768	0.165582
2016-12-04 17:00:00	0.160777	0.169865	0.421477	0.134508	0.142959	0.131849
2016-12-04 18:00:00	0.492014	0.488849	0.611637	0.475527	0.470572	0.462009
2016-12-04 19:00:00	1.47567	1.46647	1.35201	1.49201	1.45423	1.44416
2016-12-04 20:00:00	0.795453	0.782873	0.825888	0.789012	0.771974	0.765209
2016-12-04 21:00:00	1.49956	1.49578	1.40524	1.5198	1.47833	1.46704
2016-12-04 22:00:00	1.5905	1.59173	1.49312	1.61382	1.57069	1.55772
2016-12-04 23:00:00	1.59244	1.59295	1.43062	1.62677	1.57255	1.55932
2016-12-05	1.35015	1.35648	1.22663	1.36423	1.33035	1.31831
2016-12-05 01:00:00	1.09518	1.09467	0.991297	1.09667	1.07431	1.06351
2016-12-05 02:00:00	1.84489	1.86829	1.77733	1.8699	1.82843	1.81157
2016-12-05 03:00:00	1.58073	1.59809	1.62261	1.60275	1.56297	1.54815
2016-12-05 04:00:00	0.617747	0.626641	0.675988	0.547091	0.597539	0.589399
2016-12-05 05:00:00	0.511333	0.514318	0.639484	0.504993	0.490689	0.48092
2016-12-05 06:00:00	0.569548	0.574347	0.675053	0.566436	0.548279	0.539338
2016-12-05 07:00:00	0.569724	0.558364	0.678202	0.57258	0.547851	0.539489
2016-12-05 08:00:00	0.663409	0.649453	0.755773	0.657988	0.640892	0.632478
2016-12-05 09:00:00	0.704248	0.695681	0.792358	0.699657	0.681085	0.67297
2016-12-05 10:00:00	0.78548	0.772851	0.831463	0.782917	0.761961	0.753958
2016-12-05 11:00:00	1.15644	1.10481	1.12192	1.17747	1.13323	1.12374
2016-12-05 12:00:00	1.00304	0.961932	1.0049	1.0244	0.980345	0.970847
2016-12-05 13:00:00	1.10941	1.07006	1.16297	1.13487	1.08609	1.07681
2016-12-05 14:00:00	1.20358	1.14342	1.17918	1.23188	1.18101	1.17108
2016-12-05 15:00:00	1.06273	1.0151	1.11577	1.0887	1.03936	1.03024
2016-12-05 16:00:00	1.40335	1.38689	1.3549	1.42639	1.38236	1.37165
2016-12-05 17:00:00	1.62718	1.6075	1.51874	1.6613	1.60922	1.59566
2016-12-05 18:00:00	1.25768	1.23298	1.18663	1.28412	1.23696	1.22573
2016-12-05 19:00:00	2.0028	1.98093	1.79991	2.00552	1.98785	1.97185
2016-12-05 20:00:00	1.75692	1.74508	1.67661	1.79151	1.7401	1.72821
2016-12-05 21:00:00	3.42369	3.45723	3.2404	3.48413	3.41628	3.39763
2016-12-05 22:00:00	2.67638	2.71878	2.24834	2.63162	2.66833	2.65196
2016-12-05 23:00:00	3.10459	3.17829	2.58076	3.05772	3.09585	3.08272
2016-12-06	2.43449	2.49415	2.22168	2.38326	2.42181	2.40763
2016-12-06 01:00:00	1.82463	1.82793	1.76061	1.80251	1.81017	1.79214
2016-12-06 02:00:00	1.72209	1.73894	1.67998	1.68842	1.70564	1.69217
2016-12-06 03:00:00	1.02136	0.99303	0.965873	0.98929	1.00036	0.990774
2016-12-06 04:00:00	0.938195	0.926838	0.905791	0.917772	0.917203	0.906378
2016-12-06 05:00:00	0.663559	0.647107	0.767506	0.660333	0.642045	0.632604
2016-12-06 06:00:00	0.763208	0.754491	0.807974	0.762958	0.741244	0.732201
2016-12-06 07:00:00	0.617841	0.607026	0.722724	0.616944	0.595835	0.586967
2016-12-06 08:00:00	0.778618	0.77057	0.818609	0.779648	0.756175	0.747472
2016-12-06 09:00:00	0.662897	0.640634	0.768526	0.663721	0.640113	0.63164
2016-12-06 10:00:00	0.787471	0.77115	0.824121	0.788795	0.764607	0.756116
2016-12-06 11:00:00	1.10419	1.06871	1.04931	1.11612	1.08069	1.07173
2016-12-06 12:00:00	1.42992	1.42179	1.3088	1.46528	1.40929	1.39815
2016-12-06 13:00:00	0.950837	0.94655	0.949485	0.96734	0.92878	0.919921
2016-12-06 14:00:00	0.32371	0.330982	0.523844	0.299243	0.303886	0.293972
2016-12-06 15:00:00	0.244119	0.25402	0.477676	0.219709	0.225139	0.214796
2016-12-06 16:00:00	0.335772	0.327817	0.530776	0.312956	0.315174	0.305877
2016-12-06 17:00:00	0.524979	0.514791	0.655177	0.520392	0.503168	0.494474
2016-12-06 18:00:00	1.17206	1.16021	1.16961	1.20209	1.15159	1.13988
2016-12-06 19:00:00	1.23577	1.20464	1.18567	1.20873	1.21507	1.20167
2016-12-06 20:00:00	1.01928	0.99911	1.00524	1.03366	0.997231	0.98945
2016-12-06 21:00:00	0.768742	0.723314	0.833978	0.771757	0.744416	0.736819
2016-12-06 22:00:00	0.822474	0.786285	0.849001	0.823327	0.798372	0.790266
2016-12-06 23:00:00	0.923488	0.893382	0.970816	0.93882	0.899698	0.89083
2016-12-07	1.0826	1.06571	1.11721	1.11509	1.06315	1.05086
2016-12-07 01:00:00	1.124	1.10774	1.06255	1.09648	1.10428	1.09352
2016-12-07 02:00:00	1.18291	1.16841	1.15341	1.16541	1.1633	1.15182
2016-12-07 03:00:00	0.66563	0.654734	0.797484	0.644718	0.64595	0.634839
2016-12-07 04:00:00	0.433997	0.432345	0.578673	0.419387	0.415226	0.404346
2016-12-07 05:00:00	0.542333	0.530644	0.65868	0.537072	0.521898	0.511913
2016-12-07 06:00:00	0.668198	0.654029	0.754775	0.663392	0.646756	0.637269
2016-12-07 07:00:00	0.683403	0.664019	0.778247	0.679659	0.661434	0.652529
2016-12-07 08:00:00	0.750851	0.734729	0.813021	0.749792	0.728563	0.720481
2016-12-07 09:00:00	0.74955	0.726252	0.81622	0.748623	0.726985	0.718872
2016-12-07 10:00:00	0.687708	0.652912	0.784904	0.687195	0.664807	0.656289
2016-12-07 11:00:00	1.07431	1.03097	1.01906	1.08764	1.05079	1.04172
2016-12-07 12:00:00	1.00766	0.960972	1.0098	1.03053	0.984727	0.97495
2016-12-07 13:00:00	0.929292	0.886753	0.988609	0.956463	0.906319	0.897202
2016-12-07 14:00:00	0.427117	0.399798	0.593535	0.431082	0.405378	0.396663
2016-12-07 15:00:00	0.570554	0.534639	0.668421	0.540402	0.548141	0.539149
2016-12-07 16:00:00	0.614963	0.575758	0.712546	0.610594	0.591951	0.583824
2016-12-07 17:00:00	0.599019	0.550746	0.699994	0.598403	0.575433	0.567794
2016-12-07 18:00:00	0.549048	0.501242	0.666104	0.544584	0.52568	0.517974
2016-12-07 19:00:00	0.536867	0.488765	0.659024	0.532453	0.513406	0.505713
2016-12-07 20:00:00	0.663805	0.606989	0.756557	0.656487	0.639779	0.632131
2016-12-07 21:00:00	0.822059	0.753476	0.858323	0.794939	0.797072	0.78919
2016-12-07 22:00:00	0.972247	0.90962	0.943269	0.954813	0.947732	0.939505
2016-12-07 23:00:00	0.867369	0.808877	0.90549	0.840862	0.842686	0.834757
2016-12-08	1.17266	1.1341	1.17228	1.17603	1.15202	1.1403
2016-12-08 01:00:00	1.40143	1.37355	1.33316	1.4105	1.38107	1.37007
2016-12-08 02:00:00	1.29884	1.28936	1.29976	1.28571	1.27842	1.26783
2016-12-08 03:00:00	0.912044	0.8909	0.920811	0.861997	0.892	0.880213
2016-12-08 04:00:00	0.674102	0.654317	0.766022	0.63979	0.653722	0.642956
2016-12-08 05:00:00	0.546088	0.537872	0.648032	0.53029	0.526197	0.515706
2016-12-08 06:00:00	0.532237	0.519326	0.644066	0.518777	0.511891	0.501684
2016-12-08 07:00:00	0.689182	0.663416	0.776036	0.676946	0.667328	0.657813
2016-12-08 08:00:00	0.710743	0.685291	0.789059	0.698806	0.688643	0.679304
2016-12-08 09:00:00	0.681538	0.646238	0.789316	0.667283	0.658981	0.649807
2016-12-08 10:00:00	0.750844	0.718965	0.81824	0.741131	0.727963	0.719124
2016-12-08 11:00:00	1.10413	1.04848	1.05954	1.10175	1.07985	1.07088
2016-12-08 12:00:00	0.813008	0.772113	0.849874	0.804911	0.789444	0.780938
2016-12-08 13:00:00	0.578358	0.542473	0.681931	0.567554	0.555605	0.547106
2016-12-08 14:00:00	0.296751	0.27084	0.503195	0.280432	0.276816	0.266798
2016-12-08 15:00:00	0.942127	0.898922	0.93836	0.944557	0.918547	0.909743
2016-12-08 16:00:00	1.41744	1.39723	1.45372	1.4564	1.39666	1.3879
2016-12-08 17:00:00	1.57805	1.54994	1.53298	1.59554	1.5579	1.54744
2016-12-08 18:00:00	1.22986	1.21581	1.18589	1.20849	1.20808	1.20033
2016-12-08 19:00:00	1.01111	0.977705	0.97706	1.00569	0.987649	0.979086
2016-12-08 20:00:00	1.00365	0.962915	0.967473	0.996584	0.980032	0.971258
2016-12-08 21:00:00	1.32067	1.27626	1.23114	1.33627	1.29813	1.28743
2016-12-08 22:00:00	1.73712	1.71466	1.58872	1.76884	1.71807	1.703
2016-12-08 23:00:00	1.41755	1.37353	1.39456	1.45576	1.39519	1.38346
2016-12-09	1.2598	1.22989	1.18686	1.25958	1.23944	1.22735
2016-12-09 01:00:00	1.67218	1.66349	1.48905	1.68641	1.65281	1.64007
2016-12-09 02:00:00	1.23817	1.21366	1.25102	1.20536	1.21761	1.2076
2016-12-09 03:00:00	0.873687	0.855897	0.91273	0.839878	0.853453	0.841888
2016-12-09 04:00:00	1.14704	1.12575	1.10354	1.13411	1.12504	1.11492
2016-12-09 05:00:00	0.734187	0.712112	0.783178	0.723405	0.712579	0.702938
2016-12-09 06:00:00	0.766024	0.741825	0.824268	0.76119	0.743958	0.734538
2016-12-09 07:00:00	0.840794	0.809459	0.868315	0.839838	0.818088	0.808919
2016-12-09 08:00:00	0.839505	0.809322	0.862299	0.839433	0.81654	0.807605
2016-12-09 09:00:00	0.869181	0.834879	0.878465	0.871489	0.845865	0.837091
2016-12-09 10:00:00	0.992176	0.95687	0.945682	0.99979	0.968924	0.959848
2016-12-09 11:00:00	1.27977	1.24083	1.20897	1.29411	1.25656	1.24702
2016-12-09 12:00:00	1.05247	1.02089	1.02442	1.06138	1.02901	1.021
2016-12-09 13:00:00	0.641442	0.616544	0.723014	0.636201	0.61876	0.610799
2016-12-09 14:00:00	0.198317	0.198821	0.451842	0.186458	0.179795	0.169236
2016-12-09 15:00:00	0.494713	0.462756	0.640003	0.480223	0.472697	0.463728
2016-12-09 16:00:00	0.624523	0.58341	0.754037	0.613724	0.601332	0.592943
2016-12-09 17:00:00	0.474303	0.447867	0.618473	0.460603	0.452563	0.443607
2016-12-09 18:00:00	0.435402	0.419771	0.594154	0.412625	0.414394	0.404885
2016-12-09 19:00:00	1.03569	0.995206	1.16057	1.00522	1.01313	1.00543
2016-12-09 20:00:00	1.40318	1.35896	1.47943	1.39833	1.37993	1.36748
2016-12-09 21:00:00	1.54154	1.52002	1.59401	1.47878	1.51717	1.50981
2016-12-09 22:00:00	1.48276	1.45688	1.41677	1.42563	1.45635	1.45068
2016-12-09 23:00:00	1.42742	1.40418	1.41695	1.41278	1.40123	1.39376
2016-12-10	1.50381	1.504	1.34968	1.51714	1.48084	1.47111
2016-12-10 01:00:00	1.45145	1.43018	1.30597	1.49327	1.4293	1.41821
2016-12-10 02:00:00	1.38214	1.35299	1.24147	1.397	1.36086	1.34951
2016-12-10 03:00:00	0.737826	0.713865	0.813379	0.725743	0.717001	0.707221
2016-12-10 04:00:00	0.879076	0.866319	0.89267	0.865741	0.857769	0.848079
2016-12-10 05:00:00	0.634085	0.611572	0.732801	0.619557	0.613173	0.602873
2016-12-10 06:00:00	0.82576	0.796854	0.855929	0.81237	0.803665	0.793855
2016-12-10 07:00:00	0.885953	0.851104	0.884226	0.877704	0.863202	0.853825
2016-12-10 08:00:00	0.920367	0.88105	0.905502	0.913022	0.897162	0.888025
2016-12-10 09:00:00	0.967184	0.925125	0.93542	0.962732	0.943534	0.934637
2016-12-10 10:00:00	0.890023	0.847111	0.885729	0.884641	0.866279	0.857641
2016-12-10 11:00:00	0.961085	0.912508	0.932511	0.958109	0.936976	0.928442
2016-12-10 12:00:00	1.06241	1.00678	1.01807	1.06196	1.03802	1.02942
2016-12-10 13:00:00	1.23515	1.18584	1.17261	1.24707	1.21137	1.20184
2016-12-10 14:00:00	1.07561	1.0249	1.04439	1.07636	1.05129	1.04268
2016-12-10 15:00:00	0.687663	0.641568	0.79321	0.672454	0.66448	0.655588
2016-12-10 16:00:00	0.506677	0.492734	0.607193	0.500528	0.485578	0.475723
2016-12-10 17:00:00	0.518369	0.494209	0.645745	0.512435	0.496793	0.487188
2016-12-10 18:00:00	0.270933	0.264064	0.50224	0.25227	0.251546	0.241185
2016-12-10 19:00:00	0.451304	0.431157	0.591442	0.428994	0.429737	0.421254
2016-12-10 20:00:00	0.773909	0.753537	0.854517	0.774413	0.750261	0.742778
2016-12-10 21:00:00	1.29648	1.25789	1.31286	1.30324	1.27342	1.26501
2016-12-10 22:00:00	1.4031	1.372	1.40618	1.43308	1.38064	1.37219
2016-12-10 23:00:00	0.984927	0.956511	0.917491	0.943996	0.960368	0.954077
2016-12-11	0.854083	0.836824	0.868693	0.845932	0.833653	0.822591
2016-12-11 01:00:00	1.26507	1.2491	1.17581	1.28471	1.24541	1.23331
2016-12-11 02:00:00	1.43064	1.40777	1.32306	1.46186	1.41095	1.39843
2016-12-11 03:00:00	1.26262	1.24031	1.17021	1.28774	1.242	1.23052
2016-12-11 04:00:00	1.35596	1.33464	1.24296	1.37838	1.33494	1.32365
2016-12-11 05:00:00	1.25743	1.23506	1.17733	1.26284	1.23524	1.22513
2016-12-11 06:00:00	0.99083	0.959516	0.967712	0.995938	0.968214	0.959106
2016-12-11 07:00:00	0.991272	0.951556	0.945391	0.998377	0.968302	0.959342
2016-12-11 08:00:00	0.884226	0.842745	0.885777	0.889011	0.860868	0.852432
2016-12-11 09:00:00	0.991433	0.949323	0.938562	0.998123	0.968002	0.9594
2016-12-11 10:00:00	0.912078	0.864717	0.899752	0.917862	0.888202	0.880028
2016-12-11 11:00:00	0.960508	0.914569	0.92218	0.96748	0.936632	0.928423
2016-12-11 12:00:00	1.11851	1.05929	1.05947	1.13066	1.09451	1.08577
2016-12-11 13:00:00	1.13112	1.07575	1.05863	1.14296	1.10736	1.09845
2016-12-11 14:00:00	0.651255	0.607637	0.772158	0.643154	0.627784	0.6199
2016-12-11 15:00:00	0.604859	0.570683	0.719949	0.605749	0.581978	0.573931
2016-12-11 16:00:00	0.560287	0.527591	0.683878	0.552716	0.537334	0.53042
2016-12-11 17:00:00	0.692682	0.651706	0.802609	0.694113	0.669197	0.662354
2016-12-11 18:00:00	0.594812	0.560354	0.686158	0.58938	0.571515	0.564122
2016-12-11 19:00:00	0.622689	0.578504	0.701833	0.613322	0.598345	0.591438
2016-12-11 20:00:00	0.809972	0.755806	0.848479	0.806516	0.78506	0.77788
2016-12-11 21:00:00	1.55071	1.51203	1.43674	1.57114	1.52919	1.51761
2016-12-11 22:00:00	1.80316	1.77386	1.65031	1.83798	1.78324	1.76987
2016-12-11 23:00:00	1.78789	1.76212	1.61847	1.83199	1.76826	1.75437
2016-12-12	1.676	1.67379	1.53966	1.69598	1.65734	1.64412
2016-12-12 01:00:00	1.53631	1.52101	1.40283	1.55611	1.51667	1.50395
2016-12-12 02:00:00	1.47484	1.4571	1.38917	1.48885	1.45465	1.44236
2016-12-12 03:00:00	1.02894	0.998092	1.00082	1.00857	1.00682	0.996713
2016-12-12 04:00:00	0.959172	0.919781	0.948782	0.927308	0.936034	0.926988
2016-12-12 05:00:00	0.791941	0.766393	0.838188	0.765419	0.769584	0.760526
2016-12-12 06:00:00	0.83346	0.800409	0.86355	0.809635	0.810433	0.801516
2016-12-12 07:00:00	0.821108	0.787964	0.866963	0.795844	0.797985	0.789188
2016-12-12 08:00:00	0.861387	0.819427	0.878402	0.835432	0.837883	0.829061
2016-12-12 09:00:00	0.836408	0.795477	0.866716	0.813852	0.8129	0.804073
2016-12-12 10:00:00	0.927812	0.873278	0.909149	0.910565	0.903474	0.89498
2016-12-12 11:00:00	1.28453	1.22421	1.22622	1.28167	1.25955	1.25151
2016-12-12 12:00:00	0.934914	0.877352	0.922572	0.92121	0.910169	0.902979
2016-12-12 13:00:00	0.679944	0.622554	0.765608	0.657198	0.655975	0.64839
2016-12-12 14:00:00	0.628268	0.578211	0.700695	0.602725	0.605106	0.596458
2016-12-12 15:00:00	1.36997	1.2906	1.26435	1.3785	1.34499	1.33629
2016-12-12 16:00:00	0.628963	0.5717	0.725696	0.599588	0.605079	0.59707
2016-12-12 17:00:00	0.717972	0.665583	0.811553	0.706272	0.693992	0.686072
2016-12-12 18:00:00	0.589836	0.54059	0.68121	0.580224	0.566503	0.558375
2016-12-12 19:00:00	0.82	0.764954	0.869014	0.814926	0.795711	0.787717
2016-12-12 20:00:00	0.563322	0.511784	0.667082	0.547188	0.53988	0.532072
2016-12-12 21:00:00	2.43128	2.39906	2.29745	2.50103	2.41278	2.39858
2016-12-12 22:00:00	2.35753	2.32157	2.2391	2.42534	2.33942	2.32475
2016-12-12 23:00:00	2.21001	2.17737	2.03879	2.27758	2.19117	2.1768
2016-12-13	1.39066	1.36121	1.26402	1.40977	1.37062	1.35847
2016-12-13 01:00:00	1.31942	1.29969	1.22609	1.34384	1.29938	1.28726
2016-12-13 02:00:00	1.26639	1.24375	1.19371	1.29293	1.24564	1.23411
2016-12-13 03:00:00	1.79386	1.77577	1.72564	1.74238	1.77537	1.76134
2016-12-13 04:00:00	1.09174	1.07225	1.08294	1.08929	1.07076	1.06176
2016-12-13 05:00:00	0.368052	0.35695	0.562319	0.356479	0.349167	0.338214
2016-12-13 06:00:00	0.635189	0.60546	0.736391	0.622973	0.613347	0.603851
2016-12-13 07:00:00	0.819987	0.79636	0.860217	0.815483	0.797404	0.788408
2016-12-13 08:00:00	0.774247	0.746808	0.842389	0.758474	0.751421	0.743333
2016-12-13 09:00:00	0.888604	0.86222	0.886296	0.878103	0.865342	0.857438
2016-12-13 10:00:00	0.70944	0.667526	0.812223	0.688409	0.686064	0.677679
2016-12-13 11:00:00	1.03375	0.98511	0.987097	1.02594	1.00941	1.00099
2016-12-13 12:00:00	1.27535	1.23354	1.23926	1.28876	1.25243	1.24234
2016-12-13 13:00:00	0.59069	0.557192	0.699714	0.574362	0.568012	0.559522
2016-12-13 14:00:00	0.360587	0.338812	0.559389	0.334435	0.339714	0.330266
2016-12-13 15:00:00	0.334023	0.314209	0.531617	0.31036	0.313433	0.304025
2016-12-13 16:00:00	0.301031	0.280859	0.516274	0.279212	0.280621	0.271145
2016-12-13 17:00:00	0.335156	0.308296	0.532661	0.31146	0.314073	0.304998
2016-12-13 18:00:00	0.304484	0.274945	0.51223	0.28259	0.283513	0.27446
2016-12-13 19:00:00	0.396957	0.356447	0.563077	0.375449	0.374554	0.366331
2016-12-13 20:00:00	0.425441	0.379297	0.590191	0.403675	0.402399	0.394514
2016-12-13 21:00:00	0.824717	0.762207	0.864094	0.809917	0.799351	0.791994
2016-12-13 22:00:00	0.853777	0.798534	0.872	0.83914	0.828429	0.82103
2016-12-13 23:00:00	0.796598	0.75309	0.84914	0.783586	0.77156	0.764202
2016-12-14	0.770767	0.746598	0.829697	0.75479	0.751059	0.739657
2016-12-14 01:00:00	0.787554	0.76997	0.840694	0.76872	0.767421	0.756842
2016-12-14 02:00:00	0.869367	0.853569	0.87506	0.85862	0.848492	0.838866
2016-12-14 03:00:00	0.840734	0.833972	0.887523	0.838432	0.819986	0.810201
2016-12-14 04:00:00	0.944512	0.92027	0.966337	0.953691	0.922975	0.912772
2016-12-14 05:00:00	0.554262	0.528384	0.65663	0.54327	0.533295	0.523653
2016-12-14 06:00:00	0.640409	0.615053	0.74256	0.636717	0.618558	0.609416
2016-12-14 07:00:00	0.731386	0.699932	0.815144	0.730145	0.708761	0.699961
2016-12-14 08:00:00	0.755572	0.736035	0.817168	0.757489	0.732971	0.724226
2016-12-14 09:00:00	0.925432	0.913109	0.895259	0.938832	0.902599	0.892952
2016-12-14 10:00:00	0.768186	0.739397	0.828155	0.768639	0.744678	0.736541
2016-12-14 11:00:00	0.980008	0.929433	0.946167	0.985381	0.955654	0.94721
2016-12-14 12:00:00	1.23127	1.19318	1.21897	1.25889	1.20874	1.19827
2016-12-14 13:00:00	0.710624	0.677404	0.794983	0.703227	0.687364	0.679191
2016-12-14 14:00:00	0.444171	0.414621	0.587618	0.423169	0.421981	0.413766
2016-12-14 15:00:00	0.385772	0.359022	0.573853	0.363427	0.364029	0.355574
2016-12-14 16:00:00	0.321544	0.289848	0.542662	0.296088	0.300209	0.291664
2016-12-14 17:00:00	0.400389	0.367881	0.579981	0.378505	0.377641	0.370028
2016-12-14 18:00:00	0.220362	0.223368	0.483021	0.192319	0.200247	0.190795
2016-12-14 19:00:00	0.308741	0.302529	0.53194	0.277437	0.286768	0.278406
2016-12-14 20:00:00	0.391046	0.365569	0.562252	0.365144	0.367343	0.360238
2016-12-14 21:00:00	0.748116	0.694276	0.835466	0.727867	0.720985	0.715404
2016-12-14 22:00:00	0.920341	0.894442	0.921453	0.896725	0.892089	0.887379
2016-12-14 23:00:00	1.4636	1.47155	1.3806	1.46112	1.4361	1.43077
2016-12-15	2.32842	2.37759	2.16353	2.37914	2.3069	2.29731
2016-12-15 01:00:00	1.60326	1.58912	1.48799	1.63469	1.58103	1.57076
2016-12-15 02:00:00	1.63361	1.63837	1.5182	1.67073	1.61349	1.60125
2016-12-15 03:00:00	0.92131	0.907561	0.940617	0.909806	0.899175	0.889593
2016-12-15 04:00:00	1.09902	1.0793	1.07387	1.08626	1.07628	1.067
2016-12-15 05:00:00	1.3542	1.33067	1.40152	1.32111	1.33271	1.32051
2016-12-15 06:00:00	1.31714	1.30219	1.32367	1.32423	1.29576	1.28672
2016-12-15 07:00:00	0.825833	0.796808	0.863301	0.824188	0.802724	0.793942
2016-12-15 08:00:00	0.892422	0.859651	0.889188	0.893433	0.868857	0.860285
2016-12-15 09:00:00	0.915375	0.884124	0.926918	0.919007	0.891631	0.883242
2016-12-15 10:00:00	0.883977	0.84716	0.885352	0.88646	0.859924	0.851794
2016-12-15 11:00:00	1.1113	1.0668	1.05358	1.12014	1.08703	1.07842
2016-12-15 12:00:00	1.25027	1.22147	1.19249	1.28014	1.22755	1.21735
2016-12-15 13:00:00	0.93049	0.901377	0.955624	0.94193	0.906604	0.89825
2016-12-15 14:00:00	0.662338	0.629122	0.793279	0.651946	0.638836	0.630594
2016-12-15 15:00:00	0.807423	0.765173	0.861276	0.802479	0.78301	0.775229
2016-12-15 16:00:00	0.73679	0.693463	0.831412	0.72453	0.71241	0.704915
2016-12-15 17:00:00	0.550936	0.509093	0.71252	0.525769	0.527798	0.51954
2016-12-15 18:00:00	0.5926	0.547245	0.71327	0.573255	0.568832	0.561066
2016-12-15 19:00:00	0.44434	0.40654	0.619481	0.431652	0.421246	0.413528
2016-12-15 20:00:00	0.776981	0.721734	0.843442	0.774415	0.751709	0.744657
2016-12-15 21:00:00	1.19915	1.13735	1.16029	1.2165	1.17411	1.16556
2016-12-15 22:00:00	1.21026	1.15246	1.19395	1.22173	1.18548	1.17674
2016-12-15 23:00:00	1.097	1.04367	1.05618	1.08395	1.07153	1.06334
2016-12-16	1.27658	1.24499	1.22979	1.28051	1.25572	1.24509
2016-12-16 01:00:00	1.26023	1.239	1.19294	1.26829	1.23805	1.22846
2016-12-16 02:00:00	1.10036	1.07871	1.03953	1.10093	1.07802	1.06828
2016-12-16 03:00:00	1.84041	1.99266	1.54726	0.996212	1.78059	1.82386
2016-10-07 04:00:00	0.469036	0.455891	0.631901	0.433932	0.450025	0.439508
