# Supplementary material for: Deep learning-based novel ensemble method with best score transferred-adaptive neuro fuzzy inference system for energy consumption prediction
Source: PeerJ Comput Sci. 2025 Feb 21;11:e2680. doi: 10.7717/peerj-cs.2680 (PMC11888908; doi:10.7717/peerj-cs.2680)
Supplement: Supplemental Information 12 [file peerj-cs-11-2680-s012.zip › HomeS.csv]

	Date	Homestead_maxtempC	Homestead_mintempC	Homestead_DewPointC	Homestead_FeelsLikeC	Homestead_HeatIndexC	Homestead_WindChillC	Homestead_WindGustKmph	Homestead_cloudcover	Homestead_humidity	Homestead_precipMM	Homestead_pressure	Homestead_tempC	Homestead_visibility	Homestead_winddirDegree	Homestead_windspeedKmph	Consumption
0	2020-06-25 17:00:00	33.0	27.0	23.0	36.0	36.0	31.0	24.0	9.0	62.0	0.0	1018.0	31.0	10.0	94.0	19.0	103.0
1	2020-06-25 16:00:00	33.0	27.0	23.0	37.0	37.0	32.0	24.0	7.0	60.0	0.0	1018.0	32.0	10.0	96.0	20.0	99.0
2	2020-06-25 15:00:00	33.0	27.0	23.0	38.0	38.0	33.0	23.0	5.0	57.0	0.0	1019.0	33.0	10.0	98.0	20.0	74.0
3	2020-06-25 14:00:00	33.0	27.0	23.0	37.0	37.0	32.0	22.0	6.0	57.0	0.0	1019.0	32.0	10.0	96.0	19.0	82.0
4	2020-06-25 13:00:00	33.0	27.0	23.0	37.0	37.0	32.0	21.0	7.0	58.0	0.0	1019.0	32.0	10.0	95.0	18.0	73.0
5	2020-06-25 12:00:00	33.0	27.0	23.0	37.0	37.0	32.0	20.0	8.0	58.0	0.0	1019.0	32.0	10.0	94.0	17.0	67.0
6	2020-06-25 11:00:00	33.0	27.0	23.0	36.0	36.0	31.0	19.0	25.0	63.0	0.0	1019.0	31.0	10.0	91.0	16.0	66.0
7	2020-06-25 10:00:00	33.0	27.0	24.0	35.0	35.0	30.0	18.0	43.0	68.0	0.0	1019.0	30.0	10.0	88.0	14.0	67.0
8	2020-06-25 09:00:00	33.0	27.0	24.0	34.0	34.0	29.0	17.0	60.0	74.0	0.0	1018.0	29.0	10.0	85.0	13.0	66.0
9	2020-06-25 08:00:00	33.0	27.0	24.0	33.0	33.0	29.0	16.0	55.0	77.0	0.0	1018.0	29.0	10.0	84.0	12.0	67.0
10	2020-06-25 07:00:00	33.0	27.0	24.0	33.0	33.0	28.0	15.0	50.0	80.0	0.0	1017.0	28.0	10.0	83.0	11.0	70.0
11	2020-06-25 06:00:00	33.0	27.0	25.0	32.0	32.0	28.0	14.0	45.0	84.0	0.0	1017.0	28.0	10.0	82.0	9.0	73.0
12	2020-06-25 05:00:00	33.0	27.0	25.0	32.0	32.0	28.0	13.0	34.0	84.0	0.0	1017.0	28.0	10.0	86.0	9.0	79.0
13	2020-06-25 04:00:00	33.0	27.0	25.0	32.0	32.0	28.0	13.0	24.0	83.0	0.0	1017.0	28.0	10.0	90.0	9.0	86.0
14	2020-06-25 03:00:00	33.0	27.0	25.0	32.0	32.0	28.0	13.0	13.0	83.0	0.0	1017.0	28.0	10.0	93.0	8.0	94.0
15	2020-06-25 02:00:00	33.0	27.0	25.0	33.0	33.0	28.0	12.0	10.0	83.0	0.0	1017.0	28.0	10.0	100.0	8.0	101.0
16	2020-06-25 01:00:00	33.0	27.0	25.0	34.0	34.0	28.0	11.0	7.0	82.0	0.0	1017.0	28.0	10.0	106.0	8.0	105.0
17	2020-06-25 00:00:00	33.0	27.0	25.0	34.0	34.0	29.0	10.0	4.0	82.0	0.0	1017.0	29.0	10.0	113.0	8.0	107.0
18	2020-06-24 23:00:00	33.0	28.0	25.0	34.0	34.0	29.0	12.0	5.0	80.0	0.0	1017.0	29.0	10.0	117.0	9.0	112.0
19	2020-06-24 22:00:00	33.0	28.0	25.0	34.0	34.0	29.0	13.0	5.0	78.0	0.0	1017.0	29.0	10.0	122.0	9.0	115.0
20	2020-06-24 21:00:00	33.0	28.0	25.0	34.0	34.0	29.0	15.0	5.0	76.0	0.0	1016.0	29.0	10.0	126.0	10.0	114.0
21	2020-06-24 20:00:00	33.0	28.0	24.0	35.0	35.0	30.0	16.0	24.0	72.0	0.0	1016.0	30.0	10.0	128.0	12.0	111.0
22	2020-06-24 19:00:00	33.0	28.0	24.0	36.0	36.0	31.0	17.0	42.0	68.0	0.1	1016.0	31.0	10.0	131.0	13.0	108.0
23	2020-06-24 18:00:00	33.0	28.0	24.0	36.0	36.0	31.0	19.0	61.0	64.0	0.2	1016.0	31.0	10.0	134.0	14.0	103.0
24	2020-06-24 17:00:00	33.0	28.0	23.0	37.0	37.0	32.0	18.0	67.0	62.0	0.1	1016.0	32.0	10.0	133.0	14.0	99.0
25	2020-06-24 16:00:00	33.0	28.0	23.0	38.0	38.0	32.0	18.0	74.0	60.0	0.2	1016.0	32.0	10.0	132.0	14.0	95.0
26	2020-06-24 15:00:00	33.0	28.0	23.0	38.0	38.0	33.0	17.0	80.0	58.0	0.4	1017.0	33.0	10.0	131.0	13.0	87.0
27	2020-06-24 14:00:00	33.0	28.0	23.0	38.0	38.0	33.0	14.0	75.0	59.0	0.3	1017.0	33.0	10.0	130.0	11.0	78.0
28	2020-06-24 13:00:00	33.0	28.0	24.0	38.0	38.0	32.0	11.0	70.0	60.0	0.2	1017.0	32.0	10.0	130.0	8.0	70.0
29	2020-06-24 12:00:00	33.0	28.0	24.0	38.0	38.0	32.0	8.0	65.0	62.0	0.4	1017.0	32.0	10.0	129.0	6.0	63.0
30	2020-06-24 11:00:00	33.0	28.0	24.0	37.0	37.0	31.0	6.0	54.0	66.0	0.3	1017.0	31.0	10.0	120.0	5.0	62.0
31	2020-06-24 10:00:00	33.0	28.0	24.0	36.0	36.0	30.0	5.0	43.0	69.0	0.1	1017.0	30.0	10.0	112.0	4.0	62.0
32	2020-06-24 09:00:00	33.0	28.0	24.0	35.0	35.0	30.0	4.0	33.0	73.0	0.1	1017.0	30.0	10.0	103.0	3.0	62.0
33	2020-06-24 08:00:00	33.0	28.0	24.0	34.0	34.0	29.0	4.0	25.0	76.0	0.1	1017.0	29.0	10.0	105.0	3.0	64.0
34	2020-06-24 07:00:00	33.0	28.0	25.0	33.0	33.0	28.0	5.0	18.0	80.0	0.0	1016.0	28.0	10.0	107.0	3.0	67.0
35	2020-06-24 06:00:00	33.0	28.0	25.0	33.0	33.0	28.0	5.0	10.0	83.0	0.0	1016.0	28.0	10.0	109.0	4.0	71.0
36	2020-06-24 05:00:00	33.0	28.0	25.0	33.0	33.0	28.0	5.0	9.0	83.0	0.0	1016.0	28.0	10.0	111.0	3.0	77.0
37	2020-06-24 04:00:00	33.0	28.0	25.0	33.0	33.0	28.0	4.0	7.0	84.0	0.0	1016.0	28.0	10.0	112.0	3.0	85.0
38	2020-06-24 03:00:00	33.0	28.0	25.0	33.0	33.0	28.0	4.0	5.0	85.0	0.0	1016.0	28.0	10.0	114.0	3.0	92.0
39	2020-06-24 02:00:00	33.0	28.0	25.0	33.0	33.0	28.0	5.0	5.0	84.0	0.0	1016.0	28.0	10.0	116.0	4.0	100.0
40	2020-06-24 01:00:00	33.0	28.0	25.0	34.0	34.0	28.0	6.0	5.0	83.0	0.0	1016.0	28.0	10.0	118.0	4.0	104.0
41	2020-06-24 00:00:00	33.0	28.0	25.0	34.0	34.0	28.0	7.0	5.0	83.0	0.0	1017.0	28.0	10.0	120.0	5.0	107.0
42	2020-06-23 23:00:00	32.0	27.0	25.0	34.0	34.0	29.0	9.0	5.0	80.0	0.0	1016.0	29.0	10.0	127.0	6.0	111.0
43	2020-06-23 22:00:00	32.0	27.0	25.0	34.0	34.0	29.0	11.0	6.0	78.0	0.0	1016.0	29.0	10.0	133.0	8.0	114.0
44	2020-06-23 21:00:00	32.0	27.0	24.0	34.0	34.0	29.0	14.0	6.0	75.0	0.0	1016.0	29.0	10.0	140.0	9.0	112.0
45	2020-06-23 20:00:00	32.0	27.0	24.0	35.0	35.0	30.0	15.0	23.0	71.0	0.0	1016.0	30.0	10.0	141.0	11.0	110.0
46	2020-06-23 19:00:00	32.0	27.0	24.0	35.0	35.0	30.0	17.0	40.0	67.0	0.1	1016.0	30.0	10.0	143.0	12.0	108.0
47	2020-06-23 18:00:00	32.0	27.0	23.0	36.0	36.0	31.0	18.0	57.0	63.0	0.1	1016.0	31.0	10.0	144.0	14.0	104.0
48	2020-06-23 17:00:00	32.0	27.0	23.0	36.0	36.0	31.0	18.0	55.0	62.0	0.1	1016.0	31.0	10.0	143.0	14.0	99.0
49	2020-06-23 16:00:00	32.0	27.0	23.0	37.0	37.0	32.0	18.0	54.0	61.0	0.0	1016.0	32.0	10.0	141.0	15.0	92.0
50	2020-06-23 15:00:00	32.0	27.0	23.0	37.0	37.0	32.0	18.0	52.0	59.0	0.1	1017.0	32.0	9.0	140.0	15.0	84.0
51	2020-06-23 14:00:00	32.0	27.0	23.0	37.0	37.0	32.0	17.0	47.0	60.0	0.1	1017.0	32.0	9.0	143.0	14.0	75.0
52	2020-06-23 13:00:00	32.0	27.0	23.0	37.0	37.0	32.0	16.0	43.0	61.0	0.0	1017.0	32.0	9.0	147.0	14.0	68.0
53	2020-06-23 12:00:00	32.0	27.0	23.0	37.0	37.0	32.0	15.0	38.0	62.0	0.0	1018.0	32.0	9.0	150.0	13.0	61.0
54	2020-06-23 11:00:00	32.0	27.0	23.0	36.0	36.0	31.0	14.0	31.0	65.0	0.0	1017.0	31.0	9.0	146.0	12.0	59.0
55	2020-06-23 10:00:00	32.0	27.0	24.0	35.0	35.0	30.0	12.0	25.0	69.0	0.0	1017.0	30.0	9.0	141.0	10.0	59.0
56	2020-06-23 09:00:00	32.0	27.0	24.0	34.0	34.0	29.0	11.0	18.0	73.0	0.0	1017.0	29.0	10.0	137.0	9.0	58.0
57	2020-06-23 08:00:00	32.0	27.0	24.0	33.0	33.0	29.0	9.0	15.0	76.0	0.0	1017.0	29.0	10.0	134.0	8.0	59.0
58	2020-06-23 07:00:00	32.0	27.0	24.0	33.0	33.0	28.0	8.0	13.0	79.0	0.0	1017.0	28.0	10.0	131.0	6.0	62.0
59	2020-06-23 06:00:00	32.0	27.0	24.0	32.0	32.0	28.0	6.0	10.0	82.0	0.0	1016.0	28.0	10.0	128.0	5.0	66.0
60	2020-06-23 05:00:00	32.0	27.0	24.0	32.0	32.0	28.0	6.0	10.0	83.0	0.0	1017.0	28.0	10.0	131.0	4.0	71.0
61	2020-06-23 04:00:00	32.0	27.0	25.0	32.0	32.0	28.0	5.0	11.0	83.0	0.0	1017.0	28.0	10.0	133.0	3.0	79.0
62	2020-06-23 03:00:00	32.0	27.0	25.0	33.0	33.0	28.0	4.0	11.0	84.0	0.0	1017.0	28.0	10.0	135.0	3.0	86.0
63	2020-06-23 02:00:00	32.0	27.0	25.0	33.0	33.0	28.0	5.0	27.0	83.0	0.0	1018.0	28.0	10.0	138.0	3.0	92.0
64	2020-06-23 01:00:00	32.0	27.0	25.0	33.0	33.0	28.0	7.0	43.0	82.0	0.3	1018.0	28.0	10.0	140.0	4.0	94.0
65	2020-06-23 00:00:00	32.0	27.0	25.0	33.0	33.0	28.0	8.0	59.0	81.0	0.5	1018.0	28.0	10.0	143.0	5.0	95.0
66	2020-06-22 23:00:00	32.0	27.0	24.0	33.0	33.0	28.0	11.0	49.0	79.0	0.4	1018.0	28.0	10.0	139.0	7.0	96.0
67	2020-06-22 22:00:00	32.0	27.0	24.0	33.0	33.0	28.0	13.0	40.0	76.0	0.1	1018.0	28.0	10.0	135.0	9.0	97.0
68	2020-06-22 21:00:00	32.0	27.0	23.0	33.0	33.0	29.0	16.0	31.0	73.0	0.3	1018.0	29.0	10.0	131.0	10.0	98.0
69	2020-06-22 20:00:00	32.0	27.0	23.0	33.0	33.0	29.0	16.0	23.0	69.0	0.2	1018.0	29.0	10.0	129.0	12.0	101.0
70	2020-06-22 19:00:00	32.0	27.0	23.0	34.0	34.0	30.0	17.0	16.0	65.0	0.0	1017.0	30.0	10.0	127.0	13.0	103.0
71	2020-06-22 18:00:00	32.0	27.0	22.0	35.0	35.0	31.0	17.0	8.0	61.0	0.0	1017.0	31.0	10.0	125.0	14.0	100.0
72	2020-06-22 17:00:00	32.0	27.0	22.0	35.0	35.0	31.0	18.0	22.0	60.0	0.0	1017.0	31.0	10.0	123.0	15.0	95.0
73	2020-06-22 16:00:00	32.0	27.0	22.0	36.0	36.0	32.0	18.0	37.0	58.0	0.0	1018.0	32.0	10.0	121.0	16.0	87.0
74	2020-06-22 15:00:00	32.0	27.0	23.0	37.0	37.0	32.0	19.0	51.0	57.0	0.0	1018.0	32.0	10.0	119.0	17.0	77.0
75	2020-06-22 14:00:00	32.0	27.0	23.0	37.0	37.0	32.0	19.0	55.0	58.0	0.0	1018.0	32.0	10.0	112.0	16.0	72.0
76	2020-06-22 13:00:00	32.0	27.0	23.0	36.0	36.0	32.0	18.0	58.0	60.0	0.0	1019.0	32.0	10.0	105.0	16.0	65.0
77	2020-06-22 12:00:00	32.0	27.0	23.0	36.0	36.0	32.0	18.0	61.0	61.0	0.0	1019.0	32.0	10.0	98.0	15.0	59.0
78	2020-06-22 11:00:00	32.0	27.0	23.0	35.0	35.0	31.0	16.0	67.0	66.0	0.0	1019.0	31.0	10.0	90.0	13.0	58.0
79	2020-06-22 10:00:00	32.0	27.0	24.0	34.0	34.0	30.0	14.0	72.0	70.0	0.0	1019.0	30.0	10.0	81.0	11.0	58.0
80	2020-06-22 09:00:00	32.0	27.0	24.0	34.0	34.0	29.0	12.0	77.0	75.0	0.1	1019.0	29.0	10.0	73.0	9.0	56.0
81	2020-06-22 08:00:00	32.0	27.0	24.0	33.0	33.0	28.0	10.0	68.0	78.0	0.1	1018.0	28.0	10.0	70.0	8.0	57.0
82	2020-06-22 07:00:00	32.0	27.0	24.0	32.0	32.0	28.0	9.0	59.0	81.0	0.0	1018.0	28.0	10.0	68.0	7.0	60.0
83	2020-06-22 06:00:00	32.0	27.0	24.0	31.0	31.0	27.0	8.0	49.0	84.0	0.0	1017.0	27.0	10.0	65.0	5.0	64.0
84	2020-06-22 05:00:00	32.0	27.0	24.0	31.0	31.0	27.0	8.0	42.0	83.0	0.0	1017.0	27.0	10.0	73.0	6.0	69.0
85	2020-06-22 04:00:00	32.0	27.0	24.0	31.0	31.0	27.0	9.0	34.0	83.0	0.0	1017.0	27.0	10.0	82.0	6.0	78.0
86	2020-06-22 03:00:00	32.0	27.0	24.0	31.0	31.0	27.0	9.0	26.0	83.0	0.0	1017.0	27.0	10.0	90.0	6.0	84.0
87	2020-06-22 02:00:00	32.0	27.0	24.0	31.0	31.0	27.0	9.0	38.0	82.0	0.0	1017.0	27.0	10.0	102.0	6.0	90.0
88	2020-06-22 01:00:00	32.0	27.0	24.0	31.0	31.0	27.0	10.0	49.0	81.0	0.0	1017.0	27.0	10.0	114.0	6.0	90.0
89	2020-06-22 00:00:00	32.0	27.0	24.0	31.0	31.0	28.0	10.0	61.0	81.0	0.0	1018.0	28.0	10.0	125.0	6.0	92.0
90	2020-06-21 23:00:00	32.0	27.0	24.0	32.0	32.0	28.0	12.0	69.0	78.0	0.0	1017.0	28.0	10.0	126.0	8.0	95.0
91	2020-06-21 22:00:00	32.0	27.0	23.0	32.0	32.0	28.0	15.0	77.0	76.0	0.0	1017.0	28.0	10.0	127.0	10.0	99.0
92	2020-06-21 21:00:00	32.0	27.0	23.0	32.0	32.0	28.0	17.0	85.0	73.0	0.0	1017.0	28.0	10.0	128.0	12.0	98.0
93	2020-06-21 20:00:00	32.0	27.0	23.0	32.0	32.0	29.0	18.0	84.0	69.0	0.0	1017.0	29.0	10.0	125.0	13.0	94.0
94	2020-06-21 19:00:00	32.0	27.0	22.0	33.0	33.0	29.0	19.0	83.0	66.0	0.0	1017.0	29.0	10.0	122.0	14.0	89.0
95	2020-06-21 18:00:00	32.0	27.0	22.0	34.0	34.0	30.0	20.0	82.0	62.0	0.0	1017.0	30.0	10.0	119.0	15.0	81.0
96	2020-06-21 17:00:00	32.0	27.0	22.0	34.0	34.0	30.0	18.0	70.0	61.0	0.0	1017.0	30.0	10.0	114.0	15.0	81.0
97	2020-06-21 16:00:00	32.0	27.0	22.0	35.0	35.0	31.0	17.0	58.0	59.0	0.0	1017.0	31.0	10.0	110.0	14.0	80.0
98	2020-06-21 15:00:00	32.0	27.0	22.0	35.0	35.0	31.0	16.0	46.0	57.0	0.0	1017.0	31.0	9.0	105.0	14.0	78.0
99	2020-06-21 14:00:00	32.0	27.0	22.0	35.0	35.0	31.0	15.0	41.0	58.0	0.0	1018.0	31.0	9.0	102.0	13.0	69.0
100	2020-06-21 13:00:00	32.0	27.0	22.0	35.0	35.0	31.0	14.0	36.0	60.0	0.0	1018.0	31.0	10.0	99.0	12.0	58.0
101	2020-06-21 12:00:00	32.0	27.0	22.0	35.0	35.0	31.0	13.0	30.0	61.0	0.0	1018.0	31.0	10.0	95.0	11.0	55.0
102	2020-06-21 11:00:00	32.0	27.0	23.0	34.0	34.0	30.0	11.0	27.0	65.0	0.0	1018.0	30.0	10.0	90.0	9.0	54.0
103	2020-06-21 10:00:00	32.0	27.0	23.0	33.0	33.0	29.0	9.0	23.0	69.0	0.0	1017.0	29.0	10.0	85.0	8.0	55.0
104	2020-06-21 09:00:00	32.0	27.0	23.0	33.0	33.0	29.0	8.0	19.0	73.0	0.0	1017.0	29.0	10.0	79.0	6.0	56.0
105	2020-06-21 08:00:00	32.0	27.0	23.0	32.0	32.0	28.0	7.0	17.0	76.0	0.0	1017.0	28.0	10.0	89.0	6.0	58.0
106	2020-06-21 07:00:00	32.0	27.0	24.0	31.0	31.0	28.0	7.0	16.0	79.0	0.0	1016.0	28.0	10.0	99.0	5.0	61.0
107	2020-06-21 06:00:00	32.0	27.0	24.0	31.0	31.0	27.0	6.0	14.0	82.0	0.0	1016.0	27.0	10.0	109.0	4.0	66.0
108	2020-06-21 05:00:00	32.0	27.0	24.0	31.0	31.0	27.0	6.0	14.0	82.0	0.0	1016.0	27.0	10.0	114.0	4.0	71.0
109	2020-06-21 04:00:00	32.0	27.0	24.0	31.0	31.0	27.0	7.0	13.0	82.0	0.0	1016.0	27.0	10.0	119.0	5.0	78.0
110	2020-06-21 03:00:00	32.0	27.0	24.0	31.0	31.0	27.0	7.0	12.0	82.0	0.0	1016.0	27.0	10.0	124.0	5.0	84.0
111	2020-06-21 02:00:00	32.0	27.0	24.0	31.0	31.0	27.0	7.0	26.0	82.0	0.0	1016.0	27.0	10.0	124.0	5.0	89.0
112	2020-06-21 01:00:00	32.0	27.0	24.0	32.0	32.0	28.0	6.0	39.0	81.0	0.1	1017.0	28.0	10.0	124.0	4.0	90.0
113	2020-06-21 00:00:00	32.0	27.0	24.0	32.0	32.0	28.0	6.0	53.0	81.0	0.2	1017.0	28.0	10.0	125.0	4.0	92.0
114	2020-06-20 23:00:00	31.0	27.0	24.0	33.0	33.0	28.0	6.0	47.0	79.0	0.1	1017.0	28.0	10.0	136.0	5.0	92.0
115	2020-06-20 22:00:00	31.0	27.0	24.0	33.0	33.0	29.0	7.0	41.0	78.0	0.0	1016.0	29.0	10.0	148.0	5.0	90.0
116	2020-06-20 21:00:00	31.0	27.0	24.0	33.0	33.0	29.0	7.0	36.0	76.0	0.1	1016.0	29.0	10.0	160.0	5.0	88.0
117	2020-06-20 20:00:00	31.0	27.0	24.0	33.0	33.0	29.0	9.0	45.0	74.0	0.1	1016.0	29.0	10.0	160.0	6.0	88.0
118	2020-06-20 19:00:00	31.0	27.0	24.0	34.0	34.0	29.0	10.0	54.0	71.0	0.0	1016.0	29.0	10.0	161.0	8.0	90.0
119	2020-06-20 18:00:00	31.0	27.0	23.0	34.0	34.0	30.0	12.0	63.0	69.0	0.0	1016.0	30.0	10.0	161.0	9.0	93.0
120	2020-06-20 17:00:00	31.0	27.0	23.0	34.0	34.0	30.0	13.0	71.0	67.0	0.0	1016.0	30.0	10.0	158.0	10.0	92.0
121	2020-06-20 16:00:00	31.0	27.0	23.0	35.0	35.0	30.0	15.0	80.0	65.0	0.3	1016.0	30.0	10.0	155.0	10.0	87.0
122	2020-06-20 15:00:00	31.0	27.0	23.0	35.0	35.0	31.0	16.0	88.0	63.0	0.5	1017.0	31.0	9.0	151.0	11.0	79.0
123	2020-06-20 14:00:00	31.0	27.0	23.0	35.0	35.0	31.0	14.0	85.0	64.0	0.4	1017.0	31.0	9.0	143.0	10.0	71.0
124	2020-06-20 13:00:00	31.0	27.0	23.0	35.0	35.0	31.0	12.0	82.0	65.0	0.2	1017.0	31.0	10.0	135.0	9.0	62.0
125	2020-06-20 12:00:00	31.0	27.0	23.0	35.0	35.0	30.0	11.0	79.0	66.0	0.4	1017.0	30.0	10.0	126.0	8.0	54.0
126	2020-06-20 11:00:00	31.0	27.0	23.0	34.0	34.0	30.0	9.0	66.0	70.0	0.3	1017.0	30.0	10.0	123.0	7.0	52.0
127	2020-06-20 10:00:00	31.0	27.0	24.0	34.0	34.0	29.0	8.0	53.0	74.0	0.0	1017.0	29.0	10.0	120.0	6.0	52.0
128	2020-06-20 09:00:00	31.0	27.0	24.0	33.0	33.0	28.0	6.0	40.0	78.0	0.0	1017.0	28.0	10.0	116.0	5.0	53.0
129	2020-06-20 08:00:00	31.0	27.0	24.0	32.0	32.0	28.0	8.0	46.0	80.0	0.0	1016.0	28.0	10.0	117.0	5.0	55.0
130	2020-06-20 07:00:00	31.0	27.0	24.0	31.0	31.0	27.0	9.0	53.0	82.0	0.4	1016.0	27.0	10.0	118.0	6.0	57.0
131	2020-06-20 06:00:00	31.0	27.0	24.0	31.0	31.0	27.0	10.0	60.0	85.0	0.8	1016.0	27.0	9.0	119.0	6.0	59.0
132	2020-06-20 05:00:00	31.0	27.0	24.0	31.0	31.0	27.0	12.0	64.0	85.0	0.6	1016.0	27.0	9.0	114.0	7.0	63.0
133	2020-06-20 04:00:00	31.0	27.0	24.0	30.0	30.0	27.0	14.0	69.0	86.0	0.2	1016.0	27.0	10.0	110.0	8.0	69.0
134	2020-06-20 03:00:00	31.0	27.0	24.0	30.0	30.0	27.0	16.0	73.0	87.0	0.4	1016.0	27.0	10.0	106.0	9.0	75.0
135	2020-06-20 02:00:00	31.0	27.0	24.0	30.0	30.0	27.0	16.0	73.0	86.0	0.3	1016.0	27.0	10.0	100.0	10.0	80.0
136	2020-06-20 01:00:00	31.0	27.0	24.0	31.0	31.0	27.0	16.0	74.0	86.0	0.3	1017.0	27.0	10.0	94.0	10.0	84.0
137	2020-06-20 00:00:00	31.0	27.0	24.0	31.0	31.0	27.0	17.0	74.0	85.0	0.5	1017.0	27.0	10.0	89.0	10.0	91.0
138	2020-06-19 23:00:00	31.0	26.0	24.0	31.0	31.0	27.0	18.0	68.0	83.0	0.4	1017.0	27.0	10.0	92.0	11.0	93.0
139	2020-06-19 22:00:00	31.0	26.0	24.0	31.0	31.0	27.0	19.0	62.0	81.0	0.1	1017.0	27.0	10.0	95.0	12.0	92.0
140	2020-06-19 21:00:00	31.0	26.0	24.0	32.0	32.0	28.0	20.0	56.0	80.0	0.3	1017.0	28.0	10.0	98.0	13.0	91.0
141	2020-06-19 20:00:00	31.0	26.0	24.0	33.0	33.0	28.0	18.0	55.0	75.0	0.2	1017.0	28.0	10.0	104.0	13.0	88.0
142	2020-06-19 19:00:00	31.0	26.0	23.0	33.0	33.0	29.0	17.0	53.0	71.0	0.0	1016.0	29.0	10.0	110.0	12.0	87.0
143	2020-06-19 18:00:00	31.0	26.0	23.0	34.0	34.0	30.0	16.0	52.0	67.0	0.1	1016.0	30.0	10.0	117.0	12.0	86.0
144	2020-06-19 17:00:00	31.0	26.0	23.0	35.0	35.0	30.0	16.0	52.0	65.0	0.1	1016.0	30.0	10.0	123.0	13.0	84.0
145	2020-06-19 16:00:00	31.0	26.0	23.0	35.0	35.0	31.0	16.0	52.0	63.0	0.1	1017.0	31.0	10.0	129.0	13.0	79.0
146	2020-06-19 15:00:00	31.0	26.0	23.0	36.0	36.0	31.0	16.0	52.0	62.0	0.2	1017.0	31.0	10.0	135.0	14.0	74.0
147	2020-06-19 14:00:00	31.0	26.0	23.0	35.0	35.0	31.0	17.0	57.0	64.0	0.1	1017.0	31.0	10.0	136.0	14.0	68.0
148	2020-06-19 13:00:00	31.0	26.0	23.0	35.0	35.0	30.0	19.0	62.0	67.0	0.1	1017.0	30.0	10.0	137.0	15.0	62.0
149	2020-06-19 12:00:00	31.0	26.0	24.0	34.0	34.0	30.0	20.0	67.0	70.0	0.2	1018.0	30.0	9.0	138.0	15.0	58.0
150	2020-06-19 11:00:00	31.0	26.0	24.0	33.0	33.0	29.0	21.0	68.0	73.0	0.2	1017.0	29.0	9.0	135.0	16.0	59.0
151	2020-06-19 10:00:00	31.0	26.0	24.0	33.0	33.0	29.0	22.0	70.0	76.0	0.0	1017.0	29.0	9.0	133.0	16.0	58.0
152	2020-06-19 09:00:00	31.0	26.0	24.0	32.0	32.0	28.0	23.0	71.0	78.0	0.1	1017.0	28.0	9.0	130.0	16.0	57.0
153	2020-06-19 08:00:00	31.0	26.0	24.0	31.0	31.0	27.0	22.0	67.0	80.0	0.1	1016.0	27.0	9.0	126.0	15.0	58.0
154	2020-06-19 07:00:00	31.0	26.0	24.0	31.0	31.0	27.0	21.0	62.0	82.0	0.0	1016.0	27.0	9.0	122.0	13.0	60.0
155	2020-06-19 06:00:00	31.0	26.0	24.0	30.0	30.0	27.0	20.0	58.0	83.0	0.0	1015.0	27.0	10.0	119.0	12.0	64.0
156	2020-06-19 05:00:00	31.0	26.0	24.0	30.0	30.0	26.0	20.0	62.0	84.0	0.0	1015.0	26.0	10.0	113.0	12.0	68.0
157	2020-06-19 04:00:00	31.0	26.0	24.0	30.0	30.0	26.0	19.0	67.0	84.0	0.0	1015.0	26.0	9.0	108.0	11.0	73.0
158	2020-06-19 03:00:00	31.0	26.0	24.0	29.0	29.0	26.0	19.0	71.0	85.0	0.1	1015.0	26.0	9.0	103.0	11.0	78.0
159	2020-06-19 02:00:00	31.0	26.0	23.0	29.0	29.0	26.0	20.0	73.0	84.0	0.1	1016.0	26.0	9.0	97.0	12.0	83.0
160	2020-06-19 01:00:00	31.0	26.0	23.0	29.0	29.0	26.0	22.0	76.0	84.0	0.1	1016.0	26.0	9.0	92.0	12.0	84.0
161	2020-06-19 00:00:00	31.0	26.0	23.0	29.0	29.0	26.0	23.0	78.0	83.0	0.2	1016.0	26.0	9.0	87.0	13.0	84.0
162	2020-06-18 23:00:00	30.0	26.0	23.0	29.0	29.0	26.0	22.0	68.0	82.0	0.1	1016.0	26.0	9.0	89.0	13.0	86.0
163	2020-06-18 22:00:00	30.0	26.0	23.0	29.0	29.0	26.0	22.0	59.0	81.0	0.0	1016.0	26.0	9.0	91.0	13.0	86.0
164	2020-06-18 21:00:00	30.0	26.0	23.0	29.0	29.0	26.0	21.0	49.0	80.0	0.0	1016.0	26.0	10.0	94.0	13.0	89.0
165	2020-06-18 20:00:00	30.0	26.0	22.0	30.0	30.0	27.0	21.0	55.0	77.0	0.0	1015.0	27.0	10.0	98.0	13.0	95.0
166	2020-06-18 19:00:00	30.0	26.0	22.0	30.0	30.0	27.0	20.0	62.0	75.0	0.0	1015.0	27.0	10.0	102.0	14.0	91.0
167	2020-06-18 18:00:00	30.0	26.0	22.0	30.0	30.0	28.0	20.0	68.0	72.0	0.0	1015.0	28.0	10.0	107.0	14.0	92.0
168	2020-06-18 17:00:00	30.0	26.0	22.0	31.0	31.0	28.0	21.0	74.0	71.0	0.0	1015.0	28.0	10.0	111.0	15.0	85.0
169	2020-06-18 16:00:00	30.0	26.0	22.0	31.0	31.0	28.0	21.0	80.0	70.0	0.1	1015.0	28.0	10.0	114.0	16.0	77.0
170	2020-06-18 15:00:00	30.0	26.0	22.0	32.0	32.0	29.0	21.0	87.0	69.0	0.2	1016.0	29.0	9.0	118.0	17.0	70.0
171	2020-06-18 14:00:00	30.0	26.0	22.0	32.0	32.0	29.0	20.0	81.0	68.0	0.1	1016.0	29.0	9.0	118.0	16.0	62.0
172	2020-06-18 13:00:00	30.0	26.0	22.0	32.0	32.0	29.0	20.0	76.0	67.0	0.2	1016.0	29.0	10.0	118.0	15.0	57.0
173	2020-06-18 12:00:00	30.0	26.0	22.0	33.0	33.0	29.0	19.0	70.0	66.0	0.5	1016.0	29.0	10.0	118.0	14.0	55.0
174	2020-06-18 11:00:00	30.0	26.0	22.0	32.0	32.0	29.0	18.0	73.0	68.0	0.4	1016.0	29.0	10.0	116.0	13.0	56.0
175	2020-06-18 10:00:00	30.0	26.0	23.0	32.0	32.0	28.0	18.0	76.0	70.0	0.1	1016.0	28.0	10.0	113.0	13.0	55.0
176	2020-06-18 09:00:00	30.0	26.0	23.0	31.0	31.0	28.0	18.0	80.0	73.0	0.2	1016.0	28.0	10.0	111.0	12.0	53.0
177	2020-06-18 08:00:00	30.0	26.0	23.0	30.0	30.0	27.0	17.0	74.0	75.0	0.2	1016.0	27.0	10.0	112.0	11.0	54.0
178	2020-06-18 07:00:00	30.0	26.0	22.0	29.0	29.0	27.0	16.0	68.0	78.0	0.0	1015.0	27.0	10.0	113.0	10.0	56.0
179	2020-06-18 06:00:00	30.0	26.0	22.0	29.0	29.0	26.0	15.0	63.0	80.0	0.0	1015.0	26.0	10.0	113.0	9.0	58.0
180	2020-06-18 05:00:00	30.0	26.0	22.0	28.0	28.0	26.0	16.0	55.0	81.0	0.0	1015.0	26.0	10.0	112.0	9.0	62.0
181	2020-06-18 04:00:00	30.0	26.0	22.0	28.0	28.0	26.0	17.0	47.0	82.0	0.0	1016.0	26.0	10.0	111.0	10.0	67.0
182	2020-06-18 03:00:00	30.0	26.0	22.0	28.0	28.0	26.0	18.0	39.0	82.0	0.0	1016.0	26.0	10.0	110.0	10.0	73.0
183	2020-06-18 02:00:00	30.0	26.0	22.0	27.0	27.0	25.0	19.0	46.0	82.0	0.0	1016.0	25.0	10.0	104.0	11.0	79.0
184	2020-06-18 01:00:00	30.0	26.0	22.0	26.0	26.0	23.0	20.0	54.0	82.0	0.1	1016.0	23.0	10.0	98.0	12.0	81.0
185	2020-06-18 00:00:00	30.0	26.0	22.0	24.0	24.0	22.0	22.0	62.0	82.0	0.2	1017.0	22.0	9.0	91.0	12.0	79.0
186	2020-06-17 23:00:00	29.0	21.0	22.0	25.0	25.0	23.0	26.0	55.0	83.0	0.1	1017.0	23.0	9.0	86.0	14.0	76.0
187	2020-06-17 22:00:00	29.0	21.0	22.0	25.0	25.0	23.0	30.0	49.0	84.0	0.0	1017.0	23.0	10.0	81.0	16.0	75.0
188	2020-06-17 21:00:00	29.0	21.0	22.0	26.0	26.0	23.0	33.0	43.0	85.0	0.1	1017.0	23.0	10.0	76.0	18.0	72.0
189	2020-06-17 20:00:00	29.0	21.0	22.0	26.0	26.0	24.0	37.0	49.0	86.0	0.1	1017.0	24.0	8.0	75.0	19.0	69.0
190	2020-06-17 19:00:00	29.0	21.0	22.0	27.0	27.0	24.0	40.0	55.0	87.0	2.3	1016.0	24.0	7.0	74.0	20.0	78.0
191	2020-06-17 18:00:00	29.0	21.0	23.0	27.0	27.0	25.0	43.0	61.0	88.0	4.6	1016.0	25.0	5.0	73.0	21.0	86.0
192	2020-06-17 17:00:00	29.0	21.0	23.0	28.0	28.0	26.0	41.0	67.0	83.0	3.4	1016.0	26.0	6.0	75.0	21.0	85.0
193	2020-06-17 16:00:00	29.0	21.0	22.0	30.0	30.0	27.0	39.0	73.0	78.0	1.5	1017.0	27.0	7.0	77.0	22.0	77.0
194	2020-06-17 15:00:00	29.0	21.0	22.0	31.0	31.0	28.0	38.0	79.0	74.0	3.0	1017.0	28.0	8.0	79.0	22.0	75.0
195	2020-06-17 14:00:00	29.0	21.0	22.0	31.0	31.0	28.0	34.0	77.0	71.0	2.2	1017.0	28.0	8.0	79.0	22.0	70.0
196	2020-06-17 13:00:00	29.0	21.0	22.0	32.0	32.0	29.0	31.0	76.0	68.0	0.2	1017.0	29.0	9.0	80.0	21.0	62.0
197	2020-06-17 12:00:00	29.0	21.0	22.0	32.0	32.0	29.0	27.0	75.0	66.0	0.4	1018.0	29.0	9.0	81.0	21.0	56.0
198	2020-06-17 11:00:00	29.0	21.0	22.0	32.0	32.0	29.0	26.0	69.0	67.0	0.3	1017.0	29.0	9.0	80.0	20.0	55.0
199	2020-06-17 10:00:00	29.0	21.0	22.0	31.0	31.0	28.0	25.0	64.0	69.0	0.0	1017.0	28.0	10.0	80.0	18.0	55.0
200	2020-06-17 09:00:00	29.0	21.0	22.0	30.0	30.0	28.0	23.0	58.0	71.0	0.0	1017.0	28.0	10.0	80.0	17.0	53.0
201	2020-06-17 08:00:00	29.0	21.0	22.0	29.0	29.0	27.0	22.0	57.0	73.0	0.0	1017.0	27.0	10.0	77.0	15.0	55.0
202	2020-06-17 07:00:00	29.0	21.0	22.0	29.0	29.0	26.0	20.0	56.0	75.0	0.0	1017.0	26.0	10.0	74.0	14.0	58.0
203	2020-06-17 06:00:00	29.0	21.0	21.0	28.0	28.0	26.0	19.0	55.0	78.0	0.0	1016.0	26.0	10.0	71.0	12.0	61.0
204	2020-06-17 05:00:00	29.0	21.0	21.0	28.0	28.0	26.0	18.0	46.0	78.0	0.0	1016.0	26.0	10.0	71.0	11.0	67.0
205	2020-06-17 04:00:00	29.0	21.0	21.0	28.0	28.0	25.0	17.0	37.0	78.0	0.0	1016.0	25.0	10.0	71.0	10.0	74.0
206	2020-06-17 03:00:00	29.0	21.0	21.0	27.0	27.0	25.0	16.0	28.0	79.0	0.0	1017.0	25.0	10.0	71.0	10.0	82.0
207	2020-06-17 02:00:00	29.0	21.0	21.0	27.0	27.0	25.0	18.0	23.0	77.0	0.0	1017.0	25.0	10.0	73.0	10.0	88.0
208	2020-06-17 01:00:00	29.0	21.0	21.0	27.0	27.0	25.0	19.0	19.0	76.0	0.0	1017.0	25.0	10.0	76.0	11.0	90.0
209	2020-06-17 00:00:00	29.0	21.0	21.0	27.0	27.0	25.0	20.0	14.0	75.0	0.0	1017.0	25.0	10.0	78.0	12.0	93.0
210	2020-06-16 23:00:00	30.0	25.0	21.0	28.0	28.0	26.0	22.0	27.0	74.0	0.0	1017.0	26.0	10.0	79.0	13.0	96.0
211	2020-06-16 22:00:00	30.0	25.0	21.0	28.0	28.0	26.0	23.0	41.0	74.0	0.0	1017.0	26.0	10.0	80.0	15.0	93.0
212	2020-06-16 21:00:00	30.0	25.0	21.0	28.0	28.0	26.0	25.0	55.0	73.0	0.0	1017.0	26.0	9.0	81.0	16.0	91.0
213	2020-06-16 20:00:00	30.0	25.0	21.0	29.0	29.0	27.0	25.0	54.0	70.0	0.0	1017.0	27.0	9.0	81.0	18.0	90.0
214	2020-06-16 19:00:00	30.0	25.0	21.0	30.0	30.0	27.0	26.0	53.0	68.0	0.0	1016.0	27.0	10.0	80.0	20.0	86.0
215	2020-06-16 18:00:00	30.0	25.0	21.0	30.0	30.0	28.0	27.0	52.0	65.0	0.0	1016.0	28.0	10.0	80.0	21.0	84.0
216	2020-06-16 17:00:00	30.0	25.0	21.0	31.0	31.0	29.0	27.0	55.0	62.0	0.0	1016.0	29.0	10.0	79.0	22.0	85.0
217	2020-06-16 16:00:00	30.0	25.0	20.0	32.0	32.0	29.0	26.0	59.0	59.0	0.0	1016.0	29.0	10.0	79.0	22.0	80.0
218	2020-06-16 15:00:00	30.0	25.0	20.0	32.0	32.0	30.0	26.0	63.0	57.0	0.0	1017.0	30.0	10.0	78.0	23.0	73.0
219	2020-06-16 14:00:00	30.0	25.0	20.0	32.0	32.0	30.0	25.0	66.0	55.0	0.0	1017.0	30.0	10.0	71.0	21.0	66.0
220	2020-06-16 13:00:00	30.0	25.0	20.0	32.0	32.0	30.0	24.0	69.0	54.0	0.0	1017.0	30.0	10.0	63.0	20.0	59.0
221	2020-06-16 12:00:00	30.0	25.0	19.0	32.0	32.0	30.0	22.0	72.0	53.0	0.0	1018.0	30.0	10.0	55.0	19.0	53.0
222	2020-06-16 11:00:00	30.0	25.0	20.0	31.0	31.0	29.0	21.0	60.0	59.0	0.0	1017.0	29.0	10.0	45.0	18.0	52.0
223	2020-06-16 10:00:00	30.0	25.0	20.0	30.0	30.0	28.0	20.0	47.0	65.0	0.0	1017.0	28.0	10.0	36.0	16.0	52.0
224	2020-06-16 09:00:00	30.0	25.0	21.0	29.0	29.0	27.0	19.0	35.0	71.0	0.0	1017.0	27.0	10.0	26.0	14.0	50.0
225	2020-06-16 08:00:00	30.0	25.0	21.0	29.0	29.0	26.0	19.0	29.0	75.0	0.0	1017.0	26.0	10.0	21.0	13.0	50.0
226	2020-06-16 07:00:00	30.0	25.0	22.0	28.0	28.0	26.0	18.0	23.0	79.0	0.0	1016.0	26.0	10.0	16.0	12.0	52.0
227	2020-06-16 06:00:00	30.0	25.0	22.0	27.0	27.0	25.0	18.0	17.0	84.0	0.0	1016.0	25.0	10.0	11.0	11.0	55.0
228	2020-06-16 05:00:00	30.0	25.0	22.0	27.0	27.0	25.0	16.0	22.0	83.0	0.0	1016.0	25.0	10.0	16.0	10.0	60.0
229	2020-06-16 04:00:00	30.0	25.0	22.0	27.0	27.0	25.0	14.0	27.0	83.0	0.0	1016.0	25.0	10.0	21.0	9.0	66.0
230	2020-06-16 03:00:00	30.0	25.0	22.0	28.0	28.0	25.0	13.0	31.0	82.0	0.0	1016.0	25.0	10.0	26.0	8.0	73.0
231	2020-06-16 02:00:00	30.0	25.0	22.0	28.0	28.0	25.0	12.0	41.0	82.0	0.0	1016.0	25.0	10.0	40.0	7.0	79.0
232	2020-06-16 01:00:00	30.0	25.0	22.0	28.0	28.0	26.0	10.0	51.0	81.0	0.1	1016.0	26.0	10.0	54.0	7.0	82.0
233	2020-06-16 00:00:00	30.0	25.0	22.0	28.0	28.0	26.0	9.0	62.0	81.0	0.1	1017.0	26.0	9.0	68.0	6.0	85.0
234	2020-06-15 23:00:00	32.0	26.0	23.0	29.0	29.0	27.0	9.0	67.0	79.0	0.1	1016.0	27.0	9.0	98.0	6.0	90.0
235	2020-06-15 22:00:00	32.0	26.0	23.0	30.0	30.0	27.0	8.0	72.0	77.0	0.6	1016.0	27.0	8.0	127.0	5.0	87.0
236	2020-06-15 21:00:00	32.0	26.0	23.0	31.0	31.0	28.0	8.0	78.0	75.0	1.2	1016.0	28.0	8.0	157.0	5.0	85.0
237	2020-06-15 20:00:00	32.0	26.0	23.0	32.0	32.0	28.0	11.0	79.0	71.0	0.9	1015.0	28.0	7.0	163.0	6.0	88.0
238	2020-06-15 19:00:00	32.0	26.0	22.0	32.0	32.0	29.0	15.0	80.0	68.0	1.3	1015.0	29.0	7.0	169.0	8.0	86.0
239	2020-06-15 18:00:00	32.0	26.0	22.0	33.0	33.0	30.0	19.0	81.0	65.0	2.5	1015.0	30.0	7.0	175.0	10.0	91.0
240	2020-06-15 17:00:00	32.0	26.0	22.0	33.0	33.0	30.0	16.0	78.0	62.0	1.9	1015.0	30.0	8.0	168.0	9.0	90.0
241	2020-06-15 16:00:00	32.0	26.0	21.0	34.0	34.0	31.0	14.0	75.0	59.0	0.8	1015.0	31.0	8.0	161.0	7.0	85.0
242	2020-06-15 15:00:00	32.0	26.0	21.0	34.0	34.0	31.0	11.0	73.0	56.0	1.5	1015.0	31.0	9.0	154.0	6.0	77.0
243	2020-06-15 14:00:00	32.0	26.0	21.0	34.0	34.0	31.0	9.0	76.0	57.0	1.1	1016.0	31.0	9.0	157.0	5.0	70.0
244	2020-06-15 13:00:00	32.0	26.0	21.0	34.0	34.0	31.0	7.0	79.0	57.0	0.3	1016.0	31.0	9.0	160.0	4.0	63.0
245	2020-06-15 12:00:00	32.0	26.0	22.0	34.0	34.0	31.0	4.0	82.0	58.0	0.6	1016.0	31.0	9.0	163.0	3.0	57.0
246	2020-06-15 11:00:00	32.0	26.0	22.0	33.0	33.0	30.0	4.0	81.0	62.0	0.5	1016.0	30.0	9.0	143.0	3.0	55.0
247	2020-06-15 10:00:00	32.0	26.0	22.0	32.0	32.0	29.0	4.0	79.0	66.0	0.1	1016.0	29.0	9.0	124.0	3.0	55.0
248	2020-06-15 09:00:00	32.0	26.0	22.0	31.0	31.0	28.0	4.0	78.0	70.0	0.2	1016.0	28.0	9.0	104.0	3.0	54.0
249	2020-06-15 08:00:00	32.0	26.0	22.0	30.0	30.0	27.0	4.0	76.0	73.0	0.2	1015.0	27.0	9.0	153.0	3.0	54.0
250	2020-06-15 07:00:00	32.0	26.0	22.0	30.0	30.0	27.0	5.0	73.0	76.0	0.0	1015.0	27.0	9.0	203.0	3.0	57.0
251	2020-06-15 06:00:00	32.0	26.0	22.0	29.0	29.0	26.0	5.0	71.0	78.0	0.1	1015.0	26.0	9.0	253.0	3.0	60.0
252	2020-06-15 05:00:00	32.0	26.0	22.0	29.0	29.0	26.0	6.0	59.0	79.0	0.1	1015.0	26.0	9.0	238.0	4.0	65.0
253	2020-06-15 04:00:00	32.0	26.0	22.0	29.0	29.0	26.0	6.0	46.0	79.0	0.0	1015.0	26.0	9.0	223.0	4.0	74.0
254	2020-06-15 03:00:00	32.0	26.0	22.0	29.0	29.0	26.0	7.0	34.0	80.0	0.0	1015.0	26.0	10.0	208.0	4.0	81.0
255	2020-06-15 02:00:00	32.0	26.0	23.0	29.0	29.0	26.0	7.0	42.0	80.0	0.0	1015.0	26.0	10.0	185.0	4.0	86.0
256	2020-06-15 01:00:00	32.0	26.0	23.0	29.0	29.0	26.0	7.0	51.0	80.0	0.2	1015.0	26.0	9.0	162.0	4.0	86.0
257	2020-06-15 00:00:00	32.0	26.0	23.0	29.0	29.0	26.0	7.0	60.0	80.0	0.4	1016.0	26.0	9.0	139.0	4.0	86.0
258	2020-06-14 23:00:00	31.0	26.0	23.0	30.0	30.0	27.0	9.0	69.0	79.0	0.3	1016.0	27.0	9.0	134.0	6.0	88.0
259	2020-06-14 22:00:00	31.0	26.0	23.0	30.0	30.0	27.0	12.0	77.0	78.0	0.6	1015.0	27.0	8.0	129.0	7.0	91.0
260	2020-06-14 21:00:00	31.0	26.0	23.0	30.0	30.0	27.0	14.0	86.0	77.0	1.1	1015.0	27.0	8.0	123.0	8.0	88.0
261	2020-06-14 20:00:00	31.0	26.0	23.0	31.0	31.0	28.0	15.0	87.0	75.0	0.8	1015.0	28.0	7.0	111.0	9.0	95.0
262	2020-06-14 19:00:00	31.0	26.0	23.0	31.0	31.0	28.0	17.0	87.0	73.0	0.9	1014.0	28.0	7.0	99.0	10.0	100.0
263	2020-06-14 18:00:00	31.0	26.0	22.0	32.0	32.0	28.0	18.0	88.0	70.0	1.7	1014.0	28.0	7.0	87.0	11.0	97.0
264	2020-06-14 17:00:00	31.0	26.0	22.0	33.0	33.0	29.0	19.0	76.0	67.0	1.3	1014.0	29.0	8.0	90.0	12.0	93.0
265	2020-06-14 16:00:00	31.0	26.0	22.0	33.0	33.0	30.0	19.0	64.0	64.0	0.3	1014.0	30.0	8.0	92.0	14.0	86.0
266	2020-06-14 15:00:00	31.0	26.0	22.0	34.0	34.0	30.0	20.0	52.0	61.0	0.6	1015.0	30.0	9.0	95.0	15.0	78.0
267	2020-06-14 14:00:00	31.0	26.0	22.0	34.0	34.0	30.0	20.0	44.0	61.0	0.5	1015.0	30.0	9.0	96.0	16.0	68.0
268	2020-06-14 13:00:00	31.0	26.0	22.0	34.0	34.0	30.0	19.0	36.0	61.0	0.0	1015.0	30.0	10.0	97.0	16.0	59.0
269	2020-06-14 12:00:00	31.0	26.0	22.0	34.0	34.0	30.0	19.0	28.0	61.0	0.0	1015.0	30.0	10.0	98.0	17.0	56.0
270	2020-06-14 11:00:00	31.0	26.0	22.0	33.0	33.0	29.0	18.0	41.0	65.0	0.0	1015.0	29.0	10.0	95.0	15.0	56.0
271	2020-06-14 10:00:00	31.0	26.0	22.0	32.0	32.0	29.0	17.0	53.0	69.0	0.1	1015.0	29.0	10.0	92.0	14.0	57.0
272	2020-06-14 09:00:00	31.0	26.0	22.0	31.0	31.0	28.0	17.0	66.0	73.0	0.2	1015.0	28.0	9.0	90.0	13.0	58.0
273	2020-06-14 08:00:00	31.0	26.0	22.0	30.0	30.0	27.0	16.0	70.0	75.0	0.2	1014.0	27.0	9.0	91.0	12.0	60.0
274	2020-06-14 07:00:00	31.0	26.0	22.0	29.0	29.0	27.0	16.0	74.0	78.0	0.1	1014.0	27.0	10.0	93.0	11.0	63.0
275	2020-06-14 06:00:00	31.0	26.0	22.0	29.0	29.0	26.0	16.0	79.0	81.0	0.1	1013.0	26.0	10.0	94.0	10.0	67.0
276	2020-06-14 05:00:00	31.0	26.0	22.0	29.0	29.0	26.0	16.0	77.0	81.0	0.1	1013.0	26.0	10.0	95.0	10.0	74.0
277	2020-06-14 04:00:00	31.0	26.0	22.0	28.0	28.0	26.0	16.0	76.0	82.0	0.1	1013.0	26.0	9.0	97.0	9.0	81.0
278	2020-06-14 03:00:00	31.0	26.0	22.0	28.0	28.0	26.0	15.0	75.0	82.0	0.1	1014.0	26.0	9.0	98.0	9.0	88.0
279	2020-06-14 02:00:00	31.0	26.0	22.0	28.0	28.0	26.0	18.0	76.0	82.0	0.1	1014.0	26.0	9.0	95.0	11.0	93.0
280	2020-06-14 01:00:00	31.0	26.0	22.0	29.0	29.0	26.0	20.0	77.0	81.0	0.1	1014.0	26.0	10.0	92.0	12.0	94.0
281	2020-06-14 00:00:00	31.0	26.0	22.0	29.0	29.0	26.0	22.0	77.0	81.0	0.2	1014.0	26.0	10.0	89.0	13.0	95.0
282	2020-06-13 23:00:00	31.0	25.0	22.0	29.0	29.0	26.0	22.0	80.0	78.0	0.1	1014.0	26.0	10.0	85.0	14.0	99.0
283	2020-06-13 22:00:00	31.0	25.0	22.0	29.0	29.0	27.0	22.0	82.0	76.0	0.3	1014.0	27.0	9.0	82.0	14.0	102.0
284	2020-06-13 21:00:00	31.0	25.0	22.0	30.0	30.0	27.0	22.0	85.0	73.0	0.5	1013.0	27.0	9.0	79.0	15.0	101.0
285	2020-06-13 20:00:00	31.0	25.0	22.0	31.0	31.0	28.0	23.0	86.0	69.0	0.4	1013.0	28.0	9.0	79.0	16.0	101.0
286	2020-06-13 19:00:00	31.0	25.0	22.0	31.0	31.0	29.0	25.0	87.0	66.0	0.4	1013.0	29.0	9.0	79.0	17.0	98.0
287	2020-06-13 18:00:00	31.0	25.0	21.0	32.0	32.0	29.0	26.0	88.0	63.0	0.8	1012.0	29.0	9.0	79.0	18.0	95.0
288	2020-06-13 17:00:00	31.0	25.0	21.0	33.0	33.0	30.0	26.0	86.0	61.0	0.6	1012.0	30.0	9.0	81.0	18.0	92.0
289	2020-06-13 16:00:00	31.0	25.0	21.0	33.0	33.0	30.0	25.0	85.0	59.0	0.3	1013.0	30.0	9.0	84.0	18.0	86.0
290	2020-06-13 15:00:00	31.0	25.0	21.0	34.0	34.0	31.0	24.0	83.0	57.0	0.6	1013.0	31.0	9.0	87.0	18.0	80.0
291	2020-06-13 14:00:00	31.0	25.0	21.0	33.0	33.0	30.0	22.0	73.0	57.0	0.4	1013.0	30.0	9.0	89.0	17.0	71.0
292	2020-06-13 13:00:00	31.0	25.0	21.0	33.0	33.0	30.0	21.0	63.0	57.0	0.1	1014.0	30.0	9.0	91.0	16.0	62.0
293	2020-06-13 12:00:00	31.0	25.0	21.0	33.0	33.0	30.0	19.0	53.0	57.0	0.2	1014.0	30.0	10.0	93.0	15.0	54.0
294	2020-06-13 11:00:00	31.0	25.0	21.0	32.0	32.0	30.0	19.0	44.0	60.0	0.1	1014.0	30.0	10.0	91.0	15.0	54.0
295	2020-06-13 10:00:00	31.0	25.0	21.0	32.0	32.0	29.0	19.0	35.0	64.0	0.0	1014.0	29.0	10.0	89.0	15.0	55.0
296	2020-06-13 09:00:00	31.0	25.0	22.0	31.0	31.0	28.0	19.0	26.0	68.0	0.0	1014.0	28.0	10.0	87.0	15.0	56.0
297	2020-06-13 08:00:00	31.0	25.0	22.0	30.0	30.0	27.0	20.0	37.0	71.0	0.0	1013.0	27.0	10.0	86.0	15.0	58.0
298	2020-06-13 07:00:00	31.0	25.0	22.0	29.0	29.0	27.0	20.0	48.0	74.0	0.0	1013.0	27.0	10.0	85.0	14.0	61.0
299	2020-06-13 06:00:00	31.0	25.0	22.0	28.0	28.0	26.0	21.0	59.0	78.0	0.0	1013.0	26.0	10.0	84.0	13.0	65.0
300	2020-06-13 05:00:00	31.0	25.0	22.0	28.0	28.0	26.0	21.0	54.0	78.0	0.0	1013.0	26.0	10.0	84.0	13.0	71.0
301	2020-06-13 04:00:00	31.0	25.0	22.0	28.0	28.0	26.0	21.0	48.0	79.0	0.0	1013.0	26.0	10.0	84.0	13.0	77.0
302	2020-06-13 03:00:00	31.0	25.0	22.0	28.0	28.0	26.0	21.0	42.0	79.0	0.0	1013.0	26.0	10.0	84.0	13.0	83.0
303	2020-06-13 02:00:00	31.0	25.0	22.0	28.0	28.0	26.0	21.0	50.0	78.0	0.0	1014.0	26.0	10.0	82.0	12.0	87.0
304	2020-06-13 01:00:00	31.0	25.0	22.0	28.0	28.0	26.0	20.0	58.0	78.0	0.0	1014.0	26.0	10.0	79.0	12.0	89.0
305	2020-06-13 00:00:00	31.0	25.0	22.0	28.0	28.0	26.0	19.0	67.0	77.0	0.0	1014.0	26.0	10.0	76.0	12.0	89.0
306	2020-06-12 23:00:00	30.0	25.0	22.0	29.0	29.0	26.0	21.0	70.0	76.0	0.0	1014.0	26.0	10.0	77.0	14.0	91.0
307	2020-06-12 22:00:00	30.0	25.0	22.0	29.0	29.0	27.0	23.0	73.0	74.0	0.1	1014.0	27.0	10.0	78.0	15.0	91.0
308	2020-06-12 21:00:00	30.0	25.0	21.0	29.0	29.0	27.0	24.0	76.0	73.0	0.1	1014.0	27.0	9.0	79.0	17.0	92.0
309	2020-06-12 20:00:00	30.0	25.0	21.0	30.0	30.0	27.0	26.0	75.0	71.0	0.1	1014.0	27.0	9.0	81.0	18.0	95.0
310	2020-06-12 19:00:00	30.0	25.0	22.0	31.0	31.0	28.0	27.0	75.0	69.0	0.1	1013.0	28.0	9.0	82.0	20.0	94.0
311	2020-06-12 18:00:00	30.0	25.0	22.0	31.0	31.0	29.0	29.0	74.0	66.0	0.2	1013.0	29.0	9.0	84.0	22.0	93.0
312	2020-06-12 17:00:00	30.0	25.0	22.0	32.0	32.0	29.0	29.0	72.0	66.0	0.2	1014.0	29.0	9.0	84.0	23.0	88.0
313	2020-06-12 16:00:00	30.0	25.0	22.0	32.0	32.0	29.0	30.0	71.0	65.0	0.1	1014.0	29.0	9.0	85.0	24.0	83.0
314	2020-06-12 15:00:00	30.0	25.0	22.0	33.0	33.0	30.0	31.0	69.0	64.0	0.2	1015.0	30.0	10.0	85.0	25.0	76.0
315	2020-06-12 14:00:00	30.0	25.0	22.0	33.0	33.0	30.0	30.0	72.0	64.0	0.2	1015.0	30.0	10.0	82.0	25.0	70.0
316	2020-06-12 13:00:00	30.0	25.0	22.0	33.0	33.0	29.0	30.0	75.0	65.0	0.1	1016.0	29.0	9.0	79.0	25.0	61.0
317	2020-06-12 12:00:00	30.0	25.0	22.0	33.0	33.0	29.0	29.0	79.0	65.0	0.1	1016.0	29.0	9.0	76.0	25.0	55.0
318	2020-06-12 11:00:00	30.0	25.0	22.0	32.0	32.0	29.0	27.0	80.0	68.0	0.1	1016.0	29.0	9.0	72.0	22.0	54.0
319	2020-06-12 10:00:00	30.0	25.0	22.0	31.0	31.0	28.0	25.0	82.0	70.0	0.0	1016.0	28.0	10.0	68.0	20.0	53.0
320	2020-06-12 09:00:00	30.0	25.0	22.0	30.0	30.0	27.0	23.0	83.0	72.0	0.0	1016.0	27.0	10.0	64.0	18.0	51.0
321	2020-06-12 08:00:00	30.0	25.0	22.0	29.0	29.0	27.0	21.0	77.0	74.0	0.0	1016.0	27.0	10.0	67.0	15.0	52.0
322	2020-06-12 07:00:00	30.0	25.0	21.0	28.0	28.0	26.0	18.0	71.0	77.0	0.0	1016.0	26.0	10.0	70.0	13.0	54.0
323	2020-06-12 06:00:00	30.0	25.0	21.0	27.0	27.0	25.0	16.0	66.0	79.0	0.0	1016.0	25.0	10.0	73.0	10.0	59.0
324	2020-06-12 05:00:00	30.0	25.0	21.0	27.0	27.0	25.0	17.0	52.0	79.0	0.0	1016.0	25.0	10.0	76.0	11.0	65.0
325	2020-06-12 04:00:00	30.0	25.0	21.0	27.0	27.0	25.0	18.0	38.0	79.0	0.0	1016.0	25.0	10.0	79.0	11.0	72.0
326	2020-06-12 03:00:00	30.0	25.0	21.0	27.0	27.0	25.0	19.0	24.0	79.0	0.0	1016.0	25.0	10.0	81.0	12.0	80.0
327	2020-06-12 02:00:00	30.0	25.0	21.0	27.0	27.0	25.0	20.0	22.0	78.0	0.0	1016.0	25.0	10.0	80.0	12.0	87.0
328	2020-06-12 01:00:00	30.0	25.0	21.0	27.0	27.0	25.0	20.0	21.0	77.0	0.0	1017.0	25.0	10.0	79.0	12.0	90.0
329	2020-06-12 00:00:00	30.0	25.0	21.0	28.0	28.0	26.0	21.0	20.0	77.0	0.0	1017.0	26.0	10.0	78.0	13.0	93.0
330	2020-06-11 23:00:00	30.0	26.0	21.0	28.0	28.0	26.0	22.0	18.0	75.0	0.0	1017.0	26.0	10.0	77.0	14.0	96.0
331	2020-06-11 22:00:00	30.0	26.0	21.0	28.0	28.0	26.0	23.0	15.0	74.0	0.0	1017.0	26.0	10.0	76.0	15.0	95.0
332	2020-06-11 21:00:00	30.0	26.0	21.0	28.0	28.0	26.0	23.0	12.0	72.0	0.0	1017.0	26.0	10.0	75.0	16.0	93.0
333	2020-06-11 20:00:00	30.0	26.0	21.0	28.0	28.0	26.0	24.0	19.0	71.0	0.0	1017.0	26.0	10.0	76.0	18.0	90.0
334	2020-06-11 19:00:00	30.0	26.0	21.0	29.0	29.0	27.0	25.0	27.0	69.0	0.0	1016.0	27.0	10.0	77.0	20.0	86.0
335	2020-06-11 18:00:00	30.0	26.0	21.0	30.0	30.0	28.0	26.0	35.0	67.0	0.0	1016.0	28.0	10.0	79.0	21.0	80.0
336	2020-06-11 17:00:00	30.0	26.0	21.0	31.0	31.0	28.0	26.0	45.0	66.0	0.0	1016.0	28.0	10.0	82.0	22.0	70.0
337	2020-06-11 16:00:00	30.0	26.0	22.0	32.0	32.0	29.0	27.0	55.0	65.0	0.0	1017.0	29.0	10.0	85.0	23.0	68.0
338	2020-06-11 15:00:00	30.0	26.0	22.0	33.0	33.0	30.0	27.0	65.0	64.0	0.0	1017.0	30.0	10.0	88.0	24.0	66.0
339	2020-06-11 14:00:00	30.0	26.0	22.0	33.0	33.0	30.0	28.0	64.0	65.0	0.0	1017.0	30.0	10.0	89.0	23.0	65.0
340	2020-06-11 13:00:00	30.0	26.0	23.0	34.0	34.0	30.0	28.0	63.0	65.0	0.2	1018.0	30.0	10.0	90.0	22.0	64.0
341	2020-06-11 12:00:00	30.0	26.0	23.0	34.0	34.0	30.0	28.0	63.0	66.0	0.4	1018.0	30.0	10.0	91.0	22.0	61.0
342	2020-06-11 11:00:00	30.0	26.0	23.0	33.0	33.0	29.0	26.0	64.0	69.0	0.3	1018.0	29.0	10.0	93.0	20.0	60.0
343	2020-06-11 10:00:00	30.0	26.0	23.0	32.0	32.0	29.0	24.0	66.0	72.0	0.1	1017.0	29.0	10.0	94.0	18.0	61.0
344	2020-06-11 09:00:00	30.0	26.0	23.0	32.0	32.0	28.0	21.0	67.0	75.0	0.2	1017.0	28.0	10.0	95.0	15.0	60.0
345	2020-06-11 08:00:00	30.0	26.0	23.0	31.0	31.0	28.0	19.0	71.0	77.0	0.2	1017.0	28.0	10.0	92.0	14.0	61.0
346	2020-06-11 07:00:00	30.0	26.0	23.0	30.0	30.0	27.0	16.0	75.0	80.0	0.0	1016.0	27.0	10.0	90.0	12.0	64.0
347	2020-06-11 06:00:00	30.0	26.0	23.0	30.0	30.0	27.0	14.0	79.0	83.0	0.0	1016.0	27.0	9.0	87.0	10.0	70.0
348	2020-06-11 05:00:00	30.0	26.0	24.0	30.0	30.0	27.0	12.0	71.0	83.0	0.0	1016.0	27.0	9.0	74.0	8.0	77.0
349	2020-06-11 04:00:00	30.0	26.0	24.0	31.0	31.0	27.0	9.0	62.0	83.0	0.0	1016.0	27.0	10.0	62.0	6.0	85.0
350	2020-06-11 03:00:00	30.0	26.0	24.0	31.0	31.0	27.0	7.0	54.0	83.0	0.0	1016.0	27.0	10.0	50.0	5.0	93.0
351	2020-06-11 02:00:00	30.0	26.0	24.0	30.0	30.0	26.0	7.0	58.0	81.0	0.0	1016.0	26.0	10.0	50.0	4.0	100.0
352	2020-06-11 01:00:00	30.0	26.0	24.0	29.0	29.0	26.0	6.0	61.0	80.0	0.1	1016.0	26.0	9.0	50.0	4.0	104.0
353	2020-06-11 00:00:00	30.0	26.0	24.0	28.0	28.0	25.0	5.0	64.0	78.0	0.3	1017.0	25.0	9.0	50.0	4.0	105.0
354	2020-06-10 23:00:00	31.0	24.0	24.0	29.0	29.0	26.0	8.0	70.0	77.0	0.2	1016.0	26.0	9.0	65.0	6.0	109.0
355	2020-06-10 22:00:00	31.0	24.0	24.0	29.0	29.0	26.0	11.0	76.0	76.0	0.1	1016.0	26.0	10.0	79.0	8.0	109.0
356	2020-06-10 21:00:00	31.0	24.0	24.0	30.0	30.0	27.0	13.0	81.0	75.0	0.2	1016.0	27.0	10.0	94.0	9.0	108.0
357	2020-06-10 20:00:00	31.0	24.0	23.0	31.0	31.0	28.0	13.0	80.0	72.0	0.2	1016.0	28.0	10.0	103.0	9.0	106.0
358	2020-06-10 19:00:00	31.0	24.0	23.0	32.0	32.0	29.0	13.0	78.0	70.0	0.1	1016.0	29.0	9.0	112.0	9.0	103.0
359	2020-06-10 18:00:00	31.0	24.0	23.0	34.0	34.0	30.0	13.0	76.0	67.0	0.1	1015.0	30.0	9.0	121.0	9.0	100.0
360	2020-06-10 17:00:00	31.0	24.0	23.0	34.0	34.0	30.0	13.0	79.0	65.0	0.1	1016.0	30.0	9.0	121.0	10.0	94.0
361	2020-06-10 16:00:00	31.0	24.0	23.0	35.0	35.0	31.0	14.0	81.0	63.0	0.1	1016.0	31.0	10.0	121.0	11.0	88.0
362	2020-06-10 15:00:00	31.0	24.0	22.0	35.0	35.0	31.0	14.0	84.0	61.0	0.2	1016.0	31.0	10.0	121.0	11.0	80.0
363	2020-06-10 14:00:00	31.0	24.0	22.0	35.0	35.0	31.0	15.0	73.0	61.0	0.2	1016.0	31.0	10.0	119.0	12.0	72.0
364	2020-06-10 13:00:00	31.0	24.0	23.0	35.0	35.0	31.0	16.0	62.0	61.0	0.0	1016.0	31.0	10.0	117.0	13.0	65.0
365	2020-06-10 12:00:00	31.0	24.0	23.0	35.0	35.0	31.0	17.0	52.0	61.0	0.1	1017.0	31.0	10.0	116.0	14.0	61.0
366	2020-06-10 11:00:00	31.0	24.0	23.0	34.0	34.0	30.0	16.0	42.0	65.0	0.1	1017.0	30.0	10.0	110.0	14.0	61.0
367	2020-06-10 10:00:00	31.0	24.0	23.0	33.0	33.0	29.0	16.0	33.0	70.0	0.0	1016.0	29.0	10.0	105.0	13.0	61.0
368	2020-06-10 09:00:00	31.0	24.0	23.0	32.0	32.0	29.0	16.0	23.0	74.0	0.0	1016.0	29.0	10.0	100.0	13.0	61.0
369	2020-06-10 08:00:00	31.0	24.0	23.0	32.0	32.0	28.0	15.0	19.0	77.0	0.0	1016.0	28.0	10.0	97.0	11.0	62.0
370	2020-06-10 07:00:00	31.0	24.0	24.0	31.0	31.0	27.0	13.0	14.0	80.0	0.0	1015.0	27.0	10.0	94.0	10.0	66.0
371	2020-06-10 06:00:00	31.0	24.0	24.0	30.0	30.0	27.0	12.0	10.0	84.0	0.0	1015.0	27.0	10.0	91.0	8.0	70.0
372	2020-06-10 05:00:00	31.0	24.0	24.0	30.0	30.0	27.0	10.0	11.0	84.0	0.0	1015.0	27.0	10.0	92.0	7.0	77.0
373	2020-06-10 04:00:00	31.0	24.0	24.0	30.0	30.0	27.0	9.0	11.0	84.0	0.0	1015.0	27.0	10.0	94.0	6.0	84.0
374	2020-06-10 03:00:00	31.0	24.0	24.0	30.0	30.0	27.0	7.0	12.0	84.0	0.0	1015.0	27.0	10.0	95.0	4.0	92.0
375	2020-06-10 02:00:00	31.0	24.0	24.0	31.0	31.0	27.0	8.0	21.0	83.0	0.0	1015.0	27.0	10.0	101.0	5.0	99.0
376	2020-06-10 01:00:00	31.0	24.0	24.0	31.0	31.0	27.0	10.0	29.0	82.0	0.0	1016.0	27.0	10.0	108.0	6.0	102.0
377	2020-06-10 00:00:00	31.0	24.0	24.0	31.0	31.0	27.0	11.0	38.0	80.0	0.0	1016.0	27.0	10.0	114.0	7.0	104.0
378	2020-06-09 23:00:00	32.0	25.0	23.0	31.0	31.0	27.0	14.0	35.0	78.0	0.0	1016.0	27.0	10.0	115.0	9.0	108.0
379	2020-06-09 22:00:00	32.0	25.0	23.0	31.0	31.0	28.0	17.0	31.0	77.0	0.0	1015.0	28.0	10.0	115.0	12.0	109.0
380	2020-06-09 21:00:00	32.0	25.0	23.0	31.0	31.0	28.0	20.0	28.0	75.0	0.0	1015.0	28.0	10.0	116.0	14.0	108.0
381	2020-06-09 20:00:00	32.0	25.0	23.0	32.0	32.0	29.0	20.0	24.0	71.0	0.0	1015.0	29.0	10.0	115.0	15.0	106.0
382	2020-06-09 19:00:00	32.0	25.0	23.0	33.0	33.0	29.0	21.0	21.0	67.0	0.0	1015.0	29.0	10.0	115.0	16.0	103.0
383	2020-06-09 18:00:00	32.0	25.0	22.0	34.0	34.0	30.0	21.0	17.0	63.0	0.0	1014.0	30.0	10.0	114.0	17.0	100.0
384	2020-06-09 17:00:00	32.0	25.0	22.0	35.0	35.0	31.0	20.0	32.0	61.0	0.0	1015.0	31.0	10.0	119.0	16.0	95.0
385	2020-06-09 16:00:00	32.0	25.0	23.0	36.0	36.0	31.0	19.0	47.0	60.0	0.0	1015.0	31.0	10.0	124.0	16.0	88.0
386	2020-06-09 15:00:00	32.0	25.0	23.0	37.0	37.0	32.0	19.0	61.0	58.0	0.0	1015.0	32.0	10.0	129.0	16.0	81.0
387	2020-06-09 14:00:00	32.0	25.0	23.0	37.0	37.0	32.0	19.0	69.0	59.0	0.0	1015.0	32.0	10.0	126.0	16.0	73.0
388	2020-06-09 13:00:00	32.0	25.0	23.0	36.0	36.0	32.0	18.0	78.0	60.0	0.0	1015.0	32.0	10.0	124.0	16.0	66.0
389	2020-06-09 12:00:00	32.0	25.0	23.0	36.0	36.0	32.0	18.0	86.0	61.0	0.0	1015.0	32.0	10.0	121.0	16.0	60.0
390	2020-06-09 11:00:00	32.0	25.0	23.0	35.0	35.0	31.0	17.0	77.0	67.0	0.0	1015.0	31.0	10.0	113.0	14.0	59.0
391	2020-06-09 10:00:00	32.0	25.0	24.0	34.0	34.0	30.0	15.0	69.0	72.0	0.0	1015.0	30.0	10.0	106.0	12.0	58.0
392	2020-06-09 09:00:00	32.0	25.0	24.0	33.0	33.0	29.0	13.0	61.0	77.0	0.0	1015.0	29.0	10.0	98.0	10.0	57.0
393	2020-06-09 08:00:00	32.0	25.0	24.0	32.0	32.0	28.0	12.0	55.0	81.0	0.0	1015.0	28.0	10.0	99.0	9.0	59.0
394	2020-06-09 07:00:00	32.0	25.0	24.0	31.0	31.0	27.0	12.0	49.0	85.0	0.0	1014.0	27.0	10.0	100.0	8.0	63.0
395	2020-06-09 06:00:00	32.0	25.0	24.0	30.0	30.0	26.0	11.0	43.0	88.0	0.0	1014.0	26.0	10.0	101.0	7.0	67.0
396	2020-06-09 05:00:00	32.0	25.0	23.0	29.0	29.0	26.0	12.0	36.0	86.0	0.0	1014.0	26.0	10.0	100.0	7.0	72.0
397	2020-06-09 04:00:00	32.0	25.0	22.0	28.0	28.0	25.0	12.0	29.0	84.0	0.0	1014.0	25.0	10.0	100.0	7.0	79.0
398	2020-06-09 03:00:00	32.0	25.0	22.0	27.0	27.0	25.0	13.0	22.0	81.0	0.0	1014.0	25.0	10.0	100.0	7.0	86.0
399	2020-06-09 02:00:00	32.0	25.0	21.0	25.0	25.0	23.0	14.0	19.0	78.0	0.0	1015.0	23.0	10.0	102.0	7.0	93.0
400	2020-06-09 01:00:00	32.0	25.0	20.0	21.0	24.0	21.0	15.0	16.0	76.0	0.0	1015.0	21.0	10.0	105.0	7.0	96.0
401	2020-06-09 00:00:00	32.0	25.0	19.0	20.0	22.0	20.0	15.0	12.0	73.0	0.0	1015.0	20.0	10.0	107.0	8.0	97.0
402	2020-06-08 23:00:00	27.0	17.0	19.0	20.0	22.0	20.0	15.0	26.0	71.0	0.0	1015.0	20.0	10.0	110.0	7.0	100.0
403	2020-06-08 22:00:00	27.0	17.0	19.0	20.0	22.0	20.0	14.0	40.0	70.0	0.2	1015.0	20.0	10.0	112.0	7.0	99.0
404	2020-06-08 21:00:00	27.0	17.0	19.0	20.0	22.0	20.0	13.0	54.0	69.0	0.4	1015.0	20.0	9.0	114.0	7.0	92.0
405	2020-06-08 20:00:00	27.0	17.0	19.0	21.0	23.0	21.0	16.0	56.0	70.0	0.3	1015.0	21.0	9.0	116.0	9.0	82.0
406	2020-06-08 19:00:00	27.0	17.0	19.0	24.0	24.0	22.0	18.0	57.0	71.0	0.3	1015.0	22.0	9.0	117.0	11.0	76.0
407	2020-06-08 18:00:00	27.0	17.0	19.0	25.0	25.0	23.0	21.0	59.0	72.0	0.6	1015.0	23.0	9.0	119.0	13.0	72.0
408	2020-06-08 17:00:00	27.0	17.0	20.0	26.0	26.0	24.0	20.0	56.0	73.0	0.5	1015.0	24.0	9.0	121.0	12.0	70.0
409	2020-06-08 16:00:00	27.0	17.0	20.0	26.0	26.0	25.0	18.0	53.0	75.0	0.1	1016.0	25.0	9.0	123.0	12.0	75.0
410	2020-06-08 15:00:00	27.0	17.0	21.0	27.0	27.0	25.0	17.0	50.0	77.0	0.2	1016.0	25.0	10.0	125.0	11.0	79.0
411	2020-06-08 14:00:00	27.0	17.0	21.0	28.0	28.0	25.0	17.0	55.0	78.0	0.2	1017.0	25.0	9.0	115.0	11.0	77.0
412	2020-06-08 13:00:00	27.0	17.0	22.0	28.0	28.0	26.0	17.0	60.0	79.0	0.4	1017.0	26.0	9.0	105.0	11.0	72.0
413	2020-06-08 12:00:00	27.0	17.0	23.0	29.0	29.0	26.0	17.0	65.0	81.0	0.8	1017.0	26.0	8.0	95.0	10.0	66.0
414	2020-06-08 11:00:00	27.0	17.0	23.0	29.0	29.0	26.0	15.0	66.0	82.0	0.6	1016.0	26.0	8.0	112.0	10.0	67.0
415	2020-06-08 10:00:00	27.0	17.0	24.0	30.0	30.0	27.0	14.0	67.0	84.0	0.2	1016.0	27.0	9.0	130.0	9.0	67.0
416	2020-06-08 09:00:00	27.0	17.0	24.0	31.0	31.0	27.0	13.0	67.0	86.0	0.4	1016.0	27.0	9.0	147.0	8.0	66.0
417	2020-06-08 08:00:00	27.0	17.0	24.0	31.0	31.0	27.0	15.0	67.0	86.0	0.3	1015.0	27.0	9.0	156.0	9.0	66.0
418	2020-06-08 07:00:00	27.0	17.0	24.0	31.0	31.0	27.0	17.0	67.0	87.0	0.0	1014.0	27.0	10.0	165.0	10.0	69.0
419	2020-06-08 06:00:00	27.0	17.0	25.0	31.0	31.0	27.0	18.0	66.0	87.0	0.0	1014.0	27.0	10.0	174.0	12.0	72.0
420	2020-06-08 05:00:00	27.0	17.0	25.0	31.0	31.0	27.0	20.0	63.0	87.0	0.0	1014.0	27.0	10.0	169.0	13.0	77.0
421	2020-06-08 04:00:00	27.0	17.0	25.0	31.0	31.0	27.0	22.0	59.0	87.0	0.0	1014.0	27.0	10.0	164.0	14.0	85.0
422	2020-06-08 03:00:00	27.0	17.0	25.0	31.0	31.0	27.0	23.0	55.0	87.0	0.0	1014.0	27.0	10.0	158.0	15.0	92.0
423	2020-06-08 02:00:00	27.0	17.0	25.0	31.0	31.0	27.0	24.0	62.0	87.0	0.0	1014.0	27.0	10.0	153.0	15.0	98.0
424	2020-06-08 01:00:00	27.0	17.0	25.0	32.0	32.0	27.0	25.0	69.0	87.0	0.2	1014.0	27.0	10.0	147.0	16.0	100.0
425	2020-06-08 00:00:00	27.0	17.0	25.0	32.0	32.0	27.0	26.0	75.0	86.0	0.3	1014.0	27.0	10.0	142.0	17.0	99.0
426	2020-06-07 23:00:00	31.0	27.0	25.0	32.0	32.0	27.0	25.0	71.0	84.0	0.2	1014.0	27.0	10.0	134.0	16.0	101.0
427	2020-06-07 22:00:00	31.0	27.0	24.0	32.0	32.0	28.0	25.0	66.0	82.0	0.1	1015.0	28.0	10.0	126.0	16.0	103.0
428	2020-06-07 21:00:00	31.0	27.0	24.0	32.0	32.0	28.0	24.0	62.0	80.0	0.1	1015.0	28.0	10.0	118.0	16.0	103.0
429	2020-06-07 20:00:00	31.0	27.0	24.0	32.0	32.0	28.0	22.0	67.0	76.0	0.1	1014.0	28.0	10.0	129.0	15.0	103.0
430	2020-06-07 19:00:00	31.0	27.0	23.0	33.0	33.0	29.0	21.0	71.0	72.0	0.0	1014.0	29.0	10.0	139.0	15.0	103.0
431	2020-06-07 18:00:00	31.0	27.0	23.0	34.0	34.0	30.0	19.0	76.0	68.0	0.0	1014.0	30.0	10.0	150.0	15.0	100.0
432	2020-06-07 17:00:00	31.0	27.0	23.0	34.0	34.0	30.0	20.0	72.0	66.0	0.0	1014.0	30.0	10.0	161.0	16.0	97.0
433	2020-06-07 16:00:00	31.0	27.0	23.0	35.0	35.0	31.0	20.0	68.0	64.0	0.0	1015.0	31.0	10.0	173.0	17.0	91.0
434	2020-06-07 15:00:00	31.0	27.0	23.0	36.0	36.0	31.0	21.0	64.0	62.0	0.0	1015.0	31.0	10.0	184.0	18.0	83.0
435	2020-06-07 14:00:00	31.0	27.0	23.0	35.0	35.0	31.0	24.0	61.0	64.0	0.0	1015.0	31.0	9.0	187.0	19.0	76.0
436	2020-06-07 13:00:00	31.0	27.0	24.0	35.0	35.0	30.0	28.0	57.0	66.0	0.5	1015.0	30.0	9.0	190.0	20.0	70.0
437	2020-06-07 12:00:00	31.0	27.0	24.0	35.0	35.0	30.0	32.0	54.0	69.0	1.0	1016.0	30.0	8.0	192.0	21.0	66.0
438	2020-06-07 11:00:00	31.0	27.0	24.0	35.0	35.0	30.0	32.0	54.0	72.0	0.8	1016.0	30.0	8.0	185.0	21.0	66.0
439	2020-06-07 10:00:00	31.0	27.0	24.0	34.0	34.0	29.0	32.0	53.0	76.0	0.3	1015.0	29.0	9.0	178.0	21.0	66.0
440	2020-06-07 09:00:00	31.0	27.0	25.0	33.0	33.0	28.0	33.0	53.0	80.0	0.5	1015.0	28.0	9.0	171.0	22.0	66.0
441	2020-06-07 08:00:00	31.0	27.0	25.0	33.0	33.0	28.0	31.0	55.0	81.0	0.4	1015.0	28.0	9.0	167.0	21.0	68.0
442	2020-06-07 07:00:00	31.0	27.0	25.0	32.0	32.0	28.0	30.0	57.0	83.0	0.0	1014.0	28.0	10.0	163.0	20.0	70.0
443	2020-06-07 06:00:00	31.0	27.0	25.0	32.0	32.0	27.0	29.0	59.0	85.0	0.0	1014.0	27.0	10.0	158.0	19.0	73.0
444	2020-06-07 05:00:00	31.0	27.0	25.0	32.0	32.0	27.0	29.0	66.0	84.0	0.0	1014.0	27.0	10.0	156.0	19.0	76.0
445	2020-06-07 04:00:00	31.0	27.0	25.0	32.0	32.0	28.0	28.0	72.0	84.0	0.0	1014.0	28.0	10.0	153.0	18.0	82.0
446	2020-06-07 03:00:00	31.0	27.0	25.0	32.0	32.0	28.0	28.0	79.0	84.0	0.0	1014.0	28.0	10.0	150.0	18.0	87.0
447	2020-06-07 02:00:00	31.0	27.0	25.0	32.0	32.0	28.0	29.0	82.0	84.0	0.0	1014.0	28.0	10.0	149.0	18.0	91.0
448	2020-06-07 01:00:00	31.0	27.0	25.0	32.0	32.0	28.0	29.0	84.0	83.0	0.0	1015.0	28.0	10.0	147.0	18.0	93.0
449	2020-06-07 00:00:00	31.0	27.0	25.0	32.0	32.0	28.0	30.0	87.0	83.0	0.0	1015.0	28.0	10.0	145.0	19.0	92.0
450	2020-06-06 23:00:00	31.0	27.0	24.0	32.0	32.0	28.0	28.0	87.0	82.0	0.0	1015.0	28.0	10.0	143.0	18.0	95.0
451	2020-06-06 22:00:00	31.0	27.0	24.0	32.0	32.0	28.0	27.0	87.0	81.0	0.0	1014.0	28.0	10.0	141.0	18.0	97.0
452	2020-06-06 21:00:00	31.0	27.0	24.0	32.0	32.0	28.0	26.0	87.0	81.0	0.0	1014.0	28.0	10.0	140.0	17.0	97.0
453	2020-06-06 20:00:00	31.0	27.0	24.0	33.0	33.0	29.0	27.0	87.0	77.0	0.0	1014.0	29.0	10.0	144.0	19.0	97.0
454	2020-06-06 19:00:00	31.0	27.0	24.0	34.0	34.0	29.0	29.0	86.0	73.0	0.1	1014.0	29.0	10.0	148.0	21.0	95.0
455	2020-06-06 18:00:00	31.0	27.0	24.0	35.0	35.0	30.0	30.0	86.0	69.0	0.2	1013.0	30.0	9.0	153.0	23.0	94.0
456	2020-06-06 17:00:00	31.0	27.0	24.0	35.0	35.0	30.0	30.0	83.0	68.0	0.2	1014.0	30.0	9.0	154.0	24.0	88.0
457	2020-06-06 16:00:00	31.0	27.0	24.0	36.0	36.0	31.0	31.0	80.0	68.0	0.1	1014.0	31.0	10.0	155.0	25.0	80.0
458	2020-06-06 15:00:00	31.0	27.0	24.0	36.0	36.0	31.0	32.0	77.0	67.0	0.2	1015.0	31.0	10.0	156.0	26.0	75.0
459	2020-06-06 14:00:00	31.0	27.0	24.0	36.0	36.0	31.0	32.0	79.0	69.0	0.1	1015.0	31.0	10.0	154.0	26.0	71.0
460	2020-06-06 13:00:00	31.0	27.0	24.0	36.0	36.0	30.0	31.0	82.0	71.0	0.1	1015.0	30.0	10.0	152.0	26.0	67.0
461	2020-06-06 12:00:00	31.0	27.0	24.0	35.0	35.0	30.0	31.0	85.0	73.0	0.2	1016.0	30.0	10.0	150.0	26.0	64.0
462	2020-06-06 11:00:00	31.0	27.0	24.0	34.0	34.0	29.0	31.0	85.0	75.0	0.2	1015.0	29.0	10.0	149.0	24.0	64.0
463	2020-06-06 10:00:00	31.0	27.0	24.0	33.0	33.0	28.0	31.0	85.0	78.0	0.1	1015.0	28.0	10.0	147.0	23.0	64.0
464	2020-06-06 09:00:00	31.0	27.0	24.0	32.0	32.0	28.0	30.0	85.0	81.0	0.2	1015.0	28.0	10.0	145.0	22.0	63.0
465	2020-06-06 08:00:00	31.0	27.0	24.0	31.0	31.0	27.0	31.0	79.0	83.0	0.2	1015.0	27.0	10.0	142.0	21.0	65.0
466	2020-06-06 07:00:00	31.0	27.0	24.0	31.0	31.0	27.0	32.0	73.0	85.0	0.2	1015.0	27.0	10.0	139.0	20.0	66.0
467	2020-06-06 06:00:00	31.0	27.0	24.0	31.0	31.0	27.0	33.0	67.0	87.0	0.4	1014.0	27.0	10.0	136.0	19.0	69.0
468	2020-06-06 05:00:00	31.0	27.0	24.0	31.0	31.0	27.0	31.0	64.0	87.0	0.3	1014.0	27.0	10.0	132.0	19.0	72.0
469	2020-06-06 04:00:00	31.0	27.0	24.0	31.0	31.0	27.0	30.0	62.0	87.0	0.1	1014.0	27.0	10.0	127.0	18.0	78.0
470	2020-06-06 03:00:00	31.0	27.0	24.0	31.0	31.0	27.0	29.0	59.0	87.0	0.1	1014.0	27.0	10.0	123.0	17.0	83.0
471	2020-06-06 02:00:00	31.0	27.0	24.0	31.0	31.0	27.0	28.0	61.0	86.0	0.1	1015.0	27.0	10.0	119.0	16.0	87.0
472	2020-06-06 01:00:00	31.0	27.0	24.0	31.0	31.0	27.0	27.0	64.0	85.0	0.3	1015.0	27.0	10.0	116.0	15.0	88.0
473	2020-06-06 00:00:00	31.0	27.0	24.0	31.0	31.0	27.0	26.0	66.0	85.0	0.7	1016.0	27.0	10.0	113.0	15.0	87.0
474	2020-06-05 23:00:00	30.0	26.0	24.0	31.0	31.0	27.0	25.0	69.0	84.0	0.5	1015.0	27.0	10.0	107.0	14.0	88.0
475	2020-06-05 22:00:00	30.0	26.0	24.0	31.0	31.0	27.0	24.0	71.0	83.0	0.5	1015.0	27.0	10.0	102.0	14.0	87.0
476	2020-06-05 21:00:00	30.0	26.0	24.0	31.0	31.0	27.0	23.0	74.0	83.0	1.0	1015.0	27.0	10.0	96.0	14.0	87.0
477	2020-06-05 20:00:00	30.0	26.0	24.0	31.0	31.0	28.0	23.0	73.0	79.0	0.7	1015.0	28.0	10.0	102.0	14.0	85.0
478	2020-06-05 19:00:00	30.0	26.0	24.0	32.0	32.0	28.0	23.0	72.0	76.0	0.5	1015.0	28.0	10.0	107.0	14.0	91.0
479	2020-06-05 18:00:00	30.0	26.0	23.0	33.0	33.0	29.0	23.0	72.0	73.0	1.0	1015.0	29.0	10.0	112.0	14.0	91.0
480	2020-06-05 17:00:00	30.0	26.0	23.0	33.0	33.0	29.0	23.0	72.0	72.0	0.7	1015.0	29.0	10.0	117.0	15.0	87.0
481	2020-06-05 16:00:00	30.0	26.0	23.0	33.0	33.0	29.0	23.0	71.0	72.0	0.5	1015.0	29.0	10.0	122.0	15.0	85.0
482	2020-06-05 15:00:00	30.0	26.0	23.0	33.0	33.0	29.0	23.0	71.0	72.0	1.0	1016.0	29.0	10.0	127.0	15.0	79.0
483	2020-06-05 14:00:00	30.0	26.0	23.0	33.0	33.0	29.0	24.0	72.0	71.0	0.8	1016.0	29.0	9.0	128.0	16.0	71.0
484	2020-06-05 13:00:00	30.0	26.0	23.0	33.0	33.0	29.0	25.0	74.0	71.0	0.6	1016.0	29.0	9.0	129.0	16.0	63.0
485	2020-06-05 12:00:00	30.0	26.0	23.0	33.0	33.0	29.0	26.0	75.0	70.0	1.2	1017.0	29.0	8.0	130.0	17.0	59.0
486	2020-06-05 11:00:00	30.0	26.0	23.0	32.0	32.0	29.0	25.0	69.0	73.0	0.9	1016.0	29.0	8.0	126.0	16.0	59.0
487	2020-06-05 10:00:00	30.0	26.0	23.0	32.0	32.0	28.0	24.0	64.0	76.0	0.2	1016.0	28.0	9.0	122.0	15.0	58.0
488	2020-06-05 09:00:00	30.0	26.0	24.0	31.0	31.0	28.0	23.0	59.0	79.0	0.5	1016.0	28.0	9.0	118.0	14.0	54.0
489	2020-06-05 08:00:00	30.0	26.0	24.0	31.0	31.0	27.0	23.0	61.0	82.0	0.4	1016.0	27.0	9.0	115.0	13.0	56.0
490	2020-06-05 07:00:00	30.0	26.0	24.0	30.0	30.0	27.0	23.0	63.0	84.0	0.0	1015.0	27.0	10.0	113.0	13.0	57.0
491	2020-06-05 06:00:00	30.0	26.0	24.0	29.0	29.0	26.0	22.0	65.0	87.0	0.0	1015.0	26.0	10.0	111.0	13.0	59.0
492	2020-06-05 05:00:00	30.0	26.0	24.0	29.0	29.0	26.0	24.0	68.0	87.0	0.0	1015.0	26.0	10.0	113.0	13.0	62.0
493	2020-06-05 04:00:00	30.0	26.0	24.0	29.0	29.0	26.0	25.0	70.0	87.0	0.0	1015.0	26.0	10.0	114.0	14.0	67.0
494	2020-06-05 03:00:00	30.0	26.0	23.0	29.0	29.0	26.0	26.0	73.0	87.0	0.0	1015.0	26.0	10.0	116.0	14.0	73.0
495	2020-06-05 02:00:00	30.0	26.0	23.0	27.0	27.0	24.0	25.0	73.0	87.0	0.0	1015.0	24.0	10.0	112.0	14.0	77.0
496	2020-06-05 01:00:00	30.0	26.0	23.0	22.0	24.0	22.0	24.0	72.0	86.0	0.1	1016.0	22.0	10.0	109.0	13.0	79.0
497	2020-06-05 00:00:00	30.0	26.0	23.0	20.0	22.0	20.0	23.0	71.0	86.0	0.1	1016.0	20.0	9.0	106.0	13.0	77.0
498	2020-06-04 23:00:00	28.0	17.0	23.0	20.0	22.0	20.0	20.0	72.0	85.0	0.1	1016.0	20.0	9.0	100.0	11.0	77.0
499	2020-06-04 22:00:00	28.0	17.0	22.0	20.0	22.0	20.0	16.0	73.0	84.0	0.0	1016.0	20.0	10.0	95.0	10.0	75.0
500	2020-06-04 21:00:00	28.0	17.0	22.0	20.0	22.0	20.0	13.0	74.0	84.0	0.0	1016.0	20.0	10.0	90.0	8.0	73.0
501	2020-06-04 20:00:00	28.0	17.0	22.0	21.0	23.0	21.0	14.0	70.0	83.0	0.0	1016.0	21.0	9.0	98.0	9.0	71.0
502	2020-06-04 19:00:00	28.0	17.0	22.0	25.0	25.0	23.0	14.0	67.0	83.0	0.4	1016.0	23.0	9.0	106.0	9.0	75.0
503	2020-06-04 18:00:00	28.0	17.0	22.0	26.0	26.0	24.0	14.0	63.0	83.0	0.8	1016.0	24.0	8.0	114.0	10.0	77.0
504	2020-06-04 17:00:00	28.0	17.0	22.0	27.0	27.0	25.0	18.0	67.0	80.0	0.6	1016.0	25.0	8.0	117.0	13.0	75.0
505	2020-06-04 16:00:00	28.0	17.0	22.0	29.0	29.0	26.0	22.0	70.0	76.0	0.2	1016.0	26.0	9.0	121.0	17.0	71.0
506	2020-06-04 15:00:00	28.0	17.0	22.0	30.0	30.0	27.0	26.0	74.0	73.0	0.4	1016.0	27.0	9.0	124.0	20.0	65.0
507	2020-06-04 14:00:00	28.0	17.0	22.0	30.0	30.0	27.0	25.0	72.0	73.0	0.3	1016.0	27.0	9.0	118.0	20.0	60.0
508	2020-06-04 13:00:00	28.0	17.0	22.0	30.0	30.0	27.0	25.0	69.0	73.0	0.0	1016.0	27.0	10.0	112.0	19.0	54.0
509	2020-06-04 12:00:00	28.0	17.0	22.0	29.0	29.0	27.0	25.0	67.0	73.0	0.0	1016.0	27.0	10.0	106.0	18.0	52.0
510	2020-06-04 11:00:00	28.0	17.0	22.0	29.0	29.0	26.0	24.0	62.0	76.0	0.0	1016.0	26.0	10.0	108.0	17.0	53.0
511	2020-06-04 10:00:00	28.0	17.0	22.0	28.0	28.0	26.0	23.0	58.0	79.0	0.0	1016.0	26.0	10.0	111.0	16.0	53.0
512	2020-06-04 09:00:00	28.0	17.0	22.0	27.0	27.0	25.0	23.0	53.0	82.0	0.1	1015.0	25.0	10.0	114.0	14.0	52.0
513	2020-06-04 08:00:00	28.0	17.0	22.0	27.0	27.0	25.0	22.0	54.0	84.0	0.1	1015.0	25.0	9.0	138.0	14.0	54.0
514	2020-06-04 07:00:00	28.0	17.0	22.0	27.0	27.0	25.0	22.0	54.0	86.0	0.8	1015.0	25.0	9.0	163.0	13.0	55.0
515	2020-06-04 06:00:00	28.0	17.0	22.0	27.0	27.0	25.0	22.0	54.0	88.0	1.6	1014.0	25.0	8.0	188.0	12.0	57.0
516	2020-06-04 05:00:00	28.0	17.0	23.0	27.0	27.0	25.0	21.0	58.0	87.0	1.2	1014.0	25.0	8.0	177.0	11.0	60.0
517	2020-06-04 04:00:00	28.0	17.0	23.0	28.0	28.0	25.0	19.0	61.0	87.0	0.4	1014.0	25.0	9.0	166.0	11.0	66.0
518	2020-06-04 03:00:00	28.0	17.0	23.0	28.0	28.0	25.0	18.0	65.0	87.0	0.8	1014.0	25.0	9.0	155.0	10.0	73.0
519	2020-06-04 02:00:00	28.0	17.0	23.0	28.0	28.0	25.0	17.0	62.0	85.0	0.6	1014.0	25.0	9.0	135.0	10.0	78.0
520	2020-06-04 01:00:00	28.0	17.0	23.0	28.0	28.0	26.0	17.0	60.0	84.0	0.0	1015.0	26.0	10.0	116.0	10.0	82.0
521	2020-06-04 00:00:00	28.0	17.0	22.0	28.0	28.0	26.0	17.0	57.0	83.0	0.0	1015.0	26.0	10.0	96.0	10.0	84.0
522	2020-06-03 23:00:00	30.0	25.0	22.0	28.0	28.0	26.0	17.0	63.0	82.0	0.0	1015.0	26.0	9.0	98.0	10.0	85.0
523	2020-06-03 22:00:00	30.0	25.0	23.0	29.0	29.0	26.0	18.0	68.0	82.0	0.5	1015.0	26.0	9.0	101.0	11.0	84.0
524	2020-06-03 21:00:00	30.0	25.0	23.0	29.0	29.0	26.0	18.0	74.0	81.0	0.9	1015.0	26.0	8.0	103.0	11.0	83.0
525	2020-06-03 20:00:00	30.0	25.0	23.0	29.0	29.0	27.0	19.0	76.0	80.0	0.7	1014.0	27.0	8.0	112.0	12.0	83.0
526	2020-06-03 19:00:00	30.0	25.0	23.0	30.0	30.0	27.0	20.0	78.0	78.0	0.4	1014.0	27.0	9.0	121.0	13.0	84.0
527	2020-06-03 18:00:00	30.0	25.0	23.0	31.0	31.0	27.0	20.0	79.0	76.0	0.8	1014.0	27.0	9.0	130.0	14.0	81.0
528	2020-06-03 17:00:00	30.0	25.0	23.0	31.0	31.0	28.0	21.0	70.0	73.0	0.6	1014.0	28.0	9.0	131.0	16.0	80.0
529	2020-06-03 16:00:00	30.0	25.0	23.0	32.0	32.0	29.0	23.0	60.0	70.0	0.1	1015.0	29.0	10.0	132.0	18.0	76.0
530	2020-06-03 15:00:00	30.0	25.0	22.0	33.0	33.0	29.0	24.0	50.0	67.0	0.1	1015.0	29.0	10.0	132.0	21.0	68.0
531	2020-06-03 14:00:00	30.0	25.0	22.0	33.0	33.0	29.0	25.0	56.0	67.0	0.1	1015.0	29.0	10.0	129.0	21.0	65.0
532	2020-06-03 13:00:00	30.0	25.0	22.0	33.0	33.0	29.0	25.0	62.0	67.0	0.1	1016.0	29.0	10.0	127.0	21.0	58.0
533	2020-06-03 12:00:00	30.0	25.0	22.0	33.0	33.0	29.0	26.0	68.0	67.0	0.1	1016.0	29.0	9.0	124.0	22.0	55.0
534	2020-06-03 11:00:00	30.0	25.0	23.0	32.0	32.0	29.0	26.0	64.0	70.0	0.1	1016.0	29.0	9.0	119.0	21.0	57.0
535	2020-06-03 10:00:00	30.0	25.0	23.0	31.0	31.0	28.0	25.0	61.0	73.0	0.0	1016.0	28.0	10.0	114.0	20.0	57.0
536	2020-06-03 09:00:00	30.0	25.0	23.0	30.0	30.0	27.0	25.0	57.0	76.0	0.0	1016.0	27.0	10.0	109.0	18.0	55.0
537	2020-06-03 08:00:00	30.0	25.0	23.0	30.0	30.0	27.0	25.0	62.0	79.0	0.0	1016.0	27.0	10.0	107.0	17.0	56.0
538	2020-06-03 07:00:00	30.0	25.0	23.0	29.0	29.0	26.0	25.0	68.0	81.0	0.1	1016.0	26.0	10.0	106.0	16.0	58.0
539	2020-06-03 06:00:00	30.0	25.0	23.0	28.0	28.0	26.0	24.0	73.0	84.0	0.2	1015.0	26.0	10.0	104.0	15.0	61.0
540	2020-06-03 05:00:00	30.0	25.0	23.0	28.0	28.0	26.0	24.0	64.0	84.0	0.2	1016.0	26.0	10.0	104.0	15.0	66.0
541	2020-06-03 04:00:00	30.0	25.0	23.0	28.0	28.0	26.0	23.0	54.0	84.0	0.1	1016.0	26.0	10.0	104.0	14.0	73.0
542	2020-06-03 03:00:00	30.0	25.0	23.0	28.0	28.0	26.0	22.0	44.0	84.0	0.1	1016.0	26.0	10.0	103.0	13.0	80.0
543	2020-06-03 02:00:00	30.0	25.0	23.0	28.0	28.0	26.0	21.0	48.0	83.0	0.1	1016.0	26.0	10.0	101.0	13.0	87.0
544	2020-06-03 01:00:00	30.0	25.0	23.0	28.0	28.0	26.0	21.0	52.0	82.0	0.2	1017.0	26.0	10.0	99.0	13.0	93.0
545	2020-06-03 00:00:00	30.0	25.0	23.0	29.0	29.0	26.0	20.0	56.0	81.0	0.4	1017.0	26.0	9.0	96.0	13.0	94.0
546	2020-06-02 23:00:00	30.0	25.0	23.0	29.0	29.0	26.0	21.0	60.0	80.0	0.3	1017.0	26.0	9.0	94.0	14.0	96.0
547	2020-06-02 22:00:00	30.0	25.0	23.0	29.0	29.0	26.0	22.0	64.0	79.0	0.1	1017.0	26.0	10.0	91.0	15.0	96.0
548	2020-06-02 21:00:00	30.0	25.0	23.0	30.0	30.0	27.0	23.0	68.0	78.0	0.2	1017.0	27.0	10.0	88.0	15.0	98.0
549	2020-06-02 20:00:00	30.0	25.0	22.0	30.0	30.0	27.0	24.0	65.0	75.0	0.2	1017.0	27.0	10.0	92.0	17.0	99.0
550	2020-06-02 19:00:00	30.0	25.0	22.0	31.0	31.0	28.0	24.0	63.0	72.0	0.0	1017.0	28.0	10.0	95.0	19.0	97.0
551	2020-06-02 18:00:00	30.0	25.0	22.0	32.0	32.0	28.0	25.0	60.0	69.0	0.0	1016.0	28.0	10.0	98.0	21.0	95.0
552	2020-06-02 17:00:00	30.0	25.0	22.0	32.0	32.0	29.0	26.0	53.0	67.0	0.0	1017.0	29.0	10.0	101.0	22.0	91.0
553	2020-06-02 16:00:00	30.0	25.0	22.0	33.0	33.0	29.0	26.0	46.0	66.0	0.0	1017.0	29.0	10.0	103.0	23.0	87.0
554	2020-06-02 15:00:00	30.0	25.0	22.0	33.0	33.0	30.0	27.0	40.0	64.0	0.0	1017.0	30.0	10.0	105.0	23.0	81.0
555	2020-06-02 14:00:00	30.0	25.0	22.0	33.0	33.0	30.0	27.0	40.0	64.0	0.0	1018.0	30.0	10.0	104.0	23.0	75.0
556	2020-06-02 13:00:00	30.0	25.0	22.0	33.0	33.0	29.0	27.0	40.0	65.0	0.0	1018.0	29.0	10.0	103.0	23.0	67.0
557	2020-06-02 12:00:00	30.0	25.0	22.0	33.0	33.0	29.0	27.0	41.0	65.0	0.0	1018.0	29.0	10.0	103.0	23.0	61.0
558	2020-06-02 11:00:00	30.0	25.0	22.0	32.0	32.0	29.0	27.0	45.0	68.0	0.0	1018.0	29.0	10.0	102.0	22.0	60.0
559	2020-06-02 10:00:00	30.0	25.0	22.0	31.0	31.0	28.0	26.0	50.0	71.0	0.0	1018.0	28.0	10.0	101.0	21.0	60.0
560	2020-06-02 09:00:00	30.0	25.0	22.0	31.0	31.0	28.0	26.0	54.0	74.0	0.0	1018.0	28.0	10.0	100.0	20.0	58.0
561	2020-06-02 08:00:00	30.0	25.0	22.0	30.0	30.0	27.0	24.0	56.0	77.0	0.0	1018.0	27.0	10.0	98.0	18.0	59.0
562	2020-06-02 07:00:00	30.0	25.0	22.0	29.0	29.0	26.0	23.0	58.0	80.0	0.0	1017.0	26.0	10.0	96.0	17.0	62.0
563	2020-06-02 06:00:00	30.0	25.0	23.0	28.0	28.0	26.0	22.0	59.0	82.0	0.0	1017.0	26.0	10.0	94.0	15.0	66.0
564	2020-06-02 05:00:00	30.0	25.0	22.0	28.0	28.0	26.0	22.0	48.0	81.0	0.0	1017.0	26.0	10.0	93.0	14.0	73.0
565	2020-06-02 04:00:00	30.0	25.0	22.0	28.0	28.0	26.0	21.0	36.0	80.0	0.0	1017.0	26.0	10.0	93.0	13.0	82.0
566	2020-06-02 03:00:00	30.0	25.0	22.0	28.0	28.0	26.0	20.0	25.0	79.0	0.0	1017.0	26.0	10.0	92.0	12.0	89.0
567	2020-06-02 02:00:00	30.0	25.0	22.0	28.0	28.0	26.0	20.0	19.0	79.0	0.0	1018.0	26.0	10.0	91.0	13.0	97.0
568	2020-06-02 01:00:00	30.0	25.0	22.0	29.0	29.0	26.0	21.0	13.0	79.0	0.0	1018.0	26.0	10.0	90.0	13.0	101.0
569	2020-06-02 00:00:00	30.0	25.0	22.0	29.0	29.0	26.0	21.0	7.0	79.0	0.0	1018.0	26.0	10.0	89.0	13.0	102.0
570	2020-06-01 23:00:00	32.0	26.0	22.0	29.0	29.0	27.0	22.0	7.0	78.0	0.0	1018.0	27.0	10.0	87.0	15.0	106.0
571	2020-06-01 22:00:00	32.0	26.0	22.0	29.0	29.0	27.0	24.0	7.0	76.0	0.0	1018.0	27.0	10.0	84.0	16.0	107.0
572	2020-06-01 21:00:00	32.0	26.0	22.0	30.0	30.0	27.0	25.0	8.0	75.0	0.0	1017.0	27.0	10.0	82.0	17.0	105.0
573	2020-06-01 20:00:00	32.0	26.0	22.0	30.0	30.0	28.0	25.0	8.0	72.0	0.0	1017.0	28.0	10.0	82.0	18.0	104.0
574	2020-06-01 19:00:00	32.0	26.0	22.0	31.0	31.0	28.0	26.0	8.0	69.0	0.0	1017.0	28.0	10.0	82.0	20.0	101.0
575	2020-06-01 18:00:00	32.0	26.0	22.0	32.0	32.0	29.0	26.0	8.0	66.0	0.0	1016.0	29.0	10.0	82.0	21.0	98.0
576	2020-06-01 17:00:00	32.0	26.0	21.0	33.0	33.0	30.0	25.0	23.0	62.0	0.0	1017.0	30.0	10.0	85.0	21.0	94.0
577	2020-06-01 16:00:00	32.0	26.0	21.0	33.0	33.0	30.0	24.0	37.0	58.0	0.0	1017.0	30.0	10.0	88.0	20.0	88.0
578	2020-06-01 15:00:00	32.0	26.0	21.0	34.0	34.0	31.0	24.0	51.0	55.0	0.1	1017.0	31.0	10.0	91.0	20.0	80.0
579	2020-06-01 14:00:00	32.0	26.0	21.0	34.0	34.0	31.0	22.0	59.0	56.0	0.1	1017.0	31.0	10.0	92.0	19.0	72.0
580	2020-06-01 13:00:00	32.0	26.0	21.0	34.0	34.0	31.0	21.0	67.0	57.0	0.1	1018.0	31.0	10.0	92.0	18.0	65.0
581	2020-06-01 12:00:00	32.0	26.0	22.0	34.0	34.0	31.0	19.0	75.0	59.0	0.1	1018.0	31.0	10.0	92.0	16.0	58.0
582	2020-06-01 11:00:00	32.0	26.0	22.0	33.0	33.0	30.0	18.0	66.0	64.0	0.1	1018.0	30.0	10.0	88.0	15.0	58.0
583	2020-06-01 10:00:00	32.0	26.0	23.0	33.0	33.0	29.0	16.0	57.0	70.0	0.0	1018.0	29.0	10.0	83.0	13.0	58.0
584	2020-06-01 09:00:00	32.0	26.0	23.0	32.0	32.0	28.0	15.0	48.0	76.0	0.0	1017.0	28.0	10.0	79.0	12.0	57.0
585	2020-06-01 08:00:00	32.0	26.0	23.0	31.0	31.0	27.0	15.0	40.0	80.0	0.0	1017.0	27.0	10.0	82.0	11.0	58.0
586	2020-06-01 07:00:00	32.0	26.0	24.0	30.0	30.0	27.0	15.0	31.0	83.0	0.0	1016.0	27.0	10.0	85.0	10.0	61.0
587	2020-06-01 06:00:00	32.0	26.0	24.0	29.0	29.0	26.0	14.0	23.0	87.0	0.0	1016.0	26.0	10.0	88.0	9.0	65.0
588	2020-06-01 05:00:00	32.0	26.0	24.0	29.0	29.0	26.0	14.0	21.0	87.0	0.0	1016.0	26.0	10.0	92.0	9.0	72.0
589	2020-06-01 04:00:00	32.0	26.0	23.0	29.0	29.0	26.0	13.0	20.0	87.0	0.0	1016.0	26.0	10.0	95.0	9.0	80.0
590	2020-06-01 03:00:00	32.0	26.0	23.0	29.0	29.0	26.0	13.0	18.0	87.0	0.0	1016.0	26.0	10.0	98.0	8.0	88.0
591	2020-06-01 02:00:00	32.0	26.0	23.0	29.0	29.0	26.0	13.0	16.0	85.0	0.0	1016.0	26.0	10.0	99.0	8.0	95.0
592	2020-06-01 01:00:00	32.0	26.0	23.0	29.0	29.0	26.0	13.0	13.0	84.0	0.0	1016.0	26.0	10.0	100.0	8.0	96.0
593	2020-06-01 00:00:00	32.0	26.0	23.0	29.0	29.0	26.0	13.0	11.0	83.0	0.0	1016.0	26.0	10.0	101.0	8.0	96.0
594	2020-05-31 23:00:00	32.0	25.0	23.0	29.0	29.0	26.0	14.0	22.0	80.0	0.0	1016.0	26.0	10.0	102.0	9.0	101.0
595	2020-05-31 22:00:00	32.0	25.0	22.0	29.0	29.0	27.0	15.0	33.0	77.0	0.0	1016.0	27.0	10.0	102.0	10.0	104.0
596	2020-05-31 21:00:00	32.0	25.0	22.0	30.0	30.0	27.0	15.0	44.0	73.0	0.0	1016.0	27.0	10.0	103.0	10.0	105.0
597	2020-05-31 20:00:00	32.0	25.0	22.0	31.0	31.0	28.0	17.0	37.0	69.0	0.0	1015.0	28.0	10.0	103.0	12.0	104.0
598	2020-05-31 19:00:00	32.0	25.0	21.0	32.0	32.0	29.0	18.0	30.0	65.0	0.0	1015.0	29.0	10.0	104.0	14.0	102.0
599	2020-05-31 18:00:00	32.0	25.0	21.0	33.0	33.0	30.0	19.0	24.0	61.0	0.0	1015.0	30.0	10.0	104.0	16.0	99.0
600	2020-05-31 17:00:00	32.0	25.0	21.0	33.0	33.0	30.0	19.0	18.0	58.0	0.0	1015.0	30.0	10.0	106.0	16.0	94.0
601	2020-05-31 16:00:00	32.0	25.0	21.0	34.0	34.0	31.0	19.0	12.0	56.0	0.0	1016.0	31.0	10.0	107.0	16.0	88.0
602	2020-05-31 15:00:00	32.0	25.0	21.0	35.0	35.0	31.0	18.0	6.0	53.0	0.0	1016.0	31.0	10.0	109.0	16.0	80.0
603	2020-05-31 14:00:00	32.0	25.0	21.0	34.0	34.0	31.0	17.0	7.0	55.0	0.0	1016.0	31.0	10.0	111.0	15.0	71.0
604	2020-05-31 13:00:00	32.0	25.0	21.0	34.0	34.0	31.0	15.0	8.0	56.0	0.0	1017.0	31.0	10.0	114.0	13.0	63.0
605	2020-05-31 12:00:00	32.0	25.0	21.0	34.0	34.0	31.0	13.0	10.0	58.0	0.0	1017.0	31.0	10.0	116.0	12.0	55.0
606	2020-05-31 11:00:00	32.0	25.0	22.0	33.0	33.0	30.0	13.0	26.0	63.0	0.0	1017.0	30.0	10.0	116.0	11.0	54.0
607	2020-05-31 10:00:00	32.0	25.0	22.0	32.0	32.0	29.0	13.0	43.0	68.0	0.0	1017.0	29.0	10.0	115.0	11.0	56.0
608	2020-05-31 09:00:00	32.0	25.0	23.0	31.0	31.0	28.0	13.0	60.0	73.0	0.0	1017.0	28.0	10.0	115.0	10.0	57.0
609	2020-05-31 08:00:00	32.0	25.0	23.0	30.0	30.0	27.0	12.0	62.0	77.0	0.0	1016.0	27.0	10.0	115.0	9.0	59.0
610	2020-05-31 07:00:00	32.0	25.0	23.0	29.0	29.0	26.0	12.0	63.0	81.0	0.0	1016.0	26.0	10.0	115.0	9.0	62.0
611	2020-05-31 06:00:00	32.0	25.0	23.0	29.0	29.0	26.0	12.0	65.0	86.0	0.0	1015.0	26.0	10.0	115.0	8.0	66.0
612	2020-05-31 05:00:00	32.0	25.0	23.0	29.0	29.0	26.0	13.0	56.0	86.0	0.0	1015.0	26.0	10.0	116.0	9.0	72.0
613	2020-05-31 04:00:00	32.0	25.0	23.0	29.0	29.0	26.0	14.0	48.0	87.0	0.0	1015.0	26.0	10.0	117.0	9.0	79.0
614	2020-05-31 03:00:00	32.0	25.0	23.0	28.0	28.0	26.0	15.0	39.0	87.0	0.0	1015.0	26.0	10.0	118.0	9.0	85.0
615	2020-05-31 02:00:00	32.0	25.0	23.0	29.0	29.0	26.0	16.0	32.0	87.0	0.0	1016.0	26.0	10.0	113.0	10.0	90.0
616	2020-05-31 01:00:00	32.0	25.0	23.0	29.0	29.0	26.0	16.0	24.0	86.0	0.0	1016.0	26.0	10.0	108.0	10.0	93.0
617	2020-05-31 00:00:00	32.0	25.0	23.0	29.0	29.0	26.0	17.0	17.0	85.0	0.0	1016.0	26.0	10.0	103.0	11.0	95.0
618	2020-05-30 23:00:00	31.0	26.0	23.0	29.0	29.0	26.0	18.0	14.0	83.0	0.0	1016.0	26.0	10.0	103.0	12.0	99.0
619	2020-05-30 22:00:00	31.0	26.0	23.0	29.0	29.0	26.0	18.0	11.0	80.0	0.0	1016.0	26.0	10.0	102.0	12.0	101.0
620	2020-05-30 21:00:00	31.0	26.0	22.0	29.0	29.0	27.0	19.0	8.0	78.0	0.0	1015.0	27.0	10.0	102.0	12.0	101.0
621	2020-05-30 20:00:00	31.0	26.0	22.0	30.0	30.0	27.0	19.0	7.0	72.0	0.0	1015.0	27.0	10.0	104.0	13.0	99.0
622	2020-05-30 19:00:00	31.0	26.0	21.0	31.0	31.0	28.0	18.0	6.0	67.0	0.0	1014.0	28.0	10.0	107.0	14.0	97.0
623	2020-05-30 18:00:00	31.0	26.0	21.0	32.0	32.0	29.0	18.0	5.0	62.0	0.0	1014.0	29.0	10.0	109.0	14.0	94.0
624	2020-05-30 17:00:00	31.0	26.0	21.0	32.0	32.0	30.0	18.0	5.0	59.0	0.0	1014.0	30.0	10.0	112.0	15.0	90.0
625	2020-05-30 16:00:00	31.0	26.0	21.0	33.0	33.0	30.0	18.0	4.0	57.0	0.0	1015.0	30.0	10.0	114.0	15.0	85.0
626	2020-05-30 15:00:00	31.0	26.0	21.0	34.0	34.0	31.0	18.0	4.0	54.0	0.0	1015.0	31.0	10.0	117.0	16.0	78.0
627	2020-05-30 14:00:00	31.0	26.0	21.0	33.0	33.0	31.0	18.0	8.0	57.0	0.0	1016.0	31.0	10.0	118.0	16.0	71.0
628	2020-05-30 13:00:00	31.0	26.0	21.0	33.0	33.0	30.0	18.0	11.0	59.0	0.0	1016.0	30.0	10.0	118.0	15.0	63.0
629	2020-05-30 12:00:00	31.0	26.0	22.0	33.0	33.0	30.0	18.0	15.0	61.0	0.0	1016.0	30.0	10.0	119.0	15.0	56.0
630	2020-05-30 11:00:00	31.0	26.0	22.0	32.0	32.0	29.0	20.0	29.0	66.0	0.0	1016.0	29.0	9.0	118.0	15.0	55.0
631	2020-05-30 10:00:00	31.0	26.0	22.0	31.0	31.0	28.0	22.0	44.0	71.0	0.8	1016.0	28.0	9.0	118.0	15.0	57.0
632	2020-05-30 09:00:00	31.0	26.0	23.0	30.0	30.0	27.0	24.0	59.0	76.0	1.6	1016.0	27.0	8.0	117.0	14.0	57.0
633	2020-05-30 08:00:00	31.0	26.0	23.0	30.0	30.0	27.0	27.0	63.0	79.0	1.2	1016.0	27.0	7.0	117.0	15.0	59.0
634	2020-05-30 07:00:00	31.0	26.0	23.0	29.0	29.0	26.0	31.0	68.0	82.0	1.7	1016.0	26.0	6.0	116.0	16.0	62.0
635	2020-05-30 06:00:00	31.0	26.0	23.0	29.0	29.0	26.0	35.0	73.0	85.0	3.4	1015.0	26.0	4.0	115.0	17.0	66.0
636	2020-05-30 05:00:00	31.0	26.0	23.0	29.0	29.0	26.0	34.0	60.0	85.0	2.5	1016.0	26.0	5.0	115.0	17.0	72.0
637	2020-05-30 04:00:00	31.0	26.0	23.0	29.0	29.0	26.0	33.0	48.0	85.0	0.6	1016.0	26.0	7.0	114.0	18.0	80.0
638	2020-05-30 03:00:00	31.0	26.0	23.0	29.0	29.0	26.0	33.0	35.0	85.0	1.3	1016.0	26.0	8.0	114.0	18.0	87.0
639	2020-05-30 02:00:00	31.0	26.0	23.0	29.0	29.0	26.0	30.0	43.0	85.0	1.0	1016.0	26.0	8.0	110.0	17.0	92.0
640	2020-05-30 01:00:00	31.0	26.0	23.0	29.0	29.0	26.0	26.0	50.0	84.0	0.3	1016.0	26.0	9.0	106.0	15.0	96.0
641	2020-05-30 00:00:00	31.0	26.0	23.0	29.0	29.0	26.0	23.0	58.0	83.0	0.6	1017.0	26.0	9.0	103.0	14.0	97.0
642	2020-05-29 23:00:00	31.0	25.0	23.0	29.0	29.0	26.0	22.0	50.0	82.0	0.4	1016.0	26.0	9.0	102.0	14.0	100.0
643	2020-05-29 22:00:00	31.0	25.0	23.0	30.0	30.0	27.0	22.0	43.0	80.0	0.2	1016.0	27.0	10.0	102.0	13.0	101.0
644	2020-05-29 21:00:00	31.0	25.0	23.0	30.0	30.0	27.0	21.0	35.0	79.0	0.3	1016.0	27.0	10.0	101.0	13.0	101.0
645	2020-05-29 20:00:00	31.0	25.0	23.0	31.0	31.0	28.0	21.0	45.0	75.0	0.2	1016.0	28.0	10.0	104.0	14.0	101.0
646	2020-05-29 19:00:00	31.0	25.0	23.0	32.0	32.0	28.0	21.0	54.0	71.0	0.0	1016.0	28.0	10.0	108.0	15.0	99.0
647	2020-05-29 18:00:00	31.0	25.0	22.0	33.0	33.0	29.0	21.0	64.0	67.0	0.0	1015.0	29.0	10.0	111.0	16.0	96.0
648	2020-05-29 17:00:00	31.0	25.0	22.0	33.0	33.0	30.0	20.0	68.0	65.0	0.0	1016.0	30.0	10.0	113.0	16.0	91.0
649	2020-05-29 16:00:00	31.0	25.0	22.0	34.0	34.0	30.0	19.0	73.0	64.0	0.0	1016.0	30.0	10.0	115.0	16.0	86.0
650	2020-05-29 15:00:00	31.0	25.0	22.0	35.0	35.0	31.0	19.0	77.0	62.0	0.0	1016.0	31.0	10.0	117.0	16.0	79.0
651	2020-05-29 14:00:00	31.0	25.0	22.0	34.0	34.0	30.0	19.0	74.0	63.0	0.0	1017.0	30.0	10.0	119.0	16.0	73.0
652	2020-05-29 13:00:00	31.0	25.0	22.0	34.0	34.0	30.0	19.0	71.0	64.0	0.0	1017.0	30.0	10.0	121.0	16.0	66.0
653	2020-05-29 12:00:00	31.0	25.0	23.0	34.0	34.0	30.0	19.0	67.0	65.0	0.0	1017.0	30.0	10.0	123.0	16.0	60.0
654	2020-05-29 11:00:00	31.0	25.0	23.0	33.0	33.0	29.0	19.0	68.0	68.0	0.0	1017.0	29.0	10.0	122.0	16.0	59.0
655	2020-05-29 10:00:00	31.0	25.0	23.0	32.0	32.0	28.0	19.0	69.0	72.0	0.1	1017.0	28.0	10.0	121.0	15.0	59.0
656	2020-05-29 09:00:00	31.0	25.0	23.0	31.0	31.0	28.0	19.0	70.0	75.0	0.1	1017.0	28.0	9.0	120.0	15.0	59.0
657	2020-05-29 08:00:00	31.0	25.0	23.0	30.0	30.0	27.0	20.0	73.0	78.0	0.1	1017.0	27.0	9.0	117.0	15.0	61.0
658	2020-05-29 07:00:00	31.0	25.0	23.0	29.0	29.0	26.0	21.0	76.0	82.0	0.1	1016.0	26.0	10.0	114.0	15.0	63.0
659	2020-05-29 06:00:00	31.0	25.0	23.0	28.0	28.0	26.0	22.0	79.0	85.0	0.2	1016.0	26.0	10.0	112.0	15.0	68.0
660	2020-05-29 05:00:00	31.0	25.0	23.0	29.0	29.0	26.0	23.0	80.0	86.0	0.2	1016.0	26.0	10.0	107.0	15.0	74.0
661	2020-05-29 04:00:00	31.0	25.0	23.0	29.0	29.0	26.0	24.0	80.0	87.0	0.1	1017.0	26.0	10.0	103.0	15.0	82.0
662	2020-05-29 03:00:00	31.0	25.0	24.0	29.0	29.0	26.0	25.0	81.0	88.0	0.1	1017.0	26.0	10.0	99.0	16.0	89.0
663	2020-05-29 02:00:00	31.0	25.0	24.0	29.0	29.0	26.0	24.0	83.0	87.0	0.1	1017.0	26.0	10.0	96.0	15.0	96.0
664	2020-05-29 01:00:00	31.0	25.0	24.0	29.0	29.0	26.0	23.0	84.0	87.0	0.1	1017.0	26.0	10.0	93.0	15.0	98.0
665	2020-05-29 00:00:00	31.0	25.0	24.0	30.0	30.0	26.0	22.0	86.0	87.0	0.2	1018.0	26.0	9.0	90.0	14.0	100.0
666	2020-05-28 23:00:00	32.0	26.0	24.0	30.0	30.0	27.0	21.0	69.0	84.0	0.2	1017.0	27.0	9.0	92.0	14.0	103.0
667	2020-05-28 22:00:00	32.0	26.0	23.0	30.0	30.0	27.0	20.0	52.0	82.0	0.0	1017.0	27.0	10.0	93.0	14.0	103.0
668	2020-05-28 21:00:00	32.0	26.0	23.0	31.0	31.0	27.0	19.0	35.0	80.0	0.1	1017.0	27.0	10.0	95.0	13.0	101.0
669	2020-05-28 20:00:00	32.0	26.0	23.0	31.0	31.0	28.0	20.0	26.0	75.0	0.1	1017.0	28.0	10.0	99.0	15.0	103.0
670	2020-05-28 19:00:00	32.0	26.0	23.0	32.0	32.0	29.0	20.0	16.0	71.0	0.0	1016.0	29.0	10.0	102.0	16.0	100.0
671	2020-05-28 18:00:00	32.0	26.0	22.0	33.0	33.0	30.0	21.0	7.0	66.0	0.0	1016.0	30.0	10.0	106.0	17.0	98.0
672	2020-05-28 17:00:00	32.0	26.0	22.0	34.0	34.0	30.0	21.0	6.0	63.0	0.0	1016.0	30.0	10.0	109.0	17.0	93.0
673	2020-05-28 16:00:00	32.0	26.0	22.0	35.0	35.0	31.0	21.0	6.0	60.0	0.0	1017.0	31.0	10.0	112.0	18.0	87.0
674	2020-05-28 15:00:00	32.0	26.0	22.0	35.0	35.0	32.0	21.0	5.0	57.0	0.0	1017.0	32.0	10.0	115.0	18.0	80.0
675	2020-05-28 14:00:00	32.0	26.0	22.0	35.0	35.0	31.0	20.0	7.0	58.0	0.0	1017.0	31.0	10.0	121.0	17.0	72.0
676	2020-05-28 13:00:00	32.0	26.0	22.0	35.0	35.0	31.0	18.0	9.0	59.0	0.0	1018.0	31.0	10.0	127.0	16.0	65.0
677	2020-05-28 12:00:00	32.0	26.0	22.0	35.0	35.0	31.0	17.0	11.0	60.0	0.0	1018.0	31.0	10.0	132.0	15.0	58.0
678	2020-05-28 11:00:00	32.0	26.0	23.0	34.0	34.0	30.0	16.0	11.0	65.0	0.0	1018.0	30.0	10.0	137.0	14.0	58.0
679	2020-05-28 10:00:00	32.0	26.0	23.0	33.0	33.0	29.0	15.0	11.0	71.0	0.0	1018.0	29.0	10.0	142.0	12.0	58.0
680	2020-05-28 09:00:00	32.0	26.0	24.0	32.0	32.0	28.0	14.0	11.0	76.0	0.0	1017.0	28.0	10.0	146.0	11.0	58.0
681	2020-05-28 08:00:00	32.0	26.0	24.0	31.0	31.0	28.0	14.0	10.0	79.0	0.0	1017.0	28.0	10.0	145.0	10.0	60.0
682	2020-05-28 07:00:00	32.0	26.0	24.0	31.0	31.0	27.0	13.0	9.0	83.0	0.0	1016.0	27.0	10.0	145.0	9.0	62.0
683	2020-05-28 06:00:00	32.0	26.0	24.0	30.0	30.0	26.0	13.0	7.0	86.0	0.0	1016.0	26.0	10.0	144.0	8.0	66.0
684	2020-05-28 05:00:00	32.0	26.0	24.0	30.0	30.0	26.0	12.0	7.0	86.0	0.0	1016.0	26.0	10.0	141.0	8.0	72.0
685	2020-05-28 04:00:00	32.0	26.0	24.0	30.0	30.0	26.0	11.0	6.0	86.0	0.0	1016.0	26.0	10.0	137.0	7.0	80.0
686	2020-05-28 03:00:00	32.0	26.0	24.0	30.0	30.0	27.0	10.0	6.0	86.0	0.0	1016.0	27.0	10.0	134.0	6.0	87.0
687	2020-05-28 02:00:00	32.0	26.0	24.0	30.0	30.0	27.0	10.0	21.0	85.0	0.0	1016.0	27.0	10.0	135.0	6.0	94.0
688	2020-05-28 01:00:00	32.0	26.0	24.0	30.0	30.0	27.0	11.0	37.0	85.0	0.1	1016.0	27.0	10.0	135.0	7.0	98.0
689	2020-05-28 00:00:00	32.0	26.0	24.0	31.0	31.0	27.0	11.0	53.0	85.0	0.2	1016.0	27.0	10.0	136.0	7.0	100.0
690	2020-05-27 23:00:00	32.0	26.0	24.0	31.0	31.0	27.0	13.0	45.0	82.0	0.2	1016.0	27.0	10.0	143.0	8.0	104.0
691	2020-05-27 22:00:00	32.0	26.0	23.0	31.0	31.0	27.0	15.0	38.0	80.0	0.0	1016.0	27.0	10.0	150.0	9.0	103.0
692	2020-05-27 21:00:00	32.0	26.0	23.0	31.0	31.0	28.0	17.0	30.0	77.0	0.1	1016.0	28.0	10.0	157.0	11.0	100.0
693	2020-05-27 20:00:00	32.0	26.0	23.0	32.0	32.0	28.0	18.0	39.0	72.0	0.1	1015.0	28.0	10.0	166.0	12.0	97.0
694	2020-05-27 19:00:00	32.0	26.0	22.0	33.0	33.0	29.0	18.0	48.0	67.0	0.1	1015.0	29.0	10.0	175.0	13.0	91.0
695	2020-05-27 18:00:00	32.0	26.0	22.0	34.0	34.0	30.0	19.0	57.0	62.0	0.1	1015.0	30.0	10.0	184.0	14.0	86.0
696	2020-05-27 17:00:00	32.0	26.0	22.0	34.0	34.0	31.0	19.0	66.0	60.0	0.1	1015.0	31.0	10.0	185.0	15.0	88.0
697	2020-05-27 16:00:00	32.0	26.0	22.0	35.0	35.0	31.0	19.0	75.0	58.0	0.0	1015.0	31.0	10.0	186.0	16.0	81.0
698	2020-05-27 15:00:00	32.0	26.0	22.0	36.0	36.0	32.0	19.0	83.0	56.0	0.1	1015.0	32.0	10.0	187.0	17.0	73.0
699	2020-05-27 14:00:00	32.0	26.0	22.0	35.0	35.0	31.0	20.0	81.0	58.0	0.1	1015.0	31.0	10.0	188.0	17.0	66.0
700	2020-05-27 13:00:00	32.0	26.0	22.0	35.0	35.0	31.0	21.0	79.0	60.0	0.1	1015.0	31.0	10.0	188.0	17.0	59.0
701	2020-05-27 12:00:00	32.0	26.0	23.0	35.0	35.0	31.0	21.0	77.0	62.0	0.3	1016.0	31.0	9.0	189.0	17.0	53.0
702	2020-05-27 11:00:00	32.0	26.0	23.0	34.0	34.0	30.0	22.0	77.0	67.0	0.2	1015.0	30.0	9.0	187.0	17.0	51.0
703	2020-05-27 10:00:00	32.0	26.0	23.0	33.0	33.0	29.0	23.0	77.0	72.0	0.1	1015.0	29.0	10.0	185.0	17.0	50.0
704	2020-05-27 09:00:00	32.0	26.0	24.0	32.0	32.0	28.0	23.0	77.0	76.0	0.2	1015.0	28.0	10.0	183.0	17.0	49.0
705	2020-05-27 08:00:00	32.0	26.0	23.0	31.0	31.0	27.0	24.0	78.0	79.0	0.1	1014.0	27.0	10.0	181.0	16.0	49.0
706	2020-05-27 07:00:00	32.0	26.0	23.0	30.0	30.0	27.0	24.0	79.0	82.0	0.0	1014.0	27.0	10.0	180.0	15.0	48.0
707	2020-05-27 06:00:00	32.0	26.0	23.0	29.0	29.0	26.0	24.0	80.0	84.0	0.1	1013.0	26.0	10.0	178.0	14.0	51.0
708	2020-05-27 05:00:00	32.0	26.0	23.0	29.0	29.0	26.0	24.0	66.0	85.0	0.1	1013.0	26.0	10.0	178.0	13.0	55.0
709	2020-05-27 04:00:00	32.0	26.0	23.0	29.0	29.0	26.0	23.0	51.0	85.0	0.0	1013.0	26.0	10.0	177.0	13.0	61.0
710	2020-05-27 03:00:00	32.0	26.0	23.0	29.0	29.0	26.0	23.0	36.0	85.0	0.0	1013.0	26.0	10.0	177.0	12.0	67.0
711	2020-05-27 02:00:00	32.0	26.0	23.0	29.0	29.0	26.0	22.0	43.0	84.0	0.0	1013.0	26.0	10.0	175.0	12.0	71.0
712	2020-05-27 01:00:00	32.0	26.0	23.0	29.0	29.0	26.0	21.0	50.0	84.0	0.1	1013.0	26.0	10.0	172.0	11.0	77.0
713	2020-05-27 00:00:00	32.0	26.0	23.0	29.0	29.0	26.0	20.0	57.0	84.0	0.2	1013.0	26.0	9.0	170.0	11.0	89.0
714	2020-05-26 23:00:00	31.0	25.0	23.0	29.0	29.0	26.0	19.0	50.0	82.0	0.2	1013.0	26.0	9.0	167.0	11.0	93.0
715	2020-05-26 22:00:00	31.0	25.0	23.0	30.0	30.0	27.0	18.0	42.0	81.0	0.1	1013.0	27.0	10.0	164.0	10.0	94.0
716	2020-05-26 21:00:00	31.0	25.0	23.0	30.0	30.0	27.0	17.0	34.0	79.0	0.1	1013.0	27.0	10.0	161.0	10.0	92.0
717	2020-05-26 20:00:00	31.0	25.0	23.0	31.0	31.0	28.0	19.0	44.0	75.0	0.1	1013.0	28.0	10.0	168.0	12.0	90.0
718	2020-05-26 19:00:00	31.0	25.0	23.0	32.0	32.0	28.0	21.0	53.0	71.0	0.1	1013.0	28.0	9.0	175.0	15.0	83.0
719	2020-05-26 18:00:00	31.0	25.0	23.0	33.0	33.0	29.0	23.0	63.0	68.0	0.2	1013.0	29.0	9.0	182.0	17.0	76.0
720	2020-05-26 17:00:00	31.0	25.0	23.0	33.0	33.0	30.0	24.0	58.0	66.0	0.2	1013.0	30.0	9.0	185.0	19.0	68.0
721	2020-05-26 16:00:00	31.0	25.0	23.0	34.0	34.0	30.0	25.0	52.0	64.0	0.1	1013.0	30.0	10.0	189.0	20.0	65.0
722	2020-05-26 15:00:00	31.0	25.0	23.0	35.0	35.0	31.0	26.0	47.0	63.0	0.1	1013.0	31.0	10.0	193.0	22.0	70.0
723	2020-05-26 14:00:00	31.0	25.0	23.0	34.0	34.0	30.0	26.0	47.0	64.0	0.1	1013.0	30.0	10.0	194.0	22.0	64.0
724	2020-05-26 13:00:00	31.0	25.0	23.0	34.0	34.0	30.0	26.0	47.0	65.0	0.0	1013.0	30.0	10.0	195.0	22.0	56.0
725	2020-05-26 12:00:00	31.0	25.0	23.0	34.0	34.0	30.0	26.0	47.0	66.0	0.0	1014.0	30.0	10.0	196.0	22.0	53.0
726	2020-05-26 11:00:00	31.0	25.0	23.0	33.0	33.0	29.0	26.0	56.0	70.0	0.0	1013.0	29.0	10.0	196.0	20.0	52.0
727	2020-05-26 10:00:00	31.0	25.0	23.0	32.0	32.0	28.0	26.0	65.0	73.0	0.1	1013.0	28.0	10.0	197.0	19.0	52.0
728	2020-05-26 09:00:00	31.0	25.0	23.0	31.0	31.0	27.0	26.0	75.0	77.0	0.2	1013.0	27.0	9.0	198.0	17.0	50.0
729	2020-05-26 08:00:00	31.0	25.0	23.0	30.0	30.0	27.0	25.0	77.0	79.0	0.2	1012.0	27.0	9.0	197.0	16.0	50.0
730	2020-05-26 07:00:00	31.0	25.0	23.0	29.0	29.0	26.0	25.0	80.0	82.0	0.2	1012.0	26.0	10.0	196.0	15.0	52.0
731	2020-05-26 06:00:00	31.0	25.0	23.0	28.0	28.0	26.0	25.0	83.0	84.0	0.4	1011.0	26.0	10.0	195.0	14.0	55.0
732	2020-05-26 05:00:00	31.0	25.0	23.0	28.0	28.0	25.0	25.0	82.0	85.0	0.3	1011.0	25.0	10.0	193.0	13.0	59.0
733	2020-05-26 04:00:00	31.0	25.0	23.0	28.0	28.0	25.0	24.0	82.0	85.0	0.1	1011.0	25.0	9.0	191.0	12.0	66.0
734	2020-05-26 03:00:00	31.0	25.0	23.0	28.0	28.0	25.0	23.0	81.0	86.0	0.2	1011.0	25.0	9.0	189.0	12.0	72.0
735	2020-05-26 02:00:00	31.0	25.0	23.0	28.0	28.0	25.0	22.0	79.0	85.0	0.2	1011.0	25.0	9.0	189.0	11.0	77.0
736	2020-05-26 01:00:00	31.0	25.0	23.0	28.0	28.0	25.0	20.0	76.0	85.0	0.4	1011.0	25.0	9.0	189.0	10.0	78.0
737	2020-05-26 00:00:00	31.0	25.0	23.0	28.0	28.0	26.0	19.0	74.0	84.0	0.8	1011.0	26.0	9.0	189.0	10.0	74.0
738	2020-05-25 23:00:00	29.0	24.0	23.0	28.0	28.0	26.0	21.0	71.0	83.0	0.6	1011.0	26.0	9.0	185.0	11.0	73.0
739	2020-05-25 22:00:00	29.0	24.0	23.0	29.0	29.0	26.0	24.0	68.0	82.0	0.2	1011.0	26.0	9.0	180.0	13.0	72.0
740	2020-05-25 21:00:00	29.0	24.0	23.0	29.0	29.0	26.0	27.0	65.0	81.0	0.4	1011.0	26.0	10.0	175.0	15.0	69.0
741	2020-05-25 20:00:00	29.0	24.0	23.0	30.0	30.0	27.0	32.0	68.0	78.0	0.3	1011.0	27.0	10.0	171.0	18.0	69.0
742	2020-05-25 19:00:00	29.0	24.0	23.0	31.0	31.0	27.0	36.0	70.0	76.0	0.4	1011.0	27.0	9.0	166.0	22.0	72.0
743	2020-05-25 18:00:00	29.0	24.0	23.0	32.0	32.0	28.0	41.0	73.0	73.0	0.8	1011.0	28.0	9.0	162.0	25.0	70.0
744	2020-05-25 17:00:00	29.0	24.0	23.0	32.0	32.0	28.0	40.0	70.0	72.0	0.6	1011.0	28.0	9.0	161.0	27.0	66.0
745	2020-05-25 16:00:00	29.0	24.0	23.0	32.0	32.0	29.0	39.0	66.0	71.0	0.2	1011.0	29.0	10.0	160.0	28.0	64.0
746	2020-05-25 15:00:00	29.0	24.0	23.0	33.0	33.0	29.0	39.0	63.0	70.0	0.4	1012.0	29.0	10.0	160.0	30.0	60.0
747	2020-05-25 14:00:00	29.0	24.0	23.0	32.0	32.0	28.0	38.0	61.0	73.0	0.3	1012.0	28.0	9.0	157.0	28.0	54.0
748	2020-05-25 13:00:00	29.0	24.0	23.0	31.0	31.0	27.0	37.0	58.0	76.0	0.6	1012.0	27.0	9.0	154.0	26.0	49.0
749	2020-05-25 12:00:00	29.0	24.0	23.0	30.0	30.0	27.0	37.0	55.0	79.0	1.1	1013.0	27.0	8.0	151.0	24.0	49.0
750	2020-05-25 11:00:00	29.0	24.0	22.0	29.0	29.0	26.0	37.0	57.0	81.0	0.8	1012.0	26.0	8.0	149.0	24.0	49.0
751	2020-05-25 10:00:00	29.0	24.0	22.0	28.0	28.0	25.0	38.0	60.0	84.0	0.3	1012.0	25.0	9.0	146.0	24.0	46.0
752	2020-05-25 09:00:00	29.0	24.0	22.0	27.0	27.0	25.0	39.0	62.0	86.0	0.5	1012.0	25.0	9.0	144.0	24.0	43.0
753	2020-05-25 08:00:00	29.0	24.0	22.0	27.0	27.0	25.0	37.0	71.0	87.0	0.4	1012.0	25.0	8.0	140.0	24.0	45.0
754	2020-05-25 07:00:00	29.0	24.0	22.0	27.0	27.0	24.0	36.0	79.0	88.0	1.3	1011.0	24.0	7.0	137.0	23.0	50.0
755	2020-05-25 06:00:00	29.0	24.0	22.0	27.0	27.0	24.0	35.0	88.0	89.0	2.5	1011.0	24.0	7.0	133.0	23.0	53.0
756	2020-05-25 05:00:00	29.0	24.0	22.0	26.0	26.0	24.0	40.0	92.0	89.0	1.9	1011.0	24.0	7.0	131.0	24.0	57.0
757	2020-05-25 04:00:00	29.0	24.0	22.0	26.0	26.0	24.0	45.0	96.0	89.0	1.7	1011.0	24.0	6.0	128.0	25.0	63.0
758	2020-05-25 03:00:00	29.0	24.0	22.0	26.0	26.0	24.0	50.0	100.0	89.0	3.3	1012.0	24.0	6.0	126.0	27.0	67.0
759	2020-05-25 02:00:00	29.0	24.0	22.0	26.0	26.0	24.0	50.0	97.0	89.0	2.5	1012.0	24.0	7.0	117.0	27.0	71.0
760	2020-05-25 01:00:00	29.0	24.0	22.0	27.0	27.0	24.0	50.0	95.0	89.0	1.1	1013.0	24.0	7.0	108.0	27.0	70.0
761	2020-05-25 00:00:00	29.0	24.0	22.0	27.0	27.0	24.0	50.0	92.0	89.0	2.2	1013.0	24.0	7.0	98.0	28.0	67.0
762	2020-05-24 23:00:00	27.0	24.0	22.0	27.0	27.0	24.0	46.0	84.0	88.0	1.6	1013.0	24.0	8.0	99.0	26.0	67.0
763	2020-05-24 22:00:00	27.0	24.0	22.0	27.0	27.0	25.0	42.0	76.0	86.0	0.4	1013.0	25.0	8.0	101.0	25.0	67.0
764	2020-05-24 21:00:00	27.0	24.0	22.0	27.0	27.0	25.0	37.0	69.0	85.0	0.8	1013.0	25.0	9.0	102.0	23.0	66.0
765	2020-05-24 20:00:00	27.0	24.0	22.0	28.0	28.0	25.0	37.0	73.0	83.0	0.6	1013.0	25.0	9.0	102.0	23.0	67.0
766	2020-05-24 19:00:00	27.0	24.0	22.0	28.0	28.0	26.0	36.0	76.0	81.0	0.5	1013.0	26.0	8.0	101.0	22.0	66.0
767	2020-05-24 18:00:00	27.0	24.0	22.0	29.0	29.0	26.0	36.0	80.0	79.0	1.0	1013.0	26.0	8.0	101.0	22.0	64.0
768	2020-05-24 17:00:00	27.0	24.0	22.0	29.0	29.0	26.0	34.0	80.0	79.0	0.8	1013.0	26.0	8.0	100.0	22.0	64.0
769	2020-05-24 16:00:00	27.0	24.0	22.0	29.0	29.0	26.0	32.0	81.0	78.0	0.2	1014.0	26.0	9.0	99.0	22.0	64.0
770	2020-05-24 15:00:00	27.0	24.0	23.0	30.0	30.0	27.0	30.0	81.0	78.0	0.4	1014.0	27.0	9.0	99.0	22.0	61.0
771	2020-05-24 14:00:00	27.0	24.0	22.0	29.0	29.0	26.0	30.0	78.0	80.0	0.3	1014.0	26.0	9.0	103.0	21.0	56.0
772	2020-05-24 13:00:00	27.0	24.0	22.0	29.0	29.0	26.0	31.0	74.0	82.0	0.7	1015.0	26.0	8.0	107.0	20.0	53.0
773	2020-05-24 12:00:00	27.0	24.0	22.0	28.0	28.0	25.0	31.0	71.0	84.0	1.5	1015.0	25.0	8.0	111.0	19.0	51.0
774	2020-05-24 11:00:00	27.0	24.0	22.0	28.0	28.0	25.0	31.0	68.0	84.0	1.1	1015.0	25.0	8.0	113.0	19.0	53.0
775	2020-05-24 10:00:00	27.0	24.0	22.0	27.0	27.0	25.0	31.0	66.0	84.0	0.7	1015.0	25.0	9.0	116.0	19.0	53.0
776	2020-05-24 09:00:00	27.0	24.0	22.0	27.0	27.0	25.0	31.0	63.0	85.0	1.4	1015.0	25.0	9.0	118.0	19.0	53.0
777	2020-05-24 08:00:00	27.0	24.0	22.0	27.0	27.0	25.0	30.0	60.0	85.0	1.0	1015.0	25.0	9.0	112.0	18.0	55.0
778	2020-05-24 07:00:00	27.0	24.0	22.0	27.0	27.0	25.0	28.0	58.0	85.0	0.8	1014.0	25.0	9.0	106.0	17.0	58.0
779	2020-05-24 06:00:00	27.0	24.0	22.0	27.0	27.0	25.0	27.0	55.0	85.0	1.5	1014.0	25.0	9.0	100.0	17.0	62.0
780	2020-05-24 05:00:00	27.0	24.0	22.0	27.0	27.0	25.0	27.0	65.0	85.0	1.1	1014.0	25.0	8.0	98.0	17.0	65.0
781	2020-05-24 04:00:00	27.0	24.0	22.0	27.0	27.0	25.0	28.0	74.0	85.0	0.7	1014.0	25.0	8.0	95.0	18.0	70.0
782	2020-05-24 03:00:00	27.0	24.0	22.0	27.0	27.0	25.0	28.0	84.0	85.0	1.5	1015.0	25.0	7.0	93.0	18.0	74.0
783	2020-05-24 02:00:00	27.0	24.0	22.0	27.0	27.0	25.0	29.0	83.0	83.0	1.1	1015.0	25.0	8.0	92.0	18.0	77.0
784	2020-05-24 01:00:00	27.0	24.0	22.0	28.0	28.0	25.0	29.0	82.0	82.0	0.5	1015.0	25.0	8.0	91.0	18.0	78.0
785	2020-05-24 00:00:00	27.0	24.0	22.0	28.0	28.0	26.0	29.0	81.0	81.0	0.9	1016.0	26.0	9.0	89.0	19.0	79.0
786	2020-05-23 23:00:00	30.0	25.0	22.0	28.0	28.0	26.0	29.0	80.0	79.0	0.7	1016.0	26.0	9.0	91.0	19.0	85.0
787	2020-05-23 22:00:00	30.0	25.0	22.0	28.0	28.0	26.0	30.0	80.0	78.0	0.1	1016.0	26.0	10.0	93.0	20.0	87.0
788	2020-05-23 21:00:00	30.0	25.0	22.0	29.0	29.0	26.0	30.0	79.0	76.0	0.3	1016.0	26.0	10.0	95.0	20.0	90.0
789	2020-05-23 20:00:00	30.0	25.0	22.0	29.0	29.0	27.0	30.0	82.0	74.0	0.2	1016.0	27.0	10.0	96.0	21.0	91.0
790	2020-05-23 19:00:00	30.0	25.0	22.0	30.0	30.0	28.0	29.0	86.0	71.0	0.0	1015.0	28.0	10.0	97.0	22.0	94.0
791	2020-05-23 18:00:00	30.0	25.0	22.0	31.0	31.0	28.0	29.0	89.0	69.0	0.0	1015.0	28.0	10.0	98.0	23.0	93.0
792	2020-05-23 17:00:00	30.0	25.0	22.0	32.0	32.0	29.0	29.0	85.0	67.0	0.0	1016.0	29.0	10.0	98.0	24.0	89.0
793	2020-05-23 16:00:00	30.0	25.0	22.0	32.0	32.0	29.0	28.0	81.0	65.0	0.0	1016.0	29.0	10.0	98.0	24.0	85.0
794	2020-05-23 15:00:00	30.0	25.0	22.0	33.0	33.0	30.0	28.0	77.0	64.0	0.0	1016.0	30.0	9.0	98.0	24.0	78.0
795	2020-05-23 14:00:00	30.0	25.0	22.0	33.0	33.0	29.0	28.0	73.0	64.0	0.0	1016.0	29.0	9.0	96.0	24.0	70.0
796	2020-05-23 13:00:00	30.0	25.0	22.0	32.0	32.0	29.0	28.0	69.0	65.0	0.2	1017.0	29.0	10.0	95.0	23.0	63.0
797	2020-05-23 12:00:00	30.0	25.0	22.0	32.0	32.0	29.0	28.0	64.0	66.0	0.3	1017.0	29.0	10.0	93.0	23.0	57.0
798	2020-05-23 11:00:00	30.0	25.0	22.0	31.0	31.0	28.0	27.0	63.0	69.0	0.2	1017.0	28.0	10.0	89.0	21.0	58.0
799	2020-05-23 10:00:00	30.0	25.0	22.0	31.0	31.0	28.0	27.0	62.0	72.0	0.1	1017.0	28.0	10.0	85.0	20.0	60.0
800	2020-05-23 09:00:00	30.0	25.0	22.0	30.0	30.0	27.0	26.0	60.0	75.0	0.2	1017.0	27.0	10.0	81.0	19.0	59.0
801	2020-05-23 08:00:00	30.0	25.0	22.0	29.0	29.0	27.0	24.0	59.0	77.0	0.1	1017.0	27.0	10.0	82.0	18.0	60.0
802	2020-05-23 07:00:00	30.0	25.0	22.0	29.0	29.0	26.0	23.0	58.0	80.0	0.0	1017.0	26.0	10.0	82.0	16.0	63.0
803	2020-05-23 06:00:00	30.0	25.0	22.0	28.0	28.0	26.0	22.0	57.0	82.0	0.0	1016.0	26.0	10.0	82.0	14.0	66.0
804	2020-05-23 05:00:00	30.0	25.0	22.0	28.0	28.0	26.0	21.0	62.0	82.0	0.0	1016.0	26.0	10.0	87.0	14.0	71.0
805	2020-05-23 04:00:00	30.0	25.0	22.0	28.0	28.0	26.0	21.0	67.0	82.0	0.1	1017.0	26.0	10.0	92.0	13.0	77.0
806	2020-05-23 03:00:00	30.0	25.0	22.0	28.0	28.0	26.0	21.0	73.0	82.0	0.1	1017.0	26.0	9.0	97.0	13.0	84.0
807	2020-05-23 02:00:00	30.0	25.0	22.0	28.0	28.0	26.0	22.0	75.0	81.0	0.1	1017.0	26.0	9.0	99.0	14.0	89.0
808	2020-05-23 01:00:00	30.0	25.0	22.0	28.0	28.0	26.0	23.0	78.0	81.0	0.1	1017.0	26.0	9.0	102.0	14.0	93.0
809	2020-05-23 00:00:00	30.0	25.0	22.0	28.0	28.0	26.0	24.0	80.0	80.0	0.1	1017.0	26.0	9.0	104.0	15.0	94.0
810	2020-05-22 23:00:00	31.0	25.0	22.0	29.0	29.0	26.0	24.0	66.0	78.0	0.1	1017.0	26.0	9.0	100.0	16.0	98.0
811	2020-05-22 22:00:00	31.0	25.0	22.0	29.0	29.0	26.0	25.0	52.0	76.0	0.0	1017.0	26.0	9.0	97.0	16.0	99.0
812	2020-05-22 21:00:00	31.0	25.0	22.0	29.0	29.0	27.0	26.0	37.0	75.0	0.0	1017.0	27.0	10.0	94.0	17.0	98.0
813	2020-05-22 20:00:00	31.0	25.0	21.0	30.0	30.0	27.0	26.0	29.0	71.0	0.0	1017.0	27.0	10.0	92.0	18.0	97.0
814	2020-05-22 19:00:00	31.0	25.0	21.0	31.0	31.0	28.0	27.0	21.0	67.0	0.0	1016.0	28.0	10.0	91.0	20.0	94.0
815	2020-05-22 18:00:00	31.0	25.0	21.0	31.0	31.0	29.0	27.0	13.0	63.0	0.0	1016.0	29.0	10.0	90.0	22.0	93.0
816	2020-05-22 17:00:00	31.0	25.0	21.0	32.0	32.0	29.0	27.0	13.0	61.0	0.0	1016.0	29.0	10.0	92.0	22.0	89.0
817	2020-05-22 16:00:00	31.0	25.0	21.0	33.0	33.0	30.0	27.0	13.0	58.0	0.0	1016.0	30.0	10.0	94.0	23.0	83.0
818	2020-05-22 15:00:00	31.0	25.0	21.0	34.0	34.0	31.0	26.0	13.0	56.0	0.0	1017.0	31.0	10.0	96.0	23.0	77.0
819	2020-05-22 14:00:00	31.0	25.0	21.0	34.0	34.0	31.0	25.0	13.0	56.0	0.0	1017.0	31.0	10.0	97.0	22.0	69.0
820	2020-05-22 13:00:00	31.0	25.0	21.0	34.0	34.0	31.0	24.0	12.0	56.0	0.0	1017.0	31.0	10.0	98.0	21.0	60.0
821	2020-05-22 12:00:00	31.0	25.0	21.0	34.0	34.0	31.0	23.0	11.0	56.0	0.0	1018.0	31.0	10.0	99.0	20.0	56.0
822	2020-05-22 11:00:00	31.0	25.0	21.0	33.0	33.0	30.0	22.0	10.0	61.0	0.0	1018.0	30.0	10.0	100.0	18.0	55.0
823	2020-05-22 10:00:00	31.0	25.0	21.0	32.0	32.0	29.0	21.0	9.0	65.0	0.0	1017.0	29.0	10.0	101.0	17.0	56.0
824	2020-05-22 09:00:00	31.0	25.0	22.0	31.0	31.0	28.0	21.0	8.0	69.0	0.0	1017.0	28.0	10.0	103.0	15.0	56.0
825	2020-05-22 08:00:00	31.0	25.0	22.0	30.0	30.0	27.0	21.0	24.0	73.0	0.0	1017.0	27.0	10.0	102.0	14.0	57.0
826	2020-05-22 07:00:00	31.0	25.0	22.0	29.0	29.0	27.0	20.0	39.0	78.0	0.0	1017.0	27.0	10.0	102.0	13.0	59.0
827	2020-05-22 06:00:00	31.0	25.0	23.0	29.0	29.0	26.0	20.0	55.0	82.0	0.0	1016.0	26.0	10.0	101.0	12.0	63.0
828	2020-05-22 05:00:00	31.0	25.0	23.0	28.0	28.0	26.0	20.0	61.0	83.0	0.0	1016.0	26.0	10.0	95.0	12.0	70.0
829	2020-05-22 04:00:00	31.0	25.0	23.0	28.0	28.0	26.0	21.0	68.0	84.0	0.1	1017.0	26.0	10.0	88.0	12.0	78.0
830	2020-05-22 03:00:00	31.0	25.0	23.0	28.0	28.0	26.0	21.0	75.0	85.0	0.1	1017.0	26.0	10.0	82.0	12.0	84.0
831	2020-05-22 02:00:00	31.0	25.0	23.0	29.0	29.0	26.0	21.0	75.0	84.0	0.1	1017.0	26.0	10.0	81.0	12.0	90.0
832	2020-05-22 01:00:00	31.0	25.0	23.0	29.0	29.0	26.0	20.0	76.0	84.0	0.2	1017.0	26.0	10.0	80.0	11.0	93.0
833	2020-05-22 00:00:00	31.0	25.0	23.0	29.0	29.0	26.0	19.0	77.0	83.0	0.3	1018.0	26.0	10.0	79.0	11.0	94.0
834	2020-05-21 23:00:00	33.0	26.0	23.0	30.0	30.0	27.0	18.0	70.0	79.0	0.2	1017.0	27.0	10.0	86.0	11.0	96.0
835	2020-05-21 22:00:00	33.0	26.0	22.0	30.0	30.0	27.0	17.0	64.0	76.0	0.1	1017.0	27.0	10.0	93.0	10.0	98.0
836	2020-05-21 21:00:00	33.0	26.0	22.0	30.0	30.0	28.0	16.0	57.0	72.0	0.1	1017.0	28.0	10.0	100.0	10.0	93.0
837	2020-05-21 20:00:00	33.0	26.0	21.0	31.0	31.0	28.0	17.0	49.0	66.0	0.1	1016.0	28.0	10.0	106.0	12.0	88.0
838	2020-05-21 19:00:00	33.0	26.0	21.0	32.0	32.0	29.0	18.0	40.0	61.0	0.0	1016.0	29.0	10.0	112.0	14.0	93.0
839	2020-05-21 18:00:00	33.0	26.0	20.0	33.0	33.0	30.0	19.0	32.0	55.0	0.0	1015.0	30.0	10.0	119.0	16.0	100.0
840	2020-05-21 17:00:00	33.0	26.0	20.0	33.0	33.0	31.0	20.0	28.0	52.0	0.0	1015.0	31.0	10.0	124.0	16.0	97.0
841	2020-05-21 16:00:00	33.0	26.0	20.0	34.0	34.0	32.0	20.0	24.0	50.0	0.0	1016.0	32.0	10.0	129.0	17.0	91.0
842	2020-05-21 15:00:00	33.0	26.0	20.0	35.0	35.0	32.0	20.0	20.0	48.0	0.0	1016.0	32.0	10.0	134.0	18.0	82.0
843	2020-05-21 14:00:00	33.0	26.0	20.0	35.0	35.0	32.0	19.0	21.0	48.0	0.0	1016.0	32.0	10.0	138.0	16.0	73.0
844	2020-05-21 13:00:00	33.0	26.0	20.0	34.0	34.0	32.0	17.0	22.0	49.0	0.0	1016.0	32.0	10.0	142.0	15.0	65.0
845	2020-05-21 12:00:00	33.0	26.0	20.0	34.0	34.0	32.0	15.0	22.0	50.0	0.0	1017.0	32.0	10.0	147.0	14.0	59.0
846	2020-05-21 11:00:00	33.0	26.0	20.0	33.0	33.0	30.0	15.0	34.0	56.0	0.0	1016.0	30.0	10.0	148.0	13.0	59.0
847	2020-05-21 10:00:00	33.0	26.0	21.0	32.0	32.0	29.0	15.0	46.0	62.0	0.0	1016.0	29.0	10.0	149.0	12.0	59.0
848	2020-05-21 09:00:00	33.0	26.0	22.0	31.0	31.0	28.0	15.0	58.0	68.0	0.0	1016.0	28.0	10.0	150.0	12.0	59.0
849	2020-05-21 08:00:00	33.0	26.0	22.0	30.0	30.0	28.0	14.0	64.0	73.0	0.0	1015.0	28.0	10.0	150.0	10.0	61.0
850	2020-05-21 07:00:00	33.0	26.0	22.0	30.0	30.0	27.0	13.0	70.0	78.0	0.0	1015.0	27.0	10.0	151.0	9.0	64.0
851	2020-05-21 06:00:00	33.0	26.0	23.0	29.0	29.0	26.0	12.0	76.0	83.0	0.1	1014.0	26.0	10.0	151.0	8.0	68.0
852	2020-05-21 05:00:00	33.0	26.0	23.0	29.0	29.0	26.0	11.0	61.0	83.0	0.1	1014.0	26.0	10.0	156.0	7.0	74.0
853	2020-05-21 04:00:00	33.0	26.0	23.0	29.0	29.0	26.0	9.0	46.0	84.0	0.0	1014.0	26.0	10.0	160.0	6.0	82.0
854	2020-05-21 03:00:00	33.0	26.0	23.0	29.0	29.0	26.0	8.0	31.0	85.0	0.0	1014.0	26.0	10.0	164.0	5.0	90.0
855	2020-05-21 02:00:00	33.0	26.0	23.0	29.0	29.0	26.0	9.0	41.0	84.0	0.0	1015.0	26.0	10.0	168.0	5.0	97.0
856	2020-05-21 01:00:00	33.0	26.0	23.0	30.0	30.0	26.0	10.0	51.0	83.0	0.0	1015.0	26.0	10.0	172.0	6.0	100.0
857	2020-05-21 00:00:00	33.0	26.0	23.0	30.0	30.0	27.0	11.0	61.0	82.0	0.0	1015.0	27.0	9.0	176.0	7.0	103.0
858	2020-05-20 23:00:00	32.0	25.0	23.0	30.0	30.0	27.0	12.0	53.0	78.0	0.0	1015.0	27.0	9.0	190.0	8.0	108.0
859	2020-05-20 22:00:00	32.0	25.0	22.0	30.0	30.0	27.0	14.0	45.0	75.0	0.0	1014.0	27.0	10.0	204.0	9.0	108.0
860	2020-05-20 21:00:00	32.0	25.0	22.0	30.0	30.0	28.0	16.0	37.0	71.0	0.0	1014.0	28.0	10.0	218.0	10.0	105.0
861	2020-05-20 20:00:00	32.0	25.0	22.0	31.0	31.0	29.0	19.0	42.0	67.0	0.0	1014.0	29.0	10.0	224.0	12.0	104.0
862	2020-05-20 19:00:00	32.0	25.0	21.0	32.0	32.0	29.0	21.0	47.0	62.0	0.4	1013.0	29.0	10.0	230.0	14.0	100.0
863	2020-05-20 18:00:00	32.0	25.0	21.0	33.0	33.0	30.0	24.0	52.0	57.0	0.7	1013.0	30.0	10.0	237.0	15.0	95.0
864	2020-05-20 17:00:00	32.0	25.0	21.0	34.0	34.0	31.0	23.0	52.0	56.0	0.5	1013.0	31.0	10.0	235.0	16.0	90.0
865	2020-05-20 16:00:00	32.0	25.0	21.0	35.0	35.0	31.0	23.0	51.0	54.0	0.2	1014.0	31.0	10.0	233.0	16.0	84.0
866	2020-05-20 15:00:00	32.0	25.0	21.0	35.0	35.0	32.0	22.0	51.0	53.0	0.4	1014.0	32.0	9.0	231.0	17.0	76.0
867	2020-05-20 14:00:00	32.0	25.0	21.0	35.0	35.0	32.0	21.0	58.0	54.0	0.3	1014.0	32.0	9.0	234.0	16.0	68.0
868	2020-05-20 13:00:00	32.0	25.0	21.0	34.0	34.0	31.0	19.0	65.0	55.0	0.0	1015.0	31.0	10.0	236.0	16.0	60.0
869	2020-05-20 12:00:00	32.0	25.0	21.0	34.0	34.0	31.0	18.0	71.0	57.0	0.0	1015.0	31.0	10.0	239.0	15.0	53.0
870	2020-05-20 11:00:00	32.0	25.0	21.0	33.0	33.0	30.0	17.0	76.0	62.0	0.0	1015.0	30.0	10.0	242.0	14.0	52.0
871	2020-05-20 10:00:00	32.0	25.0	22.0	32.0	32.0	29.0	16.0	81.0	67.0	0.0	1014.0	29.0	10.0	244.0	13.0	52.0
872	2020-05-20 09:00:00	32.0	25.0	22.0	30.0	30.0	28.0	14.0	86.0	73.0	0.0	1014.0	28.0	10.0	247.0	12.0	51.0
873	2020-05-20 08:00:00	32.0	25.0	22.0	29.0	29.0	27.0	15.0	69.0	76.0	0.0	1013.0	27.0	10.0	244.0	11.0	52.0
874	2020-05-20 07:00:00	32.0	25.0	22.0	29.0	29.0	26.0	16.0	52.0	80.0	0.0	1013.0	26.0	10.0	241.0	11.0	54.0
875	2020-05-20 06:00:00	32.0	25.0	22.0	28.0	28.0	25.0	16.0	35.0	83.0	0.0	1013.0	25.0	10.0	238.0	10.0	58.0
876	2020-05-20 05:00:00	32.0	25.0	22.0	28.0	28.0	25.0	17.0	26.0	83.0	0.0	1013.0	25.0	10.0	232.0	10.0	63.0
877	2020-05-20 04:00:00	32.0	25.0	22.0	28.0	28.0	25.0	18.0	18.0	83.0	0.0	1013.0	25.0	10.0	226.0	11.0	71.0
878	2020-05-20 03:00:00	32.0	25.0	22.0	27.0	27.0	25.0	19.0	9.0	83.0	0.0	1013.0	25.0	10.0	221.0	11.0	78.0
879	2020-05-20 02:00:00	32.0	25.0	22.0	28.0	28.0	25.0	19.0	26.0	83.0	0.0	1013.0	25.0	9.0	220.0	11.0	85.0
880	2020-05-20 01:00:00	32.0	25.0	22.0	28.0	28.0	26.0	19.0	43.0	83.0	0.5	1013.0	26.0	9.0	220.0	11.0	89.0
881	2020-05-20 00:00:00	32.0	25.0	23.0	28.0	28.0	26.0	18.0	60.0	82.0	0.9	1013.0	26.0	8.0	219.0	10.0	90.0
882	2020-05-19 23:00:00	32.0	25.0	22.0	29.0	29.0	26.0	19.0	51.0	80.0	0.7	1013.0	26.0	8.0	221.0	11.0	92.0
883	2020-05-19 22:00:00	32.0	25.0	22.0	29.0	29.0	27.0	20.0	41.0	77.0	0.2	1013.0	27.0	9.0	223.0	12.0	91.0
884	2020-05-19 21:00:00	32.0	25.0	22.0	30.0	30.0	27.0	21.0	32.0	75.0	0.4	1013.0	27.0	9.0	225.0	13.0	82.0
885	2020-05-19 20:00:00	32.0	25.0	22.0	31.0	31.0	28.0	23.0	41.0	70.0	0.3	1012.0	28.0	9.0	225.0	15.0	80.0
886	2020-05-19 19:00:00	32.0	25.0	22.0	32.0	32.0	29.0	25.0	50.0	66.0	0.0	1012.0	29.0	9.0	226.0	18.0	78.0
887	2020-05-19 18:00:00	32.0	25.0	21.0	33.0	33.0	30.0	27.0	58.0	61.0	0.1	1012.0	30.0	9.0	226.0	21.0	80.0
888	2020-05-19 17:00:00	32.0	25.0	21.0	34.0	34.0	30.0	27.0	53.0	59.0	0.1	1012.0	30.0	9.0	226.0	22.0	80.0
889	2020-05-19 16:00:00	32.0	25.0	21.0	34.0	34.0	31.0	28.0	48.0	57.0	0.0	1012.0	31.0	10.0	226.0	24.0	74.0
890	2020-05-19 15:00:00	32.0	25.0	21.0	35.0	35.0	31.0	28.0	43.0	55.0	0.0	1012.0	31.0	10.0	227.0	25.0	69.0
891	2020-05-19 14:00:00	32.0	25.0	21.0	35.0	35.0	31.0	29.0	48.0	56.0	0.0	1013.0	31.0	10.0	222.0	25.0	60.0
892	2020-05-19 13:00:00	32.0	25.0	22.0	34.0	34.0	31.0	29.0	53.0	58.0	0.1	1013.0	31.0	10.0	218.0	25.0	55.0
893	2020-05-19 12:00:00	32.0	25.0	22.0	34.0	34.0	31.0	29.0	57.0	60.0	0.1	1013.0	31.0	10.0	214.0	24.0	51.0
894	2020-05-19 11:00:00	32.0	25.0	22.0	33.0	33.0	30.0	28.0	49.0	64.0	0.1	1013.0	30.0	10.0	209.0	23.0	50.0
895	2020-05-19 10:00:00	32.0	25.0	22.0	32.0	32.0	29.0	28.0	41.0	69.0	0.0	1013.0	29.0	10.0	204.0	21.0	48.0
896	2020-05-19 09:00:00	32.0	25.0	23.0	31.0	31.0	28.0	27.0	32.0	74.0	0.1	1013.0	28.0	10.0	200.0	19.0	46.0
897	2020-05-19 08:00:00	32.0	25.0	22.0	30.0	30.0	27.0	26.0	27.0	77.0	0.1	1013.0	27.0	10.0	194.0	18.0	47.0
898	2020-05-19 07:00:00	32.0	25.0	22.0	29.0	29.0	26.0	26.0	21.0	80.0	0.0	1012.0	26.0	10.0	189.0	17.0	49.0
899	2020-05-19 06:00:00	32.0	25.0	22.0	28.0	28.0	25.0	25.0	16.0	84.0	0.0	1012.0	25.0	10.0	183.0	15.0	52.0
900	2020-05-19 05:00:00	32.0	25.0	22.0	28.0	28.0	25.0	25.0	20.0	84.0	0.0	1012.0	25.0	10.0	178.0	15.0	57.0
901	2020-05-19 04:00:00	32.0	25.0	22.0	28.0	28.0	25.0	26.0	24.0	85.0	0.0	1013.0	25.0	10.0	172.0	15.0	64.0
902	2020-05-19 03:00:00	32.0	25.0	23.0	28.0	28.0	25.0	27.0	29.0	85.0	0.0	1013.0	25.0	10.0	166.0	15.0	70.0
903	2020-05-19 02:00:00	32.0	25.0	23.0	28.0	28.0	25.0	25.0	39.0	86.0	0.0	1013.0	25.0	10.0	161.0	14.0	77.0
904	2020-05-19 01:00:00	32.0	25.0	23.0	28.0	28.0	25.0	23.0	49.0	86.0	0.2	1014.0	25.0	10.0	157.0	13.0	76.0
905	2020-05-19 00:00:00	32.0	25.0	23.0	28.0	28.0	25.0	22.0	59.0	86.0	0.4	1014.0	25.0	9.0	152.0	13.0	91.0
906	2020-05-18 23:00:00	32.0	25.0	22.0	28.0	28.0	26.0	21.0	51.0	82.0	0.3	1014.0	26.0	9.0	163.0	12.0	94.0
907	2020-05-18 22:00:00	32.0	25.0	22.0	29.0	29.0	26.0	20.0	43.0	78.0	0.1	1014.0	26.0	10.0	175.0	12.0	94.0
908	2020-05-18 21:00:00	32.0	25.0	22.0	29.0	29.0	27.0	19.0	35.0	74.0	0.2	1014.0	27.0	10.0	186.0	12.0	95.0
909	2020-05-18 20:00:00	32.0	25.0	21.0	30.0	30.0	28.0	20.0	30.0	68.0	0.2	1014.0	28.0	10.0	192.0	14.0	94.0
910	2020-05-18 19:00:00	32.0	25.0	21.0	31.0	31.0	29.0	21.0	24.0	63.0	0.0	1013.0	29.0	10.0	198.0	16.0	90.0
911	2020-05-18 18:00:00	32.0	25.0	21.0	33.0	33.0	30.0	22.0	18.0	57.0	0.0	1013.0	30.0	10.0	204.0	18.0	83.0
912	2020-05-18 17:00:00	32.0	25.0	20.0	33.0	33.0	31.0	23.0	19.0	55.0	0.0	1013.0	31.0	10.0	202.0	19.0	78.0
913	2020-05-18 16:00:00	32.0	25.0	20.0	34.0	34.0	31.0	23.0	20.0	53.0	0.0	1014.0	31.0	10.0	201.0	20.0	71.0
914	2020-05-18 15:00:00	32.0	25.0	20.0	35.0	35.0	32.0	24.0	21.0	50.0	0.0	1014.0	32.0	10.0	200.0	21.0	67.0
915	2020-05-18 14:00:00	32.0	25.0	21.0	35.0	35.0	32.0	23.0	21.0	52.0	0.0	1014.0	32.0	10.0	198.0	20.0	63.0
916	2020-05-18 13:00:00	32.0	25.0	21.0	34.0	34.0	31.0	22.0	21.0	54.0	0.0	1014.0	31.0	10.0	195.0	19.0	59.0
917	2020-05-18 12:00:00	32.0	25.0	21.0	34.0	34.0	31.0	22.0	21.0	55.0	0.0	1015.0	31.0	10.0	193.0	18.0	55.0
918	2020-05-18 11:00:00	32.0	25.0	21.0	33.0	33.0	30.0	19.0	32.0	60.0	0.0	1015.0	30.0	10.0	196.0	15.0	55.0
919	2020-05-18 10:00:00	32.0	25.0	22.0	32.0	32.0	29.0	17.0	43.0	66.0	0.0	1015.0	29.0	10.0	198.0	13.0	56.0
920	2020-05-18 09:00:00	32.0	25.0	22.0	31.0	31.0	28.0	15.0	54.0	71.0	0.1	1015.0	28.0	9.0	201.0	11.0	56.0
921	2020-05-18 08:00:00	32.0	25.0	22.0	30.0	30.0	27.0	14.0	60.0	74.0	0.1	1014.0	27.0	9.0	201.0	10.0	57.0
922	2020-05-18 07:00:00	32.0	25.0	23.0	30.0	30.0	27.0	12.0	65.0	78.0	0.0	1014.0	27.0	10.0	202.0	8.0	59.0
923	2020-05-18 06:00:00	32.0	25.0	23.0	29.0	29.0	26.0	10.0	70.0	81.0	0.1	1014.0	26.0	10.0	202.0	6.0	63.0
924	2020-05-18 05:00:00	32.0	25.0	23.0	29.0	29.0	26.0	11.0	56.0	81.0	0.1	1014.0	26.0	10.0	196.0	7.0	69.0
925	2020-05-18 04:00:00	32.0	25.0	23.0	29.0	29.0	26.0	11.0	42.0	82.0	0.0	1014.0	26.0	10.0	189.0	7.0	78.0
926	2020-05-18 03:00:00	32.0	25.0	23.0	29.0	29.0	26.0	12.0	29.0	82.0	0.0	1014.0	26.0	10.0	183.0	7.0	86.0
927	2020-05-18 02:00:00	32.0	25.0	23.0	28.0	28.0	25.0	12.0	37.0	82.0	0.0	1014.0	25.0	10.0	182.0	7.0	94.0
928	2020-05-18 01:00:00	32.0	25.0	23.0	27.0	27.0	24.0	12.0	45.0	82.0	0.2	1014.0	24.0	10.0	181.0	7.0	97.0
929	2020-05-18 00:00:00	32.0	25.0	23.0	26.0	26.0	23.0	12.0	54.0	82.0	0.3	1014.0	23.0	9.0	179.0	7.0	99.0
930	2020-05-17 23:00:00	29.0	22.0	23.0	26.0	26.0	23.0	16.0	47.0	81.0	0.2	1014.0	23.0	9.0	155.0	11.0	102.0
931	2020-05-17 22:00:00	29.0	22.0	22.0	26.0	26.0	24.0	21.0	40.0	81.0	0.1	1015.0	24.0	10.0	131.0	14.0	104.0
932	2020-05-17 21:00:00	29.0	22.0	22.0	26.0	26.0	24.0	26.0	33.0	80.0	0.1	1015.0	24.0	10.0	107.0	17.0	104.0
933	2020-05-17 20:00:00	29.0	22.0	21.0	27.0	27.0	25.0	26.0	28.0	75.0	0.1	1015.0	25.0	10.0	96.0	19.0	103.0
934	2020-05-17 19:00:00	29.0	22.0	20.0	28.0	28.0	26.0	26.0	24.0	70.0	0.0	1015.0	26.0	10.0	85.0	20.0	100.0
935	2020-05-17 18:00:00	29.0	22.0	20.0	29.0	29.0	27.0	27.0	19.0	65.0	0.0	1015.0	27.0	10.0	74.0	21.0	96.0
936	2020-05-17 17:00:00	29.0	22.0	20.0	29.0	29.0	28.0	25.0	28.0	62.0	0.0	1015.0	28.0	10.0	74.0	21.0	92.0
937	2020-05-17 16:00:00	29.0	22.0	20.0	30.0	30.0	28.0	24.0	36.0	60.0	0.0	1015.0	28.0	10.0	74.0	20.0	84.0
938	2020-05-17 15:00:00	29.0	22.0	19.0	31.0	31.0	29.0	23.0	45.0	57.0	0.0	1016.0	29.0	10.0	74.0	19.0	74.0
939	2020-05-17 14:00:00	29.0	22.0	19.0	30.0	30.0	28.0	22.0	53.0	59.0	0.0	1016.0	28.0	10.0	73.0	19.0	65.0
940	2020-05-17 13:00:00	29.0	22.0	19.0	30.0	30.0	28.0	21.0	61.0	61.0	0.0	1016.0	28.0	10.0	72.0	18.0	55.0
941	2020-05-17 12:00:00	29.0	22.0	20.0	29.0	29.0	27.0	20.0	69.0	63.0	0.0	1016.0	27.0	10.0	71.0	17.0	47.0
942	2020-05-17 11:00:00	29.0	22.0	20.0	28.0	28.0	27.0	20.0	69.0	66.0	0.0	1016.0	27.0	10.0	69.0	17.0	46.0
943	2020-05-17 10:00:00	29.0	22.0	20.0	28.0	28.0	26.0	19.0	69.0	70.0	0.0	1016.0	26.0	10.0	67.0	16.0	47.0
944	2020-05-17 09:00:00	29.0	22.0	20.0	27.0	27.0	25.0	19.0	68.0	74.0	0.0	1016.0	25.0	10.0	66.0	15.0	48.0
945	2020-05-17 08:00:00	29.0	22.0	20.0	27.0	27.0	25.0	18.0	65.0	77.0	0.0	1015.0	25.0	10.0	66.0	14.0	51.0
946	2020-05-17 07:00:00	29.0	22.0	20.0	26.0	26.0	24.0	18.0	61.0	80.0	0.0	1015.0	24.0	10.0	66.0	13.0	53.0
947	2020-05-17 06:00:00	29.0	22.0	21.0	26.0	26.0	24.0	17.0	57.0	83.0	0.0	1015.0	24.0	10.0	66.0	12.0	57.0
948	2020-05-17 05:00:00	29.0	22.0	21.0	26.0	26.0	24.0	18.0	51.0	83.0	0.0	1014.0	24.0	10.0	69.0	12.0	62.0
949	2020-05-17 04:00:00	29.0	22.0	20.0	26.0	26.0	24.0	19.0	44.0	83.0	0.0	1014.0	24.0	10.0	72.0	12.0	69.0
950	2020-05-17 03:00:00	29.0	22.0	20.0	26.0	26.0	24.0	20.0	38.0	83.0	0.0	1014.0	24.0	10.0	75.0	12.0	77.0
951	2020-05-17 02:00:00	29.0	22.0	20.0	26.0	26.0	24.0	21.0	40.0	82.0	0.0	1015.0	24.0	10.0	72.0	13.0	84.0
952	2020-05-17 01:00:00	29.0	22.0	20.0	26.0	26.0	24.0	23.0	41.0	81.0	0.0	1015.0	24.0	10.0	70.0	14.0	88.0
953	2020-05-17 00:00:00	29.0	22.0	20.0	26.0	26.0	24.0	25.0	43.0	80.0	0.0	1015.0	24.0	10.0	68.0	15.0	90.0
954	2020-05-16 23:00:00	28.0	24.0	20.0	26.0	26.0	24.0	27.0	45.0	79.0	0.0	1015.0	24.0	10.0	66.0	17.0	95.0
955	2020-05-16 22:00:00	28.0	24.0	20.0	26.0	26.0	24.0	28.0	47.0	78.0	0.0	1015.0	24.0	10.0	63.0	18.0	95.0
956	2020-05-16 21:00:00	28.0	24.0	20.0	27.0	27.0	25.0	30.0	50.0	77.0	0.0	1015.0	25.0	10.0	61.0	20.0	94.0
957	2020-05-16 20:00:00	28.0	24.0	20.0	27.0	27.0	25.0	31.0	53.0	74.0	0.0	1014.0	25.0	10.0	61.0	22.0	91.0
958	2020-05-16 19:00:00	28.0	24.0	20.0	28.0	28.0	26.0	31.0	57.0	71.0	0.0	1014.0	26.0	10.0	61.0	24.0	88.0
959	2020-05-16 18:00:00	28.0	24.0	20.0	29.0	29.0	27.0	32.0	60.0	68.0	0.0	1014.0	27.0	10.0	61.0	26.0	84.0
960	2020-05-16 17:00:00	28.0	24.0	20.0	29.0	29.0	27.0	32.0	65.0	67.0	0.0	1014.0	27.0	10.0	60.0	27.0	78.0
961	2020-05-16 16:00:00	28.0	24.0	20.0	29.0	29.0	27.0	33.0	70.0	66.0	0.0	1014.0	27.0	10.0	60.0	28.0	71.0
962	2020-05-16 15:00:00	28.0	24.0	20.0	30.0	30.0	28.0	33.0	75.0	64.0	0.0	1014.0	28.0	10.0	60.0	29.0	62.0
963	2020-05-16 14:00:00	28.0	24.0	20.0	30.0	30.0	28.0	33.0	67.0	64.0	0.0	1014.0	28.0	10.0	59.0	28.0	55.0
964	2020-05-16 13:00:00	28.0	24.0	20.0	30.0	30.0	28.0	32.0	59.0	64.0	0.0	1014.0	28.0	10.0	59.0	28.0	47.0
965	2020-05-16 12:00:00	28.0	24.0	20.0	30.0	30.0	28.0	31.0	52.0	64.0	0.0	1015.0	28.0	10.0	58.0	27.0	44.0
966	2020-05-16 11:00:00	28.0	24.0	20.0	29.0	29.0	27.0	31.0	47.0	67.0	0.0	1014.0	27.0	10.0	59.0	26.0	45.0
967	2020-05-16 10:00:00	28.0	24.0	21.0	29.0	29.0	27.0	30.0	42.0	70.0	0.0	1014.0	27.0	10.0	59.0	24.0	44.0
968	2020-05-16 09:00:00	28.0	24.0	21.0	28.0	28.0	26.0	29.0	37.0	73.0	0.0	1014.0	26.0	10.0	60.0	22.0	43.0
969	2020-05-16 08:00:00	28.0	24.0	21.0	27.0	27.0	25.0	29.0	42.0	76.0	0.0	1013.0	25.0	10.0	55.0	21.0	45.0
970	2020-05-16 07:00:00	28.0	24.0	21.0	27.0	27.0	25.0	28.0	46.0	79.0	0.0	1013.0	25.0	10.0	51.0	19.0	47.0
971	2020-05-16 06:00:00	28.0	24.0	21.0	26.0	26.0	24.0	28.0	51.0	81.0	0.0	1013.0	24.0	10.0	47.0	18.0	50.0
972	2020-05-16 05:00:00	28.0	24.0	21.0	26.0	26.0	24.0	29.0	54.0	81.0	0.0	1013.0	24.0	10.0	49.0	18.0	54.0
973	2020-05-16 04:00:00	28.0	24.0	21.0	26.0	26.0	24.0	29.0	57.0	82.0	0.0	1013.0	24.0	10.0	51.0	17.0	60.0
974	2020-05-16 03:00:00	28.0	24.0	20.0	26.0	26.0	24.0	30.0	59.0	82.0	0.0	1013.0	24.0	10.0	54.0	17.0	65.0
975	2020-05-16 02:00:00	28.0	24.0	20.0	26.0	26.0	24.0	31.0	53.0	81.0	0.0	1014.0	24.0	10.0	57.0	18.0	70.0
976	2020-05-16 01:00:00	28.0	24.0	20.0	26.0	26.0	24.0	32.0	47.0	79.0	0.0	1014.0	24.0	10.0	60.0	19.0	71.0
977	2020-05-16 00:00:00	28.0	24.0	20.0	26.0	26.0	24.0	34.0	41.0	78.0	0.0	1014.0	24.0	10.0	63.0	21.0	69.0
978	2020-05-15 23:00:00	27.0	22.0	20.0	26.0	26.0	24.0	29.0	46.0	81.0	0.0	1013.0	24.0	10.0	142.0	18.0	70.0
979	2020-05-15 22:00:00	27.0	22.0	20.0	26.0	26.0	23.0	24.0	51.0	83.0	0.0	1012.0	23.0	10.0	221.0	15.0	72.0
980	2020-05-15 21:00:00	27.0	22.0	20.0	25.0	25.0	23.0	19.0	57.0	85.0	0.0	1010.0	23.0	10.0	300.0	13.0	71.0
981	2020-05-15 20:00:00	27.0	22.0	21.0	26.0	26.0	24.0	18.0	64.0	82.0	0.0	1010.0	24.0	10.0	290.0	12.0	72.0
982	2020-05-15 19:00:00	27.0	22.0	21.0	27.0	27.0	25.0	17.0	71.0	80.0	0.1	1010.0	25.0	10.0	281.0	12.0	71.0
983	2020-05-15 18:00:00	27.0	22.0	21.0	28.0	28.0	26.0	15.0	78.0	77.0	0.2	1010.0	26.0	10.0	272.0	11.0	68.0
984	2020-05-15 17:00:00	27.0	22.0	21.0	28.0	28.0	25.0	15.0	75.0	79.0	0.1	1010.0	25.0	10.0	287.0	11.0	63.0
985	2020-05-15 16:00:00	27.0	22.0	22.0	27.0	27.0	25.0	15.0	71.0	81.0	0.0	1011.0	25.0	10.0	301.0	11.0	58.0
986	2020-05-15 15:00:00	27.0	22.0	22.0	27.0	27.0	25.0	15.0	68.0	83.0	0.1	1011.0	25.0	10.0	316.0	12.0	57.0
987	2020-05-15 14:00:00	27.0	22.0	22.0	26.0	26.0	24.0	19.0	70.0	86.0	0.1	1012.0	24.0	9.0	279.0	13.0	53.0
988	2020-05-15 13:00:00	27.0	22.0	22.0	26.0	26.0	24.0	24.0	72.0	89.0	3.6	1012.0	24.0	8.0	242.0	14.0	51.0
989	2020-05-15 12:00:00	27.0	22.0	22.0	25.0	25.0	23.0	28.0	74.0	92.0	7.2	1013.0	23.0	7.0	205.0	16.0	47.0
990	2020-05-15 11:00:00	27.0	22.0	21.0	25.0	25.0	23.0	30.0	80.0	92.0	5.4	1013.0	23.0	7.0	172.0	17.0	47.0
991	2020-05-15 10:00:00	27.0	22.0	21.0	25.0	25.0	23.0	32.0	87.0	92.0	1.8	1013.0	23.0	8.0	140.0	19.0	46.0
992	2020-05-15 09:00:00	27.0	22.0	21.0	25.0	25.0	23.0	33.0	94.0	92.0	3.6	1014.0	23.0	8.0	107.0	20.0	45.0
993	2020-05-15 08:00:00	27.0	22.0	21.0	25.0	25.0	23.0	37.0	95.0	92.0	2.7	1014.0	23.0	7.0	104.0	21.0	45.0
994	2020-05-15 07:00:00	27.0	22.0	21.0	25.0	25.0	23.0	40.0	95.0	92.0	1.7	1014.0	23.0	6.0	101.0	23.0	47.0
995	2020-05-15 06:00:00	27.0	22.0	21.0	25.0	25.0	23.0	44.0	96.0	91.0	3.4	1014.0	23.0	5.0	97.0	24.0	50.0
996	2020-05-15 05:00:00	27.0	22.0	21.0	25.0	25.0	23.0	47.0	96.0	91.0	2.6	1014.0	23.0	5.0	97.0	26.0	54.0
997	2020-05-15 04:00:00	27.0	22.0	21.0	25.0	25.0	23.0	51.0	97.0	91.0	2.3	1015.0	23.0	5.0	97.0	28.0	59.0
998	2020-05-15 03:00:00	27.0	22.0	21.0	25.0	25.0	23.0	54.0	98.0	90.0	4.6	1015.0	23.0	4.0	96.0	30.0	64.0
999	2020-05-15 02:00:00	27.0	22.0	21.0	25.0	25.0	23.0	57.0	97.0	90.0	3.4	1015.0	23.0	4.0	95.0	30.0	69.0
1000	2020-05-15 01:00:00	27.0	22.0	21.0	25.0	25.0	23.0	60.0	97.0	89.0	2.4	1016.0	23.0	4.0	94.0	31.0	70.0
1001	2020-05-15 00:00:00	27.0	22.0	21.0	25.0	25.0	23.0	63.0	96.0	88.0	4.7	1016.0	23.0	4.0	92.0	32.0	68.0
1002	2020-05-14 23:00:00	26.0	23.0	21.0	26.0	26.0	23.0	60.0	95.0	87.0	3.5	1016.0	23.0	4.0	90.0	31.0	67.0
1003	2020-05-14 22:00:00	26.0	23.0	21.0	26.0	26.0	24.0	58.0	95.0	85.0	1.6	1017.0	24.0	5.0	87.0	30.0	65.0
1004	2020-05-14 21:00:00	26.0	23.0	21.0	26.0	26.0	24.0	56.0	94.0	83.0	3.2	1017.0	24.0	6.0	84.0	29.0	63.0
1005	2020-05-14 20:00:00	26.0	23.0	21.0	26.0	26.0	24.0	55.0	95.0	80.0	2.4	1017.0	24.0	6.0	82.0	30.0	61.0
1006	2020-05-14 19:00:00	26.0	23.0	21.0	27.0	27.0	25.0	54.0	96.0	78.0	0.8	1016.0	25.0	7.0	79.0	31.0	60.0
1007	2020-05-14 18:00:00	26.0	23.0	21.0	27.0	27.0	25.0	53.0	98.0	75.0	1.6	1016.0	25.0	7.0	76.0	32.0	60.0
1008	2020-05-14 17:00:00	26.0	23.0	20.0	27.0	27.0	26.0	51.0	98.0	74.0	1.2	1017.0	26.0	8.0	76.0	33.0	59.0
1009	2020-05-14 16:00:00	26.0	23.0	20.0	28.0	28.0	26.0	49.0	99.0	72.0	0.3	1017.0	26.0	8.0	77.0	34.0	58.0
1010	2020-05-14 15:00:00	26.0	23.0	20.0	28.0	28.0	26.0	47.0	100.0	71.0	0.6	1018.0	26.0	9.0	77.0	35.0	55.0
1011	2020-05-14 14:00:00	26.0	23.0	20.0	28.0	28.0	26.0	45.0	100.0	70.0	0.5	1018.0	26.0	9.0	78.0	34.0	53.0
1012	2020-05-14 13:00:00	26.0	23.0	20.0	28.0	28.0	26.0	43.0	100.0	70.0	0.0	1019.0	26.0	10.0	79.0	34.0	50.0
1013	2020-05-14 12:00:00	26.0	23.0	20.0	28.0	28.0	26.0	40.0	100.0	70.0	0.1	1019.0	26.0	10.0	80.0	34.0	49.0
1014	2020-05-14 11:00:00	26.0	23.0	20.0	28.0	28.0	26.0	41.0	91.0	70.0	0.1	1019.0	26.0	10.0	80.0	33.0	50.0
1015	2020-05-14 10:00:00	26.0	23.0	20.0	27.0	27.0	25.0	42.0	82.0	71.0	0.0	1019.0	25.0	10.0	79.0	33.0	50.0
1016	2020-05-14 09:00:00	26.0	23.0	20.0	27.0	27.0	25.0	42.0	73.0	72.0	0.0	1019.0	25.0	10.0	79.0	32.0	49.0
1017	2020-05-14 08:00:00	26.0	23.0	19.0	26.0	26.0	25.0	43.0	78.0	73.0	0.0	1019.0	25.0	10.0	77.0	32.0	49.0
1018	2020-05-14 07:00:00	26.0	23.0	19.0	26.0	26.0	24.0	43.0	82.0	74.0	0.0	1019.0	24.0	10.0	76.0	31.0	52.0
1019	2020-05-14 06:00:00	26.0	23.0	19.0	26.0	26.0	24.0	44.0	87.0	75.0	0.1	1018.0	24.0	10.0	74.0	30.0	56.0
1020	2020-05-14 05:00:00	26.0	23.0	19.0	26.0	26.0	24.0	43.0	89.0	75.0	0.1	1018.0	24.0	10.0	75.0	30.0	60.0
1021	2020-05-14 04:00:00	26.0	23.0	19.0	26.0	26.0	24.0	43.0	92.0	76.0	0.0	1019.0	24.0	10.0	76.0	29.0	66.0
1022	2020-05-14 03:00:00	26.0	23.0	19.0	26.0	26.0	24.0	43.0	95.0	76.0	0.0	1019.0	24.0	10.0	77.0	29.0	72.0
1023	2020-05-14 02:00:00	26.0	23.0	19.0	26.0	26.0	24.0	44.0	90.0	76.0	0.0	1019.0	24.0	10.0	78.0	30.0	78.0
1024	2020-05-14 01:00:00	26.0	23.0	19.0	26.0	26.0	24.0	44.0	86.0	75.0	0.0	1020.0	24.0	10.0	80.0	31.0	79.0
1025	2020-05-14 00:00:00	26.0	23.0	19.0	26.0	26.0	24.0	45.0	82.0	75.0	0.0	1020.0	24.0	10.0	81.0	31.0	77.0
1026	2020-05-13 23:00:00	28.0	23.0	19.0	26.0	26.0	24.0	45.0	81.0	75.0	0.0	1020.0	24.0	10.0	80.0	31.0	79.0
1027	2020-05-13 22:00:00	28.0	23.0	19.0	26.0	26.0	24.0	45.0	79.0	74.0	0.0	1020.0	24.0	10.0	80.0	32.0	78.0
1028	2020-05-13 21:00:00	28.0	23.0	19.0	26.0	26.0	24.0	45.0	78.0	74.0	0.0	1020.0	24.0	10.0	80.0	32.0	77.0
1029	2020-05-13 20:00:00	28.0	23.0	20.0	26.0	26.0	25.0	44.0	82.0	73.0	0.0	1019.0	25.0	10.0	78.0	32.0	77.0
1030	2020-05-13 19:00:00	28.0	23.0	20.0	27.0	27.0	25.0	42.0	85.0	72.0	0.0	1019.0	25.0	10.0	77.0	32.0	75.0
1031	2020-05-13 18:00:00	28.0	23.0	20.0	27.0	27.0	25.0	41.0	89.0	71.0	0.0	1019.0	25.0	10.0	76.0	33.0	75.0
1032	2020-05-13 17:00:00	28.0	23.0	20.0	28.0	28.0	26.0	40.0	75.0	69.0	0.0	1019.0	26.0	10.0	75.0	33.0	73.0
1033	2020-05-13 16:00:00	28.0	23.0	20.0	28.0	28.0	26.0	40.0	62.0	66.0	0.0	1019.0	26.0	10.0	75.0	33.0	69.0
1034	2020-05-13 15:00:00	28.0	23.0	20.0	29.0	29.0	27.0	39.0	48.0	64.0	0.0	1019.0	27.0	10.0	74.0	34.0	64.0
1035	2020-05-13 14:00:00	28.0	23.0	19.0	28.0	28.0	27.0	39.0	45.0	63.0	0.0	1020.0	27.0	10.0	77.0	33.0	57.0
1036	2020-05-13 13:00:00	28.0	23.0	19.0	28.0	28.0	27.0	38.0	41.0	63.0	0.0	1020.0	27.0	10.0	79.0	33.0	53.0
1037	2020-05-13 12:00:00	28.0	23.0	19.0	28.0	28.0	27.0	37.0	38.0	62.0	0.0	1020.0	27.0	10.0	82.0	32.0	49.0
1038	2020-05-13 11:00:00	28.0	23.0	19.0	28.0	28.0	26.0	37.0	43.0	65.0	0.0	1020.0	26.0	10.0	82.0	31.0	49.0
1039	2020-05-13 10:00:00	28.0	23.0	19.0	27.0	27.0	25.0	36.0	49.0	68.0	0.0	1020.0	25.0	10.0	82.0	29.0	49.0
1040	2020-05-13 09:00:00	28.0	23.0	19.0	26.0	26.0	25.0	36.0	55.0	70.0	0.0	1020.0	25.0	10.0	82.0	28.0	47.0
1041	2020-05-13 08:00:00	28.0	23.0	19.0	26.0	26.0	24.0	35.0	55.0	71.0	0.0	1020.0	24.0	10.0	81.0	26.0	47.0
1042	2020-05-13 07:00:00	28.0	23.0	19.0	26.0	26.0	24.0	34.0	55.0	73.0	0.0	1020.0	24.0	10.0	80.0	24.0	49.0
1043	2020-05-13 06:00:00	28.0	23.0	19.0	25.0	25.0	23.0	33.0	56.0	74.0	0.0	1019.0	23.0	10.0	79.0	22.0	52.0
1044	2020-05-13 05:00:00	28.0	23.0	19.0	25.0	25.0	23.0	33.0	54.0	75.0	0.0	1019.0	23.0	10.0	77.0	21.0	57.0
1045	2020-05-13 04:00:00	28.0	23.0	19.0	25.0	25.0	23.0	33.0	51.0	76.0	0.0	1019.0	23.0	10.0	75.0	20.0	64.0
1046	2020-05-13 03:00:00	28.0	23.0	19.0	25.0	25.0	23.0	32.0	49.0	77.0	0.0	1019.0	23.0	10.0	73.0	19.0	71.0
1047	2020-05-13 02:00:00	28.0	23.0	19.0	25.0	25.0	23.0	33.0	40.0	77.0	0.0	1020.0	23.0	10.0	72.0	20.0	77.0
1048	2020-05-13 01:00:00	28.0	23.0	18.0	25.0	25.0	23.0	33.0	31.0	76.0	0.0	1020.0	23.0	10.0	71.0	20.0	79.0
1049	2020-05-13 00:00:00	28.0	23.0	18.0	25.0	25.0	23.0	34.0	22.0	76.0	0.0	1020.0	23.0	10.0	70.0	21.0	79.0
1050	2020-05-12 23:00:00	27.0	22.0	18.0	25.0	25.0	23.0	34.0	17.0	74.0	0.0	1020.0	23.0	10.0	70.0	21.0	83.0
1051	2020-05-12 22:00:00	27.0	22.0	18.0	25.0	25.0	23.0	34.0	13.0	73.0	0.0	1020.0	23.0	10.0	71.0	21.0	83.0
1052	2020-05-12 21:00:00	27.0	22.0	18.0	25.0	25.0	23.0	34.0	8.0	71.0	0.0	1020.0	23.0	10.0	71.0	21.0	81.0
1053	2020-05-12 20:00:00	27.0	22.0	18.0	26.0	26.0	24.0	35.0	29.0	67.0	0.0	1019.0	24.0	10.0	71.0	24.0	80.0
1054	2020-05-12 19:00:00	27.0	22.0	17.0	26.0	26.0	25.0	35.0	49.0	64.0	0.0	1019.0	25.0	10.0	70.0	26.0	78.0
1055	2020-05-12 18:00:00	27.0	22.0	17.0	27.0	27.0	26.0	36.0	69.0	60.0	0.0	1018.0	26.0	10.0	69.0	28.0	75.0
1056	2020-05-12 17:00:00	27.0	22.0	17.0	27.0	27.0	26.0	37.0	64.0	57.0	0.0	1018.0	26.0	10.0	68.0	30.0	72.0
1057	2020-05-12 16:00:00	27.0	22.0	17.0	27.0	27.0	27.0	38.0	60.0	55.0	0.0	1019.0	27.0	10.0	67.0	32.0	68.0
1058	2020-05-12 15:00:00	27.0	22.0	16.0	28.0	28.0	27.0	39.0	55.0	52.0	0.0	1019.0	27.0	10.0	66.0	34.0	63.0
1059	2020-05-12 14:00:00	27.0	22.0	16.0	28.0	28.0	27.0	38.0	40.0	52.0	0.0	1019.0	27.0	10.0	64.0	33.0	58.0
1060	2020-05-12 13:00:00	27.0	22.0	16.0	28.0	28.0	27.0	37.0	26.0	52.0	0.0	1020.0	27.0	10.0	63.0	32.0	52.0
1061	2020-05-12 12:00:00	27.0	22.0	17.0	28.0	28.0	27.0	36.0	11.0	52.0	0.0	1020.0	27.0	10.0	61.0	31.0	46.0
1062	2020-05-12 11:00:00	27.0	22.0	17.0	27.0	27.0	26.0	34.0	9.0	58.0	0.0	1020.0	26.0	10.0	59.0	28.0	46.0
1063	2020-05-12 10:00:00	27.0	22.0	18.0	27.0	27.0	26.0	31.0	7.0	63.0	0.0	1020.0	26.0	10.0	56.0	25.0	46.0
1064	2020-05-12 09:00:00	27.0	22.0	18.0	26.0	26.0	25.0	29.0	5.0	68.0	0.0	1019.0	25.0	10.0	54.0	22.0	44.0
1065	2020-05-12 08:00:00	27.0	22.0	19.0	26.0	26.0	24.0	28.0	7.0	72.0	0.0	1019.0	24.0	10.0	56.0	20.0	45.0
1066	2020-05-12 07:00:00	27.0	22.0	19.0	25.0	25.0	23.0	28.0	9.0	76.0	0.0	1018.0	23.0	10.0	58.0	18.0	48.0
1067	2020-05-12 06:00:00	27.0	22.0	19.0	25.0	25.0	23.0	27.0	11.0	80.0	0.0	1017.0	23.0	10.0	61.0	17.0	52.0
1068	2020-05-12 05:00:00	27.0	22.0	19.0	25.0	25.0	23.0	28.0	16.0	80.0	0.0	1017.0	23.0	10.0	60.0	17.0	57.0
1069	2020-05-12 04:00:00	27.0	22.0	19.0	25.0	25.0	23.0	29.0	20.0	80.0	0.0	1017.0	23.0	10.0	60.0	17.0	64.0
1070	2020-05-12 03:00:00	27.0	22.0	19.0	25.0	25.0	23.0	30.0	25.0	81.0	0.0	1018.0	23.0	10.0	60.0	17.0	72.0
1071	2020-05-12 02:00:00	27.0	22.0	19.0	25.0	25.0	23.0	30.0	37.0	80.0	0.0	1018.0	23.0	10.0	59.0	18.0	78.0
1072	2020-05-12 01:00:00	27.0	22.0	20.0	25.0	25.0	23.0	31.0	49.0	80.0	0.0	1018.0	23.0	10.0	57.0	18.0	81.0
1073	2020-05-12 00:00:00	27.0	22.0	20.0	25.0	25.0	23.0	31.0	61.0	80.0	0.0	1018.0	23.0	10.0	56.0	19.0	81.0
1074	2020-05-11 23:00:00	29.0	22.0	20.0	26.0	26.0	24.0	32.0	65.0	79.0	0.0	1018.0	24.0	10.0	55.0	20.0	84.0
1075	2020-05-11 22:00:00	29.0	22.0	20.0	26.0	26.0	24.0	33.0	69.0	78.0	0.3	1017.0	24.0	10.0	54.0	20.0	83.0
1076	2020-05-11 21:00:00	29.0	22.0	20.0	26.0	26.0	24.0	35.0	73.0	78.0	0.6	1017.0	24.0	9.0	53.0	21.0	81.0
1077	2020-05-11 20:00:00	29.0	22.0	20.0	26.0	26.0	24.0	35.0	75.0	76.0	0.5	1017.0	24.0	9.0	53.0	21.0	78.0
1078	2020-05-11 19:00:00	29.0	22.0	20.0	27.0	27.0	25.0	36.0	76.0	74.0	0.6	1016.0	25.0	8.0	54.0	22.0	72.0
1079	2020-05-11 18:00:00	29.0	22.0	20.0	27.0	27.0	25.0	36.0	78.0	72.0	1.2	1016.0	25.0	8.0	54.0	22.0	73.0
1080	2020-05-11 17:00:00	29.0	22.0	20.0	28.0	28.0	26.0	32.0	80.0	69.0	0.9	1016.0	26.0	8.0	48.0	20.0	71.0
1081	2020-05-11 16:00:00	29.0	22.0	20.0	29.0	29.0	27.0	27.0	82.0	65.0	0.2	1016.0	27.0	9.0	42.0	18.0	65.0
1082	2020-05-11 15:00:00	29.0	22.0	20.0	29.0	29.0	28.0	23.0	84.0	62.0	0.5	1016.0	28.0	9.0	36.0	17.0	57.0
1083	2020-05-11 14:00:00	29.0	22.0	20.0	29.0	29.0	27.0	22.0	81.0	64.0	0.4	1017.0	27.0	9.0	103.0	16.0	51.0
1084	2020-05-11 13:00:00	29.0	22.0	20.0	28.0	28.0	27.0	20.0	78.0	67.0	0.0	1017.0	27.0	9.0	169.0	16.0	47.0
1085	2020-05-11 12:00:00	29.0	22.0	20.0	28.0	28.0	26.0	19.0	75.0	69.0	0.0	1017.0	26.0	9.0	236.0	16.0	44.0
1086	2020-05-11 11:00:00	29.0	22.0	20.0	27.0	27.0	25.0	18.0	74.0	74.0	0.0	1017.0	25.0	9.0	268.0	15.0	45.0
1087	2020-05-11 10:00:00	29.0	22.0	20.0	26.0	26.0	24.0	18.0	72.0	79.0	0.3	1016.0	24.0	9.0	301.0	14.0	44.0
1088	2020-05-11 09:00:00	29.0	22.0	20.0	25.0	25.0	23.0	17.0	70.0	84.0	0.6	1016.0	23.0	9.0	333.0	13.0	42.0
1089	2020-05-11 08:00:00	29.0	22.0	20.0	25.0	25.0	23.0	17.0	68.0	86.0	0.4	1016.0	23.0	9.0	260.0	12.0	42.0
1090	2020-05-11 07:00:00	29.0	22.0	20.0	25.0	25.0	22.0	17.0	66.0	88.0	0.3	1015.0	22.0	9.0	187.0	12.0	44.0
1091	2020-05-11 06:00:00	29.0	22.0	20.0	25.0	25.0	22.0	17.0	64.0	90.0	0.7	1015.0	22.0	10.0	114.0	11.0	46.0
1092	2020-05-11 05:00:00	29.0	22.0	20.0	25.0	25.0	22.0	17.0	70.0	91.0	0.5	1014.0	22.0	10.0	85.0	11.0	50.0
1093	2020-05-11 04:00:00	29.0	22.0	21.0	25.0	25.0	22.0	17.0	76.0	91.0	0.1	1014.0	22.0	10.0	56.0	11.0	55.0
1094	2020-05-11 03:00:00	29.0	22.0	21.0	25.0	25.0	22.0	17.0	81.0	92.0	0.2	1014.0	22.0	10.0	26.0	11.0	60.0
1095	2020-05-11 02:00:00	29.0	22.0	21.0	20.0	23.0	20.0	16.0	86.0	92.0	0.2	1015.0	20.0	9.0	34.0	10.0	63.0
1096	2020-05-11 01:00:00	29.0	22.0	21.0	18.0	21.0	18.0	15.0	92.0	93.0	1.1	1016.0	18.0	9.0	41.0	10.0	64.0
1097	2020-05-11 00:00:00	29.0	22.0	21.0	15.0	19.0	15.0	14.0	97.0	93.0	2.2	1016.0	15.0	8.0	49.0	9.0	60.0
1098	2020-05-10 23:00:00	24.0	12.0	21.0	15.0	19.0	15.0	14.0	98.0	94.0	1.6	1016.0	15.0	7.0	51.0	9.0	61.0
1099	2020-05-10 22:00:00	24.0	12.0	20.0	15.0	18.0	15.0	14.0	99.0	94.0	0.6	1016.0	15.0	5.0	54.0	10.0	60.0
1100	2020-05-10 21:00:00	24.0	12.0	20.0	15.0	18.0	15.0	14.0	100.0	94.0	1.1	1016.0	15.0	4.0	56.0	10.0	60.0
1101	2020-05-10 20:00:00	24.0	12.0	19.0	16.0	19.0	16.0	19.0	100.0	93.0	0.8	1016.0	16.0	4.0	60.0	13.0	60.0
1102	2020-05-10 19:00:00	24.0	12.0	19.0	17.0	19.0	17.0	23.0	100.0	92.0	0.5	1016.0	17.0	5.0	64.0	17.0	61.0
1103	2020-05-10 18:00:00	24.0	12.0	18.0	19.0	20.0	19.0	27.0	100.0	90.0	1.1	1016.0	19.0	5.0	67.0	20.0	62.0
1104	2020-05-10 17:00:00	24.0	12.0	19.0	19.0	21.0	19.0	26.0	100.0	89.0	0.8	1016.0	19.0	6.0	70.0	19.0	63.0
1105	2020-05-10 16:00:00	24.0	12.0	19.0	20.0	22.0	20.0	26.0	100.0	88.0	0.4	1016.0	20.0	7.0	72.0	19.0	63.0
1106	2020-05-10 15:00:00	24.0	12.0	19.0	21.0	23.0	21.0	25.0	100.0	87.0	0.8	1017.0	21.0	8.0	75.0	19.0	59.0
1107	2020-05-10 14:00:00	24.0	12.0	19.0	21.0	23.0	21.0	22.0	100.0	87.0	0.6	1017.0	21.0	8.0	82.0	16.0	56.0
1108	2020-05-10 13:00:00	24.0	12.0	19.0	22.0	24.0	22.0	19.0	100.0	86.0	0.5	1018.0	22.0	8.0	89.0	14.0	53.0
1109	2020-05-10 12:00:00	24.0	12.0	19.0	25.0	25.0	22.0	15.0	100.0	85.0	1.0	1018.0	22.0	8.0	96.0	12.0	50.0
1110	2020-05-10 11:00:00	24.0	12.0	20.0	25.0	25.0	23.0	17.0	89.0	84.0	0.7	1018.0	23.0	8.0	95.0	12.0	51.0
1111	2020-05-10 10:00:00	24.0	12.0	20.0	25.0	25.0	23.0	18.0	79.0	82.0	0.4	1018.0	23.0	9.0	95.0	13.0	51.0
1112	2020-05-10 09:00:00	24.0	12.0	20.0	26.0	26.0	24.0	19.0	68.0	80.0	0.8	1017.0	24.0	9.0	94.0	13.0	52.0
1113	2020-05-10 08:00:00	24.0	12.0	20.0	26.0	26.0	24.0	21.0	61.0	80.0	0.6	1017.0	24.0	9.0	92.0	13.0	53.0
1114	2020-05-10 07:00:00	24.0	12.0	20.0	26.0	26.0	24.0	22.0	54.0	79.0	0.1	1017.0	24.0	10.0	89.0	14.0	54.0
1115	2020-05-10 06:00:00	24.0	12.0	20.0	26.0	26.0	24.0	23.0	48.0	79.0	0.2	1017.0	24.0	10.0	87.0	14.0	57.0
1116	2020-05-10 05:00:00	24.0	12.0	20.0	26.0	26.0	24.0	24.0	41.0	77.0	0.1	1017.0	24.0	10.0	88.0	14.0	62.0
1117	2020-05-10 04:00:00	24.0	12.0	20.0	26.0	26.0	24.0	24.0	34.0	76.0	0.0	1017.0	24.0	10.0	89.0	15.0	68.0
1118	2020-05-10 03:00:00	24.0	12.0	20.0	26.0	26.0	24.0	25.0	27.0	75.0	0.0	1017.0	24.0	10.0	90.0	15.0	75.0
1119	2020-05-10 02:00:00	24.0	12.0	19.0	26.0	26.0	24.0	24.0	25.0	73.0	0.0	1017.0	24.0	10.0	89.0	15.0	81.0
1120	2020-05-10 01:00:00	24.0	12.0	19.0	26.0	26.0	24.0	24.0	23.0	71.0	0.0	1017.0	24.0	10.0	87.0	14.0	84.0
1121	2020-05-10 00:00:00	24.0	12.0	18.0	26.0	26.0	24.0	23.0	21.0	69.0	0.0	1018.0	24.0	10.0	86.0	13.0	84.0
1122	2020-05-09 23:00:00	31.0	23.0	18.0	26.0	26.0	24.0	23.0	21.0	69.0	0.0	1018.0	24.0	10.0	83.0	14.0	88.0
1123	2020-05-09 22:00:00	31.0	23.0	18.0	26.0	26.0	25.0	24.0	21.0	68.0	0.0	1018.0	25.0	10.0	81.0	15.0	91.0
1124	2020-05-09 21:00:00	31.0	23.0	19.0	27.0	27.0	25.0	24.0	22.0	68.0	0.0	1017.0	25.0	10.0	78.0	16.0	92.0
1125	2020-05-09 20:00:00	31.0	23.0	19.0	27.0	27.0	26.0	26.0	21.0	65.0	0.0	1017.0	26.0	10.0	79.0	18.0	90.0
1126	2020-05-09 19:00:00	31.0	23.0	19.0	28.0	28.0	27.0	27.0	20.0	63.0	0.0	1017.0	27.0	10.0	79.0	21.0	89.0
1127	2020-05-09 18:00:00	31.0	23.0	19.0	29.0	29.0	27.0	29.0	19.0	60.0	0.0	1017.0	27.0	10.0	79.0	24.0	87.0
1128	2020-05-09 17:00:00	31.0	23.0	18.0	29.0	29.0	28.0	28.0	16.0	56.0	0.0	1017.0	28.0	10.0	79.0	24.0	80.0
1129	2020-05-09 16:00:00	31.0	23.0	18.0	30.0	30.0	29.0	28.0	12.0	51.0	0.0	1017.0	29.0	10.0	79.0	24.0	72.0
1130	2020-05-09 15:00:00	31.0	23.0	17.0	31.0	31.0	30.0	27.0	9.0	47.0	0.0	1017.0	30.0	10.0	79.0	24.0	64.0
1131	2020-05-09 14:00:00	31.0	23.0	17.0	31.0	31.0	30.0	24.0	7.0	46.0	0.0	1018.0	30.0	10.0	74.0	20.0	57.0
1132	2020-05-09 13:00:00	31.0	23.0	16.0	30.0	30.0	30.0	20.0	5.0	45.0	0.0	1018.0	30.0	10.0	69.0	17.0	49.0
1133	2020-05-09 12:00:00	31.0	23.0	16.0	30.0	30.0	30.0	16.0	3.0	43.0	0.0	1018.0	30.0	10.0	64.0	14.0	42.0
1134	2020-05-09 11:00:00	31.0	23.0	16.0	29.0	29.0	29.0	13.0	2.0	48.0	0.0	1018.0	29.0	10.0	80.0	11.0	42.0
1135	2020-05-09 10:00:00	31.0	23.0	17.0	29.0	29.0	28.0	10.0	1.0	53.0	0.0	1017.0	28.0	10.0	96.0	9.0	42.0
1136	2020-05-09 09:00:00	31.0	23.0	18.0	28.0	28.0	27.0	7.0	1.0	58.0	0.0	1017.0	27.0	10.0	113.0	6.0	42.0
1137	2020-05-09 08:00:00	31.0	23.0	18.0	27.0	27.0	26.0	6.0	0.0	63.0	0.0	1017.0	26.0	10.0	116.0	5.0	44.0
1138	2020-05-09 07:00:00	31.0	23.0	18.0	27.0	27.0	25.0	5.0	0.0	67.0	0.0	1016.0	25.0	10.0	120.0	4.0	47.0
1139	2020-05-09 06:00:00	31.0	23.0	19.0	26.0	26.0	24.0	4.0	0.0	72.0	0.0	1016.0	24.0	10.0	124.0	3.0	51.0
1140	2020-05-09 05:00:00	31.0	23.0	18.0	26.0	26.0	24.0	4.0	5.0	72.0	0.0	1016.0	24.0	10.0	127.0	3.0	57.0
1141	2020-05-09 04:00:00	31.0	23.0	18.0	25.0	25.0	23.0	4.0	9.0	72.0	0.0	1016.0	23.0	10.0	131.0	2.0	65.0
1142	2020-05-09 03:00:00	31.0	23.0	18.0	25.0	25.0	23.0	4.0	14.0	72.0	0.0	1017.0	23.0	10.0	134.0	2.0	72.0
1143	2020-05-09 02:00:00	31.0	23.0	17.0	25.0	25.0	23.0	6.0	13.0	71.0	0.0	1017.0	23.0	10.0	132.0	3.0	77.0
1144	2020-05-09 01:00:00	31.0	23.0	17.0	25.0	25.0	23.0	8.0	12.0	69.0	0.0	1017.0	23.0	10.0	130.0	5.0	81.0
1145	2020-05-09 00:00:00	31.0	23.0	17.0	25.0	25.0	23.0	10.0	10.0	67.0	0.0	1018.0	23.0	10.0	128.0	6.0	82.0
1146	2020-05-08 23:00:00	28.0	20.0	17.0	25.0	25.0	23.0	13.0	8.0	65.0	0.0	1017.0	23.0	10.0	129.0	8.0	86.0
1147	2020-05-08 22:00:00	28.0	20.0	16.0	25.0	25.0	24.0	16.0	5.0	64.0	0.0	1017.0	24.0	10.0	130.0	9.0	86.0
1148	2020-05-08 21:00:00	28.0	20.0	16.0	25.0	25.0	24.0	18.0	2.0	62.0	0.0	1016.0	24.0	10.0	132.0	11.0	85.0
1149	2020-05-08 20:00:00	28.0	20.0	16.0	26.0	26.0	25.0	19.0	1.0	58.0	0.0	1016.0	25.0	10.0	134.0	13.0	83.0
1150	2020-05-08 19:00:00	28.0	20.0	15.0	27.0	27.0	26.0	19.0	1.0	54.0	0.0	1016.0	26.0	10.0	136.0	14.0	79.0
1151	2020-05-08 18:00:00	28.0	20.0	15.0	27.0	27.0	27.0	20.0	0.0	49.0	0.0	1016.0	27.0	10.0	138.0	15.0	75.0
1152	2020-05-08 17:00:00	28.0	20.0	15.0	28.0	28.0	27.0	20.0	0.0	47.0	0.0	1016.0	27.0	10.0	135.0	16.0	70.0
1153	2020-05-08 16:00:00	28.0	20.0	14.0	28.0	28.0	28.0	20.0	0.0	44.0	0.0	1016.0	28.0	10.0	133.0	17.0	66.0
1154	2020-05-08 15:00:00	28.0	20.0	14.0	28.0	28.0	28.0	21.0	0.0	42.0	0.0	1017.0	28.0	10.0	130.0	18.0	60.0
1155	2020-05-08 14:00:00	28.0	20.0	14.0	28.0	28.0	28.0	21.0	0.0	43.0	0.0	1017.0	28.0	10.0	125.0	18.0	55.0
1156	2020-05-08 13:00:00	28.0	20.0	14.0	28.0	28.0	27.0	22.0	0.0	44.0	0.0	1018.0	27.0	10.0	120.0	19.0	48.0
1157	2020-05-08 12:00:00	28.0	20.0	14.0	27.0	27.0	27.0	23.0	0.0	45.0	0.0	1018.0	27.0	10.0	114.0	20.0	43.0
1158	2020-05-08 11:00:00	28.0	20.0	14.0	27.0	27.0	26.0	23.0	0.0	48.0	0.0	1018.0	26.0	10.0	107.0	20.0	42.0
1159	2020-05-08 10:00:00	28.0	20.0	14.0	26.0	26.0	25.0	24.0	0.0	51.0	0.0	1018.0	25.0	10.0	99.0	20.0	42.0
1160	2020-05-08 09:00:00	28.0	20.0	14.0	25.0	25.0	24.0	25.0	0.0	54.0	0.0	1018.0	24.0	10.0	91.0	19.0	40.0
1161	2020-05-08 08:00:00	28.0	20.0	14.0	24.0	24.0	23.0	25.0	0.0	57.0	0.0	1018.0	23.0	10.0	84.0	18.0	43.0
1162	2020-05-08 07:00:00	28.0	20.0	14.0	22.0	23.0	22.0	25.0	0.0	61.0	0.0	1018.0	22.0	10.0	77.0	17.0	46.0
1163	2020-05-08 06:00:00	28.0	20.0	14.0	21.0	22.0	21.0	24.0	0.0	64.0	0.0	1018.0	21.0	10.0	70.0	15.0	51.0
1164	2020-05-08 05:00:00	28.0	20.0	14.0	21.0	22.0	21.0	25.0	3.0	66.0	0.0	1018.0	21.0	10.0	67.0	15.0	57.0
1165	2020-05-08 04:00:00	28.0	20.0	15.0	21.0	23.0	21.0	25.0	7.0	67.0	0.0	1018.0	21.0	10.0	63.0	15.0	65.0
1166	2020-05-08 03:00:00	28.0	20.0	15.0	21.0	23.0	21.0	25.0	10.0	69.0	0.0	1018.0	21.0	10.0	60.0	15.0	72.0
1167	2020-05-08 02:00:00	28.0	20.0	15.0	21.0	24.0	21.0	26.0	29.0	70.0	0.0	1018.0	21.0	10.0	60.0	16.0	79.0
1168	2020-05-08 01:00:00	28.0	20.0	16.0	21.0	24.0	21.0	27.0	47.0	70.0	0.0	1018.0	21.0	10.0	61.0	17.0	83.0
1169	2020-05-08 00:00:00	28.0	20.0	16.0	22.0	25.0	22.0	27.0	66.0	70.0	0.0	1019.0	22.0	10.0	62.0	18.0	84.0
1170	2020-05-07 23:00:00	30.0	22.0	16.0	25.0	25.0	22.0	28.0	55.0	68.0	0.0	1018.0	22.0	10.0	65.0	19.0	88.0
1171	2020-05-07 22:00:00	30.0	22.0	15.0	26.0	26.0	23.0	29.0	44.0	66.0	0.0	1018.0	23.0	10.0	69.0	20.0	90.0
1172	2020-05-07 21:00:00	30.0	22.0	15.0	27.0	27.0	24.0	30.0	34.0	63.0	0.0	1017.0	24.0	10.0	72.0	20.0	89.0
1173	2020-05-07 20:00:00	30.0	22.0	14.0	27.0	27.0	25.0	28.0	24.0	56.0	0.0	1017.0	25.0	10.0	66.0	20.0	86.0
1174	2020-05-07 19:00:00	30.0	22.0	13.0	28.0	28.0	27.0	26.0	14.0	49.0	0.0	1016.0	27.0	10.0	60.0	19.0	82.0
1175	2020-05-07 18:00:00	30.0	22.0	12.0	28.0	28.0	28.0	24.0	5.0	42.0	0.0	1016.0	28.0	10.0	53.0	19.0	77.0
1176	2020-05-07 17:00:00	30.0	22.0	12.0	28.0	28.0	29.0	22.0	5.0	38.0	0.0	1016.0	29.0	10.0	118.0	18.0	72.0
1177	2020-05-07 16:00:00	30.0	22.0	11.0	29.0	29.0	29.0	21.0	5.0	33.0	0.0	1016.0	29.0	10.0	182.0	18.0	65.0
1178	2020-05-07 15:00:00	30.0	22.0	10.0	29.0	29.0	30.0	20.0	5.0	29.0	0.0	1016.0	30.0	10.0	247.0	17.0	60.0
1179	2020-05-07 14:00:00	30.0	22.0	10.0	28.0	28.0	29.0	21.0	11.0	31.0	0.0	1017.0	29.0	10.0	283.0	18.0	56.0
1180	2020-05-07 13:00:00	30.0	22.0	11.0	28.0	28.0	29.0	22.0	17.0	33.0	0.0	1017.0	29.0	10.0	320.0	19.0	51.0
1181	2020-05-07 12:00:00	30.0	22.0	11.0	28.0	28.0	28.0	23.0	24.0	35.0	0.0	1017.0	28.0	10.0	356.0	20.0	47.0
1182	2020-05-07 11:00:00	30.0	22.0	12.0	27.0	27.0	27.0	25.0	20.0	44.0	0.0	1017.0	27.0	10.0	354.0	20.0	48.0
1183	2020-05-07 10:00:00	30.0	22.0	14.0	26.0	26.0	25.0	26.0	17.0	52.0	0.0	1016.0	25.0	10.0	353.0	21.0	48.0
1184	2020-05-07 09:00:00	30.0	22.0	15.0	25.0	25.0	24.0	28.0	14.0	60.0	0.0	1016.0	24.0	10.0	351.0	21.0	46.0
1185	2020-05-07 08:00:00	30.0	22.0	16.0	25.0	25.0	23.0	26.0	13.0	67.0	0.0	1015.0	23.0	10.0	343.0	19.0	47.0
1186	2020-05-07 07:00:00	30.0	22.0	17.0	25.0	25.0	23.0	25.0	12.0	74.0	0.0	1015.0	23.0	10.0	336.0	17.0	50.0
1187	2020-05-07 06:00:00	30.0	22.0	19.0	25.0	25.0	22.0	24.0	12.0	81.0	0.0	1014.0	22.0	10.0	329.0	15.0	53.0
1188	2020-05-07 05:00:00	30.0	22.0	19.0	25.0	25.0	22.0	23.0	10.0	82.0	0.0	1014.0	22.0	10.0	320.0	14.0	59.0
1189	2020-05-07 04:00:00	30.0	22.0	19.0	25.0	25.0	22.0	21.0	8.0	84.0	0.0	1014.0	22.0	10.0	311.0	13.0	67.0
1190	2020-05-07 03:00:00	30.0	22.0	20.0	25.0	25.0	22.0	20.0	6.0	85.0	0.0	1014.0	22.0	10.0	302.0	12.0	75.0
1191	2020-05-07 02:00:00	30.0	22.0	20.0	25.0	25.0	23.0	21.0	5.0	83.0	0.0	1014.0	23.0	10.0	298.0	13.0	83.0
1192	2020-05-07 01:00:00	30.0	22.0	19.0	25.0	25.0	23.0	22.0	4.0	81.0	0.0	1014.0	23.0	10.0	293.0	13.0	87.0
1193	2020-05-07 00:00:00	30.0	22.0	19.0	25.0	25.0	23.0	23.0	3.0	79.0	0.0	1014.0	23.0	10.0	288.0	14.0	91.0
1194	2020-05-06 23:00:00	32.0	23.0	19.0	26.0	26.0	24.0	25.0	3.0	74.0	0.0	1014.0	24.0	10.0	286.0	15.0	96.0
1195	2020-05-06 22:00:00	32.0	23.0	18.0	26.0	26.0	25.0	27.0	3.0	69.0	0.0	1014.0	25.0	10.0	284.0	17.0	97.0
1196	2020-05-06 21:00:00	32.0	23.0	18.0	27.0	27.0	25.0	28.0	3.0	64.0	0.0	1013.0	25.0	10.0	281.0	18.0	96.0
1197	2020-05-06 20:00:00	32.0	23.0	17.0	28.0	28.0	27.0	29.0	3.0	58.0	0.0	1013.0	27.0	10.0	277.0	20.0	93.0
1198	2020-05-06 19:00:00	32.0	23.0	17.0	29.0	29.0	28.0	30.0	3.0	53.0	0.0	1013.0	28.0	10.0	272.0	22.0	90.0
1199	2020-05-06 18:00:00	32.0	23.0	17.0	30.0	30.0	29.0	31.0	4.0	47.0	0.0	1012.0	29.0	10.0	268.0	24.0	86.0
1200	2020-05-06 17:00:00	32.0	23.0	17.0	31.0	31.0	30.0	29.0	10.0	45.0	0.0	1013.0	30.0	10.0	261.0	24.0	80.0
1201	2020-05-06 16:00:00	32.0	23.0	17.0	32.0	32.0	31.0	28.0	16.0	42.0	0.0	1013.0	31.0	10.0	255.0	24.0	74.0
1202	2020-05-06 15:00:00	32.0	23.0	17.0	33.0	33.0	32.0	26.0	22.0	40.0	0.0	1014.0	32.0	10.0	248.0	23.0	69.0
1203	2020-05-06 14:00:00	32.0	23.0	17.0	32.0	32.0	31.0	23.0	19.0	42.0	0.0	1014.0	31.0	10.0	244.0	20.0	62.0
1204	2020-05-06 13:00:00	32.0	23.0	17.0	32.0	32.0	31.0	20.0	17.0	44.0	0.0	1015.0	31.0	10.0	241.0	17.0	54.0
1205	2020-05-06 12:00:00	32.0	23.0	17.0	31.0	31.0	30.0	17.0	15.0	46.0	0.0	1015.0	30.0	10.0	237.0	14.0	48.0
1206	2020-05-06 11:00:00	32.0	23.0	17.0	30.0	30.0	29.0	13.0	14.0	51.0	0.0	1015.0	29.0	10.0	237.0	11.0	48.0
1207	2020-05-06 10:00:00	32.0	23.0	18.0	29.0	29.0	28.0	10.0	13.0	56.0	0.0	1015.0	28.0	10.0	237.0	9.0	48.0
1208	2020-05-06 09:00:00	32.0	23.0	18.0	28.0	28.0	26.0	7.0	12.0	62.0	0.0	1015.0	26.0	10.0	237.0	6.0	47.0
1209	2020-05-06 08:00:00	32.0	23.0	19.0	27.0	27.0	26.0	7.0	10.0	66.0	0.0	1015.0	26.0	10.0	228.0	6.0	48.0
1210	2020-05-06 07:00:00	32.0	23.0	19.0	26.0	26.0	25.0	7.0	9.0	71.0	0.0	1014.0	25.0	10.0	218.0	5.0	52.0
1211	2020-05-06 06:00:00	32.0	23.0	19.0	26.0	26.0	24.0	7.0	7.0	75.0	0.0	1014.0	24.0	10.0	209.0	5.0	55.0
1212	2020-05-06 05:00:00	32.0	23.0	20.0	26.0	26.0	24.0	8.0	6.0	76.0	0.0	1014.0	24.0	10.0	196.0	5.0	62.0
1213	2020-05-06 04:00:00	32.0	23.0	20.0	26.0	26.0	24.0	8.0	4.0	78.0	0.0	1014.0	24.0	10.0	184.0	5.0	70.0
1214	2020-05-06 03:00:00	32.0	23.0	20.0	26.0	26.0	24.0	8.0	3.0	79.0	0.0	1014.0	24.0	10.0	172.0	5.0	79.0
1215	2020-05-06 02:00:00	32.0	23.0	21.0	27.0	27.0	25.0	7.0	2.0	78.0	0.0	1015.0	25.0	10.0	175.0	5.0	86.0
1216	2020-05-06 01:00:00	32.0	23.0	21.0	28.0	28.0	25.0	7.0	2.0	77.0	0.0	1015.0	25.0	10.0	177.0	5.0	92.0
1217	2020-05-06 00:00:00	32.0	23.0	22.0	28.0	28.0	26.0	6.0	1.0	77.0	0.0	1015.0	26.0	10.0	180.0	4.0	95.0
1218	2020-05-05 23:00:00	31.0	23.0	21.0	29.0	29.0	26.0	9.0	1.0	74.0	0.0	1015.0	26.0	10.0	177.0	6.0	99.0
1219	2020-05-05 22:00:00	31.0	23.0	20.0	30.0	30.0	27.0	11.0	0.0	70.0	0.0	1015.0	27.0	10.0	175.0	8.0	100.0
1220	2020-05-05 21:00:00	31.0	23.0	19.0	30.0	30.0	27.0	14.0	0.0	67.0	0.0	1015.0	27.0	10.0	172.0	9.0	98.0
1221	2020-05-05 20:00:00	31.0	23.0	19.0	31.0	31.0	28.0	15.0	0.0	61.0	0.0	1014.0	28.0	10.0	168.0	11.0	96.0
1222	2020-05-05 19:00:00	31.0	23.0	18.0	31.0	31.0	29.0	16.0	0.0	55.0	0.0	1014.0	29.0	10.0	165.0	12.0	92.0
1223	2020-05-05 18:00:00	31.0	23.0	17.0	31.0	31.0	30.0	18.0	0.0	50.0	0.0	1014.0	30.0	10.0	161.0	14.0	88.0
1224	2020-05-05 17:00:00	31.0	23.0	17.0	31.0	31.0	30.0	18.0	0.0	47.0	0.0	1014.0	30.0	10.0	158.0	15.0	83.0
1225	2020-05-05 16:00:00	31.0	23.0	16.0	31.0	31.0	31.0	18.0	0.0	44.0	0.0	1015.0	31.0	10.0	156.0	15.0	75.0
1226	2020-05-05 15:00:00	31.0	23.0	16.0	32.0	32.0	31.0	18.0	0.0	41.0	0.0	1015.0	31.0	10.0	154.0	15.0	67.0
1227	2020-05-05 14:00:00	31.0	23.0	17.0	31.0	31.0	31.0	17.0	0.0	43.0	0.0	1015.0	31.0	10.0	152.0	15.0	60.0
1228	2020-05-05 13:00:00	31.0	23.0	17.0	31.0	31.0	30.0	17.0	0.0	45.0	0.0	1016.0	30.0	10.0	149.0	15.0	52.0
1229	2020-05-05 12:00:00	31.0	23.0	17.0	30.0	30.0	30.0	17.0	0.0	47.0	0.0	1016.0	30.0	10.0	147.0	14.0	46.0
1230	2020-05-05 11:00:00	31.0	23.0	18.0	29.0	29.0	28.0	14.0	4.0	53.0	0.0	1016.0	28.0	10.0	133.0	12.0	45.0
1231	2020-05-05 10:00:00	31.0	23.0	18.0	28.0	28.0	27.0	11.0	8.0	59.0	0.0	1016.0	27.0	10.0	120.0	9.0	45.0
1232	2020-05-05 09:00:00	31.0	23.0	19.0	28.0	28.0	26.0	8.0	11.0	65.0	0.0	1016.0	26.0	10.0	106.0	6.0	44.0
1233	2020-05-05 08:00:00	31.0	23.0	19.0	27.0	27.0	25.0	7.0	10.0	68.0	0.0	1016.0	25.0	10.0	113.0	6.0	45.0
1234	2020-05-05 07:00:00	31.0	23.0	19.0	26.0	26.0	24.0	6.0	9.0	72.0	0.0	1015.0	24.0	10.0	120.0	5.0	48.0
1235	2020-05-05 06:00:00	31.0	23.0	19.0	26.0	26.0	24.0	5.0	8.0	76.0	0.0	1015.0	24.0	10.0	127.0	4.0	52.0
1236	2020-05-05 05:00:00	31.0	23.0	19.0	26.0	26.0	24.0	6.0	5.0	75.0	0.0	1015.0	24.0	10.0	131.0	4.0	58.0
1237	2020-05-05 04:00:00	31.0	23.0	19.0	26.0	26.0	24.0	6.0	3.0	74.0	0.0	1015.0	24.0	10.0	135.0	5.0	67.0
1238	2020-05-05 03:00:00	31.0	23.0	19.0	26.0	26.0	25.0	7.0	1.0	73.0	0.0	1015.0	25.0	10.0	139.0	5.0	75.0
1239	2020-05-05 02:00:00	31.0	23.0	20.0	26.0	26.0	24.0	7.0	1.0	72.0	0.0	1015.0	24.0	10.0	136.0	5.0	83.0
1240	2020-05-05 01:00:00	31.0	23.0	20.0	25.0	25.0	23.0	7.0	0.0	70.0	0.0	1015.0	23.0	10.0	133.0	6.0	88.0
1241	2020-05-05 00:00:00	31.0	23.0	20.0	25.0	25.0	23.0	7.0	0.0	69.0	0.0	1016.0	23.0	10.0	129.0	6.0	89.0
1242	2020-05-04 23:00:00	30.0	22.0	19.0	25.0	25.0	23.0	9.0	0.0	68.0	0.0	1016.0	23.0	10.0	129.0	7.0	94.0
1243	2020-05-04 22:00:00	30.0	22.0	19.0	25.0	25.0	24.0	10.0	0.0	66.0	0.0	1016.0	24.0	10.0	129.0	8.0	94.0
1244	2020-05-04 21:00:00	30.0	22.0	19.0	26.0	26.0	24.0	12.0	0.0	65.0	0.0	1016.0	24.0	10.0	129.0	9.0	93.0
1245	2020-05-04 20:00:00	30.0	22.0	18.0	27.0	27.0	25.0	15.0	0.0	61.0	0.0	1015.0	25.0	10.0	123.0	12.0	91.0
1246	2020-05-04 19:00:00	30.0	22.0	18.0	27.0	27.0	26.0	17.0	0.0	57.0	0.0	1015.0	26.0	10.0	118.0	14.0	88.0
1247	2020-05-04 18:00:00	30.0	22.0	17.0	28.0	28.0	27.0	20.0	0.0	54.0	0.0	1015.0	27.0	10.0	112.0	17.0	84.0
1248	2020-05-04 17:00:00	30.0	22.0	17.0	29.0	29.0	28.0	20.0	0.0	50.0	0.0	1015.0	28.0	10.0	106.0	17.0	77.0
1249	2020-05-04 16:00:00	30.0	22.0	16.0	30.0	30.0	29.0	19.0	0.0	47.0	0.0	1015.0	29.0	10.0	100.0	16.0	70.0
1250	2020-05-04 15:00:00	30.0	22.0	16.0	30.0	30.0	30.0	18.0	0.0	44.0	0.0	1016.0	30.0	10.0	93.0	16.0	63.0
1251	2020-05-04 14:00:00	30.0	22.0	16.0	30.0	30.0	30.0	16.0	0.0	44.0	0.0	1016.0	30.0	10.0	91.0	14.0	57.0
1252	2020-05-04 13:00:00	30.0	22.0	16.0	30.0	30.0	30.0	13.0	0.0	45.0	0.0	1017.0	30.0	10.0	89.0	11.0	50.0
1253	2020-05-04 12:00:00	30.0	22.0	17.0	30.0	30.0	29.0	10.0	0.0	46.0	0.0	1017.0	29.0	10.0	87.0	9.0	44.0
1254	2020-05-04 11:00:00	30.0	22.0	17.0	29.0	29.0	28.0	9.0	6.0	52.0	0.0	1017.0	28.0	10.0	83.0	7.0	43.0
1255	2020-05-04 10:00:00	30.0	22.0	17.0	28.0	28.0	27.0	7.0	12.0	57.0	0.0	1017.0	27.0	10.0	79.0	6.0	43.0
1256	2020-05-04 09:00:00	30.0	22.0	18.0	27.0	27.0	26.0	5.0	18.0	63.0	0.0	1017.0	26.0	10.0	75.0	4.0	42.0
1257	2020-05-04 08:00:00	30.0	22.0	18.0	26.0	26.0	24.0	7.0	28.0	68.0	0.0	1016.0	24.0	10.0	79.0	5.0	43.0
1258	2020-05-04 07:00:00	30.0	22.0	18.0	26.0	26.0	23.0	8.0	38.0	73.0	0.0	1016.0	23.0	10.0	83.0	5.0	45.0
1259	2020-05-04 06:00:00	30.0	22.0	18.0	25.0	25.0	22.0	9.0	49.0	77.0	0.0	1015.0	22.0	10.0	87.0	5.0	50.0
1260	2020-05-04 05:00:00	30.0	22.0	18.0	25.0	25.0	22.0	10.0	43.0	78.0	0.0	1016.0	22.0	10.0	92.0	6.0	56.0
1261	2020-05-04 04:00:00	30.0	22.0	18.0	25.0	25.0	22.0	11.0	38.0	78.0	0.0	1016.0	22.0	10.0	98.0	6.0	65.0
1262	2020-05-04 03:00:00	30.0	22.0	18.0	25.0	25.0	22.0	12.0	32.0	78.0	0.0	1016.0	22.0	10.0	103.0	7.0	72.0
1263	2020-05-04 02:00:00	30.0	22.0	18.0	25.0	25.0	22.0	14.0	24.0	77.0	0.0	1016.0	22.0	10.0	101.0	8.0	79.0
1264	2020-05-04 01:00:00	30.0	22.0	18.0	25.0	25.0	22.0	15.0	15.0	75.0	0.0	1017.0	22.0	10.0	98.0	9.0	82.0
1265	2020-05-04 00:00:00	30.0	22.0	18.0	25.0	25.0	23.0	17.0	6.0	74.0	0.0	1017.0	23.0	10.0	96.0	10.0	82.0
1266	2020-05-03 23:00:00	29.0	22.0	18.0	25.0	25.0	23.0	19.0	4.0	72.0	0.0	1017.0	23.0	10.0	93.0	12.0	87.0
1267	2020-05-03 22:00:00	29.0	22.0	18.0	25.0	25.0	23.0	21.0	2.0	69.0	0.0	1017.0	23.0	10.0	89.0	13.0	88.0
1268	2020-05-03 21:00:00	29.0	22.0	17.0	26.0	26.0	24.0	24.0	0.0	67.0	0.0	1017.0	24.0	10.0	86.0	15.0	87.0
1269	2020-05-03 20:00:00	29.0	22.0	17.0	26.0	26.0	25.0	23.0	1.0	62.0	0.0	1017.0	25.0	10.0	86.0	16.0	86.0
1270	2020-05-03 19:00:00	29.0	22.0	17.0	27.0	27.0	26.0	23.0	1.0	58.0	0.0	1017.0	26.0	10.0	85.0	17.0	84.0
1271	2020-05-03 18:00:00	29.0	22.0	16.0	28.0	28.0	27.0	22.0	2.0	53.0	0.0	1017.0	27.0	10.0	85.0	17.0	81.0
1272	2020-05-03 17:00:00	29.0	22.0	16.0	28.0	28.0	27.0	22.0	24.0	51.0	0.0	1017.0	27.0	10.0	85.0	18.0	77.0
1273	2020-05-03 16:00:00	29.0	22.0	16.0	28.0	28.0	28.0	22.0	45.0	49.0	0.0	1018.0	28.0	10.0	84.0	18.0	71.0
1274	2020-05-03 15:00:00	29.0	22.0	16.0	29.0	29.0	29.0	21.0	67.0	46.0	0.0	1018.0	29.0	10.0	84.0	19.0	64.0
1275	2020-05-03 14:00:00	29.0	22.0	16.0	29.0	29.0	28.0	21.0	78.0	47.0	0.0	1018.0	28.0	10.0	84.0	18.0	56.0
1276	2020-05-03 13:00:00	29.0	22.0	16.0	28.0	28.0	28.0	21.0	89.0	47.0	0.0	1019.0	28.0	10.0	84.0	18.0	47.0
1277	2020-05-03 12:00:00	29.0	22.0	16.0	28.0	28.0	28.0	20.0	100.0	47.0	0.0	1019.0	28.0	10.0	84.0	18.0	39.0
1278	2020-05-03 11:00:00	29.0	22.0	16.0	28.0	28.0	27.0	19.0	80.0	51.0	0.0	1019.0	27.0	10.0	81.0	16.0	38.0
1279	2020-05-03 10:00:00	29.0	22.0	16.0	27.0	27.0	26.0	17.0	60.0	56.0	0.0	1020.0	26.0	10.0	79.0	14.0	39.0
1280	2020-05-03 09:00:00	29.0	22.0	16.0	26.0	26.0	25.0	16.0	40.0	60.0	0.0	1020.0	25.0	10.0	76.0	12.0	40.0
1281	2020-05-03 08:00:00	29.0	22.0	17.0	26.0	26.0	24.0	17.0	35.0	64.0	0.0	1019.0	24.0	10.0	74.0	12.0	42.0
1282	2020-05-03 07:00:00	29.0	22.0	17.0	25.0	25.0	23.0	18.0	29.0	68.0	0.0	1019.0	23.0	10.0	71.0	11.0	45.0
1283	2020-05-03 06:00:00	29.0	22.0	17.0	25.0	25.0	22.0	19.0	24.0	71.0	0.0	1018.0	22.0	10.0	69.0	11.0	50.0
1284	2020-05-03 05:00:00	29.0	22.0	17.0	25.0	25.0	22.0	20.0	33.0	71.0	0.0	1019.0	22.0	10.0	67.0	11.0	55.0
1285	2020-05-03 04:00:00	29.0	22.0	16.0	25.0	25.0	22.0	20.0	42.0	71.0	0.0	1019.0	22.0	10.0	66.0	11.0	62.0
1286	2020-05-03 03:00:00	29.0	22.0	16.0	22.0	25.0	22.0	21.0	51.0	71.0	0.0	1019.0	22.0	10.0	64.0	12.0	67.0
1287	2020-05-03 02:00:00	29.0	22.0	16.0	25.0	25.0	22.0	22.0	63.0	69.0	0.0	1019.0	22.0	10.0	65.0	12.0	72.0
1288	2020-05-03 01:00:00	29.0	22.0	16.0	25.0	25.0	22.0	22.0	75.0	68.0	0.0	1020.0	22.0	10.0	66.0	12.0	75.0
1289	2020-05-03 00:00:00	29.0	22.0	16.0	25.0	25.0	23.0	22.0	87.0	66.0	0.0	1020.0	23.0	10.0	68.0	13.0	75.0
1290	2020-05-02 23:00:00	28.0	22.0	16.0	25.0	25.0	23.0	24.0	71.0	64.0	0.0	1020.0	23.0	10.0	69.0	14.0	79.0
1291	2020-05-02 22:00:00	28.0	22.0	15.0	25.0	25.0	23.0	25.0	56.0	62.0	0.0	1020.0	23.0	10.0	71.0	15.0	81.0
1292	2020-05-02 21:00:00	28.0	22.0	15.0	25.0	25.0	23.0	27.0	40.0	60.0	0.0	1020.0	23.0	10.0	72.0	16.0	82.0
1293	2020-05-02 20:00:00	28.0	22.0	15.0	26.0	26.0	24.0	27.0	29.0	56.0	0.0	1020.0	24.0	10.0	74.0	18.0	81.0
1294	2020-05-02 19:00:00	28.0	22.0	14.0	26.0	26.0	25.0	27.0	18.0	52.0	0.0	1019.0	25.0	10.0	75.0	20.0	78.0
1295	2020-05-02 18:00:00	28.0	22.0	14.0	27.0	27.0	26.0	27.0	7.0	49.0	0.0	1019.0	26.0	10.0	77.0	22.0	75.0
1296	2020-05-02 17:00:00	28.0	22.0	14.0	27.0	27.0	26.0	27.0	6.0	47.0	0.0	1019.0	26.0	10.0	77.0	22.0	70.0
1297	2020-05-02 16:00:00	28.0	22.0	14.0	27.0	27.0	27.0	27.0	4.0	44.0	0.0	1019.0	27.0	10.0	78.0	23.0	65.0
1298	2020-05-02 15:00:00	28.0	22.0	13.0	28.0	28.0	28.0	26.0	2.0	42.0	0.0	1020.0	28.0	10.0	79.0	23.0	60.0
1299	2020-05-02 14:00:00	28.0	22.0	13.0	27.0	27.0	27.0	26.0	1.0	42.0	0.0	1020.0	27.0	10.0	78.0	23.0	52.0
1300	2020-05-02 13:00:00	28.0	22.0	13.0	27.0	27.0	27.0	25.0	1.0	42.0	0.0	1020.0	27.0	10.0	77.0	22.0	44.0
1301	2020-05-02 12:00:00	28.0	22.0	13.0	27.0	27.0	27.0	25.0	0.0	42.0	0.0	1021.0	27.0	10.0	76.0	22.0	39.0
1302	2020-05-02 11:00:00	28.0	22.0	14.0	27.0	27.0	26.0	23.0	0.0	47.0	0.0	1021.0	26.0	10.0	70.0	19.0	39.0
1303	2020-05-02 10:00:00	28.0	22.0	14.0	26.0	26.0	25.0	22.0	0.0	51.0	0.0	1020.0	25.0	10.0	64.0	17.0	39.0
1304	2020-05-02 09:00:00	28.0	22.0	15.0	26.0	26.0	24.0	21.0	0.0	56.0	0.0	1020.0	24.0	10.0	58.0	15.0	39.0
1305	2020-05-02 08:00:00	28.0	22.0	15.0	25.0	25.0	24.0	19.0	1.0	60.0	0.0	1020.0	24.0	10.0	55.0	13.0	40.0
1306	2020-05-02 07:00:00	28.0	22.0	16.0	25.0	25.0	23.0	18.0	2.0	63.0	0.0	1019.0	23.0	10.0	52.0	12.0	43.0
1307	2020-05-02 06:00:00	28.0	22.0	16.0	25.0	25.0	22.0	17.0	3.0	67.0	0.0	1018.0	22.0	10.0	50.0	10.0	47.0
1308	2020-05-02 05:00:00	28.0	22.0	16.0	25.0	25.0	23.0	15.0	3.0	68.0	0.0	1018.0	23.0	10.0	56.0	9.0	53.0
1309	2020-05-02 04:00:00	28.0	22.0	17.0	25.0	25.0	23.0	13.0	2.0	69.0	0.0	1018.0	23.0	10.0	62.0	8.0	60.0
1310	2020-05-02 03:00:00	28.0	22.0	17.0	25.0	25.0	23.0	11.0	2.0	69.0	0.0	1018.0	23.0	10.0	68.0	7.0	67.0
1311	2020-05-02 02:00:00	28.0	22.0	17.0	25.0	25.0	24.0	11.0	1.0	68.0	0.0	1018.0	24.0	10.0	79.0	7.0	73.0
1312	2020-05-02 01:00:00	28.0	22.0	17.0	25.0	25.0	24.0	10.0	1.0	67.0	0.0	1018.0	24.0	10.0	90.0	7.0	77.0
1313	2020-05-02 00:00:00	28.0	22.0	17.0	26.0	26.0	24.0	10.0	0.0	65.0	0.0	1018.0	24.0	10.0	101.0	7.0	79.0
1314	2020-05-01 23:00:00	31.0	19.0	17.0	26.0	26.0	24.0	10.0	0.0	63.0	0.0	1018.0	24.0	10.0	109.0	7.0	83.0
1315	2020-05-01 22:00:00	31.0	19.0	16.0	26.0	26.0	25.0	10.0	0.0	60.0	0.0	1018.0	25.0	10.0	116.0	8.0	84.0
1316	2020-05-01 21:00:00	31.0	19.0	16.0	26.0	26.0	25.0	10.0	0.0	58.0	0.0	1018.0	25.0	10.0	123.0	8.0	82.0
1317	2020-05-01 20:00:00	31.0	19.0	15.0	27.0	27.0	26.0	11.0	0.0	53.0	0.0	1017.0	26.0	10.0	123.0	8.0	79.0
1318	2020-05-01 19:00:00	31.0	19.0	14.0	27.0	27.0	27.0	11.0	1.0	48.0	0.0	1017.0	27.0	10.0	122.0	9.0	75.0
1319	2020-05-01 18:00:00	31.0	19.0	14.0	28.0	28.0	28.0	11.0	1.0	43.0	0.0	1016.0	28.0	10.0	121.0	9.0	69.0
1320	2020-05-01 17:00:00	31.0	19.0	13.0	28.0	28.0	28.0	10.0	1.0	39.0	0.0	1017.0	28.0	10.0	97.0	9.0	63.0
1321	2020-05-01 16:00:00	31.0	19.0	12.0	29.0	29.0	29.0	9.0	1.0	36.0	0.0	1017.0	29.0	10.0	73.0	8.0	57.0
1322	2020-05-01 15:00:00	31.0	19.0	12.0	29.0	29.0	30.0	8.0	1.0	33.0	0.0	1017.0	30.0	10.0	49.0	7.0	52.0
1323	2020-05-01 14:00:00	31.0	19.0	11.0	28.0	28.0	29.0	10.0	0.0	34.0	0.0	1017.0	29.0	10.0	35.0	9.0	48.0
1324	2020-05-01 13:00:00	31.0	19.0	11.0	27.0	27.0	28.0	12.0	0.0	35.0	0.0	1018.0	28.0	10.0	21.0	10.0	43.0
1325	2020-05-01 12:00:00	31.0	19.0	10.0	27.0	27.0	27.0	14.0	0.0	36.0	0.0	1018.0	27.0	10.0	8.0	12.0	39.0
1326	2020-05-01 11:00:00	31.0	19.0	11.0	25.0	25.0	25.0	17.0	0.0	42.0	0.0	1018.0	25.0	10.0	82.0	14.0	40.0
1327	2020-05-01 10:00:00	31.0	19.0	11.0	23.0	23.0	23.0	21.0	1.0	48.0	0.0	1017.0	23.0	10.0	157.0	16.0	40.0
1328	2020-05-01 09:00:00	31.0	19.0	11.0	21.0	21.0	21.0	24.0	1.0	54.0	0.0	1017.0	21.0	10.0	232.0	18.0	39.0
1329	2020-05-01 08:00:00	31.0	19.0	11.0	20.0	20.0	20.0	25.0	2.0	58.0	0.0	1017.0	20.0	10.0	267.0	18.0	41.0
1330	2020-05-01 07:00:00	31.0	19.0	12.0	20.0	20.0	20.0	26.0	3.0	61.0	0.0	1016.0	20.0	10.0	303.0	18.0	45.0
1331	2020-05-01 06:00:00	31.0	19.0	12.0	19.0	19.0	19.0	27.0	4.0	64.0	0.0	1015.0	19.0	10.0	338.0	18.0	49.0
1332	2020-05-01 05:00:00	31.0	19.0	13.0	20.0	20.0	20.0	28.0	22.0	67.0	0.0	1015.0	20.0	10.0	336.0	19.0	54.0
1333	2020-05-01 04:00:00	31.0	19.0	15.0	21.0	22.0	21.0	29.0	39.0	70.0	0.1	1015.0	21.0	10.0	334.0	20.0	60.0
1334	2020-05-01 03:00:00	31.0	19.0	16.0	21.0	23.0	21.0	30.0	57.0	73.0	0.2	1015.0	21.0	9.0	332.0	21.0	65.0
1335	2020-05-01 02:00:00	31.0	19.0	17.0	24.0	24.0	22.0	27.0	57.0	74.0	0.2	1014.0	22.0	9.0	315.0	18.0	70.0
1336	2020-05-01 01:00:00	31.0	19.0	18.0	25.0	25.0	23.0	24.0	57.0	75.0	0.1	1014.0	23.0	10.0	298.0	16.0	72.0
1337	2020-05-01 00:00:00	31.0	19.0	20.0	26.0	26.0	24.0	22.0	57.0	76.0	0.1	1014.0	24.0	10.0	281.0	14.0	70.0
1338	2020-04-30 23:00:00	32.0	24.0	19.0	27.0	27.0	25.0	22.0	46.0	72.0	0.1	1014.0	25.0	10.0	278.0	14.0	70.0
1339	2020-04-30 22:00:00	32.0	24.0	19.0	27.0	27.0	26.0	22.0	34.0	68.0	0.0	1014.0	26.0	10.0	274.0	14.0	68.0
1340	2020-04-30 21:00:00	32.0	24.0	19.0	28.0	28.0	26.0	22.0	23.0	64.0	0.0	1013.0	26.0	10.0	271.0	14.0	66.0
1341	2020-04-30 20:00:00	32.0	24.0	19.0	29.0	29.0	28.0	24.0	22.0	59.0	0.0	1013.0	28.0	10.0	267.0	16.0	68.0
1342	2020-04-30 19:00:00	32.0	24.0	18.0	30.0	30.0	29.0	26.0	21.0	54.0	0.0	1013.0	29.0	10.0	263.0	19.0	71.0
1343	2020-04-30 18:00:00	32.0	24.0	18.0	32.0	32.0	30.0	28.0	20.0	50.0	0.0	1012.0	30.0	10.0	259.0	22.0	83.0
1344	2020-04-30 17:00:00	32.0	24.0	18.0	32.0	32.0	31.0	27.0	26.0	48.0	0.0	1013.0	31.0	10.0	252.0	22.0	80.0
1345	2020-04-30 16:00:00	32.0	24.0	18.0	33.0	33.0	31.0	26.0	32.0	46.0	0.0	1013.0	31.0	10.0	245.0	22.0	75.0
1346	2020-04-30 15:00:00	32.0	24.0	18.0	33.0	33.0	32.0	26.0	39.0	44.0	0.0	1013.0	32.0	10.0	238.0	22.0	68.0
1347	2020-04-30 14:00:00	32.0	24.0	18.0	33.0	33.0	31.0	24.0	45.0	46.0	0.0	1014.0	31.0	10.0	231.0	21.0	60.0
1348	2020-04-30 13:00:00	32.0	24.0	19.0	33.0	33.0	31.0	23.0	52.0	47.0	0.1	1014.0	31.0	10.0	224.0	19.0	55.0
1349	2020-04-30 12:00:00	32.0	24.0	19.0	33.0	33.0	31.0	21.0	59.0	49.0	0.1	1015.0	31.0	10.0	217.0	18.0	52.0
1350	2020-04-30 11:00:00	32.0	24.0	19.0	31.0	31.0	30.0	22.0	66.0	56.0	0.1	1015.0	30.0	10.0	208.0	17.0	53.0
1351	2020-04-30 10:00:00	32.0	24.0	20.0	30.0	30.0	28.0	22.0	73.0	62.0	0.1	1015.0	28.0	10.0	199.0	17.0	52.0
1352	2020-04-30 09:00:00	32.0	24.0	21.0	29.0	29.0	27.0	23.0	81.0	69.0	0.1	1015.0	27.0	9.0	190.0	16.0	51.0
1353	2020-04-30 08:00:00	32.0	24.0	21.0	29.0	29.0	26.0	23.0	82.0	74.0	0.1	1014.0	26.0	9.0	185.0	15.0	52.0
1354	2020-04-30 07:00:00	32.0	24.0	21.0	28.0	28.0	26.0	22.0	82.0	78.0	0.0	1014.0	26.0	10.0	180.0	15.0	54.0
1355	2020-04-30 06:00:00	32.0	24.0	22.0	27.0	27.0	25.0	22.0	83.0	83.0	0.1	1014.0	25.0	10.0	175.0	14.0	57.0
1356	2020-04-30 05:00:00	32.0	24.0	22.0	27.0	27.0	25.0	22.0	73.0	84.0	0.1	1014.0	25.0	10.0	171.0	13.0	62.0
1357	2020-04-30 04:00:00	32.0	24.0	22.0	27.0	27.0	25.0	22.0	63.0	85.0	0.0	1014.0	25.0	10.0	167.0	13.0	70.0
1358	2020-04-30 03:00:00	32.0	24.0	22.0	27.0	27.0	24.0	22.0	52.0	86.0	0.0	1014.0	24.0	10.0	163.0	13.0	77.0
1359	2020-04-30 02:00:00	32.0	24.0	22.0	27.0	27.0	24.0	21.0	42.0	86.0	0.0	1015.0	24.0	10.0	151.0	12.0	83.0
1360	2020-04-30 01:00:00	32.0	24.0	22.0	27.0	27.0	24.0	21.0	32.0	85.0	0.0	1015.0	24.0	10.0	140.0	12.0	88.0
1361	2020-04-30 00:00:00	32.0	24.0	22.0	27.0	27.0	25.0	21.0	21.0	85.0	0.0	1015.0	25.0	10.0	128.0	12.0	88.0
1362	2020-04-29 23:00:00	29.0	22.0	22.0	27.0	27.0	25.0	21.0	32.0	83.0	0.0	1015.0	25.0	10.0	122.0	13.0	92.0
1363	2020-04-29 22:00:00	29.0	22.0	22.0	27.0	27.0	25.0	21.0	43.0	82.0	0.0	1015.0	25.0	10.0	116.0	13.0	92.0
1364	2020-04-29 21:00:00	29.0	22.0	21.0	27.0	27.0	25.0	21.0	54.0	80.0	0.0	1015.0	25.0	9.0	111.0	14.0	90.0
1365	2020-04-29 20:00:00	29.0	22.0	21.0	28.0	28.0	26.0	22.0	62.0	76.0	0.0	1015.0	26.0	9.0	113.0	15.0	88.0
1366	2020-04-29 19:00:00	29.0	22.0	21.0	29.0	29.0	27.0	23.0	70.0	71.0	0.1	1015.0	27.0	9.0	116.0	17.0	85.0
1367	2020-04-29 18:00:00	29.0	22.0	21.0	30.0	30.0	28.0	23.0	79.0	67.0	0.1	1015.0	28.0	9.0	119.0	18.0	81.0
1368	2020-04-29 17:00:00	29.0	22.0	20.0	30.0	30.0	28.0	23.0	79.0	64.0	0.1	1015.0	28.0	9.0	119.0	19.0	77.0
1369	2020-04-29 16:00:00	29.0	22.0	20.0	31.0	31.0	29.0	23.0	79.0	61.0	0.0	1016.0	29.0	9.0	119.0	19.0	71.0
1370	2020-04-29 15:00:00	29.0	22.0	20.0	31.0	31.0	29.0	23.0	79.0	58.0	0.1	1016.0	29.0	10.0	119.0	20.0	65.0
1371	2020-04-29 14:00:00	29.0	22.0	20.0	31.0	31.0	29.0	22.0	76.0	58.0	0.1	1017.0	29.0	10.0	119.0	19.0	58.0
1372	2020-04-29 13:00:00	29.0	22.0	19.0	30.0	30.0	29.0	21.0	73.0	58.0	0.0	1017.0	29.0	10.0	118.0	18.0	53.0
1373	2020-04-29 12:00:00	29.0	22.0	19.0	30.0	30.0	28.0	21.0	70.0	58.0	0.0	1018.0	28.0	10.0	118.0	18.0	47.0
1374	2020-04-29 11:00:00	29.0	22.0	19.0	29.0	29.0	27.0	20.0	59.0	62.0	0.0	1018.0	27.0	10.0	117.0	17.0	46.0
1375	2020-04-29 10:00:00	29.0	22.0	19.0	28.0	28.0	26.0	20.0	48.0	65.0	0.0	1018.0	26.0	10.0	115.0	16.0	46.0
1376	2020-04-29 09:00:00	29.0	22.0	19.0	27.0	27.0	25.0	20.0	36.0	69.0	0.0	1017.0	25.0	10.0	114.0	15.0	44.0
1377	2020-04-29 08:00:00	29.0	22.0	19.0	26.0	26.0	24.0	20.0	31.0	72.0	0.0	1017.0	24.0	10.0	113.0	14.0	44.0
1378	2020-04-29 07:00:00	29.0	22.0	19.0	25.0	25.0	23.0	20.0	26.0	74.0	0.0	1017.0	23.0	10.0	112.0	13.0	46.0
1379	2020-04-29 06:00:00	29.0	22.0	18.0	25.0	25.0	22.0	21.0	21.0	77.0	0.0	1017.0	22.0	10.0	110.0	12.0	50.0
1380	2020-04-29 05:00:00	29.0	22.0	18.0	25.0	25.0	22.0	21.0	25.0	77.0	0.0	1017.0	22.0	10.0	106.0	12.0	55.0
1381	2020-04-29 04:00:00	29.0	22.0	18.0	25.0	25.0	22.0	22.0	28.0	76.0	0.0	1017.0	22.0	10.0	103.0	12.0	62.0
1382	2020-04-29 03:00:00	29.0	22.0	18.0	25.0	25.0	22.0	22.0	32.0	76.0	0.0	1018.0	22.0	10.0	99.0	13.0	69.0
1383	2020-04-29 02:00:00	29.0	22.0	18.0	25.0	25.0	22.0	23.0	28.0	74.0	0.0	1018.0	22.0	10.0	94.0	13.0	75.0
1384	2020-04-29 01:00:00	29.0	22.0	17.0	25.0	25.0	23.0	24.0	24.0	73.0	0.0	1019.0	23.0	10.0	88.0	14.0	79.0
1385	2020-04-29 00:00:00	29.0	22.0	17.0	25.0	25.0	23.0	25.0	21.0	71.0	0.0	1019.0	23.0	10.0	83.0	15.0	79.0
1386	2020-04-28 23:00:00	28.0	21.0	17.0	25.0	25.0	23.0	26.0	16.0	69.0	0.0	1019.0	23.0	10.0	80.0	15.0	83.0
1387	2020-04-28 22:00:00	28.0	21.0	17.0	25.0	25.0	23.0	26.0	11.0	67.0	0.0	1019.0	23.0	10.0	77.0	16.0	83.0
1388	2020-04-28 21:00:00	28.0	21.0	16.0	25.0	25.0	23.0	27.0	6.0	65.0	0.0	1019.0	23.0	10.0	74.0	17.0	81.0
1389	2020-04-28 20:00:00	28.0	21.0	16.0	25.0	25.0	24.0	26.0	4.0	61.0	0.0	1019.0	24.0	10.0	73.0	18.0	79.0
1390	2020-04-28 19:00:00	28.0	21.0	15.0	26.0	26.0	25.0	26.0	3.0	57.0	0.0	1019.0	25.0	10.0	73.0	19.0	76.0
1391	2020-04-28 18:00:00	28.0	21.0	15.0	26.0	26.0	25.0	26.0	1.0	54.0	0.0	1019.0	25.0	10.0	73.0	20.0	73.0
1392	2020-04-28 17:00:00	28.0	21.0	15.0	27.0	27.0	26.0	25.0	1.0	51.0	0.0	1019.0	26.0	10.0	74.0	21.0	69.0
1393	2020-04-28 16:00:00	28.0	21.0	15.0	27.0	27.0	27.0	25.0	0.0	48.0	0.0	1019.0	27.0	10.0	75.0	21.0	64.0
1394	2020-04-28 15:00:00	28.0	21.0	14.0	28.0	28.0	27.0	25.0	0.0	46.0	0.0	1020.0	27.0	10.0	76.0	22.0	59.0
1395	2020-04-28 14:00:00	28.0	21.0	14.0	27.0	27.0	27.0	25.0	0.0	45.0	0.0	1020.0	27.0	10.0	75.0	21.0	54.0
1396	2020-04-28 13:00:00	28.0	21.0	14.0	27.0	27.0	27.0	24.0	0.0	45.0	0.0	1021.0	27.0	10.0	73.0	21.0	47.0
1397	2020-04-28 12:00:00	28.0	21.0	14.0	27.0	27.0	27.0	24.0	0.0	45.0	0.0	1021.0	27.0	10.0	72.0	21.0	42.0
1398	2020-04-28 11:00:00	28.0	21.0	14.0	26.0	26.0	26.0	23.0	0.0	48.0	0.0	1021.0	26.0	10.0	69.0	19.0	42.0
1399	2020-04-28 10:00:00	28.0	21.0	14.0	26.0	26.0	25.0	21.0	0.0	50.0	0.0	1021.0	25.0	10.0	66.0	17.0	42.0
1400	2020-04-28 09:00:00	28.0	21.0	13.0	25.0	25.0	24.0	20.0	0.0	53.0	0.0	1021.0	24.0	10.0	63.0	15.0	41.0
1401	2020-04-28 08:00:00	28.0	21.0	14.0	25.0	25.0	23.0	20.0	0.0	57.0	0.0	1020.0	23.0	10.0	61.0	14.0	42.0
1402	2020-04-28 07:00:00	28.0	21.0	14.0	25.0	25.0	22.0	19.0	0.0	60.0	0.0	1020.0	22.0	10.0	59.0	12.0	45.0
1403	2020-04-28 06:00:00	28.0	21.0	14.0	22.0	25.0	22.0	19.0	0.0	63.0	0.0	1019.0	22.0	10.0	57.0	11.0	50.0
1404	2020-04-28 05:00:00	28.0	21.0	14.0	22.0	25.0	22.0	20.0	0.0	64.0	0.0	1019.0	22.0	10.0	57.0	12.0	55.0
1405	2020-04-28 04:00:00	28.0	21.0	15.0	22.0	25.0	22.0	21.0	0.0	66.0	0.0	1019.0	22.0	10.0	57.0	13.0	63.0
1406	2020-04-28 03:00:00	28.0	21.0	15.0	22.0	25.0	22.0	23.0	0.0	67.0	0.0	1019.0	22.0	10.0	58.0	13.0	71.0
1407	2020-04-28 02:00:00	28.0	21.0	16.0	22.0	25.0	22.0	24.0	0.0	68.0	0.0	1019.0	22.0	10.0	58.0	14.0	78.0
1408	2020-04-28 01:00:00	28.0	21.0	16.0	25.0	25.0	22.0	25.0	0.0	69.0	0.0	1020.0	22.0	10.0	59.0	15.0	83.0
1409	2020-04-28 00:00:00	28.0	21.0	17.0	25.0	25.0	22.0	26.0	0.0	70.0	0.0	1020.0	22.0	10.0	59.0	17.0	84.0
1410	2020-04-27 23:00:00	30.0	23.0	17.0	25.0	25.0	23.0	28.0	0.0	71.0	0.0	1020.0	23.0	10.0	59.0	18.0	89.0
1411	2020-04-27 22:00:00	30.0	23.0	17.0	25.0	25.0	23.0	30.0	0.0	72.0	0.0	1020.0	23.0	10.0	58.0	20.0	90.0
1412	2020-04-27 21:00:00	30.0	23.0	18.0	25.0	25.0	23.0	32.0	0.0	72.0	0.0	1019.0	23.0	10.0	57.0	22.0	88.0
1413	2020-04-27 20:00:00	30.0	23.0	18.0	26.0	26.0	24.0	32.0	1.0	69.0	0.0	1019.0	24.0	10.0	59.0	23.0	86.0
1414	2020-04-27 19:00:00	30.0	23.0	18.0	26.0	26.0	25.0	32.0	1.0	65.0	0.0	1019.0	25.0	10.0	62.0	24.0	81.0
1415	2020-04-27 18:00:00	30.0	23.0	17.0	27.0	27.0	26.0	32.0	2.0	62.0	0.0	1018.0	26.0	10.0	64.0	26.0	75.0
1416	2020-04-27 17:00:00	30.0	23.0	17.0	28.0	28.0	27.0	28.0	10.0	57.0	0.0	1018.0	27.0	10.0	63.0	23.0	68.0
1417	2020-04-27 16:00:00	30.0	23.0	17.0	28.0	28.0	28.0	25.0	17.0	53.0	0.0	1019.0	28.0	10.0	61.0	21.0	63.0
1418	2020-04-27 15:00:00	30.0	23.0	16.0	29.0	29.0	29.0	22.0	24.0	48.0	0.0	1019.0	29.0	10.0	60.0	19.0	58.0
1419	2020-04-27 14:00:00	30.0	23.0	16.0	29.0	29.0	28.0	21.0	34.0	46.0	0.0	1019.0	28.0	10.0	48.0	18.0	54.0
1420	2020-04-27 13:00:00	30.0	23.0	15.0	28.0	28.0	28.0	19.0	43.0	45.0	0.0	1019.0	28.0	10.0	37.0	17.0	49.0
1421	2020-04-27 12:00:00	30.0	23.0	14.0	28.0	28.0	28.0	18.0	52.0	43.0	0.0	1019.0	28.0	10.0	26.0	16.0	46.0
1422	2020-04-27 11:00:00	30.0	23.0	15.0	27.0	27.0	27.0	21.0	56.0	49.0	0.0	1019.0	27.0	10.0	96.0	17.0	47.0
1423	2020-04-27 10:00:00	30.0	23.0	15.0	26.0	26.0	25.0	23.0	60.0	56.0	0.0	1019.0	25.0	10.0	166.0	18.0	46.0
1424	2020-04-27 09:00:00	30.0	23.0	16.0	26.0	26.0	24.0	25.0	64.0	62.0	0.0	1018.0	24.0	10.0	237.0	18.0	44.0
1425	2020-04-27 08:00:00	30.0	23.0	17.0	26.0	26.0	24.0	24.0	63.0	68.0	0.0	1018.0	24.0	10.0	270.0	17.0	44.0
1426	2020-04-27 07:00:00	30.0	23.0	19.0	26.0	26.0	24.0	23.0	62.0	73.0	0.0	1017.0	24.0	10.0	303.0	16.0	46.0
1427	2020-04-27 06:00:00	30.0	23.0	20.0	26.0	26.0	24.0	23.0	61.0	79.0	0.1	1017.0	24.0	10.0	337.0	15.0	49.0
1428	2020-04-27 05:00:00	30.0	23.0	21.0	27.0	27.0	24.0	19.0	53.0	79.0	0.1	1017.0	24.0	10.0	304.0	13.0	54.0
1429	2020-04-27 04:00:00	30.0	23.0	21.0	27.0	27.0	25.0	16.0	44.0	80.0	0.0	1017.0	25.0	10.0	271.0	10.0	60.0
1430	2020-04-27 03:00:00	30.0	23.0	22.0	28.0	28.0	25.0	13.0	36.0	80.0	0.0	1017.0	25.0	10.0	238.0	8.0	66.0
1431	2020-04-27 02:00:00	30.0	23.0	22.0	28.0	28.0	26.0	11.0	38.0	79.0	0.0	1017.0	26.0	10.0	221.0	7.0	71.0
1432	2020-04-27 01:00:00	30.0	23.0	22.0	28.0	28.0	26.0	10.0	40.0	78.0	0.0	1017.0	26.0	10.0	204.0	6.0	74.0
1433	2020-04-27 00:00:00	30.0	23.0	22.0	29.0	29.0	26.0	8.0	42.0	77.0	0.0	1017.0	26.0	10.0	187.0	5.0	72.0
1434	2020-04-26 23:00:00	31.0	26.0	22.0	29.0	29.0	27.0	9.0	49.0	75.0	0.0	1017.0	27.0	9.0	194.0	6.0	73.0
1435	2020-04-26 22:00:00	31.0	26.0	22.0	30.0	30.0	27.0	11.0	57.0	73.0	0.4	1017.0	27.0	9.0	200.0	6.0	73.0
1436	2020-04-26 21:00:00	31.0	26.0	22.0	31.0	31.0	28.0	12.0	65.0	71.0	0.8	1017.0	28.0	8.0	207.0	7.0	75.0
1437	2020-04-26 20:00:00	31.0	26.0	22.0	31.0	31.0	28.0	15.0	66.0	68.0	0.6	1016.0	28.0	8.0	212.0	9.0	86.0
1438	2020-04-26 19:00:00	31.0	26.0	22.0	32.0	32.0	29.0	18.0	68.0	65.0	0.8	1016.0	29.0	7.0	217.0	11.0	84.0
1439	2020-04-26 18:00:00	31.0	26.0	22.0	33.0	33.0	30.0	22.0	69.0	61.0	1.6	1016.0	30.0	7.0	222.0	12.0	81.0
1440	2020-04-26 17:00:00	31.0	26.0	22.0	34.0	34.0	30.0	22.0	68.0	60.0	1.2	1016.0	30.0	7.0	221.0	12.0	77.0
1441	2020-04-26 16:00:00	31.0	26.0	21.0	34.0	34.0	31.0	22.0	66.0	58.0	0.8	1016.0	31.0	7.0	220.0	13.0	69.0
1442	2020-04-26 15:00:00	31.0	26.0	21.0	35.0	35.0	31.0	22.0	65.0	56.0	1.6	1017.0	31.0	7.0	218.0	13.0	65.0
1443	2020-04-26 14:00:00	31.0	26.0	21.0	34.0	34.0	31.0	21.0	66.0	56.0	1.2	1017.0	31.0	7.0	221.0	13.0	62.0
1444	2020-04-26 13:00:00	31.0	26.0	21.0	34.0	34.0	31.0	19.0	67.0	56.0	0.3	1018.0	31.0	8.0	224.0	13.0	58.0
1445	2020-04-26 12:00:00	31.0	26.0	21.0	34.0	34.0	31.0	17.0	69.0	56.0	0.5	1018.0	31.0	8.0	227.0	13.0	54.0
1446	2020-04-26 11:00:00	31.0	26.0	21.0	33.0	33.0	30.0	16.0	64.0	61.0	0.4	1018.0	30.0	9.0	226.0	12.0	55.0
1447	2020-04-26 10:00:00	31.0	26.0	22.0	32.0	32.0	29.0	16.0	59.0	66.0	0.0	1017.0	29.0	9.0	225.0	11.0	56.0
1448	2020-04-26 09:00:00	31.0	26.0	22.0	31.0	31.0	28.0	15.0	55.0	70.0	0.0	1017.0	28.0	9.0	224.0	10.0	57.0
1449	2020-04-26 08:00:00	31.0	26.0	22.0	30.0	30.0	28.0	16.0	58.0	73.0	0.0	1017.0	28.0	9.0	217.0	10.0	60.0
1450	2020-04-26 07:00:00	31.0	26.0	22.0	30.0	30.0	27.0	17.0	61.0	77.0	0.1	1016.0	27.0	9.0	210.0	10.0	63.0
1451	2020-04-26 06:00:00	31.0	26.0	23.0	29.0	29.0	26.0	18.0	65.0	80.0	0.2	1015.0	26.0	10.0	203.0	10.0	66.0
1452	2020-04-26 05:00:00	31.0	26.0	23.0	29.0	29.0	26.0	19.0	67.0	80.0	0.1	1016.0	26.0	10.0	195.0	11.0	71.0
1453	2020-04-26 04:00:00	31.0	26.0	23.0	29.0	29.0	26.0	19.0	69.0	80.0	0.2	1016.0	26.0	10.0	187.0	11.0	78.0
1454	2020-04-26 03:00:00	31.0	26.0	23.0	29.0	29.0	26.0	20.0	71.0	80.0	0.4	1016.0	26.0	10.0	179.0	11.0	84.0
1455	2020-04-26 02:00:00	31.0	26.0	23.0	30.0	30.0	27.0	16.0	75.0	80.0	0.3	1016.0	27.0	10.0	147.0	9.0	90.0
1456	2020-04-26 01:00:00	31.0	26.0	23.0	30.0	30.0	27.0	12.0	79.0	80.0	0.2	1016.0	27.0	10.0	114.0	7.0	94.0
1457	2020-04-26 00:00:00	31.0	26.0	24.0	31.0	31.0	27.0	8.0	83.0	80.0	0.4	1016.0	27.0	10.0	81.0	5.0	94.0
1458	2020-04-25 23:00:00	32.0	26.0	23.0	31.0	31.0	28.0	9.0	76.0	76.0	0.3	1016.0	28.0	10.0	118.0	5.0	96.0
1459	2020-04-25 22:00:00	32.0	26.0	23.0	32.0	32.0	28.0	10.0	69.0	73.0	0.1	1016.0	28.0	10.0	155.0	6.0	98.0
1460	2020-04-25 21:00:00	32.0	26.0	22.0	32.0	32.0	28.0	10.0	62.0	70.0	0.1	1015.0	28.0	10.0	193.0	6.0	99.0
1461	2020-04-25 20:00:00	32.0	26.0	22.0	32.0	32.0	29.0	14.0	50.0	66.0	0.1	1015.0	29.0	10.0	206.0	10.0	98.0
1462	2020-04-25 19:00:00	32.0	26.0	22.0	33.0	33.0	30.0	17.0	39.0	63.0	0.0	1014.0	30.0	10.0	220.0	13.0	96.0
1463	2020-04-25 18:00:00	32.0	26.0	22.0	34.0	34.0	31.0	21.0	28.0	59.0	0.0	1014.0	31.0	10.0	234.0	17.0	93.0
1464	2020-04-25 17:00:00	32.0	26.0	22.0	35.0	35.0	31.0	22.0	39.0	58.0	0.0	1014.0	31.0	10.0	226.0	18.0	88.0
1465	2020-04-25 16:00:00	32.0	26.0	22.0	35.0	35.0	31.0	24.0	50.0	57.0	0.1	1015.0	31.0	10.0	219.0	20.0	80.0
1466	2020-04-25 15:00:00	32.0	26.0	22.0	36.0	36.0	32.0	26.0	61.0	57.0	0.2	1015.0	32.0	10.0	212.0	22.0	70.0
1467	2020-04-25 14:00:00	32.0	26.0	22.0	36.0	36.0	31.0	26.0	66.0	58.0	0.1	1015.0	31.0	10.0	212.0	21.0	62.0
1468	2020-04-25 13:00:00	32.0	26.0	22.0	35.0	35.0	31.0	25.0	70.0	60.0	0.2	1016.0	31.0	10.0	212.0	20.0	58.0
1469	2020-04-25 12:00:00	32.0	26.0	23.0	35.0	35.0	31.0	24.0	75.0	62.0	0.3	1016.0	31.0	10.0	213.0	19.0	56.0
1470	2020-04-25 11:00:00	32.0	26.0	23.0	34.0	34.0	30.0	22.0	61.0	66.0	0.2	1016.0	30.0	10.0	212.0	17.0	57.0
1471	2020-04-25 10:00:00	32.0	26.0	23.0	33.0	33.0	29.0	20.0	48.0	71.0	0.1	1015.0	29.0	10.0	211.0	15.0	57.0
1472	2020-04-25 09:00:00	32.0	26.0	23.0	31.0	31.0	28.0	18.0	34.0	76.0	0.1	1015.0	28.0	10.0	210.0	13.0	57.0
1473	2020-04-25 08:00:00	32.0	26.0	23.0	31.0	31.0	27.0	17.0	43.0	78.0	0.1	1015.0	27.0	10.0	202.0	12.0	58.0
1474	2020-04-25 07:00:00	32.0	26.0	23.0	30.0	30.0	27.0	15.0	52.0	80.0	0.1	1014.0	27.0	10.0	193.0	10.0	62.0
1475	2020-04-25 06:00:00	32.0	26.0	23.0	30.0	30.0	27.0	13.0	61.0	81.0	0.2	1013.0	27.0	10.0	185.0	8.0	68.0
1476	2020-04-25 05:00:00	32.0	26.0	23.0	30.0	30.0	27.0	13.0	64.0	82.0	0.1	1013.0	27.0	10.0	168.0	8.0	73.0
1477	2020-04-25 04:00:00	32.0	26.0	23.0	30.0	30.0	26.0	13.0	67.0	82.0	0.0	1013.0	26.0	10.0	151.0	8.0	78.0
1478	2020-04-25 03:00:00	32.0	26.0	23.0	30.0	30.0	26.0	12.0	70.0	83.0	0.1	1013.0	26.0	10.0	134.0	7.0	84.0
1479	2020-04-25 02:00:00	32.0	26.0	23.0	29.0	29.0	26.0	12.0	70.0	83.0	0.1	1013.0	26.0	8.0	132.0	7.0	90.0
1480	2020-04-25 01:00:00	32.0	26.0	23.0	29.0	29.0	26.0	13.0	71.0	84.0	1.2	1013.0	26.0	7.0	131.0	7.0	97.0
1481	2020-04-25 00:00:00	32.0	26.0	23.0	29.0	29.0	26.0	13.0	72.0	85.0	2.4	1014.0	26.0	5.0	129.0	7.0	101.0
1482	2020-04-24 23:00:00	32.0	26.0	23.0	30.0	30.0	26.0	14.0	63.0	82.0	1.8	1013.0	26.0	6.0	142.0	8.0	103.0
1483	2020-04-24 22:00:00	32.0	26.0	23.0	30.0	30.0	27.0	15.0	54.0	78.0	0.6	1013.0	27.0	7.0	155.0	9.0	104.0
1484	2020-04-24 21:00:00	32.0	26.0	22.0	30.0	30.0	27.0	15.0	44.0	74.0	1.2	1013.0	27.0	8.0	168.0	9.0	105.0
1485	2020-04-24 20:00:00	32.0	26.0	22.0	31.0	31.0	28.0	18.0	34.0	68.0	0.9	1012.0	28.0	8.0	178.0	12.0	105.0
1486	2020-04-24 19:00:00	32.0	26.0	21.0	32.0	32.0	30.0	20.0	25.0	62.0	0.0	1012.0	30.0	9.0	189.0	15.0	102.0
1487	2020-04-24 18:00:00	32.0	26.0	21.0	33.0	33.0	31.0	22.0	15.0	56.0	0.0	1011.0	31.0	10.0	199.0	18.0	98.0
1488	2020-04-24 17:00:00	32.0	26.0	21.0	34.0	34.0	31.0	25.0	12.0	55.0	0.0	1012.0	31.0	10.0	198.0	21.0	94.0
1489	2020-04-24 16:00:00	32.0	26.0	21.0	35.0	35.0	32.0	28.0	9.0	53.0	0.0	1012.0	32.0	10.0	198.0	24.0	87.0
1490	2020-04-24 15:00:00	32.0	26.0	21.0	35.0	35.0	32.0	31.0	6.0	51.0	0.0	1013.0	32.0	10.0	198.0	27.0	79.0
1491	2020-04-24 14:00:00	32.0	26.0	21.0	35.0	35.0	32.0	32.0	6.0	54.0	0.0	1013.0	32.0	10.0	195.0	28.0	72.0
1492	2020-04-24 13:00:00	32.0	26.0	21.0	35.0	35.0	31.0	33.0	6.0	56.0	0.0	1014.0	31.0	10.0	193.0	29.0	67.0
1493	2020-04-24 12:00:00	32.0	26.0	22.0	35.0	35.0	31.0	35.0	6.0	58.0	0.0	1014.0	31.0	10.0	191.0	30.0	62.0
1494	2020-04-24 11:00:00	32.0	26.0	22.0	34.0	34.0	30.0	32.0	6.0	63.0	0.0	1014.0	30.0	10.0	193.0	27.0	64.0
1495	2020-04-24 10:00:00	32.0	26.0	23.0	33.0	33.0	29.0	30.0	7.0	69.0	0.0	1014.0	29.0	10.0	195.0	24.0	65.0
1496	2020-04-24 09:00:00	32.0	26.0	23.0	32.0	32.0	28.0	28.0	7.0	74.0	0.0	1014.0	28.0	10.0	197.0	21.0	64.0
1497	2020-04-24 08:00:00	32.0	26.0	23.0	31.0	31.0	28.0	29.0	23.0	76.0	0.0	1014.0	28.0	10.0	192.0	21.0	65.0
1498	2020-04-24 07:00:00	32.0	26.0	23.0	30.0	30.0	27.0	31.0	38.0	78.0	0.2	1013.0	27.0	10.0	188.0	21.0	67.0
1499	2020-04-24 06:00:00	32.0	26.0	23.0	30.0	30.0	27.0	32.0	53.0	80.0	0.3	1013.0	27.0	9.0	183.0	20.0	70.0
1500	2020-04-24 05:00:00	32.0	26.0	23.0	30.0	30.0	27.0	33.0	60.0	78.0	0.2	1013.0	27.0	9.0	176.0	21.0	74.0
1501	2020-04-24 04:00:00	32.0	26.0	23.0	30.0	30.0	27.0	35.0	68.0	76.0	0.1	1013.0	27.0	10.0	168.0	22.0	80.0
1502	2020-04-24 03:00:00	32.0	26.0	22.0	30.0	30.0	27.0	36.0	75.0	75.0	0.2	1013.0	27.0	10.0	161.0	23.0	85.0
1503	2020-04-24 02:00:00	32.0	26.0	23.0	30.0	30.0	27.0	34.0	64.0	76.0	0.1	1013.0	27.0	10.0	156.0	21.0	91.0
1504	2020-04-24 01:00:00	32.0	26.0	23.0	30.0	30.0	27.0	32.0	53.0	78.0	0.0	1013.0	27.0	10.0	151.0	20.0	95.0
1505	2020-04-24 00:00:00	32.0	26.0	23.0	30.0	30.0	27.0	30.0	42.0	79.0	0.0	1014.0	27.0	10.0	145.0	19.0	95.0
1506	2020-04-23 23:00:00	30.0	24.0	23.0	30.0	30.0	27.0	29.0	34.0	80.0	0.0	1014.0	27.0	10.0	140.0	18.0	99.0
1507	2020-04-23 22:00:00	30.0	24.0	23.0	30.0	30.0	27.0	27.0	27.0	80.0	0.0	1014.0	27.0	10.0	136.0	18.0	99.0
1508	2020-04-23 21:00:00	30.0	24.0	23.0	30.0	30.0	27.0	26.0	19.0	81.0	0.0	1014.0	27.0	10.0	131.0	17.0	97.0
1509	2020-04-23 20:00:00	30.0	24.0	23.0	30.0	30.0	27.0	26.0	29.0	77.0	0.0	1013.0	27.0	10.0	135.0	19.0	95.0
1510	2020-04-23 19:00:00	30.0	24.0	23.0	31.0	31.0	28.0	27.0	39.0	74.0	0.0	1013.0	28.0	10.0	139.0	21.0	92.0
1511	2020-04-23 18:00:00	30.0	24.0	22.0	32.0	32.0	28.0	27.0	50.0	70.0	0.0	1013.0	28.0	10.0	143.0	22.0	89.0
1512	2020-04-23 17:00:00	30.0	24.0	22.0	32.0	32.0	29.0	29.0	41.0	67.0	0.0	1013.0	29.0	10.0	145.0	24.0	85.0
1513	2020-04-23 16:00:00	30.0	24.0	22.0	32.0	32.0	29.0	30.0	33.0	64.0	0.0	1014.0	29.0	10.0	146.0	26.0	79.0
1514	2020-04-23 15:00:00	30.0	24.0	21.0	33.0	33.0	30.0	32.0	24.0	61.0	0.0	1014.0	30.0	10.0	148.0	27.0	72.0
1515	2020-04-23 14:00:00	30.0	24.0	21.0	32.0	32.0	30.0	32.0	17.0	59.0	0.0	1015.0	30.0	10.0	147.0	28.0	65.0
1516	2020-04-23 13:00:00	30.0	24.0	20.0	32.0	32.0	30.0	32.0	10.0	58.0	0.0	1015.0	30.0	10.0	145.0	28.0	59.0
1517	2020-04-23 12:00:00	30.0	24.0	20.0	32.0	32.0	29.0	32.0	2.0	57.0	0.0	1016.0	29.0	10.0	144.0	28.0	53.0
1518	2020-04-23 11:00:00	30.0	24.0	20.0	30.0	30.0	28.0	31.0	2.0	60.0	0.0	1016.0	28.0	10.0	142.0	26.0	55.0
1519	2020-04-23 10:00:00	30.0	24.0	20.0	29.0	29.0	27.0	30.0	2.0	63.0	0.0	1016.0	27.0	10.0	141.0	24.0	55.0
1520	2020-04-23 09:00:00	30.0	24.0	20.0	28.0	28.0	26.0	29.0	2.0	67.0	0.0	1016.0	26.0	10.0	139.0	22.0	53.0
1521	2020-04-23 08:00:00	30.0	24.0	20.0	27.0	27.0	26.0	29.0	5.0	69.0	0.0	1016.0	26.0	10.0	136.0	20.0	54.0
1522	2020-04-23 07:00:00	30.0	24.0	20.0	27.0	27.0	25.0	29.0	8.0	72.0	0.0	1015.0	25.0	10.0	133.0	19.0	56.0
1523	2020-04-23 06:00:00	30.0	24.0	20.0	26.0	26.0	24.0	29.0	10.0	74.0	0.0	1015.0	24.0	10.0	130.0	18.0	59.0
1524	2020-04-23 05:00:00	30.0	24.0	20.0	26.0	26.0	24.0	29.0	9.0	74.0	0.0	1015.0	24.0	10.0	125.0	18.0	64.0
1525	2020-04-23 04:00:00	30.0	24.0	20.0	26.0	26.0	24.0	29.0	7.0	75.0	0.0	1016.0	24.0	10.0	119.0	17.0	72.0
1526	2020-04-23 03:00:00	30.0	24.0	20.0	26.0	26.0	24.0	29.0	5.0	75.0	0.0	1016.0	24.0	10.0	114.0	17.0	79.0
1527	2020-04-23 02:00:00	30.0	24.0	20.0	26.0	26.0	24.0	28.0	3.0	74.0	0.0	1016.0	24.0	10.0	110.0	16.0	86.0
1528	2020-04-23 01:00:00	30.0	24.0	20.0	26.0	26.0	25.0	27.0	2.0	74.0	0.0	1016.0	25.0	10.0	106.0	15.0	91.0
1529	2020-04-23 00:00:00	30.0	24.0	20.0	27.0	27.0	25.0	26.0	0.0	73.0	0.0	1017.0	25.0	10.0	103.0	15.0	91.0
1530	2020-04-22 23:00:00	31.0	21.0	19.0	27.0	27.0	25.0	26.0	0.0	71.0	0.0	1017.0	25.0	10.0	100.0	15.0	95.0
1531	2020-04-22 22:00:00	31.0	21.0	19.0	27.0	27.0	25.0	26.0	0.0	69.0	0.0	1017.0	25.0	10.0	97.0	16.0	96.0
1532	2020-04-22 21:00:00	31.0	21.0	19.0	27.0	27.0	25.0	26.0	0.0	67.0	0.0	1017.0	25.0	10.0	94.0	16.0	94.0
1533	2020-04-22 20:00:00	31.0	21.0	18.0	28.0	28.0	26.0	26.0	0.0	62.0	0.0	1016.0	26.0	10.0	93.0	17.0	91.0
1534	2020-04-22 19:00:00	31.0	21.0	18.0	29.0	29.0	27.0	26.0	0.0	58.0	0.0	1016.0	27.0	10.0	93.0	19.0	87.0
1535	2020-04-22 18:00:00	31.0	21.0	18.0	29.0	29.0	28.0	25.0	0.0	53.0	0.0	1016.0	28.0	10.0	92.0	20.0	82.0
1536	2020-04-22 17:00:00	31.0	21.0	17.0	30.0	30.0	29.0	24.0	0.0	50.0	0.0	1016.0	29.0	10.0	88.0	20.0	75.0
1537	2020-04-22 16:00:00	31.0	21.0	17.0	30.0	30.0	30.0	23.0	0.0	46.0	0.0	1016.0	30.0	10.0	83.0	19.0	67.0
1538	2020-04-22 15:00:00	31.0	21.0	16.0	31.0	31.0	30.0	22.0	0.0	43.0	0.0	1017.0	30.0	10.0	79.0	19.0	60.0
1539	2020-04-22 14:00:00	31.0	21.0	15.0	30.0	30.0	30.0	21.0	0.0	40.0	0.0	1017.0	30.0	10.0	70.0	18.0	53.0
1540	2020-04-22 13:00:00	31.0	21.0	13.0	29.0	29.0	30.0	19.0	0.0	36.0	0.0	1017.0	30.0	10.0	61.0	16.0	48.0
1541	2020-04-22 12:00:00	31.0	21.0	11.0	29.0	29.0	29.0	18.0	0.0	33.0	0.0	1018.0	29.0	10.0	52.0	15.0	43.0
1542	2020-04-22 11:00:00	31.0	21.0	12.0	28.0	28.0	28.0	18.0	0.0	40.0	0.0	1018.0	28.0	10.0	119.0	14.0	44.0
1543	2020-04-22 10:00:00	31.0	21.0	12.0	27.0	27.0	26.0	18.0	0.0	47.0	0.0	1018.0	26.0	10.0	186.0	13.0	44.0
1544	2020-04-22 09:00:00	31.0	21.0	13.0	26.0	26.0	24.0	19.0	0.0	54.0	0.0	1017.0	24.0	10.0	254.0	13.0	44.0
1545	2020-04-22 08:00:00	31.0	21.0	13.0	24.0	24.0	23.0	20.0	0.0	57.0	0.0	1017.0	23.0	10.0	284.0	12.0	45.0
1546	2020-04-22 07:00:00	31.0	21.0	14.0	22.0	23.0	22.0	22.0	0.0	61.0	0.0	1016.0	22.0	10.0	315.0	12.0	48.0
1547	2020-04-22 06:00:00	31.0	21.0	14.0	21.0	22.0	21.0	23.0	1.0	64.0	0.0	1016.0	21.0	10.0	346.0	12.0	53.0
1548	2020-04-22 05:00:00	31.0	21.0	14.0	21.0	23.0	21.0	24.0	0.0	63.0	0.0	1015.0	21.0	10.0	340.0	12.0	60.0
1549	2020-04-22 04:00:00	31.0	21.0	14.0	21.0	23.0	21.0	25.0	0.0	62.0	0.0	1015.0	21.0	10.0	335.0	13.0	69.0
1550	2020-04-22 03:00:00	31.0	21.0	14.0	22.0	23.0	22.0	26.0	0.0	61.0	0.0	1015.0	22.0	10.0	329.0	13.0	79.0
1551	2020-04-22 02:00:00	31.0	21.0	15.0	24.0	24.0	22.0	25.0	0.0	63.0	0.0	1015.0	22.0	10.0	324.0	13.0	89.0
1552	2020-04-22 01:00:00	31.0	21.0	16.0	25.0	25.0	23.0	24.0	0.0	65.0	0.0	1015.0	23.0	10.0	320.0	13.0	97.0
1553	2020-04-22 00:00:00	31.0	21.0	17.0	26.0	26.0	24.0	24.0	0.0	67.0	0.0	1016.0	24.0	10.0	315.0	13.0	100.0
1554	2020-04-21 23:00:00	31.0	25.0	18.0	27.0	27.0	25.0	25.0	19.0	67.0	0.0	1015.0	25.0	10.0	303.0	14.0	106.0
1555	2020-04-21 22:00:00	31.0	25.0	19.0	28.0	28.0	26.0	26.0	38.0	68.0	0.0	1015.0	26.0	10.0	291.0	15.0	107.0
1556	2020-04-21 21:00:00	31.0	25.0	20.0	29.0	29.0	26.0	27.0	57.0	69.0	0.0	1014.0	26.0	10.0	279.0	16.0	105.0
1557	2020-04-21 20:00:00	31.0	25.0	21.0	30.0	30.0	27.0	28.0	66.0	66.0	0.0	1014.0	27.0	10.0	272.0	17.0	103.0
1558	2020-04-21 19:00:00	31.0	25.0	21.0	31.0	31.0	28.0	29.0	74.0	64.0	0.3	1013.0	28.0	10.0	265.0	19.0	99.0
1559	2020-04-21 18:00:00	31.0	25.0	21.0	32.0	32.0	29.0	30.0	83.0	62.0	0.5	1013.0	29.0	10.0	257.0	20.0	93.0
1560	2020-04-21 17:00:00	31.0	25.0	21.0	33.0	33.0	30.0	30.0	73.0	59.0	0.4	1013.0	30.0	10.0	257.0	21.0	89.0
1561	2020-04-21 16:00:00	31.0	25.0	21.0	33.0	33.0	30.0	30.0	64.0	57.0	0.1	1013.0	30.0	10.0	256.0	23.0	84.0
1562	2020-04-21 15:00:00	31.0	25.0	21.0	34.0	34.0	31.0	30.0	54.0	54.0	0.3	1013.0	31.0	10.0	255.0	24.0	77.0
1563	2020-04-21 14:00:00	31.0	25.0	21.0	34.0	34.0	31.0	29.0	60.0	54.0	0.2	1014.0	31.0	10.0	256.0	24.0	70.0
1564	2020-04-21 13:00:00	31.0	25.0	21.0	34.0	34.0	31.0	28.0	66.0	54.0	0.0	1014.0	31.0	10.0	257.0	23.0	63.0
1565	2020-04-21 12:00:00	31.0	25.0	21.0	34.0	34.0	31.0	27.0	72.0	54.0	0.0	1015.0	31.0	9.0	258.0	23.0	58.0
1566	2020-04-21 11:00:00	31.0	25.0	21.0	33.0	33.0	30.0	25.0	63.0	60.0	0.0	1014.0	30.0	9.0	260.0	21.0	60.0
1567	2020-04-21 10:00:00	31.0	25.0	21.0	32.0	32.0	29.0	23.0	54.0	65.0	0.0	1014.0	29.0	10.0	261.0	18.0	61.0
1568	2020-04-21 09:00:00	31.0	25.0	22.0	30.0	30.0	28.0	22.0	45.0	70.0	0.0	1014.0	28.0	10.0	263.0	16.0	60.0
1569	2020-04-21 08:00:00	31.0	25.0	22.0	30.0	30.0	27.0	20.0	34.0	74.0	0.0	1013.0	27.0	10.0	262.0	15.0	60.0
1570	2020-04-21 07:00:00	31.0	25.0	22.0	29.0	29.0	26.0	19.0	23.0	78.0	0.0	1013.0	26.0	10.0	261.0	13.0	63.0
1571	2020-04-21 06:00:00	31.0	25.0	22.0	28.0	28.0	26.0	18.0	12.0	82.0	0.0	1012.0	26.0	10.0	260.0	11.0	67.0
1572	2020-04-21 05:00:00	31.0	25.0	22.0	28.0	28.0	26.0	18.0	13.0	82.0	0.0	1012.0	26.0	10.0	258.0	11.0	72.0
1573	2020-04-21 04:00:00	31.0	25.0	22.0	28.0	28.0	26.0	18.0	14.0	82.0	0.0	1012.0	26.0	10.0	257.0	11.0	79.0
1574	2020-04-21 03:00:00	31.0	25.0	22.0	28.0	28.0	26.0	19.0	14.0	82.0	0.0	1012.0	26.0	10.0	255.0	11.0	86.0
1575	2020-04-21 02:00:00	31.0	25.0	22.0	28.0	28.0	26.0	20.0	13.0	81.0	0.0	1012.0	26.0	10.0	255.0	12.0	93.0
1576	2020-04-21 01:00:00	31.0	25.0	22.0	28.0	28.0	26.0	21.0	11.0	80.0	0.0	1013.0	26.0	10.0	255.0	13.0	100.0
1577	2020-04-21 00:00:00	31.0	25.0	22.0	29.0	29.0	26.0	22.0	9.0	79.0	0.0	1013.0	26.0	10.0	254.0	13.0	102.0
1578	2020-04-20 23:00:00	32.0	26.0	22.0	29.0	29.0	27.0	23.0	8.0	76.0	0.0	1012.0	27.0	10.0	256.0	14.0	105.0
1579	2020-04-20 22:00:00	32.0	26.0	22.0	29.0	29.0	27.0	24.0	6.0	72.0	0.0	1012.0	27.0	10.0	258.0	15.0	106.0
1580	2020-04-20 21:00:00	32.0	26.0	21.0	30.0	30.0	28.0	26.0	4.0	69.0	0.0	1012.0	28.0	10.0	260.0	16.0	105.0
1581	2020-04-20 20:00:00	32.0	26.0	21.0	31.0	31.0	29.0	28.0	4.0	64.0	0.0	1011.0	29.0	10.0	256.0	19.0	103.0
1582	2020-04-20 19:00:00	32.0	26.0	21.0	32.0	32.0	30.0	30.0	4.0	60.0	0.0	1011.0	30.0	10.0	252.0	23.0	101.0
1583	2020-04-20 18:00:00	32.0	26.0	20.0	33.0	33.0	31.0	33.0	5.0	55.0	0.0	1011.0	31.0	10.0	248.0	26.0	97.0
1584	2020-04-20 17:00:00	32.0	26.0	21.0	34.0	34.0	31.0	34.0	4.0	54.0	0.0	1011.0	31.0	10.0	241.0	28.0	92.0
1585	2020-04-20 16:00:00	32.0	26.0	21.0	35.0	35.0	32.0	36.0	4.0	53.0	0.0	1011.0	32.0	10.0	233.0	30.0	86.0
1586	2020-04-20 15:00:00	32.0	26.0	21.0	35.0	35.0	32.0	37.0	3.0	52.0	0.0	1011.0	32.0	10.0	226.0	32.0	79.0
1587	2020-04-20 14:00:00	32.0	26.0	21.0	35.0	35.0	32.0	36.0	2.0	53.0	0.0	1012.0	32.0	10.0	225.0	32.0	70.0
1588	2020-04-20 13:00:00	32.0	26.0	21.0	35.0	35.0	32.0	36.0	1.0	54.0	0.0	1012.0	32.0	10.0	223.0	31.0	62.0
1589	2020-04-20 12:00:00	32.0	26.0	21.0	35.0	35.0	31.0	35.0	1.0	55.0	0.0	1013.0	31.0	10.0	222.0	30.0	57.0
1590	2020-04-20 11:00:00	32.0	26.0	22.0	33.0	33.0	30.0	34.0	19.0	61.0	0.0	1013.0	30.0	10.0	222.0	28.0	58.0
1591	2020-04-20 10:00:00	32.0	26.0	22.0	32.0	32.0	29.0	33.0	37.0	67.0	0.0	1012.0	29.0	10.0	222.0	26.0	58.0
1592	2020-04-20 09:00:00	32.0	26.0	22.0	31.0	31.0	28.0	32.0	55.0	73.0	0.0	1012.0	28.0	10.0	222.0	24.0	58.0
1593	2020-04-20 08:00:00	32.0	26.0	23.0	30.0	30.0	27.0	30.0	51.0	77.0	0.0	1011.0	27.0	10.0	213.0	21.0	59.0
1594	2020-04-20 07:00:00	32.0	26.0	23.0	30.0	30.0	27.0	28.0	47.0	81.0	0.0	1011.0	27.0	10.0	203.0	19.0	61.0
1595	2020-04-20 06:00:00	32.0	26.0	23.0	29.0	29.0	26.0	27.0	43.0	85.0	0.0	1010.0	26.0	10.0	194.0	17.0	64.0
1596	2020-04-20 05:00:00	32.0	26.0	23.0	29.0	29.0	26.0	26.0	40.0	83.0	0.0	1011.0	26.0	10.0	186.0	16.0	69.0
1597	2020-04-20 04:00:00	32.0	26.0	23.0	29.0	29.0	26.0	26.0	38.0	82.0	0.0	1011.0	26.0	10.0	178.0	16.0	77.0
1598	2020-04-20 03:00:00	32.0	26.0	22.0	28.0	28.0	26.0	26.0	36.0	81.0	0.0	1011.0	26.0	10.0	170.0	15.0	83.0
1599	2020-04-20 02:00:00	32.0	26.0	23.0	28.0	28.0	26.0	24.0	35.0	82.0	0.0	1012.0	26.0	10.0	167.0	14.0	90.0
1600	2020-04-20 01:00:00	32.0	26.0	23.0	29.0	29.0	26.0	23.0	34.0	83.0	0.0	1012.0	26.0	10.0	164.0	14.0	95.0
1601	2020-04-20 00:00:00	32.0	26.0	23.0	29.0	29.0	26.0	21.0	34.0	84.0	0.0	1013.0	26.0	10.0	161.0	13.0	95.0
1602	2020-04-19 23:00:00	31.0	25.0	23.0	29.0	29.0	26.0	20.0	27.0	83.0	0.0	1013.0	26.0	10.0	159.0	12.0	99.0
1603	2020-04-19 22:00:00	31.0	25.0	23.0	29.0	29.0	26.0	19.0	20.0	82.0	0.0	1013.0	26.0	10.0	156.0	12.0	101.0
1604	2020-04-19 21:00:00	31.0	25.0	23.0	29.0	29.0	26.0	17.0	13.0	81.0	0.0	1013.0	26.0	10.0	154.0	11.0	102.0
1605	2020-04-19 20:00:00	31.0	25.0	23.0	30.0	30.0	27.0	19.0	10.0	76.0	0.0	1013.0	27.0	10.0	159.0	13.0	102.0
1606	2020-04-19 19:00:00	31.0	25.0	22.0	31.0	31.0	28.0	20.0	7.0	72.0	0.0	1013.0	28.0	10.0	164.0	16.0	100.0
1607	2020-04-19 18:00:00	31.0	25.0	22.0	32.0	32.0	29.0	22.0	4.0	68.0	0.0	1013.0	29.0	10.0	170.0	18.0	97.0
1608	2020-04-19 17:00:00	31.0	25.0	22.0	33.0	33.0	29.0	23.0	4.0	65.0	0.0	1014.0	29.0	10.0	171.0	19.0	93.0
1609	2020-04-19 16:00:00	31.0	25.0	22.0	34.0	34.0	30.0	24.0	4.0	62.0	0.0	1014.0	30.0	10.0	172.0	21.0	86.0
1610	2020-04-19 15:00:00	31.0	25.0	22.0	34.0	34.0	31.0	26.0	4.0	59.0	0.0	1015.0	31.0	10.0	173.0	22.0	77.0
1611	2020-04-19 14:00:00	31.0	25.0	22.0	34.0	34.0	31.0	24.0	8.0	59.0	0.0	1015.0	31.0	10.0	170.0	21.0	66.0
1612	2020-04-19 13:00:00	31.0	25.0	22.0	34.0	34.0	31.0	23.0	11.0	60.0	0.0	1016.0	31.0	10.0	167.0	20.0	55.0
1613	2020-04-19 12:00:00	31.0	25.0	22.0	34.0	34.0	30.0	22.0	15.0	60.0	0.0	1016.0	30.0	10.0	163.0	19.0	47.0
1614	2020-04-19 11:00:00	31.0	25.0	22.0	33.0	33.0	29.0	19.0	13.0	65.0	0.0	1016.0	29.0	10.0	165.0	16.0	47.0
1615	2020-04-19 10:00:00	31.0	25.0	22.0	31.0	31.0	28.0	16.0	11.0	71.0	0.0	1016.0	28.0	10.0	167.0	13.0	48.0
1616	2020-04-19 09:00:00	31.0	25.0	22.0	30.0	30.0	27.0	13.0	9.0	76.0	0.0	1016.0	27.0	10.0	169.0	10.0	49.0
1617	2020-04-19 08:00:00	31.0	25.0	23.0	29.0	29.0	27.0	11.0	7.0	80.0	0.0	1016.0	27.0	10.0	200.0	8.0	51.0
1618	2020-04-19 07:00:00	31.0	25.0	23.0	29.0	29.0	26.0	8.0	6.0	83.0	0.0	1016.0	26.0	10.0	231.0	6.0	54.0
1619	2020-04-19 06:00:00	31.0	25.0	23.0	28.0	28.0	25.0	6.0	4.0	87.0	0.0	1015.0	25.0	10.0	262.0	4.0	59.0
1620	2020-04-19 05:00:00	31.0	25.0	23.0	28.0	28.0	25.0	6.0	4.0	87.0	0.0	1016.0	25.0	10.0	268.0	4.0	65.0
1621	2020-04-19 04:00:00	31.0	25.0	23.0	28.0	28.0	26.0	7.0	4.0	88.0	0.0	1016.0	26.0	10.0	275.0	5.0	73.0
1622	2020-04-19 03:00:00	31.0	25.0	23.0	29.0	29.0	26.0	8.0	4.0	88.0	0.0	1016.0	26.0	10.0	281.0	5.0	79.0
1623	2020-04-19 02:00:00	31.0	25.0	24.0	29.0	29.0	26.0	9.0	4.0	88.0	0.0	1016.0	26.0	10.0	262.0	6.0	85.0
1624	2020-04-19 01:00:00	31.0	25.0	24.0	29.0	29.0	26.0	11.0	4.0	87.0	0.0	1017.0	26.0	10.0	243.0	7.0	90.0
1625	2020-04-19 00:00:00	31.0	25.0	24.0	29.0	29.0	26.0	13.0	4.0	87.0	0.0	1017.0	26.0	10.0	224.0	8.0	90.0
1626	2020-04-18 23:00:00	31.0	25.0	23.0	29.0	29.0	26.0	14.0	7.0	84.0	0.0	1017.0	26.0	10.0	217.0	9.0	94.0
1627	2020-04-18 22:00:00	31.0	25.0	23.0	30.0	30.0	27.0	16.0	11.0	81.0	0.0	1017.0	27.0	10.0	211.0	10.0	98.0
1628	2020-04-18 21:00:00	31.0	25.0	23.0	30.0	30.0	27.0	18.0	15.0	79.0	0.0	1017.0	27.0	10.0	205.0	11.0	102.0
1629	2020-04-18 20:00:00	31.0	25.0	23.0	31.0	31.0	28.0	19.0	32.0	74.0	0.0	1016.0	28.0	10.0	205.0	13.0	103.0
1630	2020-04-18 19:00:00	31.0	25.0	22.0	32.0	32.0	29.0	20.0	49.0	70.0	0.2	1016.0	29.0	10.0	204.0	14.0	102.0
1631	2020-04-18 18:00:00	31.0	25.0	22.0	33.0	33.0	30.0	22.0	66.0	65.0	0.3	1015.0	30.0	9.0	204.0	15.0	97.0
1632	2020-04-18 17:00:00	31.0	25.0	22.0	34.0	34.0	30.0	22.0	60.0	63.0	0.2	1016.0	30.0	9.0	200.0	17.0	93.0
1633	2020-04-18 16:00:00	31.0	25.0	22.0	34.0	34.0	31.0	23.0	54.0	62.0	0.1	1016.0	31.0	10.0	196.0	18.0	85.0
1634	2020-04-18 15:00:00	31.0	25.0	22.0	35.0	35.0	31.0	24.0	48.0	60.0	0.2	1016.0	31.0	10.0	193.0	19.0	77.0
1635	2020-04-18 14:00:00	31.0	25.0	22.0	35.0	35.0	31.0	22.0	40.0	60.0	0.1	1017.0	31.0	10.0	189.0	18.0	68.0
1636	2020-04-18 13:00:00	31.0	25.0	22.0	34.0	34.0	31.0	20.0	32.0	61.0	0.0	1017.0	31.0	10.0	185.0	17.0	57.0
1637	2020-04-18 12:00:00	31.0	25.0	22.0	34.0	34.0	30.0	19.0	25.0	61.0	0.0	1018.0	30.0	10.0	182.0	16.0	50.0
1638	2020-04-18 11:00:00	31.0	25.0	22.0	33.0	33.0	29.0	17.0	21.0	67.0	0.0	1018.0	29.0	10.0	178.0	15.0	51.0
1639	2020-04-18 10:00:00	31.0	25.0	22.0	31.0	31.0	28.0	16.0	18.0	72.0	0.0	1018.0	28.0	10.0	175.0	13.0	52.0
1640	2020-04-18 09:00:00	31.0	25.0	23.0	30.0	30.0	27.0	15.0	15.0	78.0	0.0	1018.0	27.0	10.0	172.0	12.0	53.0
1641	2020-04-18 08:00:00	31.0	25.0	23.0	29.0	29.0	26.0	14.0	13.0	81.0	0.0	1018.0	26.0	10.0	171.0	10.0	55.0
1642	2020-04-18 07:00:00	31.0	25.0	23.0	29.0	29.0	26.0	13.0	12.0	85.0	0.0	1017.0	26.0	10.0	170.0	9.0	58.0
1643	2020-04-18 06:00:00	31.0	25.0	23.0	28.0	28.0	25.0	12.0	10.0	89.0	0.0	1017.0	25.0	10.0	169.0	8.0	61.0
1644	2020-04-18 05:00:00	31.0	25.0	23.0	28.0	28.0	25.0	11.0	10.0	90.0	0.0	1017.0	25.0	10.0	169.0	7.0	67.0
1645	2020-04-18 04:00:00	31.0	25.0	24.0	28.0	28.0	25.0	10.0	11.0	90.0	0.0	1017.0	25.0	10.0	170.0	6.0	73.0
1646	2020-04-18 03:00:00	31.0	25.0	24.0	29.0	29.0	25.0	9.0	11.0	91.0	0.0	1017.0	25.0	10.0	170.0	6.0	80.0
1647	2020-04-18 02:00:00	31.0	25.0	24.0	29.0	29.0	26.0	9.0	27.0	90.0	0.0	1018.0	26.0	10.0	169.0	6.0	86.0
1648	2020-04-18 01:00:00	31.0	25.0	24.0	29.0	29.0	26.0	10.0	42.0	89.0	0.1	1018.0	26.0	10.0	167.0	6.0	90.0
1649	2020-04-18 00:00:00	31.0	25.0	24.0	29.0	29.0	26.0	10.0	57.0	89.0	0.3	1018.0	26.0	9.0	166.0	6.0	89.0
1650	2020-04-17 23:00:00	31.0	24.0	24.0	29.0	29.0	26.0	12.0	49.0	87.0	0.2	1018.0	26.0	9.0	168.0	7.0	91.0
1651	2020-04-17 22:00:00	31.0	24.0	23.0	29.0	29.0	26.0	13.0	40.0	85.0	0.1	1018.0	26.0	10.0	169.0	8.0	92.0
1652	2020-04-17 21:00:00	31.0	24.0	23.0	30.0	30.0	26.0	14.0	31.0	82.0	0.1	1018.0	26.0	10.0	171.0	9.0	93.0
1653	2020-04-17 20:00:00	31.0	24.0	23.0	30.0	30.0	27.0	16.0	40.0	77.0	0.1	1018.0	27.0	10.0	170.0	11.0	95.0
1654	2020-04-17 19:00:00	31.0	24.0	23.0	31.0	31.0	28.0	18.0	49.0	72.0	0.2	1018.0	28.0	9.0	169.0	13.0	95.0
1655	2020-04-17 18:00:00	31.0	24.0	22.0	32.0	32.0	29.0	20.0	58.0	67.0	0.3	1017.0	29.0	9.0	168.0	15.0	93.0
1656	2020-04-17 17:00:00	31.0	24.0	22.0	33.0	33.0	30.0	21.0	54.0	64.0	0.2	1018.0	30.0	9.0	161.0	16.0	88.0
1657	2020-04-17 16:00:00	31.0	24.0	22.0	34.0	34.0	30.0	22.0	50.0	62.0	0.1	1018.0	30.0	10.0	154.0	17.0	82.0
1658	2020-04-17 15:00:00	31.0	24.0	22.0	34.0	34.0	31.0	22.0	46.0	59.0	0.1	1018.0	31.0	10.0	147.0	18.0	74.0
1659	2020-04-17 14:00:00	31.0	24.0	22.0	34.0	34.0	31.0	21.0	51.0	60.0	0.1	1019.0	31.0	10.0	139.0	18.0	65.0
1660	2020-04-17 13:00:00	31.0	24.0	22.0	34.0	34.0	30.0	21.0	56.0	61.0	0.0	1019.0	30.0	9.0	132.0	17.0	59.0
1661	2020-04-17 12:00:00	31.0	24.0	22.0	33.0	33.0	30.0	20.0	61.0	62.0	0.1	1020.0	30.0	9.0	125.0	17.0	55.0
1662	2020-04-17 11:00:00	31.0	24.0	22.0	32.0	32.0	29.0	20.0	57.0	67.0	0.1	1019.0	29.0	9.0	117.0	16.0	57.0
1663	2020-04-17 10:00:00	31.0	24.0	22.0	31.0	31.0	28.0	20.0	52.0	72.0	0.0	1019.0	28.0	10.0	110.0	16.0	56.0
1664	2020-04-17 09:00:00	31.0	24.0	23.0	30.0	30.0	27.0	20.0	48.0	78.0	0.0	1019.0	27.0	10.0	102.0	15.0	56.0
1665	2020-04-17 08:00:00	31.0	24.0	23.0	29.0	29.0	26.0	21.0	50.0	81.0	0.0	1019.0	26.0	10.0	95.0	15.0	56.0
1666	2020-04-17 07:00:00	31.0	24.0	23.0	28.0	28.0	25.0	22.0	53.0	85.0	0.0	1018.0	25.0	10.0	88.0	15.0	58.0
1667	2020-04-17 06:00:00	31.0	24.0	23.0	27.0	27.0	25.0	23.0	55.0	89.0	0.0	1018.0	25.0	10.0	81.0	15.0	60.0
1668	2020-04-17 05:00:00	31.0	24.0	22.0	27.0	27.0	24.0	24.0	60.0	89.0	0.0	1018.0	24.0	10.0	74.0	15.0	65.0
1669	2020-04-17 04:00:00	31.0	24.0	22.0	27.0	27.0	24.0	24.0	64.0	89.0	0.0	1018.0	24.0	10.0	68.0	15.0	72.0
1670	2020-04-17 03:00:00	31.0	24.0	22.0	27.0	27.0	24.0	25.0	69.0	89.0	0.1	1018.0	24.0	9.0	61.0	16.0	79.0
1671	2020-04-17 02:00:00	31.0	24.0	22.0	27.0	27.0	24.0	25.0	71.0	87.0	0.1	1019.0	24.0	9.0	57.0	16.0	87.0
1672	2020-04-17 01:00:00	31.0	24.0	22.0	27.0	27.0	24.0	25.0	73.0	85.0	0.1	1019.0	24.0	9.0	52.0	16.0	93.0
1673	2020-04-17 00:00:00	31.0	24.0	22.0	27.0	27.0	25.0	25.0	75.0	84.0	0.1	1019.0	25.0	9.0	47.0	16.0	94.0
1674	2020-04-16 23:00:00	31.0	25.0	22.0	27.0	27.0	25.0	27.0	67.0	82.0	0.1	1019.0	25.0	9.0	45.0	17.0	98.0
1675	2020-04-16 22:00:00	31.0	25.0	22.0	28.0	28.0	25.0	29.0	59.0	81.0	0.0	1018.0	25.0	9.0	43.0	19.0	100.0
1676	2020-04-16 21:00:00	31.0	25.0	22.0	28.0	28.0	26.0	31.0	51.0	79.0	0.0	1018.0	26.0	10.0	40.0	20.0	103.0
1677	2020-04-16 20:00:00	31.0	25.0	22.0	29.0	29.0	27.0	27.0	54.0	74.0	0.0	1018.0	27.0	10.0	72.0	18.0	102.0
1678	2020-04-16 19:00:00	31.0	25.0	22.0	31.0	31.0	28.0	24.0	57.0	69.0	0.4	1017.0	28.0	10.0	105.0	16.0	99.0
1679	2020-04-16 18:00:00	31.0	25.0	22.0	32.0	32.0	29.0	21.0	61.0	64.0	0.8	1017.0	29.0	10.0	137.0	13.0	96.0
1680	2020-04-16 17:00:00	31.0	25.0	22.0	33.0	33.0	30.0	17.0	65.0	62.0	0.6	1017.0	30.0	10.0	153.0	11.0	91.0
1681	2020-04-16 16:00:00	31.0	25.0	21.0	33.0	33.0	30.0	13.0	70.0	59.0	0.3	1017.0	30.0	10.0	169.0	9.0	84.0
1682	2020-04-16 15:00:00	31.0	25.0	21.0	34.0	34.0	31.0	9.0	75.0	57.0	0.6	1017.0	31.0	10.0	185.0	6.0	75.0
1683	2020-04-16 14:00:00	31.0	25.0	21.0	34.0	34.0	31.0	8.0	72.0	58.0	0.5	1017.0	31.0	10.0	203.0	6.0	66.0
1684	2020-04-16 13:00:00	31.0	25.0	21.0	34.0	34.0	31.0	6.0	68.0	58.0	0.1	1017.0	31.0	10.0	222.0	5.0	59.0
1685	2020-04-16 12:00:00	31.0	25.0	21.0	34.0	34.0	30.0	5.0	65.0	59.0	0.1	1017.0	30.0	10.0	240.0	4.0	54.0
1686	2020-04-16 11:00:00	31.0	25.0	22.0	33.0	33.0	29.0	5.0	52.0	64.0	0.1	1017.0	29.0	10.0	238.0	4.0	56.0
1687	2020-04-16 10:00:00	31.0	25.0	22.0	32.0	32.0	29.0	4.0	39.0	69.0	0.0	1017.0	29.0	10.0	237.0	4.0	56.0
1688	2020-04-16 09:00:00	31.0	25.0	22.0	31.0	31.0	28.0	4.0	26.0	74.0	0.0	1016.0	28.0	10.0	235.0	4.0	55.0
1689	2020-04-16 08:00:00	31.0	25.0	23.0	30.0	30.0	27.0	4.0	24.0	78.0	0.0	1016.0	27.0	10.0	234.0	3.0	56.0
1690	2020-04-16 07:00:00	31.0	25.0	23.0	29.0	29.0	26.0	4.0	22.0	83.0	0.0	1015.0	26.0	10.0	233.0	3.0	59.0
1691	2020-04-16 06:00:00	31.0	25.0	23.0	28.0	28.0	25.0	4.0	20.0	87.0	0.0	1015.0	25.0	10.0	232.0	3.0	62.0
1692	2020-04-16 05:00:00	31.0	25.0	23.0	28.0	28.0	25.0	5.0	34.0	87.0	0.0	1015.0	25.0	10.0	249.0	3.0	68.0
1693	2020-04-16 04:00:00	31.0	25.0	23.0	28.0	28.0	26.0	6.0	47.0	87.0	0.1	1015.0	26.0	10.0	265.0	4.0	76.0
1694	2020-04-16 03:00:00	31.0	25.0	23.0	29.0	29.0	26.0	6.0	61.0	88.0	0.1	1015.0	26.0	9.0	282.0	4.0	84.0
1695	2020-04-16 02:00:00	31.0	25.0	24.0	29.0	29.0	26.0	8.0	68.0	87.0	0.1	1015.0	26.0	9.0	290.0	5.0	92.0
1696	2020-04-16 01:00:00	31.0	25.0	24.0	29.0	29.0	26.0	9.0	76.0	86.0	0.2	1015.0	26.0	9.0	299.0	6.0	98.0
1697	2020-04-16 00:00:00	31.0	25.0	24.0	30.0	30.0	26.0	11.0	84.0	85.0	0.5	1016.0	26.0	9.0	308.0	7.0	100.0
1698	2020-04-15 23:00:00	32.0	25.0	24.0	30.0	30.0	27.0	12.0	68.0	83.0	0.4	1015.0	27.0	9.0	289.0	8.0	103.0
1699	2020-04-15 22:00:00	32.0	25.0	23.0	30.0	30.0	27.0	14.0	52.0	81.0	0.1	1015.0	27.0	9.0	269.0	9.0	104.0
1700	2020-04-15 21:00:00	32.0	25.0	23.0	30.0	30.0	27.0	15.0	36.0	79.0	0.2	1014.0	27.0	10.0	250.0	10.0	102.0
1701	2020-04-15 20:00:00	32.0	25.0	23.0	31.0	31.0	28.0	18.0	28.0	76.0	0.2	1014.0	28.0	10.0	235.0	13.0	100.0
1702	2020-04-15 19:00:00	32.0	25.0	23.0	32.0	32.0	29.0	20.0	21.0	72.0	0.0	1013.0	29.0	10.0	219.0	16.0	97.0
1703	2020-04-15 18:00:00	32.0	25.0	23.0	33.0	33.0	29.0	22.0	13.0	68.0	0.0	1013.0	29.0	10.0	204.0	18.0	94.0
1704	2020-04-15 17:00:00	32.0	25.0	23.0	34.0	34.0	30.0	24.0	16.0	66.0	0.0	1013.0	30.0	10.0	198.0	20.0	88.0
1705	2020-04-15 16:00:00	32.0	25.0	23.0	35.0	35.0	30.0	25.0	19.0	63.0	0.0	1014.0	30.0	10.0	193.0	21.0	81.0
1706	2020-04-15 15:00:00	32.0	25.0	23.0	35.0	35.0	31.0	26.0	22.0	60.0	0.0	1014.0	31.0	10.0	187.0	23.0	74.0
1707	2020-04-15 14:00:00	32.0	25.0	22.0	35.0	35.0	31.0	27.0	25.0	61.0	0.0	1014.0	31.0	10.0	185.0	23.0	66.0
1708	2020-04-15 13:00:00	32.0	25.0	22.0	35.0	35.0	31.0	27.0	27.0	61.0	0.0	1015.0	31.0	10.0	182.0	23.0	59.0
1709	2020-04-15 12:00:00	32.0	25.0	22.0	35.0	35.0	31.0	27.0	29.0	62.0	0.0	1016.0	31.0	10.0	180.0	23.0	53.0
1710	2020-04-15 11:00:00	32.0	25.0	22.0	33.0	33.0	30.0	26.0	35.0	66.0	0.0	1016.0	30.0	10.0	177.0	22.0	55.0
1711	2020-04-15 10:00:00	32.0	25.0	22.0	32.0	32.0	29.0	26.0	40.0	70.0	0.0	1016.0	29.0	10.0	174.0	20.0	55.0
1712	2020-04-15 09:00:00	32.0	25.0	23.0	31.0	31.0	28.0	25.0	45.0	75.0	0.0	1016.0	28.0	10.0	172.0	19.0	55.0
1713	2020-04-15 08:00:00	32.0	25.0	22.0	30.0	30.0	27.0	25.0	49.0	77.0	0.0	1015.0	27.0	10.0	168.0	18.0	56.0
1714	2020-04-15 07:00:00	32.0	25.0	22.0	29.0	29.0	26.0	25.0	53.0	79.0	0.0	1015.0	26.0	10.0	165.0	17.0	58.0
1715	2020-04-15 06:00:00	32.0	25.0	22.0	28.0	28.0	26.0	25.0	56.0	82.0	0.0	1015.0	26.0	10.0	162.0	16.0	61.0
1716	2020-04-15 05:00:00	32.0	25.0	22.0	28.0	28.0	26.0	24.0	62.0	83.0	0.0	1015.0	26.0	10.0	160.0	15.0	66.0
1717	2020-04-15 04:00:00	32.0	25.0	22.0	28.0	28.0	25.0	24.0	68.0	83.0	0.0	1015.0	25.0	10.0	158.0	15.0	73.0
1718	2020-04-15 03:00:00	32.0	25.0	23.0	28.0	28.0	25.0	23.0	74.0	84.0	0.0	1015.0	25.0	10.0	156.0	14.0	81.0
1719	2020-04-15 02:00:00	32.0	25.0	23.0	28.0	28.0	26.0	21.0	58.0	85.0	0.0	1016.0	26.0	10.0	150.0	13.0	88.0
1720	2020-04-15 01:00:00	32.0	25.0	23.0	29.0	29.0	26.0	19.0	43.0	85.0	0.0	1016.0	26.0	10.0	144.0	12.0	94.0
1721	2020-04-15 00:00:00	32.0	25.0	23.0	29.0	29.0	26.0	17.0	28.0	85.0	0.0	1016.0	26.0	10.0	137.0	11.0	96.0
1722	2020-04-14 23:00:00	31.0	25.0	23.0	29.0	29.0	26.0	17.0	18.0	83.0	0.0	1016.0	26.0	10.0	136.0	11.0	100.0
1723	2020-04-14 22:00:00	31.0	25.0	23.0	29.0	29.0	26.0	18.0	9.0	81.0	0.0	1016.0	26.0	10.0	135.0	12.0	101.0
1724	2020-04-14 21:00:00	31.0	25.0	23.0	29.0	29.0	27.0	18.0	0.0	80.0	0.0	1016.0	27.0	10.0	134.0	12.0	100.0
1725	2020-04-14 20:00:00	31.0	25.0	22.0	30.0	30.0	27.0	20.0	1.0	75.0	0.0	1016.0	27.0	10.0	139.0	14.0	98.0
1726	2020-04-14 19:00:00	31.0	25.0	22.0	31.0	31.0	28.0	21.0	1.0	71.0	0.0	1015.0	28.0	10.0	144.0	16.0	96.0
1727	2020-04-14 18:00:00	31.0	25.0	22.0	32.0	32.0	29.0	22.0	1.0	66.0	0.0	1015.0	29.0	10.0	149.0	18.0	92.0
1728	2020-04-14 17:00:00	31.0	25.0	22.0	33.0	33.0	29.0	23.0	1.0	63.0	0.0	1016.0	29.0	10.0	153.0	19.0	87.0
1729	2020-04-14 16:00:00	31.0	25.0	22.0	33.0	33.0	30.0	24.0	1.0	60.0	0.0	1016.0	30.0	10.0	157.0	21.0	80.0
1730	2020-04-14 15:00:00	31.0	25.0	21.0	34.0	34.0	31.0	26.0	1.0	57.0	0.0	1016.0	31.0	10.0	160.0	22.0	73.0
1731	2020-04-14 14:00:00	31.0	25.0	22.0	34.0	34.0	31.0	26.0	1.0	58.0	0.0	1017.0	31.0	10.0	160.0	22.0	66.0
1732	2020-04-14 13:00:00	31.0	25.0	22.0	34.0	34.0	31.0	26.0	2.0	59.0	0.0	1017.0	31.0	10.0	159.0	22.0	59.0
1733	2020-04-14 12:00:00	31.0	25.0	22.0	34.0	34.0	31.0	26.0	2.0	59.0	0.0	1018.0	31.0	10.0	159.0	22.0	53.0
1734	2020-04-14 11:00:00	31.0	25.0	22.0	33.0	33.0	30.0	25.0	5.0	65.0	0.0	1018.0	30.0	10.0	158.0	21.0	55.0
1735	2020-04-14 10:00:00	31.0	25.0	22.0	32.0	32.0	29.0	24.0	8.0	70.0	0.0	1018.0	29.0	10.0	157.0	19.0	55.0
1736	2020-04-14 09:00:00	31.0	25.0	23.0	31.0	31.0	28.0	23.0	10.0	75.0	0.0	1018.0	28.0	10.0	157.0	18.0	54.0
1737	2020-04-14 08:00:00	31.0	25.0	23.0	30.0	30.0	27.0	23.0	11.0	78.0	0.0	1017.0	27.0	10.0	157.0	16.0	55.0
1738	2020-04-14 07:00:00	31.0	25.0	23.0	29.0	29.0	26.0	23.0	12.0	82.0	0.0	1017.0	26.0	10.0	157.0	15.0	58.0
1739	2020-04-14 06:00:00	31.0	25.0	23.0	28.0	28.0	26.0	22.0	12.0	85.0	0.0	1017.0	26.0	10.0	157.0	14.0	61.0
1740	2020-04-14 05:00:00	31.0	25.0	23.0	28.0	28.0	26.0	22.0	11.0	85.0	0.0	1017.0	26.0	10.0	156.0	14.0	66.0
1741	2020-04-14 04:00:00	31.0	25.0	23.0	28.0	28.0	26.0	21.0	9.0	86.0	0.0	1017.0	26.0	10.0	155.0	13.0	74.0
1742	2020-04-14 03:00:00	31.0	25.0	23.0	28.0	28.0	26.0	21.0	8.0	86.0	0.0	1018.0	26.0	10.0	154.0	13.0	81.0
1743	2020-04-14 02:00:00	31.0	25.0	23.0	28.0	28.0	26.0	20.0	8.0	86.0	0.0	1018.0	26.0	10.0	150.0	12.0	88.0
1744	2020-04-14 01:00:00	31.0	25.0	23.0	29.0	29.0	26.0	20.0	8.0	86.0	0.0	1018.0	26.0	10.0	145.0	12.0	94.0
1745	2020-04-14 00:00:00	31.0	25.0	23.0	29.0	29.0	26.0	19.0	8.0	86.0	0.0	1018.0	26.0	10.0	140.0	12.0	95.0
1746	2020-04-13 23:00:00	31.0	26.0	23.0	29.0	29.0	26.0	20.0	6.0	85.0	0.0	1018.0	26.0	10.0	138.0	13.0	99.0
1747	2020-04-13 22:00:00	31.0	26.0	23.0	29.0	29.0	26.0	20.0	5.0	83.0	0.0	1018.0	26.0	10.0	135.0	13.0	100.0
1748	2020-04-13 21:00:00	31.0	26.0	23.0	29.0	29.0	26.0	20.0	3.0	82.0	0.0	1017.0	26.0	10.0	133.0	13.0	99.0
1749	2020-04-13 20:00:00	31.0	26.0	23.0	30.0	30.0	27.0	21.0	7.0	78.0	0.0	1017.0	27.0	10.0	140.0	15.0	96.0
1750	2020-04-13 19:00:00	31.0	26.0	23.0	31.0	31.0	28.0	23.0	11.0	74.0	0.0	1017.0	28.0	10.0	147.0	17.0	93.0
1751	2020-04-13 18:00:00	31.0	26.0	23.0	32.0	32.0	29.0	24.0	15.0	70.0	0.0	1017.0	29.0	10.0	154.0	19.0	89.0
1752	2020-04-13 17:00:00	31.0	26.0	23.0	33.0	33.0	29.0	25.0	16.0	67.0	0.0	1017.0	29.0	10.0	157.0	21.0	83.0
1753	2020-04-13 16:00:00	31.0	26.0	22.0	34.0	34.0	30.0	26.0	18.0	64.0	0.0	1017.0	30.0	10.0	160.0	22.0	78.0
1754	2020-04-13 15:00:00	31.0	26.0	22.0	34.0	34.0	31.0	27.0	20.0	62.0	0.0	1018.0	31.0	10.0	163.0	24.0	71.0
1755	2020-04-13 14:00:00	31.0	26.0	22.0	34.0	34.0	30.0	27.0	23.0	62.0	0.0	1018.0	30.0	10.0	163.0	24.0	65.0
1756	2020-04-13 13:00:00	31.0	26.0	22.0	34.0	34.0	30.0	28.0	25.0	63.0	0.0	1018.0	30.0	10.0	164.0	24.0	60.0
1757	2020-04-13 12:00:00	31.0	26.0	22.0	34.0	34.0	30.0	28.0	28.0	63.0	0.0	1019.0	30.0	10.0	164.0	24.0	56.0
1758	2020-04-13 11:00:00	31.0	26.0	22.0	32.0	32.0	29.0	29.0	32.0	66.0	0.0	1019.0	29.0	10.0	164.0	24.0	58.0
1759	2020-04-13 10:00:00	31.0	26.0	22.0	31.0	31.0	28.0	31.0	36.0	70.0	0.0	1018.0	28.0	10.0	164.0	24.0	59.0
1760	2020-04-13 09:00:00	31.0	26.0	22.0	30.0	30.0	28.0	32.0	40.0	73.0	0.0	1018.0	28.0	10.0	164.0	24.0	58.0
1761	2020-04-13 08:00:00	31.0	26.0	22.0	30.0	30.0	27.0	34.0	51.0	75.0	0.0	1018.0	27.0	10.0	163.0	24.0	59.0
1762	2020-04-13 07:00:00	31.0	26.0	22.0	29.0	29.0	27.0	36.0	62.0	76.0	0.0	1017.0	27.0	10.0	162.0	25.0	61.0
1763	2020-04-13 06:00:00	31.0	26.0	22.0	29.0	29.0	26.0	37.0	73.0	78.0	0.0	1017.0	26.0	10.0	161.0	25.0	65.0
1764	2020-04-13 05:00:00	31.0	26.0	22.0	29.0	29.0	26.0	37.0	77.0	79.0	0.0	1017.0	26.0	10.0	158.0	25.0	70.0
1765	2020-04-13 04:00:00	31.0	26.0	23.0	29.0	29.0	26.0	37.0	80.0	81.0	0.0	1017.0	26.0	10.0	156.0	25.0	75.0
1766	2020-04-13 03:00:00	31.0	26.0	23.0	29.0	29.0	26.0	37.0	84.0	82.0	0.0	1017.0	26.0	10.0	154.0	25.0	81.0
1767	2020-04-13 02:00:00	31.0	26.0	23.0	28.0	28.0	25.0	38.0	75.0	82.0	0.0	1017.0	25.0	10.0	149.0	25.0	87.0
1768	2020-04-13 01:00:00	31.0	26.0	23.0	28.0	28.0	24.0	39.0	65.0	83.0	0.0	1017.0	24.0	10.0	145.0	26.0	90.0
1769	2020-04-13 00:00:00	31.0	26.0	23.0	27.0	27.0	23.0	39.0	56.0	83.0	0.0	1017.0	23.0	10.0	140.0	26.0	89.0
1770	2020-04-12 23:00:00	30.0	22.0	23.0	27.0	27.0	24.0	38.0	42.0	82.0	0.0	1017.0	24.0	10.0	137.0	25.0	91.0
1771	2020-04-12 22:00:00	30.0	22.0	23.0	28.0	28.0	24.0	37.0	28.0	81.0	0.0	1017.0	24.0	10.0	133.0	25.0	92.0
1772	2020-04-12 21:00:00	30.0	22.0	23.0	28.0	28.0	25.0	36.0	14.0	81.0	0.0	1017.0	25.0	10.0	130.0	24.0	94.0
1773	2020-04-12 20:00:00	30.0	22.0	23.0	29.0	29.0	26.0	34.0	14.0	77.0	0.0	1017.0	26.0	10.0	131.0	24.0	95.0
1774	2020-04-12 19:00:00	30.0	22.0	22.0	30.0	30.0	27.0	33.0	13.0	74.0	0.0	1017.0	27.0	10.0	132.0	25.0	93.0
1775	2020-04-12 18:00:00	30.0	22.0	22.0	31.0	31.0	28.0	31.0	13.0	71.0	0.0	1017.0	28.0	10.0	133.0	25.0	90.0
1776	2020-04-12 17:00:00	30.0	22.0	22.0	32.0	32.0	29.0	32.0	15.0	69.0	0.0	1017.0	29.0	10.0	136.0	26.0	86.0
1777	2020-04-12 16:00:00	30.0	22.0	22.0	33.0	33.0	29.0	33.0	16.0	66.0	0.0	1017.0	29.0	10.0	140.0	28.0	80.0
1778	2020-04-12 15:00:00	30.0	22.0	22.0	34.0	34.0	30.0	33.0	18.0	64.0	0.0	1018.0	30.0	10.0	144.0	29.0	72.0
1779	2020-04-12 14:00:00	30.0	22.0	22.0	33.0	33.0	30.0	33.0	21.0	65.0	0.0	1018.0	30.0	10.0	144.0	29.0	65.0
1780	2020-04-12 13:00:00	30.0	22.0	22.0	33.0	33.0	30.0	33.0	23.0	65.0	0.0	1018.0	30.0	10.0	145.0	29.0	56.0
1781	2020-04-12 12:00:00	30.0	22.0	23.0	33.0	33.0	30.0	33.0	26.0	66.0	0.0	1019.0	30.0	10.0	145.0	29.0	51.0
1782	2020-04-12 11:00:00	30.0	22.0	23.0	32.0	32.0	29.0	33.0	27.0	71.0	0.0	1018.0	29.0	10.0	143.0	27.0	51.0
1783	2020-04-12 10:00:00	30.0	22.0	23.0	31.0	31.0	28.0	32.0	27.0	75.0	0.0	1018.0	28.0	10.0	140.0	25.0	50.0
1784	2020-04-12 09:00:00	30.0	22.0	23.0	30.0	30.0	27.0	31.0	28.0	79.0	0.0	1018.0	27.0	10.0	138.0	23.0	50.0
1785	2020-04-12 08:00:00	30.0	22.0	23.0	29.0	29.0	26.0	30.0	35.0	82.0	0.0	1017.0	26.0	10.0	134.0	21.0	51.0
1786	2020-04-12 07:00:00	30.0	22.0	23.0	29.0	29.0	26.0	29.0	42.0	85.0	0.0	1016.0	26.0	10.0	130.0	19.0	52.0
1787	2020-04-12 06:00:00	30.0	22.0	23.0	28.0	28.0	25.0	27.0	50.0	89.0	0.0	1016.0	25.0	10.0	127.0	17.0	54.0
1788	2020-04-12 05:00:00	30.0	22.0	23.0	28.0	28.0	25.0	28.0	51.0	89.0	0.0	1016.0	25.0	10.0	124.0	18.0	57.0
1789	2020-04-12 04:00:00	30.0	22.0	23.0	28.0	28.0	25.0	28.0	52.0	90.0	0.0	1016.0	25.0	10.0	122.0	18.0	62.0
1790	2020-04-12 03:00:00	30.0	22.0	23.0	28.0	28.0	25.0	29.0	54.0	90.0	0.0	1016.0	25.0	10.0	120.0	18.0	68.0
1791	2020-04-12 02:00:00	30.0	22.0	23.0	27.0	27.0	24.0	28.0	53.0	90.0	0.0	1016.0	24.0	10.0	113.0	18.0	73.0
1792	2020-04-12 01:00:00	30.0	22.0	23.0	26.0	26.0	23.0	26.0	53.0	90.0	0.0	1017.0	23.0	10.0	107.0	17.0	79.0
1793	2020-04-12 00:00:00	30.0	22.0	23.0	22.0	25.0	22.0	25.0	53.0	90.0	0.1	1017.0	22.0	10.0	100.0	16.0	78.0
1794	2020-04-11 23:00:00	28.0	20.0	23.0	25.0	25.0	22.0	25.0	54.0	89.0	0.1	1017.0	22.0	10.0	95.0	17.0	78.0
1795	2020-04-11 22:00:00	28.0	20.0	22.0	25.0	25.0	23.0	25.0	55.0	88.0	0.0	1017.0	23.0	10.0	90.0	17.0	79.0
1796	2020-04-11 21:00:00	28.0	20.0	22.0	26.0	26.0	23.0	26.0	56.0	86.0	0.1	1017.0	23.0	10.0	85.0	17.0	80.0
1797	2020-04-11 20:00:00	28.0	20.0	22.0	27.0	27.0	24.0	26.0	61.0	82.0	0.1	1016.0	24.0	10.0	85.0	19.0	78.0
1798	2020-04-11 19:00:00	28.0	20.0	22.0	28.0	28.0	25.0	26.0	66.0	78.0	0.0	1016.0	25.0	10.0	85.0	20.0	74.0
1799	2020-04-11 18:00:00	28.0	20.0	21.0	29.0	29.0	26.0	26.0	71.0	74.0	0.0	1015.0	26.0	10.0	85.0	21.0	80.0
1800	2020-04-11 17:00:00	28.0	20.0	21.0	29.0	29.0	27.0	27.0	75.0	72.0	0.0	1015.0	27.0	10.0	83.0	22.0	88.0
1801	2020-04-11 16:00:00	28.0	20.0	21.0	29.0	29.0	27.0	27.0	78.0	70.0	0.0	1016.0	27.0	10.0	82.0	23.0	80.0
1802	2020-04-11 15:00:00	28.0	20.0	21.0	30.0	30.0	28.0	28.0	82.0	68.0	0.1	1016.0	28.0	10.0	80.0	24.0	71.0
1803	2020-04-11 14:00:00	28.0	20.0	21.0	30.0	30.0	28.0	27.0	85.0	68.0	0.1	1016.0	28.0	10.0	79.0	24.0	63.0
1804	2020-04-11 13:00:00	28.0	20.0	21.0	30.0	30.0	28.0	26.0	89.0	68.0	0.0	1016.0	28.0	10.0	78.0	23.0	54.0
1805	2020-04-11 12:00:00	28.0	20.0	21.0	30.0	30.0	28.0	26.0	92.0	69.0	0.0	1017.0	28.0	10.0	78.0	22.0	50.0
1806	2020-04-11 11:00:00	28.0	20.0	22.0	29.0	29.0	27.0	25.0	90.0	72.0	0.0	1016.0	27.0	10.0	74.0	21.0	51.0
1807	2020-04-11 10:00:00	28.0	20.0	22.0	29.0	29.0	26.0	24.0	88.0	76.0	0.0	1016.0	26.0	10.0	71.0	19.0	51.0
1808	2020-04-11 09:00:00	28.0	20.0	22.0	28.0	28.0	26.0	23.0	86.0	80.0	0.0	1016.0	26.0	10.0	68.0	18.0	51.0
1809	2020-04-11 08:00:00	28.0	20.0	22.0	27.0	27.0	25.0	20.0	85.0	83.0	0.0	1015.0	25.0	10.0	72.0	16.0	53.0
1810	2020-04-11 07:00:00	28.0	20.0	22.0	27.0	27.0	25.0	18.0	83.0	86.0	0.0	1014.0	25.0	10.0	75.0	14.0	57.0
1811	2020-04-11 06:00:00	28.0	20.0	22.0	27.0	27.0	24.0	16.0	81.0	88.0	0.0	1014.0	24.0	10.0	79.0	12.0	61.0
1812	2020-04-11 05:00:00	28.0	20.0	22.0	27.0	27.0	25.0	13.0	78.0	88.0	0.0	1013.0	25.0	10.0	142.0	9.0	67.0
1813	2020-04-11 04:00:00	28.0	20.0	23.0	27.0	27.0	25.0	10.0	74.0	88.0	0.0	1013.0	25.0	10.0	205.0	7.0	74.0
1814	2020-04-11 03:00:00	28.0	20.0	23.0	27.0	27.0	25.0	7.0	71.0	88.0	0.0	1013.0	25.0	10.0	268.0	5.0	81.0
1815	2020-04-11 02:00:00	28.0	20.0	23.0	27.0	27.0	25.0	9.0	56.0	87.0	0.0	1013.0	25.0	10.0	280.0	6.0	88.0
1816	2020-04-11 01:00:00	28.0	20.0	23.0	27.0	27.0	25.0	12.0	42.0	87.0	0.0	1013.0	25.0	10.0	293.0	8.0	94.0
1817	2020-04-11 00:00:00	28.0	20.0	23.0	28.0	28.0	25.0	14.0	27.0	86.0	0.0	1013.0	25.0	10.0	305.0	9.0	97.0
1818	2020-04-10 23:00:00	34.0	23.0	22.0	29.0	29.0	26.0	18.0	25.0	81.0	0.0	1013.0	26.0	10.0	298.0	12.0	102.0
1819	2020-04-10 22:00:00	34.0	23.0	22.0	30.0	30.0	27.0	23.0	22.0	77.0	0.0	1013.0	27.0	10.0	290.0	15.0	103.0
1820	2020-04-10 21:00:00	34.0	23.0	21.0	32.0	32.0	28.0	27.0	20.0	72.0	0.0	1012.0	28.0	10.0	283.0	18.0	102.0
1821	2020-04-10 20:00:00	34.0	23.0	20.0	32.0	32.0	30.0	29.0	17.0	64.0	0.0	1012.0	30.0	10.0	281.0	20.0	100.0
1822	2020-04-10 19:00:00	34.0	23.0	19.0	33.0	33.0	31.0	30.0	14.0	55.0	0.0	1011.0	31.0	10.0	280.0	23.0	97.0
1823	2020-04-10 18:00:00	34.0	23.0	18.0	34.0	34.0	32.0	32.0	11.0	47.0	0.0	1011.0	32.0	10.0	279.0	25.0	92.0
1824	2020-04-10 17:00:00	34.0	23.0	17.0	34.0	34.0	32.0	32.0	9.0	43.0	0.0	1011.0	32.0	10.0	278.0	26.0	84.0
1825	2020-04-10 16:00:00	34.0	23.0	17.0	34.0	34.0	33.0	32.0	8.0	40.0	0.0	1011.0	33.0	10.0	277.0	27.0	78.0
1826	2020-04-10 15:00:00	34.0	23.0	17.0	35.0	35.0	33.0	33.0	6.0	37.0	0.0	1011.0	33.0	10.0	277.0	28.0	70.0
1827	2020-04-10 14:00:00	34.0	23.0	17.0	34.0	34.0	33.0	31.0	5.0	40.0	0.0	1011.0	33.0	10.0	276.0	27.0	61.0
1828	2020-04-10 13:00:00	34.0	23.0	18.0	34.0	34.0	32.0	29.0	4.0	43.0	0.0	1012.0	32.0	10.0	275.0	25.0	54.0
1829	2020-04-10 12:00:00	34.0	23.0	19.0	34.0	34.0	32.0	27.0	4.0	46.0	0.0	1012.0	32.0	10.0	274.0	23.0	50.0
1830	2020-04-10 11:00:00	34.0	23.0	19.0	32.0	32.0	30.0	26.0	9.0	56.0	0.0	1012.0	30.0	10.0	272.0	21.0	52.0
1831	2020-04-10 10:00:00	34.0	23.0	20.0	30.0	30.0	28.0	24.0	14.0	66.0	0.0	1012.0	28.0	10.0	269.0	19.0	52.0
1832	2020-04-10 09:00:00	34.0	23.0	21.0	29.0	29.0	27.0	23.0	19.0	76.0	0.0	1012.0	27.0	10.0	267.0	17.0	52.0
1833	2020-04-10 08:00:00	34.0	23.0	22.0	28.0	28.0	26.0	22.0	23.0	81.0	0.0	1012.0	26.0	8.0	265.0	16.0	53.0
1834	2020-04-10 07:00:00	34.0	23.0	22.0	27.0	27.0	25.0	22.0	28.0	87.0	0.0	1011.0	25.0	6.0	264.0	14.0	56.0
1835	2020-04-10 06:00:00	34.0	23.0	22.0	26.0	26.0	24.0	21.0	32.0	92.0	0.0	1011.0	24.0	5.0	262.0	13.0	59.0
1836	2020-04-10 05:00:00	34.0	23.0	22.0	26.0	26.0	24.0	21.0	30.0	92.0	0.0	1011.0	24.0	6.0	261.0	13.0	64.0
1837	2020-04-10 04:00:00	34.0	23.0	22.0	26.0	26.0	24.0	21.0	29.0	92.0	0.0	1011.0	24.0	6.0	260.0	12.0	71.0
1838	2020-04-10 03:00:00	34.0	23.0	22.0	26.0	26.0	24.0	20.0	27.0	92.0	0.0	1011.0	24.0	7.0	259.0	12.0	79.0
1839	2020-04-10 02:00:00	34.0	23.0	22.0	26.0	26.0	24.0	20.0	26.0	91.0	0.0	1011.0	24.0	8.0	261.0	13.0	86.0
1840	2020-04-10 01:00:00	34.0	23.0	22.0	27.0	27.0	24.0	21.0	24.0	90.0	0.0	1011.0	24.0	9.0	264.0	13.0	92.0
1841	2020-04-10 00:00:00	34.0	23.0	23.0	27.0	27.0	24.0	21.0	22.0	89.0	0.0	1012.0	24.0	10.0	267.0	13.0	94.0
1842	2020-04-09 23:00:00	34.0	23.0	22.0	28.0	28.0	25.0	23.0	18.0	84.0	0.0	1011.0	25.0	10.0	269.0	15.0	99.0
1843	2020-04-09 22:00:00	34.0	23.0	21.0	30.0	30.0	26.0	24.0	14.0	78.0	0.0	1011.0	26.0	10.0	271.0	16.0	102.0
1844	2020-04-09 21:00:00	34.0	23.0	20.0	31.0	31.0	28.0	26.0	9.0	73.0	0.0	1011.0	28.0	10.0	273.0	17.0	101.0
1845	2020-04-09 20:00:00	34.0	23.0	19.0	32.0	32.0	29.0	28.0	7.0	64.0	0.0	1011.0	29.0	10.0	272.0	20.0	99.0
1846	2020-04-09 19:00:00	34.0	23.0	18.0	32.0	32.0	30.0	29.0	5.0	56.0	0.0	1010.0	30.0	10.0	272.0	22.0	95.0
1847	2020-04-09 18:00:00	34.0	23.0	17.0	33.0	33.0	31.0	31.0	3.0	47.0	0.0	1010.0	31.0	10.0	271.0	25.0	90.0
1848	2020-04-09 17:00:00	34.0	23.0	17.0	33.0	33.0	32.0	30.0	3.0	44.0	0.0	1011.0	32.0	10.0	271.0	25.0	83.0
1849	2020-04-09 16:00:00	34.0	23.0	17.0	34.0	34.0	32.0	29.0	3.0	40.0	0.0	1011.0	32.0	10.0	271.0	25.0	74.0
1850	2020-04-09 15:00:00	34.0	23.0	16.0	34.0	34.0	33.0	28.0	3.0	37.0	0.0	1012.0	33.0	10.0	271.0	25.0	66.0
1851	2020-04-09 14:00:00	34.0	23.0	17.0	33.0	33.0	32.0	26.0	2.0	39.0	0.0	1012.0	32.0	10.0	271.0	22.0	59.0
1852	2020-04-09 13:00:00	34.0	23.0	17.0	33.0	33.0	32.0	23.0	2.0	42.0	0.0	1013.0	32.0	10.0	270.0	20.0	52.0
1853	2020-04-09 12:00:00	34.0	23.0	18.0	32.0	32.0	31.0	20.0	1.0	45.0	0.0	1013.0	31.0	10.0	269.0	18.0	47.0
1854	2020-04-09 11:00:00	34.0	23.0	18.0	31.0	31.0	29.0	19.0	1.0	53.0	0.0	1013.0	29.0	10.0	261.0	16.0	49.0
1855	2020-04-09 10:00:00	34.0	23.0	19.0	29.0	29.0	27.0	18.0	2.0	61.0	0.0	1013.0	27.0	10.0	252.0	15.0	48.0
1856	2020-04-09 09:00:00	34.0	23.0	19.0	27.0	27.0	26.0	18.0	2.0	69.0	0.0	1013.0	26.0	10.0	243.0	13.0	47.0
1857	2020-04-09 08:00:00	34.0	23.0	19.0	27.0	27.0	25.0	17.0	3.0	74.0	0.0	1012.0	25.0	10.0	242.0	12.0	49.0
1858	2020-04-09 07:00:00	34.0	23.0	20.0	26.0	26.0	24.0	17.0	4.0	78.0	0.0	1012.0	24.0	10.0	242.0	11.0	52.0
1859	2020-04-09 06:00:00	34.0	23.0	20.0	25.0	25.0	23.0	17.0	6.0	82.0	0.0	1011.0	23.0	10.0	241.0	10.0	56.0
1860	2020-04-09 05:00:00	34.0	23.0	20.0	25.0	25.0	23.0	17.0	5.0	83.0	0.0	1012.0	23.0	10.0	245.0	10.0	62.0
1861	2020-04-09 04:00:00	34.0	23.0	20.0	25.0	25.0	23.0	16.0	5.0	83.0	0.0	1012.0	23.0	10.0	250.0	10.0	69.0
1862	2020-04-09 03:00:00	34.0	23.0	20.0	25.0	25.0	23.0	16.0	5.0	83.0	0.0	1013.0	23.0	10.0	255.0	10.0	77.0
1863	2020-04-09 02:00:00	34.0	23.0	21.0	26.0	26.0	24.0	16.0	5.0	83.0	0.0	1013.0	24.0	10.0	254.0	10.0	85.0
1864	2020-04-09 01:00:00	34.0	23.0	21.0	26.0	26.0	24.0	16.0	5.0	83.0	0.0	1014.0	24.0	10.0	253.0	10.0	91.0
1865	2020-04-09 00:00:00	34.0	23.0	21.0	26.0	26.0	24.0	16.0	4.0	82.0	0.0	1014.0	24.0	10.0	252.0	10.0	94.0
1866	2020-04-08 23:00:00	33.0	23.0	21.0	27.0	27.0	25.0	18.0	3.0	79.0	0.0	1014.0	25.0	10.0	251.0	12.0	97.0
1867	2020-04-08 22:00:00	33.0	23.0	20.0	28.0	28.0	26.0	20.0	3.0	75.0	0.0	1014.0	26.0	10.0	250.0	13.0	99.0
1868	2020-04-08 21:00:00	33.0	23.0	20.0	29.0	29.0	27.0	22.0	2.0	72.0	0.0	1013.0	27.0	10.0	249.0	14.0	99.0
1869	2020-04-08 20:00:00	33.0	23.0	20.0	30.0	30.0	28.0	23.0	2.0	65.0	0.0	1013.0	28.0	10.0	248.0	16.0	97.0
1870	2020-04-08 19:00:00	33.0	23.0	19.0	31.0	31.0	29.0	24.0	2.0	59.0	0.0	1013.0	29.0	10.0	248.0	18.0	94.0
1871	2020-04-08 18:00:00	33.0	23.0	19.0	32.0	32.0	30.0	25.0	2.0	52.0	0.0	1013.0	30.0	10.0	247.0	20.0	90.0
1872	2020-04-08 17:00:00	33.0	23.0	19.0	33.0	33.0	31.0	24.0	3.0	50.0	0.0	1013.0	31.0	10.0	244.0	19.0	83.0
1873	2020-04-08 16:00:00	33.0	23.0	18.0	33.0	33.0	32.0	22.0	5.0	47.0	0.0	1014.0	32.0	10.0	242.0	18.0	75.0
1874	2020-04-08 15:00:00	33.0	23.0	18.0	34.0	34.0	32.0	21.0	7.0	44.0	0.0	1014.0	32.0	10.0	239.0	18.0	67.0
1875	2020-04-08 14:00:00	33.0	23.0	19.0	33.0	33.0	32.0	19.0	8.0	47.0	0.0	1015.0	32.0	10.0	237.0	17.0	60.0
1876	2020-04-08 13:00:00	33.0	23.0	19.0	33.0	33.0	31.0	18.0	9.0	49.0	0.0	1015.0	31.0	10.0	234.0	16.0	52.0
1877	2020-04-08 12:00:00	33.0	23.0	19.0	32.0	32.0	30.0	17.0	10.0	52.0	0.0	1016.0	30.0	10.0	232.0	15.0	48.0
1878	2020-04-08 11:00:00	33.0	23.0	20.0	31.0	31.0	29.0	16.0	14.0	61.0	0.0	1015.0	29.0	10.0	230.0	13.0	49.0
1879	2020-04-08 10:00:00	33.0	23.0	21.0	29.0	29.0	27.0	15.0	18.0	69.0	0.0	1015.0	27.0	10.0	228.0	12.0	48.0
1880	2020-04-08 09:00:00	33.0	23.0	21.0	28.0	28.0	26.0	13.0	22.0	78.0	0.0	1015.0	26.0	10.0	226.0	10.0	48.0
1881	2020-04-08 08:00:00	33.0	23.0	22.0	27.0	27.0	25.0	13.0	29.0	82.0	0.0	1015.0	25.0	10.0	210.0	9.0	49.0
1882	2020-04-08 07:00:00	33.0	23.0	22.0	27.0	27.0	24.0	13.0	37.0	86.0	0.0	1014.0	24.0	10.0	194.0	8.0	52.0
1883	2020-04-08 06:00:00	33.0	23.0	22.0	26.0	26.0	24.0	12.0	44.0	91.0	0.0	1014.0	24.0	10.0	179.0	8.0	56.0
1884	2020-04-08 05:00:00	33.0	23.0	22.0	26.0	26.0	24.0	13.0	42.0	89.0	0.0	1014.0	24.0	10.0	166.0	8.0	61.0
1885	2020-04-08 04:00:00	33.0	23.0	22.0	26.0	26.0	24.0	13.0	40.0	88.0	0.0	1015.0	24.0	10.0	154.0	8.0	68.0
1886	2020-04-08 03:00:00	33.0	23.0	22.0	26.0	26.0	24.0	14.0	38.0	87.0	0.0	1015.0	24.0	10.0	142.0	8.0	75.0
1887	2020-04-08 02:00:00	33.0	23.0	21.0	26.0	26.0	24.0	14.0	37.0	86.0	0.0	1016.0	24.0	10.0	133.0	8.0	83.0
1888	2020-04-08 01:00:00	33.0	23.0	21.0	26.0	26.0	24.0	14.0	36.0	85.0	0.0	1016.0	24.0	10.0	124.0	9.0	89.0
1889	2020-04-08 00:00:00	33.0	23.0	21.0	27.0	27.0	24.0	14.0	35.0	83.0	0.0	1017.0	24.0	10.0	115.0	9.0	89.0
1890	2020-04-07 23:00:00	29.0	24.0	21.0	27.0	27.0	25.0	15.0	32.0	80.0	0.0	1016.0	25.0	10.0	129.0	10.0	93.0
1891	2020-04-07 22:00:00	29.0	24.0	21.0	27.0	27.0	25.0	17.0	30.0	77.0	0.0	1016.0	25.0	10.0	142.0	11.0	94.0
1892	2020-04-07 21:00:00	29.0	24.0	20.0	27.0	27.0	25.0	18.0	27.0	74.0	0.0	1016.0	25.0	10.0	156.0	12.0	92.0
1893	2020-04-07 20:00:00	29.0	24.0	20.0	28.0	28.0	26.0	18.0	32.0	70.0	0.0	1016.0	26.0	10.0	166.0	13.0	90.0
1894	2020-04-07 19:00:00	29.0	24.0	20.0	29.0	29.0	27.0	19.0	37.0	67.0	0.1	1015.0	27.0	10.0	177.0	14.0	88.0
1895	2020-04-07 18:00:00	29.0	24.0	20.0	29.0	29.0	28.0	19.0	41.0	63.0	0.1	1015.0	28.0	10.0	187.0	15.0	85.0
1896	2020-04-07 17:00:00	29.0	24.0	20.0	30.0	30.0	28.0	18.0	44.0	62.0	0.1	1016.0	28.0	10.0	183.0	15.0	79.0
1897	2020-04-07 16:00:00	29.0	24.0	20.0	31.0	31.0	29.0	18.0	47.0	61.0	0.1	1016.0	29.0	10.0	178.0	14.0	73.0
1898	2020-04-07 15:00:00	29.0	24.0	20.0	31.0	31.0	29.0	17.0	50.0	60.0	0.2	1016.0	29.0	10.0	173.0	14.0	67.0
1899	2020-04-07 14:00:00	29.0	24.0	21.0	31.0	31.0	29.0	15.0	51.0	61.0	0.1	1017.0	29.0	10.0	166.0	13.0	60.0
1900	2020-04-07 13:00:00	29.0	24.0	21.0	31.0	31.0	29.0	14.0	52.0	62.0	0.1	1018.0	29.0	10.0	158.0	12.0	54.0
1901	2020-04-07 12:00:00	29.0	24.0	21.0	31.0	31.0	29.0	13.0	52.0	64.0	0.2	1018.0	29.0	10.0	151.0	11.0	50.0
1902	2020-04-07 11:00:00	29.0	24.0	21.0	30.0	30.0	28.0	13.0	48.0	69.0	0.1	1018.0	28.0	10.0	139.0	10.0	51.0
1903	2020-04-07 10:00:00	29.0	24.0	22.0	29.0	29.0	27.0	13.0	45.0	75.0	0.0	1018.0	27.0	10.0	127.0	10.0	51.0
1904	2020-04-07 09:00:00	29.0	24.0	22.0	28.0	28.0	26.0	13.0	41.0	80.0	0.0	1018.0	26.0	10.0	116.0	10.0	50.0
1905	2020-04-07 08:00:00	29.0	24.0	22.0	27.0	27.0	25.0	16.0	49.0	83.0	0.0	1017.0	25.0	10.0	105.0	11.0	51.0
1906	2020-04-07 07:00:00	29.0	24.0	22.0	27.0	27.0	24.0	18.0	58.0	86.0	0.0	1017.0	24.0	10.0	95.0	12.0	53.0
1907	2020-04-07 06:00:00	29.0	24.0	22.0	26.0	26.0	24.0	20.0	66.0	89.0	0.1	1016.0	24.0	9.0	85.0	13.0	56.0
1908	2020-04-07 05:00:00	29.0	24.0	22.0	26.0	26.0	24.0	22.0	72.0	89.0	0.1	1016.0	24.0	9.0	83.0	14.0	61.0
1909	2020-04-07 04:00:00	29.0	24.0	22.0	26.0	26.0	24.0	23.0	79.0	89.0	0.0	1016.0	24.0	9.0	81.0	15.0	66.0
1910	2020-04-07 03:00:00	29.0	24.0	22.0	26.0	26.0	24.0	24.0	85.0	89.0	0.1	1016.0	24.0	9.0	79.0	15.0	73.0
1911	2020-04-07 02:00:00	29.0	24.0	22.0	26.0	26.0	24.0	26.0	86.0	88.0	0.1	1017.0	24.0	9.0	79.0	17.0	78.0
1912	2020-04-07 01:00:00	29.0	24.0	22.0	26.0	26.0	24.0	28.0	87.0	88.0	0.1	1017.0	24.0	9.0	80.0	18.0	83.0
1913	2020-04-07 00:00:00	29.0	24.0	22.0	26.0	26.0	24.0	30.0	88.0	87.0	0.1	1017.0	24.0	9.0	80.0	20.0	83.0
1914	2020-04-06 23:00:00	30.0	23.0	21.0	27.0	27.0	25.0	27.0	78.0	82.0	0.1	1017.0	25.0	9.0	127.0	18.0	84.0
1915	2020-04-06 22:00:00	30.0	23.0	21.0	27.0	27.0	25.0	25.0	69.0	77.0	0.0	1017.0	25.0	9.0	173.0	16.0	86.0
1916	2020-04-06 21:00:00	30.0	23.0	21.0	28.0	28.0	26.0	22.0	59.0	72.0	0.0	1016.0	26.0	10.0	220.0	14.0	88.0
1917	2020-04-06 20:00:00	30.0	23.0	20.0	29.0	29.0	27.0	18.0	61.0	68.0	0.0	1016.0	27.0	10.0	235.0	11.0	85.0
1918	2020-04-06 19:00:00	30.0	23.0	20.0	30.0	30.0	28.0	13.0	63.0	63.0	0.0	1016.0	28.0	10.0	250.0	8.0	81.0
1919	2020-04-06 18:00:00	30.0	23.0	20.0	30.0	30.0	29.0	8.0	65.0	59.0	0.1	1015.0	29.0	10.0	265.0	5.0	77.0
1920	2020-04-06 17:00:00	30.0	23.0	19.0	31.0	31.0	29.0	8.0	74.0	57.0	0.1	1015.0	29.0	10.0	269.0	6.0	72.0
1921	2020-04-06 16:00:00	30.0	23.0	19.0	31.0	31.0	29.0	8.0	83.0	55.0	0.1	1015.0	29.0	10.0	273.0	6.0	67.0
1922	2020-04-06 15:00:00	30.0	23.0	19.0	32.0	32.0	30.0	8.0	92.0	53.0	0.1	1016.0	30.0	10.0	277.0	6.0	61.0
1923	2020-04-06 14:00:00	30.0	23.0	19.0	31.0	31.0	29.0	9.0	88.0	54.0	0.1	1016.0	29.0	10.0	282.0	8.0	55.0
1924	2020-04-06 13:00:00	30.0	23.0	19.0	31.0	31.0	29.0	10.0	84.0	55.0	0.0	1016.0	29.0	10.0	287.0	9.0	50.0
1925	2020-04-06 12:00:00	30.0	23.0	19.0	31.0	31.0	29.0	12.0	80.0	57.0	0.1	1017.0	29.0	10.0	292.0	10.0	48.0
1926	2020-04-06 11:00:00	30.0	23.0	20.0	29.0	29.0	28.0	12.0	71.0	63.0	0.1	1017.0	28.0	10.0	289.0	10.0	49.0
1927	2020-04-06 10:00:00	30.0	23.0	20.0	28.0	28.0	26.0	12.0	62.0	70.0	0.0	1016.0	26.0	10.0	286.0	9.0	48.0
1928	2020-04-06 09:00:00	30.0	23.0	20.0	27.0	27.0	25.0	12.0	53.0	77.0	0.0	1016.0	25.0	10.0	283.0	9.0	46.0
1929	2020-04-06 08:00:00	30.0	23.0	20.0	26.0	26.0	24.0	12.0	56.0	80.0	0.0	1016.0	24.0	10.0	265.0	8.0	46.0
1930	2020-04-06 07:00:00	30.0	23.0	20.0	26.0	26.0	24.0	13.0	59.0	83.0	0.0	1015.0	24.0	10.0	247.0	8.0	48.0
1931	2020-04-06 06:00:00	30.0	23.0	20.0	25.0	25.0	23.0	13.0	62.0	86.0	0.0	1015.0	23.0	10.0	229.0	8.0	51.0
1932	2020-04-06 05:00:00	30.0	23.0	20.0	25.0	25.0	23.0	12.0	61.0	86.0	0.0	1015.0	23.0	10.0	228.0	7.0	56.0
1933	2020-04-06 04:00:00	30.0	23.0	20.0	25.0	25.0	23.0	11.0	60.0	86.0	0.0	1015.0	23.0	10.0	227.0	7.0	63.0
1934	2020-04-06 03:00:00	30.0	23.0	20.0	25.0	25.0	23.0	10.0	60.0	85.0	0.0	1015.0	23.0	10.0	226.0	6.0	71.0
1935	2020-04-06 02:00:00	30.0	23.0	20.0	26.0	26.0	23.0	10.0	62.0	83.0	0.0	1015.0	23.0	10.0	218.0	6.0	77.0
1936	2020-04-06 01:00:00	30.0	23.0	20.0	26.0	26.0	24.0	9.0	64.0	81.0	0.1	1016.0	24.0	10.0	209.0	6.0	81.0
1937	2020-04-06 00:00:00	30.0	23.0	20.0	26.0	26.0	24.0	9.0	66.0	79.0	0.1	1016.0	24.0	9.0	201.0	6.0	80.0
1938	2020-04-05 23:00:00	27.0	21.0	20.0	26.0	26.0	24.0	8.0	74.0	75.0	0.1	1016.0	24.0	9.0	155.0	5.0	82.0
1939	2020-04-05 22:00:00	27.0	21.0	19.0	26.0	26.0	25.0	7.0	82.0	71.0	0.0	1016.0	25.0	10.0	109.0	5.0	82.0
1940	2020-04-05 21:00:00	27.0	21.0	18.0	26.0	26.0	25.0	6.0	91.0	68.0	0.0	1016.0	25.0	10.0	63.0	4.0	82.0
1941	2020-04-05 20:00:00	27.0	21.0	18.0	27.0	27.0	25.0	7.0	94.0	64.0	0.0	1016.0	25.0	10.0	80.0	6.0	84.0
1942	2020-04-05 19:00:00	27.0	21.0	17.0	27.0	27.0	26.0	9.0	97.0	60.0	0.0	1016.0	26.0	10.0	98.0	7.0	82.0
1943	2020-04-05 18:00:00	27.0	21.0	17.0	27.0	27.0	26.0	10.0	100.0	56.0	0.0	1015.0	26.0	10.0	115.0	8.0	77.0
1944	2020-04-05 17:00:00	27.0	21.0	17.0	27.0	27.0	26.0	12.0	97.0	55.0	0.0	1015.0	26.0	10.0	130.0	10.0	72.0
1945	2020-04-05 16:00:00	27.0	21.0	16.0	27.0	27.0	27.0	14.0	95.0	54.0	0.0	1015.0	27.0	10.0	145.0	11.0	67.0
1946	2020-04-05 15:00:00	27.0	21.0	16.0	28.0	28.0	27.0	16.0	92.0	53.0	0.0	1016.0	27.0	10.0	160.0	13.0	60.0
1947	2020-04-05 14:00:00	27.0	21.0	16.0	28.0	28.0	27.0	15.0	82.0	52.0	0.0	1016.0	27.0	10.0	154.0	12.0	53.0
1948	2020-04-05 13:00:00	27.0	21.0	16.0	28.0	28.0	27.0	13.0	71.0	51.0	0.0	1016.0	27.0	10.0	148.0	11.0	45.0
1949	2020-04-05 12:00:00	27.0	21.0	16.0	28.0	28.0	27.0	11.0	61.0	50.0	0.0	1016.0	27.0	10.0	142.0	9.0	40.0
1950	2020-04-05 11:00:00	27.0	21.0	16.0	27.0	27.0	26.0	9.0	48.0	54.0	0.0	1016.0	26.0	10.0	120.0	8.0	40.0
1951	2020-04-05 10:00:00	27.0	21.0	16.0	27.0	27.0	25.0	7.0	35.0	58.0	0.0	1016.0	25.0	10.0	99.0	6.0	40.0
1952	2020-04-05 09:00:00	27.0	21.0	17.0	26.0	26.0	25.0	5.0	21.0	62.0	0.0	1016.0	25.0	10.0	77.0	4.0	40.0
1953	2020-04-05 08:00:00	27.0	21.0	17.0	26.0	26.0	24.0	5.0	17.0	66.0	0.0	1015.0	24.0	10.0	94.0	4.0	42.0
1954	2020-04-05 07:00:00	27.0	21.0	17.0	25.0	25.0	23.0	5.0	12.0	69.0	0.0	1014.0	23.0	10.0	111.0	3.0	45.0
1955	2020-04-05 06:00:00	27.0	21.0	17.0	22.0	25.0	22.0	5.0	8.0	73.0	0.0	1014.0	22.0	10.0	128.0	3.0	49.0
1956	2020-04-05 05:00:00	27.0	21.0	17.0	22.0	25.0	22.0	6.0	8.0	72.0	0.0	1014.0	22.0	10.0	138.0	3.0	55.0
1957	2020-04-05 04:00:00	27.0	21.0	16.0	22.0	25.0	22.0	7.0	8.0	72.0	0.0	1014.0	22.0	10.0	148.0	4.0	62.0
1958	2020-04-05 03:00:00	27.0	21.0	16.0	22.0	25.0	22.0	9.0	8.0	71.0	0.0	1014.0	22.0	10.0	159.0	5.0	68.0
1959	2020-04-05 02:00:00	27.0	21.0	16.0	22.0	25.0	22.0	11.0	9.0	70.0	0.0	1014.0	22.0	10.0	156.0	6.0	74.0
1960	2020-04-05 01:00:00	27.0	21.0	16.0	22.0	25.0	22.0	13.0	10.0	69.0	0.0	1014.0	22.0	10.0	153.0	7.0	78.0
1961	2020-04-05 00:00:00	27.0	21.0	16.0	25.0	25.0	22.0	15.0	11.0	68.0	0.0	1014.0	22.0	10.0	150.0	8.0	78.0
1962	2020-04-04 23:00:00	29.0	21.0	16.0	25.0	25.0	22.0	16.0	12.0	66.0	0.0	1014.0	22.0	10.0	151.0	9.0	81.0
1963	2020-04-04 22:00:00	29.0	21.0	16.0	25.0	25.0	23.0	18.0	12.0	65.0	0.0	1014.0	23.0	10.0	152.0	10.0	83.0
1964	2020-04-04 21:00:00	29.0	21.0	16.0	25.0	25.0	23.0	19.0	13.0	63.0	0.0	1014.0	23.0	10.0	154.0	12.0	82.0
1965	2020-04-04 20:00:00	29.0	21.0	16.0	26.0	26.0	24.0	20.0	16.0	59.0	0.0	1014.0	24.0	10.0	152.0	13.0	82.0
1966	2020-04-04 19:00:00	29.0	21.0	16.0	26.0	26.0	25.0	21.0	18.0	56.0	0.0	1013.0	25.0	10.0	151.0	15.0	82.0
1967	2020-04-04 18:00:00	29.0	21.0	15.0	27.0	27.0	26.0	22.0	21.0	52.0	0.0	1013.0	26.0	10.0	149.0	17.0	78.0
1968	2020-04-04 17:00:00	29.0	21.0	15.0	28.0	28.0	27.0	21.0	21.0	49.0	0.0	1014.0	27.0	10.0	145.0	17.0	73.0
1969	2020-04-04 16:00:00	29.0	21.0	15.0	28.0	28.0	28.0	21.0	21.0	46.0	0.0	1014.0	28.0	10.0	141.0	17.0	65.0
1970	2020-04-04 15:00:00	29.0	21.0	15.0	29.0	29.0	29.0	20.0	21.0	43.0	0.0	1015.0	29.0	10.0	137.0	18.0	58.0
1971	2020-04-04 14:00:00	29.0	21.0	15.0	29.0	29.0	29.0	17.0	18.0	44.0	0.0	1015.0	29.0	10.0	132.0	15.0	50.0
1972	2020-04-04 13:00:00	29.0	21.0	15.0	29.0	29.0	28.0	14.0	15.0	45.0	0.0	1015.0	28.0	10.0	128.0	12.0	44.0
1973	2020-04-04 12:00:00	29.0	21.0	15.0	28.0	28.0	28.0	10.0	12.0	46.0	0.0	1016.0	28.0	10.0	123.0	9.0	39.0
1974	2020-04-04 11:00:00	29.0	21.0	16.0	28.0	28.0	27.0	9.0	11.0	52.0	0.0	1015.0	27.0	10.0	121.0	8.0	40.0
1975	2020-04-04 10:00:00	29.0	21.0	16.0	27.0	27.0	25.0	8.0	10.0	58.0	0.0	1015.0	25.0	10.0	120.0	6.0	39.0
1976	2020-04-04 09:00:00	29.0	21.0	17.0	26.0	26.0	24.0	6.0	9.0	64.0	0.0	1015.0	24.0	10.0	118.0	5.0	39.0
1977	2020-04-04 08:00:00	29.0	21.0	16.0	25.0	25.0	23.0	7.0	9.0	67.0	0.0	1014.0	23.0	10.0	126.0	5.0	41.0
1978	2020-04-04 07:00:00	29.0	21.0	16.0	23.0	23.0	22.0	7.0	10.0	70.0	0.0	1014.0	22.0	10.0	134.0	5.0	43.0
1979	2020-04-04 06:00:00	29.0	21.0	16.0	21.0	22.0	21.0	8.0	11.0	74.0	0.0	1014.0	21.0	10.0	141.0	5.0	47.0
1980	2020-04-04 05:00:00	29.0	21.0	16.0	21.0	22.0	21.0	7.0	15.0	73.0	0.0	1014.0	21.0	10.0	150.0	4.0	53.0
1981	2020-04-04 04:00:00	29.0	21.0	16.0	21.0	23.0	21.0	6.0	19.0	73.0	0.0	1014.0	21.0	10.0	158.0	3.0	59.0
1982	2020-04-04 03:00:00	29.0	21.0	16.0	21.0	23.0	21.0	5.0	23.0	72.0	0.0	1014.0	21.0	10.0	167.0	3.0	65.0
1983	2020-04-04 02:00:00	29.0	21.0	16.0	21.0	24.0	21.0	5.0	21.0	71.0	0.0	1014.0	21.0	10.0	158.0	3.0	71.0
1984	2020-04-04 01:00:00	29.0	21.0	16.0	22.0	24.0	22.0	6.0	19.0	70.0	0.0	1015.0	22.0	10.0	150.0	3.0	76.0
1985	2020-04-04 00:00:00	29.0	21.0	16.0	22.0	25.0	22.0	6.0	18.0	69.0	0.0	1015.0	22.0	10.0	141.0	4.0	77.0
1986	2020-04-03 23:00:00	27.0	22.0	16.0	25.0	25.0	22.0	9.0	20.0	67.0	0.0	1015.0	22.0	10.0	133.0	6.0	79.0
1987	2020-04-03 22:00:00	27.0	22.0	15.0	25.0	25.0	22.0	11.0	23.0	65.0	0.0	1015.0	22.0	10.0	125.0	7.0	81.0
1988	2020-04-03 21:00:00	27.0	22.0	15.0	25.0	25.0	22.0	14.0	26.0	63.0	0.0	1015.0	22.0	10.0	117.0	9.0	80.0
1989	2020-04-03 20:00:00	27.0	22.0	15.0	25.0	25.0	23.0	16.0	27.0	60.0	0.0	1014.0	23.0	10.0	117.0	11.0	79.0
1990	2020-04-03 19:00:00	27.0	22.0	15.0	26.0	26.0	24.0	18.0	28.0	56.0	0.0	1014.0	24.0	10.0	116.0	14.0	76.0
1991	2020-04-03 18:00:00	27.0	22.0	15.0	26.0	26.0	25.0	20.0	30.0	53.0	0.0	1014.0	25.0	10.0	115.0	16.0	72.0
1992	2020-04-03 17:00:00	27.0	22.0	15.0	26.0	26.0	26.0	20.0	35.0	51.0	0.0	1014.0	26.0	10.0	112.0	16.0	67.0
1993	2020-04-03 16:00:00	27.0	22.0	14.0	27.0	27.0	26.0	20.0	40.0	49.0	0.0	1014.0	26.0	10.0	110.0	17.0	61.0
1994	2020-04-03 15:00:00	27.0	22.0	14.0	27.0	27.0	27.0	19.0	44.0	47.0	0.0	1015.0	27.0	10.0	107.0	17.0	56.0
1995	2020-04-03 14:00:00	27.0	22.0	14.0	27.0	27.0	26.0	18.0	55.0	47.0	0.0	1015.0	26.0	10.0	104.0	16.0	51.0
1996	2020-04-03 13:00:00	27.0	22.0	14.0	27.0	27.0	26.0	17.0	65.0	48.0	0.0	1016.0	26.0	10.0	102.0	15.0	45.0
1997	2020-04-03 12:00:00	27.0	22.0	14.0	26.0	26.0	26.0	16.0	75.0	49.0	0.0	1016.0	26.0	10.0	99.0	14.0	41.0
1998	2020-04-03 11:00:00	27.0	22.0	14.0	26.0	26.0	25.0	15.0	61.0	53.0	0.0	1016.0	25.0	10.0	96.0	13.0	42.0
[truncated: 20,202 more rows]
